# Supplementary material for: Cell Cycle Constraints and Environmental Control of Local DNA Hypomethylation in α-Proteobacteria
Source: PLoS Genet. 2016 Dec 20;12(12):e1006499. doi: 10.1371/journal.pgen.1006499 (PMC5172544; doi:10.1371/journal.pgen.1006499)
Supplement: S1 Table — In both cases, wild type and mucR mutant strains were analysed. For the GANTC sites with a score higher than 100 in the WT C. crescentus, REC-Seq data were compared to available ChIP-Seq [17] and SMRT-Sequencing data [12]. The GANTCs tested by HinfI-qPCR assay are highlighted in yellow. The 50 GANTCs with the highest score in WT C. crescentus are those shown also in Table 1. (XLSX) [file pgen.1006499.s006.xlsx]

## Sheet: REC-Seq C. crescentus NA1000
Genome	Position		Motif	Score	Feature start	Feature end	Strand	Description	Type
rs|NC_011916|NC_011916.1	43	45	GANTC	70	1	182	-	ID=CCNA_R0094.r01;Parent=CCNA_R0094;Dbxref=GeneID:18668974;Name=CCNA_R0094;experiment=EXISTENCE:RNA-seq;ncRNA_class=other;product=small non-coding RNA	ncRNA
rs|NC_011916|NC_011916.1	311	313	GANTC	24	202	1107	+	ID=CCNA_00001.p01;Parent=CCNA_00001.t01;Dbxref=GI:221232940,GeneID:7332728;eC_number=2.7.-.-;Name=CCNA_00001;Note=CC_0001;codon_start=1;experiment=EXISTENCE:LC-MS,EXISTENCE:Ribosome profiling;product=ATP/GTP-binding protein;protein_id=YP_002515376.1;transl_table=11;translation=length.301	CDS
rs|NC_011916|NC_011916.1	1226	1228	GANTC	21	1104	1703	+	ID=CCNA_00002.p01;Parent=CCNA_00002.t01;Dbxref=GI:221232941,GeneID:7333143;Name=CCNA_00002;Note=CC_0002;codon_start=1;experiment=EXISTENCE:LC-MS,EXISTENCE:Ribosome profiling,Start codon verified by LC-MS;product=septum formation protein Maf;protein_id=YP_002515377.1;transl_table=11;translation=length.199	CDS
rs|NC_011916|NC_011916.1	3129	3131	GANTC	8	2559	3158	+	ID=CCNA_00004.p01;Parent=CCNA_00004.t01;Dbxref=GI:221232943,GeneID:7333145;eC_number=2.7.1.24;Name=CCNA_00004;Note=CC_0004;codon_start=1;experiment=EXISTENCE:LC-MS,EXISTENCE:Ribosome profiling;product=dephospho-CoA kinase;protein_id=YP_002515379.1;transl_table=11;translation=length.199	CDS
rs|NC_011916|NC_011916.1	3966	3968	GANTC	69	4022	4810	+	ID=CCNA_00006.p01;Parent=CCNA_00006.t01;Dbxref=GI:221232945,GeneID:7333147;eC_number=4.2.1.17;Name=CCNA_00006;Note=CC_0006;codon_start=1;experiment=EXISTENCE:LC-MS,EXISTENCE:Ribosome profiling,Start codon verified by LC-MS;product=enoyl-CoA hydratase;protein_id=YP_002515381.1;transl_table=11;translation=length.262	CDS
rs|NC_011916|NC_011916.1	4848	4850	GANTC	45	4292	4950	-	ID=CCNA_R0095.r01;Parent=CCNA_R0095;Dbxref=GeneID:18668781;Name=CCNA_R0095;experiment=EXISTENCE:RNA-seq;ncRNA_class=other;product=small non-coding RNA	ncRNA
rs|NC_011916|NC_011916.1	5241	5243	GANTC	65	4960	5235	+	ID=CCNA_00007.p01;Parent=CCNA_00007.t01;Dbxref=GI:594551855,GeneID:7333148;Name=CCNA_00007;Note=CC_0007;codon_start=1;experiment=EXISTENCE:LC-MS,EXISTENCE:Ribosome profiling;product=SSU ribosomal protein S20P;protein_id=YP_002515382.2;transl_table=11;translation=length.91	CDS
rs|NC_011916|NC_011916.1	5322	5324	GANTC	18	4960	5235	+	ID=CCNA_00007.p01;Parent=CCNA_00007.t01;Dbxref=GI:594551855,GeneID:7333148;Name=CCNA_00007;Note=CC_0007;codon_start=1;experiment=EXISTENCE:LC-MS,EXISTENCE:Ribosome profiling;product=SSU ribosomal protein S20P;protein_id=YP_002515382.2;transl_table=11;translation=length.91	CDS
rs|NC_011916|NC_011916.1	5407	5409	GANTC	85	4960	5235	+	ID=CCNA_00007.p01;Parent=CCNA_00007.t01;Dbxref=GI:594551855,GeneID:7333148;Name=CCNA_00007;Note=CC_0007;codon_start=1;experiment=EXISTENCE:LC-MS,EXISTENCE:Ribosome profiling;product=SSU ribosomal protein S20P;protein_id=YP_002515382.2;transl_table=11;translation=length.91	CDS
rs|NC_011916|NC_011916.1	5852	5854	GANTC	39	5636	7108	+	ID=CCNA_00008.p01;Parent=CCNA_00008.t01;Dbxref=GI:221232947,GeneID:7333149;Name=dnaA;Note=CC_0008;codon_start=1;experiment=EXISTENCE:LC-MS,EXISTENCE:Ribosome profiling;locus_tag=CCNA_00008;product=chromosome replication initiator protein DnaA;protein_id=YP_002515383.1;transl_table=11;translation=length.490	CDS
rs|NC_011916|NC_011916.1	7194	7196	GANTC	28	7170	7790	-	ID=CCNA_00009.p01;Parent=CCNA_00009.t01;Dbxref=GI:221232948,GeneID:7333150;Name=alkB;Note=CC_0009;codon_start=1;locus_tag=CCNA_00009;product=alkylated DNA repair protein AlkB;protein_id=YP_002515384.1;transl_table=11;translation=length.206	CDS
rs|NC_011916|NC_011916.1	7475	7477	GANTC	10	7170	7790	-	ID=CCNA_00009.p01;Parent=CCNA_00009.t01;Dbxref=GI:221232948,GeneID:7333150;Name=alkB;Note=CC_0009;codon_start=1;locus_tag=CCNA_00009;product=alkylated DNA repair protein AlkB;protein_id=YP_002515384.1;transl_table=11;translation=length.206	CDS
rs|NC_011916|NC_011916.1	7904	7906	GANTC	4	7170	7790	-	ID=CCNA_00009.p01;Parent=CCNA_00009.t01;Dbxref=GI:221232948,GeneID:7333150;Name=alkB;Note=CC_0009;codon_start=1;locus_tag=CCNA_00009;product=alkylated DNA repair protein AlkB;protein_id=YP_002515384.1;transl_table=11;translation=length.206	CDS
rs|NC_011916|NC_011916.1	7911	7913	GANTC	12	7170	7790	-	ID=CCNA_00009.p01;Parent=CCNA_00009.t01;Dbxref=GI:221232948,GeneID:7333150;Name=alkB;Note=CC_0009;codon_start=1;locus_tag=CCNA_00009;product=alkylated DNA repair protein AlkB;protein_id=YP_002515384.1;transl_table=11;translation=length.206	CDS
rs|NC_011916|NC_011916.1	10064	10066	GANTC	22	8165	10060	+	ID=CCNA_00010.p01;Parent=CCNA_00010.t01;Dbxref=GI:221232949,GeneID:7333151;Name=dnaK;Note=CC_0010;codon_start=1;experiment=EXISTENCE:LC-MS,EXISTENCE:Ribosome profiling,Start codon verified by LC-MS;locus_tag=CCNA_00010;product=chaperone protein DnaK;protein_id=YP_002515385.1;transl_table=11;translation=length.631	CDS
rs|NC_011916|NC_011916.1	11437	11439	GANTC	30	11467	14178	+	ID=CCNA_00012.p01;Parent=CCNA_00012.t01;Dbxref=GI:221232951,GeneID:7333153;Name=mutS;Note=CC_0012;codon_start=1;experiment=EXISTENCE:LC-MS,EXISTENCE:Ribosome profiling,Start codon verified by LC-MS;locus_tag=CCNA_00012;product=DNA mismatch repair protein MutS;protein_id=YP_002515387.1;transl_table=11;translation=length.903	CDS
rs|NC_011916|NC_011916.1	12908	12910	GANTC	17	11467	14178	+	ID=CCNA_00012.p01;Parent=CCNA_00012.t01;Dbxref=GI:221232951,GeneID:7333153;Name=mutS;Note=CC_0012;codon_start=1;experiment=EXISTENCE:LC-MS,EXISTENCE:Ribosome profiling,Start codon verified by LC-MS;locus_tag=CCNA_00012;product=DNA mismatch repair protein MutS;protein_id=YP_002515387.1;transl_table=11;translation=length.903	CDS
rs|NC_011916|NC_011916.1	14284	14286	GANTC	38	14199	17021	+	ID=CCNA_00013.p01;Parent=CCNA_00013.t01;Dbxref=GI:221232952,GeneID:7332895;eC_number=2.7.7.59;Name=CCNA_00013;Note=CC_0013;codon_start=1;experiment=EXISTENCE:LC-MS,EXISTENCE:Ribosome profiling;product=protein-PII uridylyltransferase;protein_id=YP_002515388.1;transl_table=11;translation=length.940	CDS
rs|NC_011916|NC_011916.1	16578	16580	GANTC	12	14199	17021	+	ID=CCNA_00013.p01;Parent=CCNA_00013.t01;Dbxref=GI:221232952,GeneID:7332895;eC_number=2.7.7.59;Name=CCNA_00013;Note=CC_0013;codon_start=1;experiment=EXISTENCE:LC-MS,EXISTENCE:Ribosome profiling;product=protein-PII uridylyltransferase;protein_id=YP_002515388.1;transl_table=11;translation=length.940	CDS
rs|NC_011916|NC_011916.1	18392	18394	GANTC	36	18043	18495	-	ID=CCNA_00016.p01;Parent=CCNA_00016.t01;Dbxref=GI:221232955,GeneID:7332106;Name=moaE;Note=CC_0016;codon_start=1;experiment=EXISTENCE:LC-MS,EXISTENCE:Ribosome profiling;locus_tag=CCNA_00016;product=molybdopterin converting factor%2C large subunit;protein_id=YP_002515391.1;transl_table=11;translation=length.150	CDS
rs|NC_011916|NC_011916.1	19046	19048	GANTC	14	18735	19784	-	ID=CCNA_00018.p01;Parent=CCNA_00018.t01;Dbxref=GI:221232957,GeneID:7332108;Name=moaA;Note=CC_0018;codon_start=1;experiment=EXISTENCE:LC-MS,EXISTENCE:Ribosome profiling;locus_tag=CCNA_00018;product=molybdenum cofactor biosynthesis protein A;protein_id=YP_002515393.1;transl_table=11;translation=length.349	CDS
rs|NC_011916|NC_011916.1	20704	20706	GANTC	7	20665	20778	-	ID=CCNA_03911.p01;Parent=CCNA_03911.t01;Dbxref=GI:594551856,GeneID:18668783;Name=CCNA_03911;codon_start=1;experiment=EXISTENCE:Ribosome profiling;product=hypothetical protein;protein_id=YP_009020482.1;transl_table=11;translation=length.37	CDS
rs|NC_011916|NC_011916.1	21529	21531	GANTC	4	20840	23032	-	ID=CCNA_00021.p01;Parent=CCNA_00021.t01;Dbxref=GI:221232960,GeneID:7332111;eC_number=1.2.99.3;Name=CCNA_00021;Note=CC_0021;codon_start=1;experiment=EXISTENCE:LC-MS,EXISTENCE:Ribosome profiling;product=putative aerobic-type carbon monoxide dehydrogenase%2C large subunit CoxL;protein_id=YP_002515396.1;transl_table=11;translation=length.730	CDS
rs|NC_011916|NC_011916.1	22402	22404	GANTC	17	20840	23032	-	ID=CCNA_00021.p01;Parent=CCNA_00021.t01;Dbxref=GI:221232960,GeneID:7332111;eC_number=1.2.99.3;Name=CCNA_00021;Note=CC_0021;codon_start=1;experiment=EXISTENCE:LC-MS,EXISTENCE:Ribosome profiling;product=putative aerobic-type carbon monoxide dehydrogenase%2C large subunit CoxL;protein_id=YP_002515396.1;transl_table=11;translation=length.730	CDS
rs|NC_011916|NC_011916.1	24095	24097	GANTC	72	24091	24981	+	ID=CCNA_00024.p01;Parent=CCNA_00024.t01;Dbxref=GI:221232963,GeneID:7332114;eC_number=2.1.1.107;Name=CCNA_00024;Note=CC_0024;codon_start=1;experiment=EXISTENCE:LC-MS,EXISTENCE:Ribosome profiling;product=uroporphyrin-III C-methyltransferase/Precorrin-2 dehydrogenase/Sirohydrochlorin ferrochelatase;protein_id=YP_002515399.1;transl_table=11;translation=length.296	CDS
rs|NC_011916|NC_011916.1	26062	26064	GANTC	10	24991	26643	-	ID=CCNA_00025.p01;Parent=CCNA_00025.t01;Dbxref=GI:221232964,GeneID:7332115;Name=CCNA_00025;Note=CC_0025;codon_start=1;experiment=EXISTENCE:LC-MS,EXISTENCE:Ribosome profiling;product=major facilitator superfamily transporter;protein_id=YP_002515400.1;transl_table=11;translation=length.550	CDS
rs|NC_011916|NC_011916.1	26741	26743	GANTC	39	26701	29403	-	ID=CCNA_00026.p01;Parent=CCNA_00026.t01;Dbxref=GI:221232965,GeneID:7332116;eC_number=2.7.13.3;Name=CCNA_00026;Note=CC_0026;codon_start=1;experiment=EXISTENCE:LC-MS,EXISTENCE:Ribosome profiling;product=PAS-family sensor histidine kinase;protein_id=YP_002515401.1;transl_table=11;translation=length.900	CDS
rs|NC_011916|NC_011916.1	26896	26898	GANTC	13	26701	29403	-	ID=CCNA_00026.p01;Parent=CCNA_00026.t01;Dbxref=GI:221232965,GeneID:7332116;eC_number=2.7.13.3;Name=CCNA_00026;Note=CC_0026;codon_start=1;experiment=EXISTENCE:LC-MS,EXISTENCE:Ribosome profiling;product=PAS-family sensor histidine kinase;protein_id=YP_002515401.1;transl_table=11;translation=length.900	CDS
rs|NC_011916|NC_011916.1	27796	27798	GANTC	37	26701	29403	-	ID=CCNA_00026.p01;Parent=CCNA_00026.t01;Dbxref=GI:221232965,GeneID:7332116;eC_number=2.7.13.3;Name=CCNA_00026;Note=CC_0026;codon_start=1;experiment=EXISTENCE:LC-MS,EXISTENCE:Ribosome profiling;product=PAS-family sensor histidine kinase;protein_id=YP_002515401.1;transl_table=11;translation=length.900	CDS
rs|NC_011916|NC_011916.1	30082	30084	GANTC	44	29502	30191	-	ID=CCNA_00027.p01;Parent=CCNA_00027.t01;Dbxref=GI:221232966,GeneID:7332117;Name=CCNA_00027;Note=CC_0027;codon_start=1;experiment=EXISTENCE:LC-MS,EXISTENCE:Ribosome profiling;product=2OG-Fe(II) oxygenase;protein_id=YP_002515402.1;transl_table=11;translation=length.229	CDS
rs|NC_011916|NC_011916.1	32904	32906	GANTC	5	32914	33546	+	ID=CCNA_00029.p01;Parent=CCNA_00029.t01;Dbxref=GI:221232968,GeneID:7332119;Name=CCNA_00029;Note=CC_0029;codon_start=1;experiment=EXISTENCE:Ribosome profiling;product=lysine exporter protein;protein_id=YP_002515404.1;transl_table=11;translation=length.210	CDS
rs|NC_011916|NC_011916.1	33599	33601	GANTC	24	33595	34329	+	ID=CCNA_00030.p01;Parent=CCNA_00030.t01;Dbxref=GI:221232969,GeneID:7332120;eC_number=3.1.27.-;Name=CCNA_00030;Note=CC_0030;codon_start=1;experiment=EXISTENCE:Ribosome profiling;product=ribonuclease T2;protein_id=YP_002515405.1;transl_table=11;translation=length.244	CDS
rs|NC_011916|NC_011916.1	33824	33826	GANTC	48	33595	34329	+	ID=CCNA_00030.p01;Parent=CCNA_00030.t01;Dbxref=GI:221232969,GeneID:7332120;eC_number=3.1.27.-;Name=CCNA_00030;Note=CC_0030;codon_start=1;experiment=EXISTENCE:Ribosome profiling;product=ribonuclease T2;protein_id=YP_002515405.1;transl_table=11;translation=length.244	CDS
rs|NC_011916|NC_011916.1	34446	34448	GANTC	47	34312	34698	-	ID=CCNA_00031.p01;Parent=CCNA_00031.t01;Dbxref=GI:221232970,GeneID:7332121;Name=vapC;Note=CC_0031;codon_start=1;experiment=EXISTENCE:Ribosome profiling;locus_tag=CCNA_00031;product=toxin protein VapC;protein_id=YP_002515406.1;transl_table=11;translation=length.128	CDS
rs|NC_011916|NC_011916.1	34738	34740	GANTC	9	34699	34941	-	ID=CCNA_00032.p01;Parent=CCNA_00032.t01;Dbxref=GI:221232971,GeneID:7332122;Name=vapB;Note=CC_0032;codon_start=1;experiment=EXISTENCE:Ribosome profiling;locus_tag=CCNA_00032;product=antitoxin protein VapB;protein_id=YP_002515407.1;transl_table=11;translation=length.80	CDS
rs|NC_011916|NC_011916.1	34768	34770	GANTC	6	34699	34941	-	ID=CCNA_00032.p01;Parent=CCNA_00032.t01;Dbxref=GI:221232971,GeneID:7332122;Name=vapB;Note=CC_0032;codon_start=1;experiment=EXISTENCE:Ribosome profiling;locus_tag=CCNA_00032;product=antitoxin protein VapB;protein_id=YP_002515407.1;transl_table=11;translation=length.80	CDS
rs|NC_011916|NC_011916.1	35584	35586	GANTC	26	35047	35667	-	ID=CCNA_03912.p01;Parent=CCNA_03912.t01;Dbxref=GI:594551859,GeneID:18668785;Name=CCNA_03912;codon_start=1;product=hypothetical protein;protein_id=YP_009020483.1;transl_table=11;translation=length.206	CDS
rs|NC_011916|NC_011916.1	36834	36836	GANTC	7	35824	37962	-	ID=CCNA_00033.p01;Parent=CCNA_00033.t01;Dbxref=GI:221232972,PDB:4AID,GeneID:7332123;eC_number=2.7.7.8;Name=CCNA_00033;Note=CC_0034;codon_start=1;experiment=EXISTENCE:LC-MS,EXISTENCE:Ribosome profiling;product=polyribonucleotide nucleotidyltransferase/polynucleotide adenylyltransferase;protein_id=YP_002515408.1;transl_table=11;translation=length.712	CDS
rs|NC_011916|NC_011916.1	37465	37467	GANTC	33	35824	37962	-	ID=CCNA_00033.p01;Parent=CCNA_00033.t01;Dbxref=GI:221232972,PDB:4AID,GeneID:7332123;eC_number=2.7.7.8;Name=CCNA_00033;Note=CC_0034;codon_start=1;experiment=EXISTENCE:LC-MS,EXISTENCE:Ribosome profiling;product=polyribonucleotide nucleotidyltransferase/polynucleotide adenylyltransferase;protein_id=YP_002515408.1;transl_table=11;translation=length.712	CDS
rs|NC_011916|NC_011916.1	37990	37992	GANTC	17	35824	37962	-	ID=CCNA_00033.p01;Parent=CCNA_00033.t01;Dbxref=GI:221232972,PDB:4AID,GeneID:7332123;eC_number=2.7.7.8;Name=CCNA_00033;Note=CC_0034;codon_start=1;experiment=EXISTENCE:LC-MS,EXISTENCE:Ribosome profiling;product=polyribonucleotide nucleotidyltransferase/polynucleotide adenylyltransferase;protein_id=YP_002515408.1;transl_table=11;translation=length.712	CDS
rs|NC_011916|NC_011916.1	39065	39067	GANTC	15	38495	39427	-	ID=CCNA_00035.p01;Parent=CCNA_00035.t01;Dbxref=GI:221232974,GeneID:7332125;eC_number=4.2.1.70;Name=CCNA_00035;Note=CC_0036;codon_start=1;experiment=EXISTENCE:LC-MS,EXISTENCE:Ribosome profiling;product=tRNA pseudouridine synthase B;protein_id=YP_002515410.1;transl_table=11;translation=length.310	CDS
rs|NC_011916|NC_011916.1	40070	40072	GANTC	17	39980	40768	-	ID=CCNA_00037.p01;Parent=CCNA_00037.t01;Dbxref=GI:221232976,GeneID:7332127;eC_number=3.1.1.-;Name=CCNA_00037;Note=CC_0038;codon_start=1;experiment=EXISTENCE:LC-MS,EXISTENCE:Ribosome profiling,Start codon verified by LC-MS;product=esterase lipase family protein;protein_id=YP_002515412.1;transl_table=11;translation=length.262	CDS
rs|NC_011916|NC_011916.1	42340	42342	GANTC	9	41960	42511	-	ID=CCNA_00040.p01;Parent=CCNA_00040.t01;Dbxref=GI:594551860,GeneID:7332130;Name=CCNA_00040;Note=CC_0041;codon_start=1;experiment=EXISTENCE:LC-MS,EXISTENCE:Ribosome profiling;product=YcxB-like membrane protein;protein_id=YP_002515415.2;transl_table=11;translation=length.183	CDS
rs|NC_011916|NC_011916.1	44444	44446	GANTC	9	42585	45614	-	ID=CCNA_00041.p01;Parent=CCNA_00041.t01;Dbxref=GI:594551861,GeneID:7332131;Name=CCNA_00041;Note=CC_0042;codon_start=1;experiment=EXISTENCE:LC-MS,EXISTENCE:Ribosome profiling;product=protein translation initiation factor 2 IF-2;protein_id=YP_002515416.2;transl_table=11;translation=length.1009	CDS
rs|NC_011916|NC_011916.1	45003	45005	GANTC	4	42585	45614	-	ID=CCNA_00041.p01;Parent=CCNA_00041.t01;Dbxref=GI:594551861,GeneID:7332131;Name=CCNA_00041;Note=CC_0042;codon_start=1;experiment=EXISTENCE:LC-MS,EXISTENCE:Ribosome profiling;product=protein translation initiation factor 2 IF-2;protein_id=YP_002515416.2;transl_table=11;translation=length.1009	CDS
rs|NC_011916|NC_011916.1	45762	45764	GANTC	17	45805	46002	-	ID=CCNA_R0098.r01;Parent=CCNA_R0098;Dbxref=GeneID:18668786;Name=CCNA_R0098;experiment=EXISTENCE:RNA-seq;ncRNA_class=other;product=small non-coding RNA	ncRNA
rs|NC_011916|NC_011916.1	46357	46359	GANTC	55	45893	46543	-	ID=CCNA_00042.p01;Parent=CCNA_00042.t01;Dbxref=GI:221232981,GeneID:7332132;Name=CCNA_00042;Note=CC_0043;codon_start=1;experiment=EXISTENCE:LC-MS,EXISTENCE:Ribosome profiling;product=Ylxr-like protein;protein_id=YP_002515417.1;transl_table=11;translation=length.216	CDS
rs|NC_011916|NC_011916.1	46669	46671	GANTC	45	46622	48268	-	ID=CCNA_00043.p01;Parent=CCNA_00043.t01;Dbxref=GI:221232982,GeneID:7332133;Name=nusA;Note=CC_0044;codon_start=1;experiment=EXISTENCE:LC-MS,EXISTENCE:Ribosome profiling,Start codon verified by LC-MS;locus_tag=CCNA_00043;product=N utilization substance protein A NusA;protein_id=YP_002515418.1;transl_table=11;translation=length.548	CDS
rs|NC_011916|NC_011916.1	48309	48311	GANTC	12	48271	48846	-	ID=CCNA_00044.p01;Parent=CCNA_00044.t01;Dbxref=GI:221232983,GeneID:7332134;Name=CCNA_00044;Note=CC_0045;codon_start=1;experiment=EXISTENCE:LC-MS,EXISTENCE:Ribosome profiling;product=ribosome maturation protein RimP;protein_id=YP_002515419.1;transl_table=11;translation=length.191	CDS
rs|NC_011916|NC_011916.1	48995	48997	GANTC	19	49105	49638	+	ID=CCNA_00045.p01;Parent=CCNA_00045.t01;Dbxref=GI:221232984,GeneID:7332135;eC_number=3.6.1.1;Name=CCNA_00045;Note=CC_0047;codon_start=1;experiment=EXISTENCE:LC-MS,EXISTENCE:Ribosome profiling;product=inorganic pyrophosphatase;protein_id=YP_002515420.1;transl_table=11;translation=length.177	CDS
rs|NC_011916|NC_011916.1	52192	52194	GANTC	49	52245	52679	-	ID=CCNA_00049.p01;Parent=CCNA_00049.t01;Dbxref=GI:221232988,GeneID:7332139;Name=hipB;Note=CC_0051;codon_start=1;locus_tag=CCNA_00049;product=HTH transcriptional regulator;protein_id=YP_002515424.1;transl_table=11;translation=length.144	CDS
rs|NC_011916|NC_011916.1	52303	52305	GANTC	7	52245	52679	-	ID=CCNA_00049.p01;Parent=CCNA_00049.t01;Dbxref=GI:221232988,GeneID:7332139;Name=hipB;Note=CC_0051;codon_start=1;locus_tag=CCNA_00049;product=HTH transcriptional regulator;protein_id=YP_002515424.1;transl_table=11;translation=length.144	CDS
rs|NC_011916|NC_011916.1	52664	52666	GANTC	21	52245	52679	-	ID=CCNA_00049.p01;Parent=CCNA_00049.t01;Dbxref=GI:221232988,GeneID:7332139;Name=hipB;Note=CC_0051;codon_start=1;locus_tag=CCNA_00049;product=HTH transcriptional regulator;protein_id=YP_002515424.1;transl_table=11;translation=length.144	CDS
rs|NC_011916|NC_011916.1	53847	53849	GANTC	6	52707	54299	-	ID=CCNA_00050.p01;Parent=CCNA_00050.t01;Dbxref=GI:221232989,GeneID:7332140;eC_number=2.3.1.-;Name=CCNA_00050;Note=CC_0052;codon_start=1;experiment=EXISTENCE:LC-MS,EXISTENCE:Ribosome profiling;product=apolipoprotein N-acyltransferase;protein_id=YP_002515425.1;transl_table=11;translation=length.530	CDS
rs|NC_011916|NC_011916.1	53986	53988	GANTC	29	52707	54299	-	ID=CCNA_00050.p01;Parent=CCNA_00050.t01;Dbxref=GI:221232989,GeneID:7332140;eC_number=2.3.1.-;Name=CCNA_00050;Note=CC_0052;codon_start=1;experiment=EXISTENCE:LC-MS,EXISTENCE:Ribosome profiling;product=apolipoprotein N-acyltransferase;protein_id=YP_002515425.1;transl_table=11;translation=length.530	CDS
rs|NC_011916|NC_011916.1	55873	55875	GANTC	6	55724	56668	-	ID=CCNA_00053.p01;Parent=CCNA_00053.t01;Dbxref=GI:221232992,GeneID:7332143;Name=phoH;Note=CC_0055;codon_start=1;experiment=EXISTENCE:LC-MS,EXISTENCE:Ribosome profiling,Start codon verified by LC-MS;locus_tag=CCNA_00053;product=phosphate starvation-inducible protein PhoH;protein_id=YP_002515428.1;transl_table=11;translation=length.314	CDS
rs|NC_011916|NC_011916.1	58598	58600	GANTC	13	58201	58608	-	ID=CCNA_00055.p01;Parent=CCNA_00055.t01;Dbxref=GI:221232994,GeneID:7332145;Name=CCNA_00055;Note=CC_0057;codon_start=1;experiment=EXISTENCE:LC-MS,EXISTENCE:Ribosome profiling;product=ferric uptake regulation protein;protein_id=YP_002515430.1;transl_table=11;translation=length.135	CDS
rs|NC_011916|NC_011916.1	63477	63479	GANTC	24	63327	64361	-	ID=CCNA_00062.p01;Parent=CCNA_00062.t01;Dbxref=GI:221233001,GeneID:7332152;eC_number=6.1.1.2;Name=trpS;Note=CC_0064;codon_start=1;experiment=EXISTENCE:LC-MS,EXISTENCE:Ribosome profiling,Start codon verified by LC-MS;locus_tag=CCNA_00062;product=tryptophanyl-tRNA synthetase;protein_id=YP_002515437.1;transl_table=11;translation=length.344	CDS
rs|NC_011916|NC_011916.1	65879	65881	GANTC	12	64529	66091	-	ID=CCNA_00063.p01;Parent=CCNA_00063.t01;Dbxref=GI:221233002,GeneID:7332153;Name=mviN;Note=CC_0065;codon_start=1;experiment=EXISTENCE:LC-MS,EXISTENCE:Ribosome profiling;locus_tag=CCNA_00063;product=MviN-family integral membrane protein;protein_id=YP_002515438.1;transl_table=11;translation=length.520	CDS
rs|NC_011916|NC_011916.1	67774	67776	GANTC	10	66331	68127	-	ID=CCNA_00064.p01;Parent=CCNA_00064.t01;Dbxref=GI:221233003,GeneID:7332154;Name=CCNA_00064;Note=CC_0066;codon_start=1;experiment=EXISTENCE:LC-MS;product=methyl-accepting chemotaxis protein;protein_id=YP_002515439.1;transl_table=11;translation=length.598	CDS
rs|NC_011916|NC_011916.1	67898	67900	GANTC	22	66331	68127	-	ID=CCNA_00064.p01;Parent=CCNA_00064.t01;Dbxref=GI:221233003,GeneID:7332154;Name=CCNA_00064;Note=CC_0066;codon_start=1;experiment=EXISTENCE:LC-MS;product=methyl-accepting chemotaxis protein;protein_id=YP_002515439.1;transl_table=11;translation=length.598	CDS
rs|NC_011916|NC_011916.1	68025	68027	GANTC	14	66331	68127	-	ID=CCNA_00064.p01;Parent=CCNA_00064.t01;Dbxref=GI:221233003,GeneID:7332154;Name=CCNA_00064;Note=CC_0066;codon_start=1;experiment=EXISTENCE:LC-MS;product=methyl-accepting chemotaxis protein;protein_id=YP_002515439.1;transl_table=11;translation=length.598	CDS
rs|NC_011916|NC_011916.1	71356	71358	GANTC	15	70801	71904	-	ID=CCNA_00069.p01;Parent=CCNA_00069.t01;Dbxref=GI:221233008,GeneID:7332159;eC_number=3.4.24.57;Name=CCNA_00069;Note=CC_0071;codon_start=1;experiment=EXISTENCE:LC-MS,EXISTENCE:Ribosome profiling;product=O-sialoglycoprotein endopeptidase;protein_id=YP_002515444.1;transl_table=11;translation=length.367	CDS
rs|NC_011916|NC_011916.1	71709	71711	GANTC	13	70801	71904	-	ID=CCNA_00069.p01;Parent=CCNA_00069.t01;Dbxref=GI:221233008,GeneID:7332159;eC_number=3.4.24.57;Name=CCNA_00069;Note=CC_0071;codon_start=1;experiment=EXISTENCE:LC-MS,EXISTENCE:Ribosome profiling;product=O-sialoglycoprotein endopeptidase;protein_id=YP_002515444.1;transl_table=11;translation=length.367	CDS
rs|NC_011916|NC_011916.1	73605	73607	GANTC	15	72950	73636	+	ID=CCNA_00071.p01;Parent=CCNA_00071.t01;Dbxref=GI:221233010,GeneID:7332161;eC_number=4.2.1.75;Name=CCNA_00071;Note=CC_0073;codon_start=1;experiment=EXISTENCE:LC-MS;product=uroporphyrinogen-III synthase;protein_id=YP_002515446.1;transl_table=11;translation=length.228	CDS
rs|NC_011916|NC_011916.1	73988	73990	GANTC	27	73680	74576	+	ID=CCNA_00072.p01;Parent=CCNA_00072.t01;Dbxref=GI:594551866,GeneID:7332162;Name=CCNA_00072;Note=CC_0074;codon_start=1;experiment=EXISTENCE:LC-MS,EXISTENCE:Ribosome profiling,Start codon verified by LC-MS;product=hypothetical protein;protein_id=YP_002515447.2;transl_table=11;translation=length.298	CDS
rs|NC_011916|NC_011916.1	74434	74436	GANTC	28	73680	74576	+	ID=CCNA_00072.p01;Parent=CCNA_00072.t01;Dbxref=GI:594551866,GeneID:7332162;Name=CCNA_00072;Note=CC_0074;codon_start=1;experiment=EXISTENCE:LC-MS,EXISTENCE:Ribosome profiling,Start codon verified by LC-MS;product=hypothetical protein;protein_id=YP_002515447.2;transl_table=11;translation=length.298	CDS
rs|NC_011916|NC_011916.1	75933	75935	GANTC	12	74573	76108	+	ID=CCNA_00073.p01;Parent=CCNA_00073.t01;Dbxref=GI:221233012,GeneID:7332163;Name=CCNA_00073;Note=CC_0075;codon_start=1;experiment=EXISTENCE:LC-MS,EXISTENCE:Ribosome profiling;product=HemY domain membrane protein;protein_id=YP_002515448.1;transl_table=11;translation=length.511	CDS
rs|NC_011916|NC_011916.1	76207	76209	GANTC	43	76150	76225	+	ID=CCNA_R0001.r01;Parent=CCNA_R0001;Dbxref=GeneID:7332164;Name=CCNA_R0001;Note=CC_t01;experiment=EXISTENCE:RNA-seq;product=tRNA-Thr	tRNA
rs|NC_011916|NC_011916.1	76316	76318	GANTC	8	76150	76225	+	ID=CCNA_R0001.r01;Parent=CCNA_R0001;Dbxref=GeneID:7332164;Name=CCNA_R0001;Note=CC_t01;experiment=EXISTENCE:RNA-seq;product=tRNA-Thr	tRNA
rs|NC_011916|NC_011916.1	77539	77541	GANTC	10	76477	78678	-	ID=CCNA_00074.p01;Parent=CCNA_00074.t01;Dbxref=GI:221233013,GeneID:7332165;eC_number=4.2.1.17;Name=CCNA_00074;Note=CC_0076;codon_start=1;experiment=EXISTENCE:LC-MS,EXISTENCE:Ribosome profiling;product=multifunctional fatty acid oxidation complex subunit alpha FadJ;protein_id=YP_002515449.1;transl_table=11;translation=length.733	CDS
rs|NC_011916|NC_011916.1	78651	78653	GANTC	13	76477	78678	-	ID=CCNA_00074.p01;Parent=CCNA_00074.t01;Dbxref=GI:221233013,GeneID:7332165;eC_number=4.2.1.17;Name=CCNA_00074;Note=CC_0076;codon_start=1;experiment=EXISTENCE:LC-MS,EXISTENCE:Ribosome profiling;product=multifunctional fatty acid oxidation complex subunit alpha FadJ;protein_id=YP_002515449.1;transl_table=11;translation=length.733	CDS
rs|NC_011916|NC_011916.1	81886	81888	GANTC	12	81533	83326	-	ID=CCNA_00078.p01;Parent=CCNA_00078.t01;Dbxref=GI:221233017,GeneID:7332169;eC_number=1.3.8.7;Name=CCNA_00078;Note=CC_0080;codon_start=1;experiment=EXISTENCE:LC-MS,EXISTENCE:Ribosome profiling,Start codon verified by LC-MS;product=acyl-CoA dehydrogenase;protein_id=YP_002515453.1;transl_table=11;translation=length.597	CDS
rs|NC_011916|NC_011916.1	84927	84929	GANTC	16	84763	84972	-	ID=CCNA_00081.p01;Parent=CCNA_00081.t01;Dbxref=GI:221233020,GeneID:7332172;Name=CCNA_00081;Note=CC_0083;codon_start=1;experiment=EXISTENCE:Ribosome profiling;product=hypothetical protein;protein_id=YP_002515456.1;transl_table=11;translation=length.69	CDS
rs|NC_011916|NC_011916.1	85021	85023	GANTC	8	84763	84972	-	ID=CCNA_00081.p01;Parent=CCNA_00081.t01;Dbxref=GI:221233020,GeneID:7332172;Name=CCNA_00081;Note=CC_0083;codon_start=1;experiment=EXISTENCE:Ribosome profiling;product=hypothetical protein;protein_id=YP_002515456.1;transl_table=11;translation=length.69	CDS
rs|NC_011916|NC_011916.1	85149	85151	GANTC	20	85222	86880	-	ID=CCNA_00082.p01;Parent=CCNA_00082.t01;Dbxref=GI:221233021,GeneID:7332173;eC_number=6.1.1.6;Name=lysS;Note=CC_0084;codon_start=1;experiment=EXISTENCE:LC-MS,EXISTENCE:Ribosome profiling;locus_tag=CCNA_00082;product=class 1 lysyl-tRNA synthetase;protein_id=YP_002515457.1;transl_table=11;translation=length.552	CDS
rs|NC_011916|NC_011916.1	85648	85650	GANTC	11	85222	86880	-	ID=CCNA_00082.p01;Parent=CCNA_00082.t01;Dbxref=GI:221233021,GeneID:7332173;eC_number=6.1.1.6;Name=lysS;Note=CC_0084;codon_start=1;experiment=EXISTENCE:LC-MS,EXISTENCE:Ribosome profiling;locus_tag=CCNA_00082;product=class 1 lysyl-tRNA synthetase;protein_id=YP_002515457.1;transl_table=11;translation=length.552	CDS
rs|NC_011916|NC_011916.1	86016	86018	GANTC	32	85222	86880	-	ID=CCNA_00082.p01;Parent=CCNA_00082.t01;Dbxref=GI:221233021,GeneID:7332173;eC_number=6.1.1.6;Name=lysS;Note=CC_0084;codon_start=1;experiment=EXISTENCE:LC-MS,EXISTENCE:Ribosome profiling;locus_tag=CCNA_00082;product=class 1 lysyl-tRNA synthetase;protein_id=YP_002515457.1;transl_table=11;translation=length.552	CDS
rs|NC_011916|NC_011916.1	87120	87122	GANTC	22	87043	88683	-	ID=CCNA_00083.p01;Parent=CCNA_00083.t01;Dbxref=GI:221233022,GeneID:7332174;eC_number=5.4.2.2;Name=CCNA_00083;Note=CC_0085;codon_start=1;experiment=EXISTENCE:LC-MS,EXISTENCE:Ribosome profiling;product=phosphoglucomutase/phosphomannomutase;protein_id=YP_002515458.1;transl_table=11;translation=length.546	CDS
rs|NC_011916|NC_011916.1	88350	88352	GANTC	24	87043	88683	-	ID=CCNA_00083.p01;Parent=CCNA_00083.t01;Dbxref=GI:221233022,GeneID:7332174;eC_number=5.4.2.2;Name=CCNA_00083;Note=CC_0085;codon_start=1;experiment=EXISTENCE:LC-MS,EXISTENCE:Ribosome profiling;product=phosphoglucomutase/phosphomannomutase;protein_id=YP_002515458.1;transl_table=11;translation=length.546	CDS
rs|NC_011916|NC_011916.1	88919	88921	GANTC	42	89053	90642	+	ID=CCNA_00084.p01;Parent=CCNA_00084.t01;Dbxref=GI:221233023,GeneID:7332175;eC_number=2.1.2.3,3.5.4.10;Name=purH;Note=CC_0086;codon_start=1;experiment=EXISTENCE:LC-MS,EXISTENCE:Ribosome profiling,Start codon verified by LC-MS;locus_tag=CCNA_00084;product=phosphoribosylaminoimidazolecarboxamide formyltransferase/IMP cyclohydrolase;protein_id=YP_002515459.1;transl_table=11;translation=length.529	CDS
rs|NC_011916|NC_011916.1	89045	89047	GANTC	17	89053	90642	+	ID=CCNA_00084.p01;Parent=CCNA_00084.t01;Dbxref=GI:221233023,GeneID:7332175;eC_number=2.1.2.3,3.5.4.10;Name=purH;Note=CC_0086;codon_start=1;experiment=EXISTENCE:LC-MS,EXISTENCE:Ribosome profiling,Start codon verified by LC-MS;locus_tag=CCNA_00084;product=phosphoribosylaminoimidazolecarboxamide formyltransferase/IMP cyclohydrolase;protein_id=YP_002515459.1;transl_table=11;translation=length.529	CDS
rs|NC_011916|NC_011916.1	90836	90838	GANTC	28	90655	91413	+	ID=CCNA_00085.p01;Parent=CCNA_00085.t01;Dbxref=GI:221233024,GeneID:7332176;Name=CCNA_00085;Note=CC_0087;codon_start=1;experiment=EXISTENCE:LC-MS,EXISTENCE:Ribosome profiling;product=dienelactone hydrolase-related protein;protein_id=YP_002515460.1;transl_table=11;translation=length.252	CDS
rs|NC_011916|NC_011916.1	91434	91436	GANTC	15	90655	91413	+	ID=CCNA_00085.p01;Parent=CCNA_00085.t01;Dbxref=GI:221233024,GeneID:7332176;Name=CCNA_00085;Note=CC_0087;codon_start=1;experiment=EXISTENCE:LC-MS,EXISTENCE:Ribosome profiling;product=dienelactone hydrolase-related protein;protein_id=YP_002515460.1;transl_table=11;translation=length.252	CDS
rs|NC_011916|NC_011916.1	94707	94709	GANTC	13	91467	96290	-	ID=CCNA_00086.p01;Parent=CCNA_00086.t01;Dbxref=GI:221233025,GeneID:7332177;eC_number=1.4.1.2;Name=CCNA_00086;Note=CC_0088;codon_start=1;experiment=EXISTENCE:LC-MS,EXISTENCE:Ribosome profiling,Start codon verified by LC-MS;product=NAD-specific glutamate dehydrogenase;protein_id=YP_002515461.1;transl_table=11;translation=length.1607	CDS
rs|NC_011916|NC_011916.1	95284	95286	GANTC	24	91467	96290	-	ID=CCNA_00086.p01;Parent=CCNA_00086.t01;Dbxref=GI:221233025,GeneID:7332177;eC_number=1.4.1.2;Name=CCNA_00086;Note=CC_0088;codon_start=1;experiment=EXISTENCE:LC-MS,EXISTENCE:Ribosome profiling,Start codon verified by LC-MS;product=NAD-specific glutamate dehydrogenase;protein_id=YP_002515461.1;transl_table=11;translation=length.1607	CDS
rs|NC_011916|NC_011916.1	95558	95560	GANTC	50	91467	96290	-	ID=CCNA_00086.p01;Parent=CCNA_00086.t01;Dbxref=GI:221233025,GeneID:7332177;eC_number=1.4.1.2;Name=CCNA_00086;Note=CC_0088;codon_start=1;experiment=EXISTENCE:LC-MS,EXISTENCE:Ribosome profiling,Start codon verified by LC-MS;product=NAD-specific glutamate dehydrogenase;protein_id=YP_002515461.1;transl_table=11;translation=length.1607	CDS
rs|NC_011916|NC_011916.1	95731	95733	GANTC	35	91467	96290	-	ID=CCNA_00086.p01;Parent=CCNA_00086.t01;Dbxref=GI:221233025,GeneID:7332177;eC_number=1.4.1.2;Name=CCNA_00086;Note=CC_0088;codon_start=1;experiment=EXISTENCE:LC-MS,EXISTENCE:Ribosome profiling,Start codon verified by LC-MS;product=NAD-specific glutamate dehydrogenase;protein_id=YP_002515461.1;transl_table=11;translation=length.1607	CDS
rs|NC_011916|NC_011916.1	95849	95851	GANTC	7	91467	96290	-	ID=CCNA_00086.p01;Parent=CCNA_00086.t01;Dbxref=GI:221233025,GeneID:7332177;eC_number=1.4.1.2;Name=CCNA_00086;Note=CC_0088;codon_start=1;experiment=EXISTENCE:LC-MS,EXISTENCE:Ribosome profiling,Start codon verified by LC-MS;product=NAD-specific glutamate dehydrogenase;protein_id=YP_002515461.1;transl_table=11;translation=length.1607	CDS
rs|NC_011916|NC_011916.1	97868	97870	GANTC	4	97841	99385	+	ID=CCNA_00088.p01;Parent=CCNA_00088.t01;Dbxref=GI:594551867,GeneID:7330130;Name=CCNA_00088;Note=CC_0090;codon_start=1;experiment=EXISTENCE:LC-MS,EXISTENCE:Ribosome profiling,Start codon verified by LC-MS;product=HerA helicase-related ATPase;protein_id=YP_002515463.2;transl_table=11;translation=length.514	CDS
rs|NC_011916|NC_011916.1	98756	98758	GANTC	18	97841	99385	+	ID=CCNA_00088.p01;Parent=CCNA_00088.t01;Dbxref=GI:594551867,GeneID:7330130;Name=CCNA_00088;Note=CC_0090;codon_start=1;experiment=EXISTENCE:LC-MS,EXISTENCE:Ribosome profiling,Start codon verified by LC-MS;product=HerA helicase-related ATPase;protein_id=YP_002515463.2;transl_table=11;translation=length.514	CDS
rs|NC_011916|NC_011916.1	99093	99095	GANTC	41	97841	99385	+	ID=CCNA_00088.p01;Parent=CCNA_00088.t01;Dbxref=GI:594551867,GeneID:7330130;Name=CCNA_00088;Note=CC_0090;codon_start=1;experiment=EXISTENCE:LC-MS,EXISTENCE:Ribosome profiling,Start codon verified by LC-MS;product=HerA helicase-related ATPase;protein_id=YP_002515463.2;transl_table=11;translation=length.514	CDS
rs|NC_011916|NC_011916.1	101160	101162	GANTC	28	99466	101895	-	ID=CCNA_00089.p01;Parent=CCNA_00089.t01;Dbxref=GI:221233028,GeneID:7332343;Name=CCNA_00089;Note=CC_0091;codon_start=1;experiment=EXISTENCE:LC-MS,EXISTENCE:Ribosome profiling;product=MHYT/PAS-family GGDEF/EAL protein;protein_id=YP_002515464.1;transl_table=11;translation=length.809	CDS
rs|NC_011916|NC_011916.1	102700	102702	GANTC	20	101960	102943	-	ID=CCNA_00090.p01;Parent=CCNA_00090.t01;Dbxref=GI:221233029,GeneID:7332344;eC_number=5.1.3.2;Name=CCNA_00090;Note=CC_0092;codon_start=1;experiment=EXISTENCE:LC-MS,EXISTENCE:Ribosome profiling;product=UDP-glucose 4-epimerase;protein_id=YP_002515465.1;transl_table=11;translation=length.327	CDS
rs|NC_011916|NC_011916.1	104209	104211	GANTC	4	104039	104929	-	ID=CCNA_00092.p01;Parent=CCNA_00092.t01;Dbxref=GI:221233031,GeneID:7332346;eC_number=1.-.-.-;Name=CCNA_00092;Note=CC_0094;codon_start=1;experiment=EXISTENCE:LC-MS,EXISTENCE:Ribosome profiling;product=short chain dehydrogenase;protein_id=YP_002515467.1;transl_table=11;translation=length.296	CDS
rs|NC_011916|NC_011916.1	104993	104995	GANTC	6	105028	105237	-	ID=CCNA_00093.p01;Parent=CCNA_00093.t01;Dbxref=GI:221233032,GeneID:7332347;Name=CCNA_00093;codon_start=1;experiment=EXISTENCE:Ribosome profiling;product=hypothetical protein;protein_id=YP_002515468.1;transl_table=11;translation=length.69	CDS
rs|NC_011916|NC_011916.1	105300	105302	GANTC	10	105310	106230	-	ID=CCNA_00094.p01;Parent=CCNA_00094.t01;Dbxref=GI:221233033,GeneID:7332348;eC_number=2.4.1.-;Name=hfsJ;Note=CC_0095;codon_start=1;experiment=EXISTENCE:LC-MS,EXISTENCE:Ribosome profiling;locus_tag=CCNA_00094;product=WecG/TagA-family glycosyltransferase HfsJ;protein_id=YP_002515469.1;transl_table=11;translation=length.306	CDS
rs|NC_011916|NC_011916.1	105372	105374	GANTC	14	105310	106230	-	ID=CCNA_00094.p01;Parent=CCNA_00094.t01;Dbxref=GI:221233033,GeneID:7332348;eC_number=2.4.1.-;Name=hfsJ;Note=CC_0095;codon_start=1;experiment=EXISTENCE:LC-MS,EXISTENCE:Ribosome profiling;locus_tag=CCNA_00094;product=WecG/TagA-family glycosyltransferase HfsJ;protein_id=YP_002515469.1;transl_table=11;translation=length.306	CDS
rs|NC_011916|NC_011916.1	105951	105953	GANTC	15	105310	106230	-	ID=CCNA_00094.p01;Parent=CCNA_00094.t01;Dbxref=GI:221233033,GeneID:7332348;eC_number=2.4.1.-;Name=hfsJ;Note=CC_0095;codon_start=1;experiment=EXISTENCE:LC-MS,EXISTENCE:Ribosome profiling;locus_tag=CCNA_00094;product=WecG/TagA-family glycosyltransferase HfsJ;protein_id=YP_002515469.1;transl_table=11;translation=length.306	CDS
rs|NC_011916|NC_011916.1	106239	106241	GANTC	9	105310	106230	-	ID=CCNA_00094.p01;Parent=CCNA_00094.t01;Dbxref=GI:221233033,GeneID:7332348;eC_number=2.4.1.-;Name=hfsJ;Note=CC_0095;codon_start=1;experiment=EXISTENCE:LC-MS,EXISTENCE:Ribosome profiling;locus_tag=CCNA_00094;product=WecG/TagA-family glycosyltransferase HfsJ;protein_id=YP_002515469.1;transl_table=11;translation=length.306	CDS
rs|NC_011916|NC_011916.1	115678	115680	GANTC	4	115289	115990	-	ID=CCNA_00104.p01;Parent=CCNA_00104.t01;Dbxref=GI:221233043,GeneID:7332358;eC_number=4.1.1.23;Name=CCNA_00104;Note=CC_0105;codon_start=1;experiment=EXISTENCE:LC-MS,EXISTENCE:Ribosome profiling;product=orotidine 5'-phosphate decarboxylase;protein_id=YP_002515479.1;transl_table=11;translation=length.233	CDS
rs|NC_011916|NC_011916.1	115994	115996	GANTC	20	115289	115990	-	ID=CCNA_00104.p01;Parent=CCNA_00104.t01;Dbxref=GI:221233043,GeneID:7332358;eC_number=4.1.1.23;Name=CCNA_00104;Note=CC_0105;codon_start=1;experiment=EXISTENCE:LC-MS,EXISTENCE:Ribosome profiling;product=orotidine 5'-phosphate decarboxylase;protein_id=YP_002515479.1;transl_table=11;translation=length.233	CDS
rs|NC_011916|NC_011916.1	117159	117161	GANTC	30	116834	118099	+	ID=CCNA_00106.p01;Parent=CCNA_00106.t01;Dbxref=GI:221233045,GeneID:7332360;eC_number=1.13.-.-;Name=CCNA_00106;Note=CC_0107;codon_start=1;experiment=EXISTENCE:LC-MS,EXISTENCE:Ribosome profiling;product=2-polyprenyl-6-methoxyphenol hydroxylase;protein_id=YP_002515481.1;transl_table=11;translation=length.421	CDS
rs|NC_011916|NC_011916.1	117788	117790	GANTC	5	116834	118099	+	ID=CCNA_00106.p01;Parent=CCNA_00106.t01;Dbxref=GI:221233045,GeneID:7332360;eC_number=1.13.-.-;Name=CCNA_00106;Note=CC_0107;codon_start=1;experiment=EXISTENCE:LC-MS,EXISTENCE:Ribosome profiling;product=2-polyprenyl-6-methoxyphenol hydroxylase;protein_id=YP_002515481.1;transl_table=11;translation=length.421	CDS
rs|NC_011916|NC_011916.1	118460	118462	GANTC	16	118260	118457	-	ID=CCNA_00107.p01;Parent=CCNA_00107.t01;Dbxref=GI:221233046,GeneID:7332361;Name=CCNA_00107;Note=CC_0108;codon_start=1;experiment=EXISTENCE:LC-MS,EXISTENCE:Ribosome profiling,Start codon verified by LC-MS;product=Trm112p-like protein;protein_id=YP_002515482.1;transl_table=11;translation=length.65	CDS
rs|NC_011916|NC_011916.1	119642	119644	GANTC	3	119160	120059	-	ID=CCNA_00109.p01;Parent=CCNA_00109.t01;Dbxref=GI:221233048,GeneID:7332363;eC_number=1.8.1.-;Name=CCNA_00109;Note=CC_0110;codon_start=1;experiment=EXISTENCE:LC-MS,EXISTENCE:Ribosome profiling,Start codon verified by LC-MS;product=thioredoxin;protein_id=YP_002515484.1;transl_table=11;translation=length.299	CDS
rs|NC_011916|NC_011916.1	122554	122556	GANTC	15	122547	122852	+	ID=CCNA_00114.p01;Parent=CCNA_00114.t01;Dbxref=GI:221233053,GeneID:7332368;Name=CCNA_00114;Note=CC_0115;codon_start=1;product=MarR/EmrR-family transcriptional regulator;protein_id=YP_002515489.1;transl_table=11;translation=length.101	CDS
rs|NC_011916|NC_011916.1	123645	123647	GANTC	15	122939	126268	+	ID=CCNA_00115.p01;Parent=CCNA_00115.t01;Dbxref=GI:594551869,GeneID:7332369;Name=CCNA_00115;Note=CC_0116;codon_start=1;experiment=EXISTENCE:LC-MS,EXISTENCE:Ribosome profiling;product=TolB protein;protein_id=YP_002515490.2;transl_table=11;translation=length.1109	CDS
rs|NC_011916|NC_011916.1	128003	128005	GANTC	13	127915	129735	+	ID=CCNA_00117.p01;Parent=CCNA_00117.t01;Dbxref=GI:221233056,GeneID:7332371;eC_number=2.6.1.16;Name=CCNA_00117;Note=CC_0118;codon_start=1;experiment=EXISTENCE:LC-MS,EXISTENCE:Ribosome profiling;product=glucosamine-fructose-6-phosphate aminotransferase%2C isomerizing;protein_id=YP_002515492.1;transl_table=11;translation=length.606	CDS
rs|NC_011916|NC_011916.1	128398	128400	GANTC	14	127915	129735	+	ID=CCNA_00117.p01;Parent=CCNA_00117.t01;Dbxref=GI:221233056,GeneID:7332371;eC_number=2.6.1.16;Name=CCNA_00117;Note=CC_0118;codon_start=1;experiment=EXISTENCE:LC-MS,EXISTENCE:Ribosome profiling;product=glucosamine-fructose-6-phosphate aminotransferase%2C isomerizing;protein_id=YP_002515492.1;transl_table=11;translation=length.606	CDS
rs|NC_011916|NC_011916.1	129035	129037	GANTC	16	127915	129735	+	ID=CCNA_00117.p01;Parent=CCNA_00117.t01;Dbxref=GI:221233056,GeneID:7332371;eC_number=2.6.1.16;Name=CCNA_00117;Note=CC_0118;codon_start=1;experiment=EXISTENCE:LC-MS,EXISTENCE:Ribosome profiling;product=glucosamine-fructose-6-phosphate aminotransferase%2C isomerizing;protein_id=YP_002515492.1;transl_table=11;translation=length.606	CDS
rs|NC_011916|NC_011916.1	129898	129900	GANTC	43	129746	131989	+	ID=CCNA_00118.p01;Parent=CCNA_00118.t01;Dbxref=GI:221233057,GeneID:7332372;Name=CCNA_00118;Note=CC_0119;codon_start=1;experiment=EXISTENCE:LC-MS,EXISTENCE:Ribosome profiling;product=porphyrin biosynthesis protein;protein_id=YP_002515493.1;transl_table=11;translation=length.747	CDS
rs|NC_011916|NC_011916.1	130128	130130	GANTC	52	129746	131989	+	ID=CCNA_00118.p01;Parent=CCNA_00118.t01;Dbxref=GI:221233057,GeneID:7332372;Name=CCNA_00118;Note=CC_0119;codon_start=1;experiment=EXISTENCE:LC-MS,EXISTENCE:Ribosome profiling;product=porphyrin biosynthesis protein;protein_id=YP_002515493.1;transl_table=11;translation=length.747	CDS
rs|NC_011916|NC_011916.1	130331	130333	GANTC	13	129746	131989	+	ID=CCNA_00118.p01;Parent=CCNA_00118.t01;Dbxref=GI:221233057,GeneID:7332372;Name=CCNA_00118;Note=CC_0119;codon_start=1;experiment=EXISTENCE:LC-MS,EXISTENCE:Ribosome profiling;product=porphyrin biosynthesis protein;protein_id=YP_002515493.1;transl_table=11;translation=length.747	CDS
rs|NC_011916|NC_011916.1	130610	130612	GANTC	14	129746	131989	+	ID=CCNA_00118.p01;Parent=CCNA_00118.t01;Dbxref=GI:221233057,GeneID:7332372;Name=CCNA_00118;Note=CC_0119;codon_start=1;experiment=EXISTENCE:LC-MS,EXISTENCE:Ribosome profiling;product=porphyrin biosynthesis protein;protein_id=YP_002515493.1;transl_table=11;translation=length.747	CDS
rs|NC_011916|NC_011916.1	131469	131471	GANTC	69	129746	131989	+	ID=CCNA_00118.p01;Parent=CCNA_00118.t01;Dbxref=GI:221233057,GeneID:7332372;Name=CCNA_00118;Note=CC_0119;codon_start=1;experiment=EXISTENCE:LC-MS,EXISTENCE:Ribosome profiling;product=porphyrin biosynthesis protein;protein_id=YP_002515493.1;transl_table=11;translation=length.747	CDS
rs|NC_011916|NC_011916.1	131731	131733	GANTC	39	129746	131989	+	ID=CCNA_00118.p01;Parent=CCNA_00118.t01;Dbxref=GI:221233057,GeneID:7332372;Name=CCNA_00118;Note=CC_0119;codon_start=1;experiment=EXISTENCE:LC-MS,EXISTENCE:Ribosome profiling;product=porphyrin biosynthesis protein;protein_id=YP_002515493.1;transl_table=11;translation=length.747	CDS
rs|NC_011916|NC_011916.1	131739	131741	GANTC	22	129746	131989	+	ID=CCNA_00118.p01;Parent=CCNA_00118.t01;Dbxref=GI:221233057,GeneID:7332372;Name=CCNA_00118;Note=CC_0119;codon_start=1;experiment=EXISTENCE:LC-MS,EXISTENCE:Ribosome profiling;product=porphyrin biosynthesis protein;protein_id=YP_002515493.1;transl_table=11;translation=length.747	CDS
rs|NC_011916|NC_011916.1	135295	135297	GANTC	11	134826	135413	-	ID=CCNA_00124.p01;Parent=CCNA_00124.t01;Dbxref=GI:594551870,GeneID:7332378;Name=CCNA_00124;Note=CC_0125;codon_start=1;experiment=EXISTENCE:LC-MS,EXISTENCE:Ribosome profiling;product=hypothetical protein;protein_id=YP_002515499.2;transl_table=11;translation=length.195	CDS
rs|NC_011916|NC_011916.1	135433	135435	GANTC	25	134826	135413	-	ID=CCNA_00124.p01;Parent=CCNA_00124.t01;Dbxref=GI:594551870,GeneID:7332378;Name=CCNA_00124;Note=CC_0125;codon_start=1;experiment=EXISTENCE:LC-MS,EXISTENCE:Ribosome profiling;product=hypothetical protein;protein_id=YP_002515499.2;transl_table=11;translation=length.195	CDS
rs|NC_011916|NC_011916.1	136821	136823	GANTC	5	136811	137011	+	ID=CCNA_00127.p01;Parent=CCNA_00127.t01;Dbxref=GI:221233066,GeneID:7332381;Name=CCNA_00127;Note=CC_0128;codon_start=1;experiment=EXISTENCE:Ribosome profiling;product=KTSC domain protein;protein_id=YP_002515502.1;transl_table=11;translation=length.66	CDS
rs|NC_011916|NC_011916.1	141622	141624	GANTC	11	141633	142433	+	ID=CCNA_00132.p01;Parent=CCNA_00132.t01;Dbxref=GI:221233071,GeneID:7332386;eC_number=1.3.1.-;Name=hetN;Note=CC_0133;codon_start=1;experiment=EXISTENCE:LC-MS,EXISTENCE:Ribosome profiling;locus_tag=CCNA_00132;product=ketoacyl reductase hetN;protein_id=YP_002515507.1;transl_table=11;translation=length.266	CDS
rs|NC_011916|NC_011916.1	145337	145339	GANTC	17	145273	146952	-	ID=CCNA_00136.p01;Parent=CCNA_00136.t01;Dbxref=GI:221233075,GeneID:7332390;Name=CCNA_00136;Note=CC_0137;codon_start=1;experiment=EXISTENCE:LC-MS,EXISTENCE:Ribosome profiling,Start codon verified by LC-MS;product=AmpG protein;protein_id=YP_002515511.1;transl_table=11;translation=length.559	CDS
rs|NC_011916|NC_011916.1	147992	147994	GANTC	25	146986	148530	-	ID=CCNA_00137.p01;Parent=CCNA_00137.t01;Dbxref=GI:221233076,GeneID:7332391;eC_number=2.7.13.3;Name=shkA;Note=CC_0138;codon_start=1;experiment=EXISTENCE:LC-MS,EXISTENCE:Ribosome profiling;locus_tag=CCNA_00137;product=hybrid two-component histidine kinase/receiver protein ShkA;protein_id=YP_002515512.1;transl_table=11;translation=length.514	CDS
rs|NC_011916|NC_011916.1	148135	148137	GANTC	9	146986	148530	-	ID=CCNA_00137.p01;Parent=CCNA_00137.t01;Dbxref=GI:221233076,GeneID:7332391;eC_number=2.7.13.3;Name=shkA;Note=CC_0138;codon_start=1;experiment=EXISTENCE:LC-MS,EXISTENCE:Ribosome profiling;locus_tag=CCNA_00137;product=hybrid two-component histidine kinase/receiver protein ShkA;protein_id=YP_002515512.1;transl_table=11;translation=length.514	CDS
rs|NC_011916|NC_011916.1	148744	148746	GANTC	52	148752	150944	+	ID=CCNA_00138.p01;Parent=CCNA_00138.t01;Dbxref=GI:221233077,GeneID:7332392;Name=CCNA_00138;Note=CC_0139;codon_start=1;experiment=EXISTENCE:LC-MS,EXISTENCE:Ribosome profiling;product=TonB-dependent receptor;protein_id=YP_002515513.1;transl_table=11;translation=length.730	CDS
rs|NC_011916|NC_011916.1	149103	149105	GANTC	3	148752	150944	+	ID=CCNA_00138.p01;Parent=CCNA_00138.t01;Dbxref=GI:221233077,GeneID:7332392;Name=CCNA_00138;Note=CC_0139;codon_start=1;experiment=EXISTENCE:LC-MS,EXISTENCE:Ribosome profiling;product=TonB-dependent receptor;protein_id=YP_002515513.1;transl_table=11;translation=length.730	CDS
rs|NC_011916|NC_011916.1	149653	149655	GANTC	37	148752	150944	+	ID=CCNA_00138.p01;Parent=CCNA_00138.t01;Dbxref=GI:221233077,GeneID:7332392;Name=CCNA_00138;Note=CC_0139;codon_start=1;experiment=EXISTENCE:LC-MS,EXISTENCE:Ribosome profiling;product=TonB-dependent receptor;protein_id=YP_002515513.1;transl_table=11;translation=length.730	CDS
rs|NC_011916|NC_011916.1	150066	150068	GANTC	5	148752	150944	+	ID=CCNA_00138.p01;Parent=CCNA_00138.t01;Dbxref=GI:221233077,GeneID:7332392;Name=CCNA_00138;Note=CC_0139;codon_start=1;experiment=EXISTENCE:LC-MS,EXISTENCE:Ribosome profiling;product=TonB-dependent receptor;protein_id=YP_002515513.1;transl_table=11;translation=length.730	CDS
rs|NC_011916|NC_011916.1	153649	153651	GANTC	18	152709	153662	-	ID=CCNA_00140.p01;Parent=CCNA_00140.t01;Dbxref=GI:221233079,GeneID:7332394;eC_number=6.3.2.3;Name=CCNA_00140;Note=CC_0141;codon_start=1;experiment=EXISTENCE:LC-MS,EXISTENCE:Ribosome profiling;product=glutathione synthetase;protein_id=YP_002515515.1;transl_table=11;translation=length.317	CDS
rs|NC_011916|NC_011916.1	153784	153786	GANTC	7	153718	154533	-	ID=CCNA_00141.p01;Parent=CCNA_00141.t01;Dbxref=GI:221233080,GeneID:7332395;Name=CCNA_00141;Note=CC_0142;codon_start=1;experiment=EXISTENCE:LC-MS,EXISTENCE:Ribosome profiling,Start codon verified by LC-MS;product=tetratricopeptide repeat family protein;protein_id=YP_002515516.1;transl_table=11;translation=length.271	CDS
rs|NC_011916|NC_011916.1	154350	154352	GANTC	22	153718	154533	-	ID=CCNA_00141.p01;Parent=CCNA_00141.t01;Dbxref=GI:221233080,GeneID:7332395;Name=CCNA_00141;Note=CC_0142;codon_start=1;experiment=EXISTENCE:LC-MS,EXISTENCE:Ribosome profiling,Start codon verified by LC-MS;product=tetratricopeptide repeat family protein;protein_id=YP_002515516.1;transl_table=11;translation=length.271	CDS
rs|NC_011916|NC_011916.1	155540	155542	GANTC	24	154912	155784	-	ID=CCNA_00143.p01;Parent=CCNA_00143.t01;Dbxref=GI:221233082,GeneID:7332397;Name=CCNA_00143;Note=CC_0144;codon_start=1;experiment=EXISTENCE:LC-MS,EXISTENCE:Ribosome profiling,Start codon verified by LC-MS;product=ribosomal RNA small subunit methyltransferase I;protein_id=YP_002515518.1;transl_table=11;translation=length.290	CDS
rs|NC_011916|NC_011916.1	155779	155781	GANTC	32	154912	155784	-	ID=CCNA_00143.p01;Parent=CCNA_00143.t01;Dbxref=GI:221233082,GeneID:7332397;Name=CCNA_00143;Note=CC_0144;codon_start=1;experiment=EXISTENCE:LC-MS,EXISTENCE:Ribosome profiling,Start codon verified by LC-MS;product=ribosomal RNA small subunit methyltransferase I;protein_id=YP_002515518.1;transl_table=11;translation=length.290	CDS
rs|NC_011916|NC_011916.1	155806	155808	GANTC	16	155819	156973	-	ID=CCNA_00144.p01;Parent=CCNA_00144.t01;Dbxref=GI:221233083,GeneID:7332398;eC_number=1.3.3.3;Name=CCNA_00144;Note=CC_0145;codon_start=1;experiment=EXISTENCE:Ribosome profiling;product=oxygen-independent coproporphyrinogen-III oxidase;protein_id=YP_002515519.1;transl_table=11;translation=length.384	CDS
rs|NC_011916|NC_011916.1	156912	156914	GANTC	8	155819	156973	-	ID=CCNA_00144.p01;Parent=CCNA_00144.t01;Dbxref=GI:221233083,GeneID:7332398;eC_number=1.3.3.3;Name=CCNA_00144;Note=CC_0145;codon_start=1;experiment=EXISTENCE:Ribosome profiling;product=oxygen-independent coproporphyrinogen-III oxidase;protein_id=YP_002515519.1;transl_table=11;translation=length.384	CDS
rs|NC_011916|NC_011916.1	157343	157345	GANTC	10	156966	157568	-	ID=CCNA_00145.p01;Parent=CCNA_00145.t01;Dbxref=GI:221233084,GeneID:7332399;eC_number=3.6.1.-;Name=CCNA_00145;Note=CC_0146;codon_start=1;experiment=EXISTENCE:LC-MS,EXISTENCE:Ribosome profiling,Start codon verified by LC-MS;product=xanthosine triphosphate pyrophosphatase;protein_id=YP_002515520.1;transl_table=11;translation=length.200	CDS
rs|NC_011916|NC_011916.1	161411	161413	GANTC	27	161320	162396	+	ID=CCNA_00152.p01;Parent=CCNA_00152.t01;Dbxref=GI:221233091,GeneID:7332406;Name=CCNA_00152;Note=CC_0153;codon_start=1;experiment=EXISTENCE:LC-MS,EXISTENCE:Ribosome profiling,Start codon verified by LC-MS;product=winged helix-turn-helix transcription repressor HrcA;protein_id=YP_002515527.1;transl_table=11;translation=length.358	CDS
rs|NC_011916|NC_011916.1	162665	162667	GANTC	33	162409	163035	+	ID=CCNA_00153.p01;Parent=CCNA_00153.t01;Dbxref=GI:221233092,GeneID:7332407;Name=grpE;Note=CC_0154;codon_start=1;experiment=EXISTENCE:LC-MS,EXISTENCE:Ribosome profiling,Start codon verified by LC-MS;locus_tag=CCNA_00153;product=adenine nucleotide exchange factor GrpE;protein_id=YP_002515528.1;transl_table=11;translation=length.208	CDS
rs|NC_011916|NC_011916.1	163280	163282	GANTC	6	162975	163235	-	ID=CCNA_00154.p01;Parent=CCNA_00154.t01;Dbxref=GI:221233093,GeneID:7332408;Name=CCNA_00154;Note=CC_0155;codon_start=1;experiment=EXISTENCE:Ribosome profiling;product=hypothetical protein;protein_id=YP_002515529.1;transl_table=11;translation=length.86	CDS
rs|NC_011916|NC_011916.1	164053	164055	GANTC	9	163413	164531	+	ID=CCNA_00155.p01;Parent=CCNA_00155.t01;Dbxref=GI:221233094,GeneID:7332409;eC_number=2.7.7.7;Name=CCNA_00155;Note=CC_0156;codon_start=1;experiment=EXISTENCE:LC-MS,EXISTENCE:Ribosome profiling;product=DNA polymerase III%2C beta chain;protein_id=YP_002515530.1;transl_table=11;translation=length.372	CDS
rs|NC_011916|NC_011916.1	164979	164981	GANTC	36	164664	164951	+	ID=CCNA_00156.p01;Parent=CCNA_00156.t01;Dbxref=GI:594551872,GeneID:7332410;Name=CCNA_00156;Note=CC_0157;codon_start=1;product=ArsR-family transcriptional regulator;protein_id=YP_002515531.3;transl_table=11;translation=length.95	CDS
rs|NC_011916|NC_011916.1	165412	165414	GANTC	529	165022	165393	+	ID=CCNA_00157.p01;Parent=CCNA_00157.t01;Dbxref=GI:221233096,GeneID:7332411;Name=CCNA_00157;Note=CC_0158;codon_start=1;experiment=EXISTENCE:LC-MS,EXISTENCE:Ribosome profiling,Start codon verified by LC-MS;product=glyoxalase family protein;protein_id=YP_002515532.1;transl_table=11;translation=length.123	CDS
rs|NC_011916|NC_011916.1	166576	166578	GANTC	28	165621	166784	+	ID=CCNA_00158.p01;Parent=CCNA_00158.t01;Dbxref=GI:221233097,GeneID:7332412;Name=recF;Note=CC_0159;codon_start=1;experiment=EXISTENCE:LC-MS,EXISTENCE:Ribosome profiling;locus_tag=CCNA_00158;product=DNA replication and repair protein recF;protein_id=YP_002515533.1;transl_table=11;translation=length.387	CDS
rs|NC_011916|NC_011916.1	166587	166589	GANTC	6	165621	166784	+	ID=CCNA_00158.p01;Parent=CCNA_00158.t01;Dbxref=GI:221233097,GeneID:7332412;Name=recF;Note=CC_0159;codon_start=1;experiment=EXISTENCE:LC-MS,EXISTENCE:Ribosome profiling;locus_tag=CCNA_00158;product=DNA replication and repair protein recF;protein_id=YP_002515533.1;transl_table=11;translation=length.387	CDS
rs|NC_011916|NC_011916.1	166702	166704	GANTC	41	165621	166784	+	ID=CCNA_00158.p01;Parent=CCNA_00158.t01;Dbxref=GI:221233097,GeneID:7332412;Name=recF;Note=CC_0159;codon_start=1;experiment=EXISTENCE:LC-MS,EXISTENCE:Ribosome profiling;locus_tag=CCNA_00158;product=DNA replication and repair protein recF;protein_id=YP_002515533.1;transl_table=11;translation=length.387	CDS
rs|NC_011916|NC_011916.1	166866	166868	GANTC	31	166781	169246	+	ID=CCNA_00159.p01;Parent=CCNA_00159.t01;Dbxref=GI:594551873,GeneID:7332413;eC_number=5.99.1.3;Name=gyrB;Note=CC_0160;codon_start=1;experiment=EXISTENCE:LC-MS,EXISTENCE:Ribosome profiling,Start codon verified by LC-MS;locus_tag=CCNA_00159;product=DNA gyrase subunit B;protein_id=YP_002515534.4;transl_table=11;translation=length.821	CDS
rs|NC_011916|NC_011916.1	167319	167321	GANTC	9	166781	169246	+	ID=CCNA_00159.p01;Parent=CCNA_00159.t01;Dbxref=GI:594551873,GeneID:7332413;eC_number=5.99.1.3;Name=gyrB;Note=CC_0160;codon_start=1;experiment=EXISTENCE:LC-MS,EXISTENCE:Ribosome profiling,Start codon verified by LC-MS;locus_tag=CCNA_00159;product=DNA gyrase subunit B;protein_id=YP_002515534.4;transl_table=11;translation=length.821	CDS
rs|NC_011916|NC_011916.1	168726	168728	GANTC	25	166781	169246	+	ID=CCNA_00159.p01;Parent=CCNA_00159.t01;Dbxref=GI:594551873,GeneID:7332413;eC_number=5.99.1.3;Name=gyrB;Note=CC_0160;codon_start=1;experiment=EXISTENCE:LC-MS,EXISTENCE:Ribosome profiling,Start codon verified by LC-MS;locus_tag=CCNA_00159;product=DNA gyrase subunit B;protein_id=YP_002515534.4;transl_table=11;translation=length.821	CDS
rs|NC_011916|NC_011916.1	169421	169423	GANTC	12	169387	170526	+	ID=CCNA_00160.p01;Parent=CCNA_00160.t01;Dbxref=GI:221233099,GeneID:7332414;Name=CCNA_00160;Note=CC_0161;codon_start=1;product=methyl-accepting chemotaxis protein;protein_id=YP_002515535.1;transl_table=11;translation=length.379	CDS
rs|NC_011916|NC_011916.1	170460	170462	GANTC	22	169387	170526	+	ID=CCNA_00160.p01;Parent=CCNA_00160.t01;Dbxref=GI:221233099,GeneID:7332414;Name=CCNA_00160;Note=CC_0161;codon_start=1;product=methyl-accepting chemotaxis protein;protein_id=YP_002515535.1;transl_table=11;translation=length.379	CDS
rs|NC_011916|NC_011916.1	170690	170692	GANTC	29	169387	170526	+	ID=CCNA_00160.p01;Parent=CCNA_00160.t01;Dbxref=GI:221233099,GeneID:7332414;Name=CCNA_00160;Note=CC_0161;codon_start=1;product=methyl-accepting chemotaxis protein;protein_id=YP_002515535.1;transl_table=11;translation=length.379	CDS
rs|NC_011916|NC_011916.1	171383	171385	GANTC	10	170951	171577	+	ID=CCNA_00161.p01;Parent=CCNA_00161.t01;Dbxref=GI:221233100,GeneID:7332415;Name=CCNA_00161;Note=CC_0162;codon_start=1;experiment=EXISTENCE:Ribosome profiling;product=hypothetical protein;protein_id=YP_002515536.1;transl_table=11;translation=length.208	CDS
rs|NC_011916|NC_011916.1	172844	172846	GANTC	50	171649	172917	+	ID=CCNA_00162.p01;Parent=CCNA_00162.t01;Dbxref=GI:221233101,GeneID:7332416;Name=CCNA_00162;Note=CC_0163;codon_start=1;experiment=EXISTENCE:LC-MS,EXISTENCE:Ribosome profiling;product=hypothetical protein;protein_id=YP_002515537.1;transl_table=11;translation=length.422	CDS
rs|NC_011916|NC_011916.1	173223	173225	GANTC	11	172964	175183	+	ID=CCNA_00163.p01;Parent=CCNA_00163.t01;Dbxref=GI:221233102,GeneID:7332417;Name=CCNA_00163;Note=CC_0164;codon_start=1;experiment=EXISTENCE:LC-MS,EXISTENCE:Ribosome profiling;product=exopolysaccharide transport family protein;protein_id=YP_002515538.1;transl_table=11;translation=length.739	CDS
rs|NC_011916|NC_011916.1	173403	173405	GANTC	8	172964	175183	+	ID=CCNA_00163.p01;Parent=CCNA_00163.t01;Dbxref=GI:221233102,GeneID:7332417;Name=CCNA_00163;Note=CC_0164;codon_start=1;experiment=EXISTENCE:LC-MS,EXISTENCE:Ribosome profiling;product=exopolysaccharide transport family protein;protein_id=YP_002515538.1;transl_table=11;translation=length.739	CDS
rs|NC_011916|NC_011916.1	173687	173689	GANTC	12	172964	175183	+	ID=CCNA_00163.p01;Parent=CCNA_00163.t01;Dbxref=GI:221233102,GeneID:7332417;Name=CCNA_00163;Note=CC_0164;codon_start=1;experiment=EXISTENCE:LC-MS,EXISTENCE:Ribosome profiling;product=exopolysaccharide transport family protein;protein_id=YP_002515538.1;transl_table=11;translation=length.739	CDS
rs|NC_011916|NC_011916.1	173856	173858	GANTC	62	172964	175183	+	ID=CCNA_00163.p01;Parent=CCNA_00163.t01;Dbxref=GI:221233102,GeneID:7332417;Name=CCNA_00163;Note=CC_0164;codon_start=1;experiment=EXISTENCE:LC-MS,EXISTENCE:Ribosome profiling;product=exopolysaccharide transport family protein;protein_id=YP_002515538.1;transl_table=11;translation=length.739	CDS
rs|NC_011916|NC_011916.1	174218	174220	GANTC	34	172964	175183	+	ID=CCNA_00163.p01;Parent=CCNA_00163.t01;Dbxref=GI:221233102,GeneID:7332417;Name=CCNA_00163;Note=CC_0164;codon_start=1;experiment=EXISTENCE:LC-MS,EXISTENCE:Ribosome profiling;product=exopolysaccharide transport family protein;protein_id=YP_002515538.1;transl_table=11;translation=length.739	CDS
rs|NC_011916|NC_011916.1	174269	174271	GANTC	21	172964	175183	+	ID=CCNA_00163.p01;Parent=CCNA_00163.t01;Dbxref=GI:221233102,GeneID:7332417;Name=CCNA_00163;Note=CC_0164;codon_start=1;experiment=EXISTENCE:LC-MS,EXISTENCE:Ribosome profiling;product=exopolysaccharide transport family protein;protein_id=YP_002515538.1;transl_table=11;translation=length.739	CDS
rs|NC_011916|NC_011916.1	174465	174467	GANTC	43	172964	175183	+	ID=CCNA_00163.p01;Parent=CCNA_00163.t01;Dbxref=GI:221233102,GeneID:7332417;Name=CCNA_00163;Note=CC_0164;codon_start=1;experiment=EXISTENCE:LC-MS,EXISTENCE:Ribosome profiling;product=exopolysaccharide transport family protein;protein_id=YP_002515538.1;transl_table=11;translation=length.739	CDS
rs|NC_011916|NC_011916.1	175137	175139	GANTC	196	172964	175183	+	ID=CCNA_00163.p01;Parent=CCNA_00163.t01;Dbxref=GI:221233102,GeneID:7332417;Name=CCNA_00163;Note=CC_0164;codon_start=1;experiment=EXISTENCE:LC-MS,EXISTENCE:Ribosome profiling;product=exopolysaccharide transport family protein;protein_id=YP_002515538.1;transl_table=11;translation=length.739	CDS
rs|NC_011916|NC_011916.1	175560	175562	GANTC	9	175173	177098	+	ID=CCNA_00164.p01;Parent=CCNA_00164.t01;Dbxref=GI:221233103,GeneID:7332418;Name=CCNA_00164;Note=CC_0165;codon_start=1;experiment=EXISTENCE:LC-MS,EXISTENCE:Ribosome profiling,Start codon verified by LC-MS;product=O-antigen polymerase;protein_id=YP_002515539.1;transl_table=11;translation=length.641	CDS
rs|NC_011916|NC_011916.1	177303	177305	GANTC	13	177092	177745	-	ID=CCNA_00165.p01;Parent=CCNA_00165.t01;Dbxref=GI:594551874,GeneID:7332419;Name=pssY;Note=CC_0166;codon_start=1;experiment=EXISTENCE:LC-MS,EXISTENCE:Ribosome profiling;locus_tag=CCNA_00165;product=polyisoprenylphosphate hexose-1-phosphotransferase pssY;protein_id=YP_002515540.2;transl_table=11;translation=length.217	CDS
rs|NC_011916|NC_011916.1	177577	177579	GANTC	37	177092	177745	-	ID=CCNA_00165.p01;Parent=CCNA_00165.t01;Dbxref=GI:594551874,GeneID:7332419;Name=pssY;Note=CC_0166;codon_start=1;experiment=EXISTENCE:LC-MS,EXISTENCE:Ribosome profiling;locus_tag=CCNA_00165;product=polyisoprenylphosphate hexose-1-phosphotransferase pssY;protein_id=YP_002515540.2;transl_table=11;translation=length.217	CDS
rs|NC_011916|NC_011916.1	177981	177983	GANTC	12	177944	178090	+	ID=CCNA_03915.p01;Parent=CCNA_03915.t01;Dbxref=GI:594551875,GeneID:18668791;Name=CCNA_03915;codon_start=1;experiment=EXISTENCE:Ribosome profiling;product=hypothetical protein;protein_id=YP_009020486.1;transl_table=11;translation=length.48	CDS
rs|NC_011916|NC_011916.1	178440	178442	GANTC	40	178252	179070	-	ID=CCNA_00166.p01;Parent=CCNA_00166.t01;Dbxref=GI:221233105,GeneID:7332420;Name=CCNA_00166;Note=CC_0167;codon_start=1;experiment=EXISTENCE:Ribosome profiling;product=putative transglutaminase-like cysteine proteinase;protein_id=YP_002515541.1;transl_table=11;translation=length.272	CDS
rs|NC_011916|NC_011916.1	178800	178802	GANTC	11	178252	179070	-	ID=CCNA_00166.p01;Parent=CCNA_00166.t01;Dbxref=GI:221233105,GeneID:7332420;Name=CCNA_00166;Note=CC_0167;codon_start=1;experiment=EXISTENCE:Ribosome profiling;product=putative transglutaminase-like cysteine proteinase;protein_id=YP_002515541.1;transl_table=11;translation=length.272	CDS
rs|NC_011916|NC_011916.1	180398	180400	GANTC	32	180205	180801	+	ID=CCNA_00168.p01;Parent=CCNA_00168.t01;Dbxref=GI:594551876,GeneID:7332422;Name=CCNA_00168;Note=CC_0169;codon_start=1;experiment=EXISTENCE:LC-MS,EXISTENCE:Ribosome profiling;product=polysaccharide export protein;protein_id=YP_002515543.2;transl_table=11;translation=length.198	CDS
rs|NC_011916|NC_011916.1	180973	180975	GANTC	17756	180205	180801	+	ID=CCNA_00168.p01;Parent=CCNA_00168.t01;Dbxref=GI:594551876,GeneID:7332422;Name=CCNA_00168;Note=CC_0169;codon_start=1;experiment=EXISTENCE:LC-MS,EXISTENCE:Ribosome profiling;product=polysaccharide export protein;protein_id=YP_002515543.2;transl_table=11;translation=length.198	CDS
rs|NC_011916|NC_011916.1	181127	181129	GANTC	4639	181379	182917	+	ID=CCNA_00169.p01;Parent=CCNA_00169.t01;Dbxref=GI:221233108,GeneID:7332423;Name=CCNA_00169;Note=CC_0170;codon_start=1;experiment=EXISTENCE:LC-MS,EXISTENCE:Ribosome profiling;product=hypothetical protein;protein_id=YP_002515544.1;transl_table=11;translation=length.512	CDS
rs|NC_011916|NC_011916.1	181197	181199	GANTC	2712	181379	182917	+	ID=CCNA_00169.p01;Parent=CCNA_00169.t01;Dbxref=GI:221233108,GeneID:7332423;Name=CCNA_00169;Note=CC_0170;codon_start=1;experiment=EXISTENCE:LC-MS,EXISTENCE:Ribosome profiling;product=hypothetical protein;protein_id=YP_002515544.1;transl_table=11;translation=length.512	CDS
rs|NC_011916|NC_011916.1	181215	181217	GANTC	1022	181379	182917	+	ID=CCNA_00169.p01;Parent=CCNA_00169.t01;Dbxref=GI:221233108,GeneID:7332423;Name=CCNA_00169;Note=CC_0170;codon_start=1;experiment=EXISTENCE:LC-MS,EXISTENCE:Ribosome profiling;product=hypothetical protein;protein_id=YP_002515544.1;transl_table=11;translation=length.512	CDS
rs|NC_011916|NC_011916.1	181231	181233	GANTC	2934	181379	182917	+	ID=CCNA_00169.p01;Parent=CCNA_00169.t01;Dbxref=GI:221233108,GeneID:7332423;Name=CCNA_00169;Note=CC_0170;codon_start=1;experiment=EXISTENCE:LC-MS,EXISTENCE:Ribosome profiling;product=hypothetical protein;protein_id=YP_002515544.1;transl_table=11;translation=length.512	CDS
rs|NC_011916|NC_011916.1	183156	183158	GANTC	17	182997	185663	+	ID=CCNA_00170.p01;Parent=CCNA_00170.t01;Dbxref=GI:221233109,GeneID:7330214;Name=CCNA_00170;Note=CC_0171;codon_start=1;experiment=EXISTENCE:LC-MS,EXISTENCE:Ribosome profiling;product=TonB-dependent receptor;protein_id=YP_002515545.1;transl_table=11;translation=length.888	CDS
rs|NC_011916|NC_011916.1	183844	183846	GANTC	30	182997	185663	+	ID=CCNA_00170.p01;Parent=CCNA_00170.t01;Dbxref=GI:221233109,GeneID:7330214;Name=CCNA_00170;Note=CC_0171;codon_start=1;experiment=EXISTENCE:LC-MS,EXISTENCE:Ribosome profiling;product=TonB-dependent receptor;protein_id=YP_002515545.1;transl_table=11;translation=length.888	CDS
rs|NC_011916|NC_011916.1	185417	185419	GANTC	17	182997	185663	+	ID=CCNA_00170.p01;Parent=CCNA_00170.t01;Dbxref=GI:221233109,GeneID:7330214;Name=CCNA_00170;Note=CC_0171;codon_start=1;experiment=EXISTENCE:LC-MS,EXISTENCE:Ribosome profiling;product=TonB-dependent receptor;protein_id=YP_002515545.1;transl_table=11;translation=length.888	CDS
rs|NC_011916|NC_011916.1	187059	187061	GANTC	24	186287	188350	+	ID=CCNA_00172.p01;Parent=CCNA_00172.t01;Dbxref=GI:221233111,GeneID:7330216;Name=pulD;Note=CC_0173;codon_start=1;experiment=EXISTENCE:LC-MS,EXISTENCE:Ribosome profiling;locus_tag=CCNA_00172;product=type II secretion pathway protein D;protein_id=YP_002515547.1;transl_table=11;translation=length.687	CDS
rs|NC_011916|NC_011916.1	187806	187808	GANTC	25	186287	188350	+	ID=CCNA_00172.p01;Parent=CCNA_00172.t01;Dbxref=GI:221233111,GeneID:7330216;Name=pulD;Note=CC_0173;codon_start=1;experiment=EXISTENCE:LC-MS,EXISTENCE:Ribosome profiling;locus_tag=CCNA_00172;product=type II secretion pathway protein D;protein_id=YP_002515547.1;transl_table=11;translation=length.687	CDS
rs|NC_011916|NC_011916.1	190221	190223	GANTC	26	189809	191020	+	ID=CCNA_00174.p01;Parent=CCNA_00174.t01;Dbxref=GI:221233113,GeneID:7330218;Name=pulF;Note=CC_0175;codon_start=1;experiment=EXISTENCE:LC-MS;locus_tag=CCNA_00174;product=type II secretion pathway protein F;protein_id=YP_002515549.1;transl_table=11;translation=length.403	CDS
rs|NC_011916|NC_011916.1	190401	190403	GANTC	51	189809	191020	+	ID=CCNA_00174.p01;Parent=CCNA_00174.t01;Dbxref=GI:221233113,GeneID:7330218;Name=pulF;Note=CC_0175;codon_start=1;experiment=EXISTENCE:LC-MS;locus_tag=CCNA_00174;product=type II secretion pathway protein F;protein_id=YP_002515549.1;transl_table=11;translation=length.403	CDS
rs|NC_011916|NC_011916.1	191667	191669	GANTC	10	191399	191956	+	ID=CCNA_00176.p01;Parent=CCNA_00176.t01;Dbxref=GI:594551877,GeneID:7330220;Name=CCNA_00176;Note=CC_0177;codon_start=1;experiment=EXISTENCE:Ribosome profiling;product=type II secretion pathway protein H;protein_id=YP_002515551.3;transl_table=11;translation=length.185	CDS
rs|NC_011916|NC_011916.1	192602	192604	GANTC	7	192305	192895	+	ID=CCNA_00178.p01;Parent=CCNA_00178.t01;Dbxref=GI:221233117,GeneID:7330222;Name=CCNA_00178;Note=CC_0179;codon_start=1;product=type II secretion pathway protein J;protein_id=YP_002515553.1;transl_table=11;translation=length.196	CDS
rs|NC_011916|NC_011916.1	194752	194754	GANTC	22	193848	194954	+	ID=CCNA_00180.p01;Parent=CCNA_00180.t01;Dbxref=GI:221233119,GeneID:7330224;Name=CCNA_00180;Note=CC_0181;codon_start=1;experiment=EXISTENCE:Ribosome profiling;product=type II secretion pathway protein L;protein_id=YP_002515555.1;transl_table=11;translation=length.368	CDS
rs|NC_011916|NC_011916.1	195294	195296	GANTC	7	194951	195427	+	ID=CCNA_00181.p01;Parent=CCNA_00181.t01;Dbxref=GI:221233120,GeneID:7330225;Name=CCNA_00181;Note=CC_0182;codon_start=1;experiment=EXISTENCE:LC-MS,EXISTENCE:Ribosome profiling;product=type II secretion pathway protein M;protein_id=YP_002515556.1;transl_table=11;translation=length.158	CDS
rs|NC_011916|NC_011916.1	195949	195951	GANTC	19	195424	196140	+	ID=CCNA_00182.p01;Parent=CCNA_00182.t01;Dbxref=GI:221233121,GeneID:7330226;Name=CCNA_00182;Note=CC_0183;codon_start=1;experiment=EXISTENCE:LC-MS,EXISTENCE:Ribosome profiling;product=type II secretion pathway protein N;protein_id=YP_002515557.1;transl_table=11;translation=length.238	CDS
rs|NC_011916|NC_011916.1	197112	197114	GANTC	11	197070	197267	-	ID=CCNA_00184.p01;Parent=CCNA_00184.t01;Dbxref=GI:221233123,GeneID:7330228;Name=CCNA_00184;codon_start=1;product=hypothetical protein;protein_id=YP_002515559.1;transl_table=11;translation=length.65	CDS
rs|NC_011916|NC_011916.1	197131	197133	GANTC	16	197070	197267	-	ID=CCNA_00184.p01;Parent=CCNA_00184.t01;Dbxref=GI:221233123,GeneID:7330228;Name=CCNA_00184;codon_start=1;product=hypothetical protein;protein_id=YP_002515559.1;transl_table=11;translation=length.65	CDS
rs|NC_011916|NC_011916.1	197833	197835	GANTC	10	197285	199810	-	ID=CCNA_00185.p01;Parent=CCNA_00185.t01;Dbxref=GI:221233124,GeneID:7330229;Name=CCNA_00185;Note=CC_0185;codon_start=1;experiment=EXISTENCE:LC-MS,EXISTENCE:Ribosome profiling;product=TonB-dependent receptor;protein_id=YP_002515560.1;transl_table=11;translation=length.841	CDS
rs|NC_011916|NC_011916.1	198577	198579	GANTC	9	197285	199810	-	ID=CCNA_00185.p01;Parent=CCNA_00185.t01;Dbxref=GI:221233124,GeneID:7330229;Name=CCNA_00185;Note=CC_0185;codon_start=1;experiment=EXISTENCE:LC-MS,EXISTENCE:Ribosome profiling;product=TonB-dependent receptor;protein_id=YP_002515560.1;transl_table=11;translation=length.841	CDS
rs|NC_011916|NC_011916.1	199624	199626	GANTC	21	197285	199810	-	ID=CCNA_00185.p01;Parent=CCNA_00185.t01;Dbxref=GI:221233124,GeneID:7330229;Name=CCNA_00185;Note=CC_0185;codon_start=1;experiment=EXISTENCE:LC-MS,EXISTENCE:Ribosome profiling;product=TonB-dependent receptor;protein_id=YP_002515560.1;transl_table=11;translation=length.841	CDS
rs|NC_011916|NC_011916.1	199945	199947	GANTC	47	197285	199810	-	ID=CCNA_00185.p01;Parent=CCNA_00185.t01;Dbxref=GI:221233124,GeneID:7330229;Name=CCNA_00185;Note=CC_0185;codon_start=1;experiment=EXISTENCE:LC-MS,EXISTENCE:Ribosome profiling;product=TonB-dependent receptor;protein_id=YP_002515560.1;transl_table=11;translation=length.841	CDS
rs|NC_011916|NC_011916.1	200141	200143	GANTC	18	200125	200201	-	ID=CCNA_R0003.r01;Parent=CCNA_R0003;Dbxref=GeneID:7330230;Name=CCNA_R0003;Note=CC_t02;experiment=EXISTENCE:RNA-seq;product=tRNA-Arg	tRNA
rs|NC_011916|NC_011916.1	200729	200731	GANTC	13	200286	201602	-	ID=CCNA_00186.p01;Parent=CCNA_00186.t01;Dbxref=GI:221233125,GeneID:7330231;Name=CCNA_00186;Note=CC_0186;codon_start=1;experiment=EXISTENCE:Ribosome profiling;product=guanine-hypoxanthine permease;protein_id=YP_002515561.1;transl_table=11;translation=length.438	CDS
rs|NC_011916|NC_011916.1	202070	202072	GANTC	14	201599	202681	-	ID=CCNA_00187.p01;Parent=CCNA_00187.t01;Dbxref=GI:594551879,GeneID:7330232;Name=CCNA_00187;Note=CC_0187;codon_start=1;experiment=EXISTENCE:LC-MS,EXISTENCE:Ribosome profiling;product=NUP-family purine nucleoside permease;protein_id=YP_002515562.2;transl_table=11;translation=length.360	CDS
rs|NC_011916|NC_011916.1	203410	203412	GANTC	27	202763	203725	-	ID=CCNA_00188.p01;Parent=CCNA_00188.t01;Dbxref=GI:594551880,GeneID:7330233;Name=CCNA_00188;Note=CC_0188;codon_start=1;experiment=EXISTENCE:LC-MS,EXISTENCE:Ribosome profiling,Start codon verified by LC-MS;product=ABC transporter ATP-binding protein;protein_id=YP_002515563.2;transl_table=11;translation=length.320	CDS
rs|NC_011916|NC_011916.1	203618	203620	GANTC	14	202763	203725	-	ID=CCNA_00188.p01;Parent=CCNA_00188.t01;Dbxref=GI:594551880,GeneID:7330233;Name=CCNA_00188;Note=CC_0188;codon_start=1;experiment=EXISTENCE:LC-MS,EXISTENCE:Ribosome profiling,Start codon verified by LC-MS;product=ABC transporter ATP-binding protein;protein_id=YP_002515563.2;transl_table=11;translation=length.320	CDS
rs|NC_011916|NC_011916.1	204690	204692	GANTC	18	204697	205173	+	ID=CCNA_00191.p01;Parent=CCNA_00191.t01;Dbxref=GI:221233130,GeneID:7330236;Name=CCNA_00191;Note=CC_0191;codon_start=1;product=N-acetylglutamate synthase domain protein;protein_id=YP_002515566.1;transl_table=11;translation=length.158	CDS
rs|NC_011916|NC_011916.1	207465	207467	GANTC	24	206989	208041	-	ID=CCNA_00193.p01;Parent=CCNA_00193.t01;Dbxref=GI:221233132,GeneID:7330238;eC_number=1.1.1.85;Name=leuB;Note=CC_0193;codon_start=1;experiment=EXISTENCE:LC-MS,EXISTENCE:Ribosome profiling;locus_tag=CCNA_00193;product=3-isopropylmalate dehydrogenase;protein_id=YP_002515568.1;transl_table=11;translation=length.350	CDS
rs|NC_011916|NC_011916.1	208033	208035	GANTC	20	206989	208041	-	ID=CCNA_00193.p01;Parent=CCNA_00193.t01;Dbxref=GI:221233132,GeneID:7330238;eC_number=1.1.1.85;Name=leuB;Note=CC_0193;codon_start=1;experiment=EXISTENCE:LC-MS,EXISTENCE:Ribosome profiling;locus_tag=CCNA_00193;product=3-isopropylmalate dehydrogenase;protein_id=YP_002515568.1;transl_table=11;translation=length.350	CDS
rs|NC_011916|NC_011916.1	211477	211479	GANTC	9	211121	211522	-	ID=CCNA_00197.p01;Parent=CCNA_00197.t01;Dbxref=GI:221233136,GeneID:7330243;Name=rplS;Note=CC_0197;codon_start=1;experiment=EXISTENCE:LC-MS,EXISTENCE:Ribosome profiling;locus_tag=CCNA_00197;product=LSU ribosomal protein L19P;protein_id=YP_002515572.1;transl_table=11;translation=length.133	CDS
rs|NC_011916|NC_011916.1	212286	212288	GANTC	15	211519	212256	-	ID=CCNA_00198.p01;Parent=CCNA_00198.t01;Dbxref=GI:221233137,GeneID:7330244;eC_number=2.1.1.221;Name=trmD;Note=CC_0198;codon_start=1;experiment=EXISTENCE:LC-MS,EXISTENCE:Ribosome profiling;locus_tag=CCNA_00198;product=tRNA (guanine-N1) -methyltransferase;protein_id=YP_002515573.1;transl_table=11;translation=length.245	CDS
rs|NC_011916|NC_011916.1	213937	213939	GANTC	4	212387	214267	+	ID=CCNA_00199.p01;Parent=CCNA_00199.t01;Dbxref=GI:221233138,GeneID:7330245;Name=CCNA_00199;Note=CC_0199;codon_start=1;experiment=EXISTENCE:LC-MS,EXISTENCE:Ribosome profiling;product=TadG/vWA-family protein;protein_id=YP_002515574.1;transl_table=11;translation=length.626	CDS
rs|NC_011916|NC_011916.1	214068	214070	GANTC	24	212387	214267	+	ID=CCNA_00199.p01;Parent=CCNA_00199.t01;Dbxref=GI:221233138,GeneID:7330245;Name=CCNA_00199;Note=CC_0199;codon_start=1;experiment=EXISTENCE:LC-MS,EXISTENCE:Ribosome profiling;product=TadG/vWA-family protein;protein_id=YP_002515574.1;transl_table=11;translation=length.626	CDS
rs|NC_011916|NC_011916.1	214376	214378	GANTC	17	214320	215255	-	ID=CCNA_00200.p01;Parent=CCNA_00200.t01;Dbxref=GI:367465532,PDB:3OOX,GeneID:7330246;Name=CCNA_00200;Note=CC_0200;codon_start=1;experiment=EXISTENCE:LC-MS,EXISTENCE:Ribosome profiling,Start codon verified by LC-MS;product=2OG-Fe(II) oxygenase superfamily protein;protein_id=YP_002515575.3;transl_table=11;translation=length.311	CDS
rs|NC_011916|NC_011916.1	215099	215101	GANTC	14	214320	215255	-	ID=CCNA_00200.p01;Parent=CCNA_00200.t01;Dbxref=GI:367465532,PDB:3OOX,GeneID:7330246;Name=CCNA_00200;Note=CC_0200;codon_start=1;experiment=EXISTENCE:LC-MS,EXISTENCE:Ribosome profiling,Start codon verified by LC-MS;product=2OG-Fe(II) oxygenase superfamily protein;protein_id=YP_002515575.3;transl_table=11;translation=length.311	CDS
rs|NC_011916|NC_011916.1	215890	215892	GANTC	6	215418	216098	+	ID=CCNA_00201.p01;Parent=CCNA_00201.t01;Dbxref=GI:221233140,GeneID:7330247;Name=CCNA_00201;Note=CC_0201;codon_start=1;experiment=EXISTENCE:LC-MS,EXISTENCE:Ribosome profiling;product=outer membrane protein;protein_id=YP_002515576.1;transl_table=11;translation=length.226	CDS
rs|NC_011916|NC_011916.1	215919	215921	GANTC	6	215418	216098	+	ID=CCNA_00201.p01;Parent=CCNA_00201.t01;Dbxref=GI:221233140,GeneID:7330247;Name=CCNA_00201;Note=CC_0201;codon_start=1;experiment=EXISTENCE:LC-MS,EXISTENCE:Ribosome profiling;product=outer membrane protein;protein_id=YP_002515576.1;transl_table=11;translation=length.226	CDS
rs|NC_011916|NC_011916.1	217011	217013	GANTC	13	216215	217270	+	ID=CCNA_00202.p01;Parent=CCNA_00202.t01;Dbxref=GI:221233141,GeneID:7330248;Name=CCNA_00202;Note=CC_0202;codon_start=1;experiment=EXISTENCE:LC-MS,EXISTENCE:Ribosome profiling,Start codon verified by LC-MS;product=DesA-family fatty acid desaturase;protein_id=YP_002515577.1;transl_table=11;translation=length.351	CDS
rs|NC_011916|NC_011916.1	217161	217163	GANTC	46	216215	217270	+	ID=CCNA_00202.p01;Parent=CCNA_00202.t01;Dbxref=GI:221233141,GeneID:7330248;Name=CCNA_00202;Note=CC_0202;codon_start=1;experiment=EXISTENCE:LC-MS,EXISTENCE:Ribosome profiling,Start codon verified by LC-MS;product=DesA-family fatty acid desaturase;protein_id=YP_002515577.1;transl_table=11;translation=length.351	CDS
rs|NC_011916|NC_011916.1	218632	218634	GANTC	10	218336	220237	-	ID=CCNA_00204.p01;Parent=CCNA_00204.t01;Dbxref=GI:221233143,GeneID:7330250;Name=kefB;Note=CC_0204;codon_start=1;experiment=EXISTENCE:LC-MS,EXISTENCE:Ribosome profiling;locus_tag=CCNA_00204;product=glutathione-regulated potassium-efflux system protein kefB;protein_id=YP_002515579.1;transl_table=11;translation=length.633	CDS
rs|NC_011916|NC_011916.1	221122	221124	GANTC	5	220931	221641	+	ID=CCNA_00206.p01;Parent=CCNA_00206.t01;Dbxref=GI:221233145,GeneID:7330252;eC_number=2.8.3.5;Name=CCNA_00206;Note=CC_0206;codon_start=1;experiment=EXISTENCE:LC-MS,EXISTENCE:Ribosome profiling;product=succinyl-CoA:3-ketoacid-coenzyme A transferase subunit A;protein_id=YP_002515581.1;transl_table=11;translation=length.236	CDS
rs|NC_011916|NC_011916.1	221873	221875	GANTC	37	221641	222282	+	ID=CCNA_00207.p01;Parent=CCNA_00207.t01;Dbxref=GI:221233146,GeneID:7330253;eC_number=2.8.3.5;Name=CCNA_00207;Note=CC_0207;codon_start=1;experiment=EXISTENCE:LC-MS,EXISTENCE:Ribosome profiling;product=succinyl-CoA:3-ketoacid-coenzyme A transferase subunit B;protein_id=YP_002515582.1;transl_table=11;translation=length.213	CDS
rs|NC_011916|NC_011916.1	223134	223136	GANTC	6	222283	223272	-	ID=CCNA_00208.p01;Parent=CCNA_00208.t01;Dbxref=GI:221233147,GeneID:7330254;Name=CCNA_00208;Note=CC_0208;codon_start=1;product=type 1 glutamine amidotransferase (GATase1)-like domain protein;protein_id=YP_002515583.1;transl_table=11;translation=length.329	CDS
rs|NC_011916|NC_011916.1	225347	225349	GANTC	34	225115	227526	+	ID=CCNA_00210.p01;Parent=CCNA_00210.t01;Dbxref=GI:594551885,GeneID:7330256;Name=CCNA_00210;Note=CC_0210;codon_start=1;experiment=EXISTENCE:LC-MS,EXISTENCE:Ribosome profiling;product=TonB-dependent receptor;protein_id=YP_002515585.2;transl_table=11;translation=length.803	CDS
rs|NC_011916|NC_011916.1	225518	225520	GANTC	9	225115	227526	+	ID=CCNA_00210.p01;Parent=CCNA_00210.t01;Dbxref=GI:594551885,GeneID:7330256;Name=CCNA_00210;Note=CC_0210;codon_start=1;experiment=EXISTENCE:LC-MS,EXISTENCE:Ribosome profiling;product=TonB-dependent receptor;protein_id=YP_002515585.2;transl_table=11;translation=length.803	CDS
rs|NC_011916|NC_011916.1	226645	226647	GANTC	9	225115	227526	+	ID=CCNA_00210.p01;Parent=CCNA_00210.t01;Dbxref=GI:594551885,GeneID:7330256;Name=CCNA_00210;Note=CC_0210;codon_start=1;experiment=EXISTENCE:LC-MS,EXISTENCE:Ribosome profiling;product=TonB-dependent receptor;protein_id=YP_002515585.2;transl_table=11;translation=length.803	CDS
rs|NC_011916|NC_011916.1	228557	228559	GANTC	12	227686	228693	+	ID=CCNA_00211.p01;Parent=CCNA_00211.t01;Dbxref=GI:367465533,GeneID:7330257;eC_number=3.5.3.12;Name=CCNA_00211;Note=CC_0211;codon_start=1;experiment=EXISTENCE:LC-MS,EXISTENCE:Ribosome profiling,Start codon verified by LC-MS;product=Porphyromonas-type peptidyl-arginine deiminase;protein_id=YP_002515586.2;transl_table=11;translation=length.335	CDS
rs|NC_011916|NC_011916.1	230929	230931	GANTC	16	230262	232307	+	ID=CCNA_00214.p01;Parent=CCNA_00214.t01;Dbxref=GI:594551886,GeneID:7330260;Name=CCNA_00214;Note=CC_0214;codon_start=1;experiment=EXISTENCE:LC-MS,EXISTENCE:Ribosome profiling;product=TonB-dependent receptor;protein_id=YP_002515589.2;transl_table=11;translation=length.681	CDS
rs|NC_011916|NC_011916.1	231079	231081	GANTC	32	230262	232307	+	ID=CCNA_00214.p01;Parent=CCNA_00214.t01;Dbxref=GI:594551886,GeneID:7330260;Name=CCNA_00214;Note=CC_0214;codon_start=1;experiment=EXISTENCE:LC-MS,EXISTENCE:Ribosome profiling;product=TonB-dependent receptor;protein_id=YP_002515589.2;transl_table=11;translation=length.681	CDS
rs|NC_011916|NC_011916.1	231649	231651	GANTC	13	230262	232307	+	ID=CCNA_00214.p01;Parent=CCNA_00214.t01;Dbxref=GI:594551886,GeneID:7330260;Name=CCNA_00214;Note=CC_0214;codon_start=1;experiment=EXISTENCE:LC-MS,EXISTENCE:Ribosome profiling;product=TonB-dependent receptor;protein_id=YP_002515589.2;transl_table=11;translation=length.681	CDS
rs|NC_011916|NC_011916.1	232407	232409	GANTC	9	232420	232497	+	ID=CCNA_R0101.r01;Parent=CCNA_R0101;Dbxref=GeneID:18668793;Name=CCNA_R0101;experiment=EXISTENCE:RNA-seq;ncRNA_class=other;product=small non-coding RNA	ncRNA
rs|NC_011916|NC_011916.1	232493	232495	GANTC	6	232420	232497	+	ID=CCNA_R0101.r01;Parent=CCNA_R0101;Dbxref=GeneID:18668793;Name=CCNA_R0101;experiment=EXISTENCE:RNA-seq;ncRNA_class=other;product=small non-coding RNA	ncRNA
rs|NC_011916|NC_011916.1	233116	233118	GANTC	21	232614	233402	+	ID=CCNA_00215.p01;Parent=CCNA_00215.t01;Dbxref=GI:221233154,GeneID:7330261;Name=CCNA_00215;Note=CC_0215;codon_start=1;experiment=EXISTENCE:LC-MS,EXISTENCE:Ribosome profiling,Start codon verified by LC-MS;product=SapC surface layer protein;protein_id=YP_002515590.1;transl_table=11;translation=length.262	CDS
rs|NC_011916|NC_011916.1	233694	233696	GANTC	16	233470	233862	-	ID=CCNA_00216.p01;Parent=CCNA_00216.t01;Dbxref=GI:221233155,GeneID:7330262;Name=CCNA_00216;Note=CC_0216;codon_start=1;experiment=EXISTENCE:LC-MS,EXISTENCE:Ribosome profiling,Start codon verified by LC-MS;product=hot dog superfamily protein;protein_id=YP_002515591.1;transl_table=11;translation=length.130	CDS
rs|NC_011916|NC_011916.1	233879	233881	GANTC	27	233470	233862	-	ID=CCNA_00216.p01;Parent=CCNA_00216.t01;Dbxref=GI:221233155,GeneID:7330262;Name=CCNA_00216;Note=CC_0216;codon_start=1;experiment=EXISTENCE:LC-MS,EXISTENCE:Ribosome profiling,Start codon verified by LC-MS;product=hot dog superfamily protein;protein_id=YP_002515591.1;transl_table=11;translation=length.130	CDS
rs|NC_011916|NC_011916.1	234080	234082	GANTC	53	233977	236127	+	ID=CCNA_00217.p01;Parent=CCNA_00217.t01;Dbxref=GI:594551887,GeneID:7330263;Name=CCNA_00217;Note=CC_0217;codon_start=1;experiment=EXISTENCE:LC-MS,EXISTENCE:Ribosome profiling;product=thiol:disulfide interchange protein DsbD;protein_id=YP_002515592.3;transl_table=11;translation=length.716	CDS
rs|NC_011916|NC_011916.1	235348	235350	GANTC	10	233977	236127	+	ID=CCNA_00217.p01;Parent=CCNA_00217.t01;Dbxref=GI:594551887,GeneID:7330263;Name=CCNA_00217;Note=CC_0217;codon_start=1;experiment=EXISTENCE:LC-MS,EXISTENCE:Ribosome profiling;product=thiol:disulfide interchange protein DsbD;protein_id=YP_002515592.3;transl_table=11;translation=length.716	CDS
rs|NC_011916|NC_011916.1	236967	236969	GANTC	30	237030	237635	+	ID=CCNA_00220.p01;Parent=CCNA_00220.t01;Dbxref=GI:221233159,GeneID:7330266;Name=CCNA_00220;Note=CC_0220;codon_start=1;experiment=EXISTENCE:LC-MS,EXISTENCE:Ribosome profiling;product=thiol-disulfide isomerase and thioredoxin;protein_id=YP_002515595.1;transl_table=11;translation=length.201	CDS
rs|NC_011916|NC_011916.1	241721	241723	GANTC	43	240648	242693	-	ID=CCNA_00224.p01;Parent=CCNA_00224.t01;Dbxref=GI:221233163,GeneID:7330270;Name=CCNA_00224;Note=CC_0224;codon_start=1;experiment=EXISTENCE:LC-MS,EXISTENCE:Ribosome profiling;product=TonB-dependent receptor protein;protein_id=YP_002515599.1;transl_table=11;translation=length.681	CDS
rs|NC_011916|NC_011916.1	241956	241958	GANTC	16	240648	242693	-	ID=CCNA_00224.p01;Parent=CCNA_00224.t01;Dbxref=GI:221233163,GeneID:7330270;Name=CCNA_00224;Note=CC_0224;codon_start=1;experiment=EXISTENCE:LC-MS,EXISTENCE:Ribosome profiling;product=TonB-dependent receptor protein;protein_id=YP_002515599.1;transl_table=11;translation=length.681	CDS
rs|NC_011916|NC_011916.1	242129	242131	GANTC	38	240648	242693	-	ID=CCNA_00224.p01;Parent=CCNA_00224.t01;Dbxref=GI:221233163,GeneID:7330270;Name=CCNA_00224;Note=CC_0224;codon_start=1;experiment=EXISTENCE:LC-MS,EXISTENCE:Ribosome profiling;product=TonB-dependent receptor protein;protein_id=YP_002515599.1;transl_table=11;translation=length.681	CDS
rs|NC_011916|NC_011916.1	244655	244657	GANTC	7	244056	244670	-	ID=CCNA_00228.p01;Parent=CCNA_00228.t01;Dbxref=GI:367465535,GeneID:7330274;Name=CCNA_00228;Note=CC_0228;codon_start=1;experiment=EXISTENCE:LC-MS,EXISTENCE:Ribosome profiling,Start codon verified by LC-MS;product=putative membrane spanning protein;protein_id=YP_002515603.3;transl_table=11;translation=length.204	CDS
rs|NC_011916|NC_011916.1	246272	246274	GANTC	16	245765	247003	-	ID=CCNA_00230.p01;Parent=CCNA_00230.t01;Dbxref=GI:564292267,GeneID:7330276;eC_number=4.2.1.70;Name=CCNA_00230;Note=CC_0230;codon_start=1;experiment=EXISTENCE:LC-MS,EXISTENCE:Ribosome profiling,Start codon verified by LC-MS;product=ribosomal large subunit pseudouridine synthase B;protein_id=YP_002515605.2;transl_table=11;translation=length.412	CDS
rs|NC_011916|NC_011916.1	248024	248026	GANTC	39	248082	249119	+	ID=CCNA_00233.p01;Parent=CCNA_00233.t01;Dbxref=GI:221233172,GeneID:7330279;eC_number=4.2.1.-;Name=CCNA_00233;Note=CC_0233;codon_start=1;experiment=EXISTENCE:LC-MS,EXISTENCE:Ribosome profiling;product=UDP-N-acetylglucosamine 4%2C6-dehydratase;protein_id=YP_002515608.1;transl_table=11;translation=length.345	CDS
rs|NC_011916|NC_011916.1	250048	250050	GANTC	4	249116	250276	+	ID=CCNA_00234.p01;Parent=CCNA_00234.t01;Dbxref=GI:221233173,GeneID:7330280;Name=CCNA_00234;Note=CC_0234;codon_start=1;experiment=EXISTENCE:LC-MS,EXISTENCE:Ribosome profiling;product=WecE-family cell wall biogenesis enzyme;protein_id=YP_002515609.1;transl_table=11;translation=length.386	CDS
rs|NC_011916|NC_011916.1	250964	250966	GANTC	14	250611	252308	-	ID=CCNA_00236.p01;Parent=CCNA_00236.t01;Dbxref=GI:221233175,GeneID:7330282;Name=CCNA_00236;Note=CC_0236;codon_start=1;experiment=EXISTENCE:LC-MS,EXISTENCE:Ribosome profiling,Start codon verified by LC-MS;product=hypothetical protein;protein_id=YP_002515611.1;transl_table=11;translation=length.565	CDS
rs|NC_011916|NC_011916.1	253183	253185	GANTC	19	252525	253232	+	ID=CCNA_00237.p01;Parent=CCNA_00237.t01;Dbxref=GI:221233176,GeneID:7330283;Name=chvI;Note=CC_0237;codon_start=1;experiment=EXISTENCE:LC-MS,EXISTENCE:Ribosome profiling,Start codon verified by LC-MS;locus_tag=CCNA_00237;product=two-component response regulator chvI;protein_id=YP_002515612.1;transl_table=11;translation=length.235	CDS
rs|NC_011916|NC_011916.1	254143	254145	GANTC	17	253207	254811	+	ID=CCNA_00238.p01;Parent=CCNA_00238.t01;Dbxref=GI:221233177,GeneID:7330284;eC_number=2.7.13.3;Name=chvG;Note=CC_0238;codon_start=1;experiment=EXISTENCE:LC-MS,EXISTENCE:Ribosome profiling,Start codon verified by LC-MS;locus_tag=CCNA_00238;product=two-component sensor histidine kinase chvG;protein_id=YP_002515613.1;transl_table=11;translation=length.534	CDS
rs|NC_011916|NC_011916.1	255230	255232	GANTC	45	254808	255242	+	ID=CCNA_00239.p01;Parent=CCNA_00239.t01;Dbxref=GI:221233178,GeneID:7330285;eC_number=2.7.1.-;Name=hprK;Note=CC_0239;codon_start=1;experiment=EXISTENCE:LC-MS,EXISTENCE:Ribosome profiling;locus_tag=CCNA_00239;product=serine kinase/phosphatase HprK;protein_id=YP_002515614.1;transl_table=11;translation=length.144	CDS
rs|NC_011916|NC_011916.1	256082	256084	GANTC	22	255722	256000	+	ID=CCNA_00241.p01;Parent=CCNA_00241.t01;Dbxref=GI:221233180,GeneID:7330287;eC_number=2.7.1.69;Name=CCNA_00241;Note=CC_0241;codon_start=1;experiment=EXISTENCE:LC-MS,EXISTENCE:Ribosome profiling;product=phosphocarrier protein HPr;protein_id=YP_002515616.1;transl_table=11;translation=length.92	CDS
rs|NC_011916|NC_011916.1	256522	256524	GANTC	25	256412	256810	-	ID=CCNA_00243.p01;Parent=CCNA_00243.t01;Dbxref=GI:594551893,GeneID:7330289;Name=CCNA_00243;Note=CC_0243;codon_start=1;experiment=EXISTENCE:LC-MS,EXISTENCE:Ribosome profiling;product=hypothetical protein;protein_id=YP_002515618.2;transl_table=11;translation=length.132	CDS
rs|NC_011916|NC_011916.1	256816	256818	GANTC	10	256412	256810	-	ID=CCNA_00243.p01;Parent=CCNA_00243.t01;Dbxref=GI:594551893,GeneID:7330289;Name=CCNA_00243;Note=CC_0243;codon_start=1;experiment=EXISTENCE:LC-MS,EXISTENCE:Ribosome profiling;product=hypothetical protein;protein_id=YP_002515618.2;transl_table=11;translation=length.132	CDS
rs|NC_011916|NC_011916.1	257616	257618	GANTC	21	257623	257907	+	ID=CCNA_00245.p01;Parent=CCNA_00245.t01;Dbxref=GI:221233184,GeneID:7330291;eC_number=4.2.1.96;Name=CCNA_00245;Note=CC_0245;codon_start=1;experiment=EXISTENCE:LC-MS,EXISTENCE:Ribosome profiling;product=pterin-4-alpha-carbinolamine dehydratase;protein_id=YP_002515620.1;transl_table=11;translation=length.94	CDS
rs|NC_011916|NC_011916.1	258316	258318	GANTC	30	257952	258737	+	ID=CCNA_00246.p01;Parent=CCNA_00246.t01;Dbxref=GI:221233185,GeneID:7330292;eC_number=1.1.1.245;Name=CCNA_00246;Note=CC_0246;codon_start=1;experiment=EXISTENCE:LC-MS,EXISTENCE:Ribosome profiling;product=cyclohexanol dehydrogenase;protein_id=YP_002515621.1;transl_table=11;translation=length.261	CDS
rs|NC_011916|NC_011916.1	259700	259702	GANTC	20	259514	260914	-	ID=CCNA_00248.p01;Parent=CCNA_00248.t01;Dbxref=GI:221233187,GeneID:7330700;eC_number=2.7.13.3;Name=CCNA_00248;Note=CC_0248;codon_start=1;experiment=EXISTENCE:LC-MS,EXISTENCE:Ribosome profiling;product=sensor histidine protein kinase;protein_id=YP_002515623.1;transl_table=11;translation=length.466	CDS
rs|NC_011916|NC_011916.1	260269	260271	GANTC	42	259514	260914	-	ID=CCNA_00248.p01;Parent=CCNA_00248.t01;Dbxref=GI:221233187,GeneID:7330700;eC_number=2.7.13.3;Name=CCNA_00248;Note=CC_0248;codon_start=1;experiment=EXISTENCE:LC-MS,EXISTENCE:Ribosome profiling;product=sensor histidine protein kinase;protein_id=YP_002515623.1;transl_table=11;translation=length.466	CDS
rs|NC_011916|NC_011916.1	260522	260524	GANTC	12	259514	260914	-	ID=CCNA_00248.p01;Parent=CCNA_00248.t01;Dbxref=GI:221233187,GeneID:7330700;eC_number=2.7.13.3;Name=CCNA_00248;Note=CC_0248;codon_start=1;experiment=EXISTENCE:LC-MS,EXISTENCE:Ribosome profiling;product=sensor histidine protein kinase;protein_id=YP_002515623.1;transl_table=11;translation=length.466	CDS
rs|NC_011916|NC_011916.1	261748	261750	GANTC	8	261642	262904	+	ID=CCNA_00250.p01;Parent=CCNA_00250.t01;Dbxref=GI:594551894,GeneID:7330702;eC_number=3.1.1.-;Name=CCNA_00250;Note=CC_0250;codon_start=1;experiment=EXISTENCE:LC-MS,EXISTENCE:Ribosome profiling,Start codon verified by LC-MS;product=poly(3-hydroxyalkanoate) depolymerase;protein_id=YP_002515625.2;transl_table=11;translation=length.420	CDS
rs|NC_011916|NC_011916.1	263021	263023	GANTC	24	262953	263672	+	ID=CCNA_00251.p01;Parent=CCNA_00251.t01;Dbxref=GI:221233190,GeneID:7330703;eC_number=3.4.24.-;Name=CCNA_00251;Note=CC_0251;codon_start=1;experiment=EXISTENCE:Ribosome profiling;product=zinc metalloprotease;protein_id=YP_002515626.1;transl_table=11;translation=length.239	CDS
rs|NC_011916|NC_011916.1	265371	265373	GANTC	12	263784	265745	-	ID=CCNA_00252.p01;Parent=CCNA_00252.t01;Dbxref=GI:221233191,GeneID:7330704;Name=pbpX;Note=CC_0252;codon_start=1;experiment=EXISTENCE:LC-MS,EXISTENCE:Ribosome profiling;locus_tag=CCNA_00252;product=multimodular transpeptidase-transglycosylase PbpX;protein_id=YP_002515627.1;transl_table=11;translation=length.653	CDS
rs|NC_011916|NC_011916.1	266726	266728	GANTC	12	265999	267027	+	ID=CCNA_00253.p01;Parent=CCNA_00253.t01;Dbxref=GI:221233192,GeneID:7330705;eC_number=1.2.1.11;Name=CCNA_00253;Note=CC_0253;codon_start=1;experiment=EXISTENCE:LC-MS,EXISTENCE:Ribosome profiling,Start codon verified by LC-MS;product=aspartate-semialdehyde dehydrogenase;protein_id=YP_002515628.1;transl_table=11;translation=length.342	CDS
rs|NC_011916|NC_011916.1	269754	269756	GANTC	34	269206	270057	-	ID=CCNA_00256.p01;Parent=CCNA_00256.t01;Dbxref=GI:221233195,GeneID:7330708;eC_number=2.7.1.35;Name=CCNA_00256;Note=CC_0256;codon_start=1;experiment=EXISTENCE:LC-MS,EXISTENCE:Ribosome profiling;product=pyridoxine kinase;protein_id=YP_002515631.1;transl_table=11;translation=length.283	CDS
rs|NC_011916|NC_011916.1	270559	270561	GANTC	27	270176	271567	-	ID=CCNA_00257.p01;Parent=CCNA_00257.t01;Dbxref=GI:221233196,GeneID:7330709;eC_number=3.3.1.1;Name=CCNA_00257;Note=CC_0257;codon_start=1;experiment=EXISTENCE:LC-MS,EXISTENCE:Ribosome profiling,Start codon verified by LC-MS;product=adenosylhomocysteinase;protein_id=YP_002515632.1;transl_table=11;translation=length.463	CDS
rs|NC_011916|NC_011916.1	271445	271447	GANTC	10	270176	271567	-	ID=CCNA_00257.p01;Parent=CCNA_00257.t01;Dbxref=GI:221233196,GeneID:7330709;eC_number=3.3.1.1;Name=CCNA_00257;Note=CC_0257;codon_start=1;experiment=EXISTENCE:LC-MS,EXISTENCE:Ribosome profiling,Start codon verified by LC-MS;product=adenosylhomocysteinase;protein_id=YP_002515632.1;transl_table=11;translation=length.463	CDS
rs|NC_011916|NC_011916.1	271993	271995	GANTC	14	271910	272620	-	ID=CCNA_00259.p01;Parent=CCNA_00259.t01;Dbxref=GI:221233198,GeneID:7330711;Name=CCNA_00259;Note=CC_0258;codon_start=1;experiment=EXISTENCE:Ribosome profiling;product=hypothetical protein;protein_id=YP_002515634.1;transl_table=11;translation=length.236	CDS
rs|NC_011916|NC_011916.1	273564	273566	GANTC	9	272872	273558	-	ID=CCNA_00260.p01;Parent=CCNA_00260.t01;Dbxref=GI:594551895,GeneID:7330712;eC_number=2.5.1.18;Name=CCNA_00260;Note=CC_0259;codon_start=1;experiment=EXISTENCE:LC-MS,EXISTENCE:Ribosome profiling;product=glutathione S-transferase;protein_id=YP_002515635.2;transl_table=11;translation=length.228	CDS
rs|NC_011916|NC_011916.1	274143	274145	GANTC	20	273695	274738	+	ID=CCNA_00261.p01;Parent=CCNA_00261.t01;Dbxref=GI:221233200,GeneID:7330713;eC_number=1.17.4.1;Name=CCNA_00261;Note=CC_0260;codon_start=1;experiment=EXISTENCE:LC-MS,EXISTENCE:Ribosome profiling,Start codon verified by LC-MS;product=ribonucleoside-diphosphate reductase beta chain;protein_id=YP_002515636.1;transl_table=11;translation=length.347	CDS
rs|NC_011916|NC_011916.1	278771	278773	GANTC	9	278017	279471	+	ID=CCNA_00265.p01;Parent=CCNA_00265.t01;Dbxref=GI:221233204,GeneID:7330717;eC_number=3.2.2.4;Name=CCNA_00265;Note=CC_0264;codon_start=1;experiment=EXISTENCE:LC-MS,EXISTENCE:Ribosome profiling,Start codon verified by LC-MS;product=AMP nucleosidase;protein_id=YP_002515640.1;transl_table=11;translation=length.484	CDS
rs|NC_011916|NC_011916.1	281764	281766	GANTC	17	280931	281872	-	ID=CCNA_00267.p01;Parent=CCNA_00267.t01;Dbxref=GI:221233206,GeneID:7330719;Name=CCNA_00267;Note=CC_0266;codon_start=1;experiment=EXISTENCE:LC-MS,EXISTENCE:Ribosome profiling,Start codon verified by LC-MS;product=MutT-like protein;protein_id=YP_002515642.1;transl_table=11;translation=length.313	CDS
rs|NC_011916|NC_011916.1	281928	281930	GANTC	7	281946	282042	+	ID=CCNA_R0005.r01;Parent=CCNA_R0005;Dbxref=GeneID:7330720;Name=CCNA_R0005;experiment=EXISTENCE:ncRNA mapped by tiling arrays experiments of Landt%2C et al. (2008) Mol Micro. 68%3B3:600-14. doi: 10.1111/j.1365-2958.2008.06172.x,EXISTENCE:RNA-seq;ncRNA_class=SRP_RNA;product=4.5S signal recognition particle RNA	ncRNA
rs|NC_011916|NC_011916.1	281964	281966	GANTC	40	281946	282042	+	ID=CCNA_R0005.r01;Parent=CCNA_R0005;Dbxref=GeneID:7330720;Name=CCNA_R0005;experiment=EXISTENCE:ncRNA mapped by tiling arrays experiments of Landt%2C et al. (2008) Mol Micro. 68%3B3:600-14. doi: 10.1111/j.1365-2958.2008.06172.x,EXISTENCE:RNA-seq;ncRNA_class=SRP_RNA;product=4.5S signal recognition particle RNA	ncRNA
rs|NC_011916|NC_011916.1	282158	282160	GANTC	8	282130	283956	+	ID=CCNA_00268.p01;Parent=CCNA_00268.t01;Dbxref=GI:367465536,GeneID:7330721;eC_number=2.7.7.7;Name=dnaX;Note=CC_0267;codon_start=1;experiment=EXISTENCE:LC-MS,EXISTENCE:Ribosome profiling;locus_tag=CCNA_00268;product=DNA polymerase III subunit gamma/tau;protein_id=YP_002515643.2;transl_table=11;translation=length.608	CDS
rs|NC_011916|NC_011916.1	284022	284024	GANTC	34	282130	283956	+	ID=CCNA_00268.p01;Parent=CCNA_00268.t01;Dbxref=GI:367465536,GeneID:7330721;eC_number=2.7.7.7;Name=dnaX;Note=CC_0267;codon_start=1;experiment=EXISTENCE:LC-MS,EXISTENCE:Ribosome profiling;locus_tag=CCNA_00268;product=DNA polymerase III subunit gamma/tau;protein_id=YP_002515643.2;transl_table=11;translation=length.608	CDS
rs|NC_011916|NC_011916.1	285989	285991	GANTC	12	285476	286765	+	ID=CCNA_00272.p01;Parent=CCNA_00272.t01;Dbxref=GI:221233211,GeneID:7330725;Name=CCNA_00272;Note=CC_0271;codon_start=1;experiment=EXISTENCE:LC-MS,EXISTENCE:Ribosome profiling;product=RmuC family protein;protein_id=YP_002515647.1;transl_table=11;translation=length.429	CDS
rs|NC_011916|NC_011916.1	289554	289556	GANTC	7	288082	289527	-	ID=CCNA_00275.p01;Parent=CCNA_00275.t01;Dbxref=GI:221233214,GeneID:7330728;Name=CCNA_00275;Note=CC_0273;codon_start=1;product=transposase%2C DDE family;protein_id=YP_002515650.1;transl_table=11;translation=length.481	CDS
rs|NC_011916|NC_011916.1	292476	292478	GANTC	5	292311	292901	+	ID=CCNA_00279.p01;Parent=CCNA_00279.t01;Dbxref=GI:221233218,GeneID:7330732;eC_number=1.6.5.2;Name=CCNA_00279;Note=CC_0277;codon_start=1;experiment=EXISTENCE:Ribosome profiling;product=NAD(P)H-quinone reductase;protein_id=YP_002515654.1;transl_table=11;translation=length.196	CDS
rs|NC_011916|NC_011916.1	296110	296112	GANTC	5	295966	296631	-	ID=CCNA_00284.p01;Parent=CCNA_00284.t01;Dbxref=GI:221233223,GeneID:7330737;Name=CCNA_00284;Note=CC_0282;codon_start=1;experiment=EXISTENCE:LC-MS,EXISTENCE:Ribosome profiling,Start codon verified by LC-MS;product=pyrimidine 5'-nucleotidase family protein;protein_id=YP_002515659.1;transl_table=11;translation=length.221	CDS
rs|NC_011916|NC_011916.1	296729	296731	GANTC	60	296628	297542	-	ID=CCNA_00285.p01;Parent=CCNA_00285.t01;Dbxref=GI:221233224,GeneID:7330738;eC_number=2.7.2.8;Name=CCNA_00285;Note=CC_0283;codon_start=1;experiment=EXISTENCE:LC-MS,EXISTENCE:Ribosome profiling,Start codon verified by LC-MS;product=acetylglutamate kinase;protein_id=YP_002515660.1;transl_table=11;translation=length.304	CDS
rs|NC_011916|NC_011916.1	299447	299449	GANTC	37	299485	300534	-	ID=CCNA_00288.p01;Parent=CCNA_00288.t01;Dbxref=GI:221233227,GeneID:7330741;eC_number=3.6.3.25;Name=CCNA_00288;Note=CC_0286;codon_start=1;experiment=EXISTENCE:LC-MS,EXISTENCE:Ribosome profiling;product=ABC-type sulfate transport system%2C periplasmic component;protein_id=YP_002515663.1;transl_table=11;translation=length.349	CDS
rs|NC_011916|NC_011916.1	299466	299468	GANTC	17	299485	300534	-	ID=CCNA_00288.p01;Parent=CCNA_00288.t01;Dbxref=GI:221233227,GeneID:7330741;eC_number=3.6.3.25;Name=CCNA_00288;Note=CC_0286;codon_start=1;experiment=EXISTENCE:LC-MS,EXISTENCE:Ribosome profiling;product=ABC-type sulfate transport system%2C periplasmic component;protein_id=YP_002515663.1;transl_table=11;translation=length.349	CDS
rs|NC_011916|NC_011916.1	299907	299909	GANTC	17	299485	300534	-	ID=CCNA_00288.p01;Parent=CCNA_00288.t01;Dbxref=GI:221233227,GeneID:7330741;eC_number=3.6.3.25;Name=CCNA_00288;Note=CC_0286;codon_start=1;experiment=EXISTENCE:LC-MS,EXISTENCE:Ribosome profiling;product=ABC-type sulfate transport system%2C periplasmic component;protein_id=YP_002515663.1;transl_table=11;translation=length.349	CDS
rs|NC_011916|NC_011916.1	300878	300880	GANTC	14	300549	300797	-	ID=CCNA_00289.p01;Parent=CCNA_00289.t01;Dbxref=GI:594551896,GeneID:7330742;Name=CCNA_00289;Note=CC_0287;codon_start=1;experiment=EXISTENCE:Ribosome profiling;product=hypothetical protein;protein_id=YP_002515664.2;transl_table=11;translation=length.82	CDS
rs|NC_011916|NC_011916.1	301575	301577	GANTC	23	301048	304305	-	ID=CCNA_00290.p01;Parent=CCNA_00290.t01;Dbxref=GI:594551897,GeneID:7330743;Name=CCNA_00290;Note=CC_0288;codon_start=1;experiment=EXISTENCE:LC-MS,EXISTENCE:Ribosome profiling;product=autotransporter protein;protein_id=YP_002515665.2;transl_table=11;translation=length.1085	CDS
rs|NC_011916|NC_011916.1	302067	302069	GANTC	24	301048	304305	-	ID=CCNA_00290.p01;Parent=CCNA_00290.t01;Dbxref=GI:594551897,GeneID:7330743;Name=CCNA_00290;Note=CC_0288;codon_start=1;experiment=EXISTENCE:LC-MS,EXISTENCE:Ribosome profiling;product=autotransporter protein;protein_id=YP_002515665.2;transl_table=11;translation=length.1085	CDS
rs|NC_011916|NC_011916.1	302211	302213	GANTC	35	301048	304305	-	ID=CCNA_00290.p01;Parent=CCNA_00290.t01;Dbxref=GI:594551897,GeneID:7330743;Name=CCNA_00290;Note=CC_0288;codon_start=1;experiment=EXISTENCE:LC-MS,EXISTENCE:Ribosome profiling;product=autotransporter protein;protein_id=YP_002515665.2;transl_table=11;translation=length.1085	CDS
rs|NC_011916|NC_011916.1	302419	302421	GANTC	6	301048	304305	-	ID=CCNA_00290.p01;Parent=CCNA_00290.t01;Dbxref=GI:594551897,GeneID:7330743;Name=CCNA_00290;Note=CC_0288;codon_start=1;experiment=EXISTENCE:LC-MS,EXISTENCE:Ribosome profiling;product=autotransporter protein;protein_id=YP_002515665.2;transl_table=11;translation=length.1085	CDS
rs|NC_011916|NC_011916.1	303936	303938	GANTC	9	301048	304305	-	ID=CCNA_00290.p01;Parent=CCNA_00290.t01;Dbxref=GI:594551897,GeneID:7330743;Name=CCNA_00290;Note=CC_0288;codon_start=1;experiment=EXISTENCE:LC-MS,EXISTENCE:Ribosome profiling;product=autotransporter protein;protein_id=YP_002515665.2;transl_table=11;translation=length.1085	CDS
rs|NC_011916|NC_011916.1	304057	304059	GANTC	9	301048	304305	-	ID=CCNA_00290.p01;Parent=CCNA_00290.t01;Dbxref=GI:594551897,GeneID:7330743;Name=CCNA_00290;Note=CC_0288;codon_start=1;experiment=EXISTENCE:LC-MS,EXISTENCE:Ribosome profiling;product=autotransporter protein;protein_id=YP_002515665.2;transl_table=11;translation=length.1085	CDS
rs|NC_011916|NC_011916.1	304359	304361	GANTC	3	301048	304305	-	ID=CCNA_00290.p01;Parent=CCNA_00290.t01;Dbxref=GI:594551897,GeneID:7330743;Name=CCNA_00290;Note=CC_0288;codon_start=1;experiment=EXISTENCE:LC-MS,EXISTENCE:Ribosome profiling;product=autotransporter protein;protein_id=YP_002515665.2;transl_table=11;translation=length.1085	CDS
rs|NC_011916|NC_011916.1	304435	304437	GANTC	4	304469	305884	+	ID=CCNA_00291.p01;Parent=CCNA_00291.t01;Dbxref=GI:221233230,GeneID:7330744;eC_number=2.7.13.3;Name=phoR;Note=CC_0289;codon_start=1;experiment=EXISTENCE:LC-MS,EXISTENCE:Ribosome profiling,Start codon verified by LC-MS;locus_tag=CCNA_00291;product=phosphate regulon sensor protein phoR;protein_id=YP_002515666.1;transl_table=11;translation=length.471	CDS
rs|NC_011916|NC_011916.1	304838	304840	GANTC	13	304469	305884	+	ID=CCNA_00291.p01;Parent=CCNA_00291.t01;Dbxref=GI:221233230,GeneID:7330744;eC_number=2.7.13.3;Name=phoR;Note=CC_0289;codon_start=1;experiment=EXISTENCE:LC-MS,EXISTENCE:Ribosome profiling,Start codon verified by LC-MS;locus_tag=CCNA_00291;product=phosphate regulon sensor protein phoR;protein_id=YP_002515666.1;transl_table=11;translation=length.471	CDS
rs|NC_011916|NC_011916.1	305017	305019	GANTC	37	304469	305884	+	ID=CCNA_00291.p01;Parent=CCNA_00291.t01;Dbxref=GI:221233230,GeneID:7330744;eC_number=2.7.13.3;Name=phoR;Note=CC_0289;codon_start=1;experiment=EXISTENCE:LC-MS,EXISTENCE:Ribosome profiling,Start codon verified by LC-MS;locus_tag=CCNA_00291;product=phosphate regulon sensor protein phoR;protein_id=YP_002515666.1;transl_table=11;translation=length.471	CDS
rs|NC_011916|NC_011916.1	305438	305440	GANTC	5	304469	305884	+	ID=CCNA_00291.p01;Parent=CCNA_00291.t01;Dbxref=GI:221233230,GeneID:7330744;eC_number=2.7.13.3;Name=phoR;Note=CC_0289;codon_start=1;experiment=EXISTENCE:LC-MS,EXISTENCE:Ribosome profiling,Start codon verified by LC-MS;locus_tag=CCNA_00291;product=phosphate regulon sensor protein phoR;protein_id=YP_002515666.1;transl_table=11;translation=length.471	CDS
rs|NC_011916|NC_011916.1	305444	305446	GANTC	4	304469	305884	+	ID=CCNA_00291.p01;Parent=CCNA_00291.t01;Dbxref=GI:221233230,GeneID:7330744;eC_number=2.7.13.3;Name=phoR;Note=CC_0289;codon_start=1;experiment=EXISTENCE:LC-MS,EXISTENCE:Ribosome profiling,Start codon verified by LC-MS;locus_tag=CCNA_00291;product=phosphate regulon sensor protein phoR;protein_id=YP_002515666.1;transl_table=11;translation=length.471	CDS
rs|NC_011916|NC_011916.1	305614	305616	GANTC	34	304469	305884	+	ID=CCNA_00291.p01;Parent=CCNA_00291.t01;Dbxref=GI:221233230,GeneID:7330744;eC_number=2.7.13.3;Name=phoR;Note=CC_0289;codon_start=1;experiment=EXISTENCE:LC-MS,EXISTENCE:Ribosome profiling,Start codon verified by LC-MS;locus_tag=CCNA_00291;product=phosphate regulon sensor protein phoR;protein_id=YP_002515666.1;transl_table=11;translation=length.471	CDS
rs|NC_011916|NC_011916.1	306412	306414	GANTC	8	306029	307462	+	ID=CCNA_00292.p01;Parent=CCNA_00292.t01;Dbxref=GI:221233231,GeneID:7330745;eC_number=3.6.3.27;Name=pstC;Note=CC_0290;codon_start=1;experiment=EXISTENCE:LC-MS,EXISTENCE:Ribosome profiling;locus_tag=CCNA_00292;product=phosphate transport system permease protein pstC;protein_id=YP_002515667.1;transl_table=11;translation=length.477	CDS
rs|NC_011916|NC_011916.1	308832	308834	GANTC	14	308810	309634	+	ID=CCNA_00294.p01;Parent=CCNA_00294.t01;Dbxref=GI:594551898,GeneID:7330747;Name=pstB;Note=CC_0292;codon_start=1;experiment=EXISTENCE:LC-MS,EXISTENCE:Ribosome profiling,Start codon verified by LC-MS;locus_tag=CCNA_00294;product=phosphate transport ATP-binding protein pstB;protein_id=YP_002515669.2;transl_table=11;translation=length.274	CDS
rs|NC_011916|NC_011916.1	309383	309385	GANTC	12	308810	309634	+	ID=CCNA_00294.p01;Parent=CCNA_00294.t01;Dbxref=GI:594551898,GeneID:7330747;Name=pstB;Note=CC_0292;codon_start=1;experiment=EXISTENCE:LC-MS,EXISTENCE:Ribosome profiling,Start codon verified by LC-MS;locus_tag=CCNA_00294;product=phosphate transport ATP-binding protein pstB;protein_id=YP_002515669.2;transl_table=11;translation=length.274	CDS
rs|NC_011916|NC_011916.1	310377	310379	GANTC	23	310374	311066	+	ID=CCNA_00296.p01;Parent=CCNA_00296.t01;Dbxref=GI:221233235,GeneID:7330749;Name=phoB;Note=CC_0294;codon_start=1;experiment=EXISTENCE:LC-MS,EXISTENCE:Ribosome profiling;locus_tag=CCNA_00296;product=phosphate regulon response regulator PhoB;protein_id=YP_002515671.1;transl_table=11;translation=length.230	CDS
rs|NC_011916|NC_011916.1	311068	311070	GANTC	12	311039	311896	-	ID=CCNA_00297.p01;Parent=CCNA_00297.t01;Dbxref=GI:221233236,GeneID:7330750;Name=CCNA_00297;Note=CC_0295;codon_start=1;product=two-component response regulator;protein_id=YP_002515672.1;transl_table=11;translation=length.285	CDS
rs|NC_011916|NC_011916.1	311676	311678	GANTC	19	311039	311896	-	ID=CCNA_00297.p01;Parent=CCNA_00297.t01;Dbxref=GI:221233236,GeneID:7330750;Name=CCNA_00297;Note=CC_0295;codon_start=1;product=two-component response regulator;protein_id=YP_002515672.1;transl_table=11;translation=length.285	CDS
rs|NC_011916|NC_011916.1	311802	311804	GANTC	4	311039	311896	-	ID=CCNA_00297.p01;Parent=CCNA_00297.t01;Dbxref=GI:221233236,GeneID:7330750;Name=CCNA_00297;Note=CC_0295;codon_start=1;product=two-component response regulator;protein_id=YP_002515672.1;transl_table=11;translation=length.285	CDS
rs|NC_011916|NC_011916.1	312250	312252	GANTC	10	311893	312666	-	ID=CCNA_00298.p01;Parent=CCNA_00298.t01;Dbxref=GI:221233237,GeneID:7330751;Name=CCNA_00298;Note=CC_0296;codon_start=1;product=hypothetical protein;protein_id=YP_002515673.1;transl_table=11;translation=length.257	CDS
rs|NC_011916|NC_011916.1	314645	314647	GANTC	5	314615	315697	+	ID=CCNA_00301.p01;Parent=CCNA_00301.t01;Dbxref=GI:221233240,GeneID:7330754;Name=CCNA_00301;Note=CC_0299;codon_start=1;experiment=EXISTENCE:LC-MS,EXISTENCE:Ribosome profiling,Start codon verified by LC-MS;product=phosphotransferase family protein;protein_id=YP_002515676.1;transl_table=11;translation=length.360	CDS
rs|NC_011916|NC_011916.1	314780	314782	GANTC	7	314615	315697	+	ID=CCNA_00301.p01;Parent=CCNA_00301.t01;Dbxref=GI:221233240,GeneID:7330754;Name=CCNA_00301;Note=CC_0299;codon_start=1;experiment=EXISTENCE:LC-MS,EXISTENCE:Ribosome profiling,Start codon verified by LC-MS;product=phosphotransferase family protein;protein_id=YP_002515676.1;transl_table=11;translation=length.360	CDS
rs|NC_011916|NC_011916.1	315315	315317	GANTC	17	314615	315697	+	ID=CCNA_00301.p01;Parent=CCNA_00301.t01;Dbxref=GI:221233240,GeneID:7330754;Name=CCNA_00301;Note=CC_0299;codon_start=1;experiment=EXISTENCE:LC-MS,EXISTENCE:Ribosome profiling,Start codon verified by LC-MS;product=phosphotransferase family protein;protein_id=YP_002515676.1;transl_table=11;translation=length.360	CDS
rs|NC_011916|NC_011916.1	316258	316260	GANTC	10	315702	316991	+	ID=CCNA_00302.p01;Parent=CCNA_00302.t01;Dbxref=GI:221233241,GeneID:7330755;eC_number=3.1.8.1;Name=CCNA_00302;Note=CC_0300;codon_start=1;experiment=EXISTENCE:LC-MS,EXISTENCE:Ribosome profiling;product=imidazolonepropionase-related amidohydrolase;protein_id=YP_002515677.1;transl_table=11;translation=length.429	CDS
rs|NC_011916|NC_011916.1	316420	316422	GANTC	28	315702	316991	+	ID=CCNA_00302.p01;Parent=CCNA_00302.t01;Dbxref=GI:221233241,GeneID:7330755;eC_number=3.1.8.1;Name=CCNA_00302;Note=CC_0300;codon_start=1;experiment=EXISTENCE:LC-MS,EXISTENCE:Ribosome profiling;product=imidazolonepropionase-related amidohydrolase;protein_id=YP_002515677.1;transl_table=11;translation=length.429	CDS
rs|NC_011916|NC_011916.1	316504	316506	GANTC	7	315702	316991	+	ID=CCNA_00302.p01;Parent=CCNA_00302.t01;Dbxref=GI:221233241,GeneID:7330755;eC_number=3.1.8.1;Name=CCNA_00302;Note=CC_0300;codon_start=1;experiment=EXISTENCE:LC-MS,EXISTENCE:Ribosome profiling;product=imidazolonepropionase-related amidohydrolase;protein_id=YP_002515677.1;transl_table=11;translation=length.429	CDS
rs|NC_011916|NC_011916.1	317206	317208	GANTC	14	317027	318034	-	ID=CCNA_00303.p01;Parent=CCNA_00303.t01;Dbxref=GI:221233242,GeneID:7330756;eC_number=2.7.1.130;Name=lpxK;Note=CC_0301;codon_start=1;experiment=EXISTENCE:LC-MS,EXISTENCE:Ribosome profiling;locus_tag=CCNA_00303;product=tetraacyldisaccharide-1-P 4'-kinase;protein_id=YP_002515678.1;transl_table=11;translation=length.335	CDS
rs|NC_011916|NC_011916.1	319577	319579	GANTC	9	319278	320303	-	ID=CCNA_00305.p01;Parent=CCNA_00305.t01;Dbxref=GI:221233244,GeneID:7330758;Name=czcD;Note=CC_0303;codon_start=1;experiment=EXISTENCE:Ribosome profiling;locus_tag=CCNA_00305;product=cobalt-zinc-cadmium resistance protein czcD;protein_id=YP_002515680.1;transl_table=11;translation=length.341	CDS
rs|NC_011916|NC_011916.1	322915	322917	GANTC	12	321045	322868	-	ID=CCNA_00307.p01;Parent=CCNA_00307.t01;Dbxref=GI:221233246,GeneID:7330760;Name=CCNA_00307;Note=CC_0305;codon_start=1;experiment=EXISTENCE:LC-MS,EXISTENCE:Ribosome profiling;product=phospholipid-lipopolysaccharide ABC transporter;protein_id=YP_002515682.1;transl_table=11;translation=length.607	CDS
rs|NC_011916|NC_011916.1	326388	326390	GANTC	7	326229	326630	-	ID=CCNA_00312.p01;Parent=CCNA_00312.t01;Dbxref=GI:221233251,GeneID:7330765;Name=CCNA_00312;Note=CC_0310;codon_start=1;experiment=EXISTENCE:LC-MS,EXISTENCE:Ribosome profiling;product=putative membrane spanning protein;protein_id=YP_002515687.1;transl_table=11;translation=length.133	CDS
rs|NC_011916|NC_011916.1	333127	333129	GANTC	1125	333179	334138	+	ID=CCNA_00318.p01;Parent=CCNA_00318.t01;Dbxref=GI:564292269,GeneID:7330771;Name=CCNA_00318;Note=CC_0316;codon_start=1;experiment=EXISTENCE:LC-MS,EXISTENCE:Ribosome profiling,Start codon verified by LC-MS;product=hypothetical protein;protein_id=YP_002515693.2;transl_table=11;translation=length.319	CDS
rs|NC_011916|NC_011916.1	333635	333637	GANTC	5	333179	334138	+	ID=CCNA_00318.p01;Parent=CCNA_00318.t01;Dbxref=GI:564292269,GeneID:7330771;Name=CCNA_00318;Note=CC_0316;codon_start=1;experiment=EXISTENCE:LC-MS,EXISTENCE:Ribosome profiling,Start codon verified by LC-MS;product=hypothetical protein;protein_id=YP_002515693.2;transl_table=11;translation=length.319	CDS
rs|NC_011916|NC_011916.1	334868	334870	GANTC	84	334940	335209	-	ID=CCNA_00320.p01;Parent=CCNA_00320.t01;Dbxref=GI:221233259,GeneID:7330773;Name=CCNA_00320;Note=CC_0318;codon_start=1;experiment=EXISTENCE:LC-MS,EXISTENCE:Ribosome profiling;product=LSU ribosomal protein L27P;protein_id=YP_002515695.1;transl_table=11;translation=length.89	CDS
rs|NC_011916|NC_011916.1	335158	335160	GANTC	8	334940	335209	-	ID=CCNA_00320.p01;Parent=CCNA_00320.t01;Dbxref=GI:221233259,GeneID:7330773;Name=CCNA_00320;Note=CC_0318;codon_start=1;experiment=EXISTENCE:LC-MS,EXISTENCE:Ribosome profiling;product=LSU ribosomal protein L27P;protein_id=YP_002515695.1;transl_table=11;translation=length.89	CDS
rs|NC_011916|NC_011916.1	335164	335166	GANTC	22	334940	335209	-	ID=CCNA_00320.p01;Parent=CCNA_00320.t01;Dbxref=GI:221233259,GeneID:7330773;Name=CCNA_00320;Note=CC_0318;codon_start=1;experiment=EXISTENCE:LC-MS,EXISTENCE:Ribosome profiling;product=LSU ribosomal protein L27P;protein_id=YP_002515695.1;transl_table=11;translation=length.89	CDS
rs|NC_011916|NC_011916.1	335476	335478	GANTC	15	335240	335755	-	ID=CCNA_00321.p01;Parent=CCNA_00321.t01;Dbxref=GI:221233260,GeneID:7330774;Name=CCNA_00321;Note=CC_0319;codon_start=1;experiment=EXISTENCE:LC-MS,EXISTENCE:Ribosome profiling;product=LSU ribosomal protein L21P;protein_id=YP_002515696.1;transl_table=11;translation=length.171	CDS
rs|NC_011916|NC_011916.1	335855	335857	GANTC	15	335240	335755	-	ID=CCNA_00321.p01;Parent=CCNA_00321.t01;Dbxref=GI:221233260,GeneID:7330774;Name=CCNA_00321;Note=CC_0319;codon_start=1;experiment=EXISTENCE:LC-MS,EXISTENCE:Ribosome profiling;product=LSU ribosomal protein L21P;protein_id=YP_002515696.1;transl_table=11;translation=length.171	CDS
rs|NC_011916|NC_011916.1	336031	336033	GANTC	16	335959	336588	+	ID=CCNA_00322.p01;Parent=CCNA_00322.t01;Dbxref=GI:221233261,GeneID:7330775;Name=CCNA_00322;Note=CC_0320;codon_start=1;experiment=EXISTENCE:Ribosome profiling;product=hypothetical protein;protein_id=YP_002515697.1;transl_table=11;translation=length.209	CDS
rs|NC_011916|NC_011916.1	337010	337012	GANTC	4	336631	337728	+	ID=CCNA_00323.p01;Parent=CCNA_00323.t01;Dbxref=GI:221233262,GeneID:7330776;Name=CCNA_00323;Note=CC_0321;codon_start=1;experiment=EXISTENCE:LC-MS,EXISTENCE:Ribosome profiling,Start codon verified by LC-MS;product=low-affinity zinc transport protein;protein_id=YP_002515698.1;transl_table=11;translation=length.365	CDS
rs|NC_011916|NC_011916.1	338511	338513	GANTC	11	338634	339665	+	ID=CCNA_00326.p01;Parent=CCNA_00326.t01;Dbxref=GI:221233265,GeneID:7330779;Name=CCNA_00326;Note=CC_0323;codon_start=1;experiment=EXISTENCE:LC-MS,EXISTENCE:Ribosome profiling;product=vegetatible incompatibility protein HET-E-1;protein_id=YP_002515701.1;transl_table=11;translation=length.343	CDS
rs|NC_011916|NC_011916.1	338595	338597	GANTC	15	338634	339665	+	ID=CCNA_00326.p01;Parent=CCNA_00326.t01;Dbxref=GI:221233265,GeneID:7330779;Name=CCNA_00326;Note=CC_0323;codon_start=1;experiment=EXISTENCE:LC-MS,EXISTENCE:Ribosome profiling;product=vegetatible incompatibility protein HET-E-1;protein_id=YP_002515701.1;transl_table=11;translation=length.343	CDS
rs|NC_011916|NC_011916.1	338741	338743	GANTC	9	338634	339665	+	ID=CCNA_00326.p01;Parent=CCNA_00326.t01;Dbxref=GI:221233265,GeneID:7330779;Name=CCNA_00326;Note=CC_0323;codon_start=1;experiment=EXISTENCE:LC-MS,EXISTENCE:Ribosome profiling;product=vegetatible incompatibility protein HET-E-1;protein_id=YP_002515701.1;transl_table=11;translation=length.343	CDS
rs|NC_011916|NC_011916.1	338861	338863	GANTC	7	338634	339665	+	ID=CCNA_00326.p01;Parent=CCNA_00326.t01;Dbxref=GI:221233265,GeneID:7330779;Name=CCNA_00326;Note=CC_0323;codon_start=1;experiment=EXISTENCE:LC-MS,EXISTENCE:Ribosome profiling;product=vegetatible incompatibility protein HET-E-1;protein_id=YP_002515701.1;transl_table=11;translation=length.343	CDS
rs|NC_011916|NC_011916.1	339680	339682	GANTC	29	338634	339665	+	ID=CCNA_00326.p01;Parent=CCNA_00326.t01;Dbxref=GI:221233265,GeneID:7330779;Name=CCNA_00326;Note=CC_0323;codon_start=1;experiment=EXISTENCE:LC-MS,EXISTENCE:Ribosome profiling;product=vegetatible incompatibility protein HET-E-1;protein_id=YP_002515701.1;transl_table=11;translation=length.343	CDS
rs|NC_011916|NC_011916.1	340864	340866	GANTC	9	340575	341264	+	ID=CCNA_00328.p01;Parent=CCNA_00328.t01;Dbxref=GI:221233267,GeneID:7331027;eC_number=2.4.2.-;Name=mtgA;Note=CC_0325;codon_start=1;experiment=EXISTENCE:LC-MS,EXISTENCE:Ribosome profiling;locus_tag=CCNA_00328;product=monofunctional biosynthetic peptidoglycan transglycosylase MtgA;protein_id=YP_002515703.1;transl_table=11;translation=length.229	CDS
rs|NC_011916|NC_011916.1	341315	341317	GANTC	18	341277	341825	+	ID=CCNA_00329.p01;Parent=CCNA_00329.t01;Dbxref=GI:221233268,GeneID:7331028;eC_number=2.3.1.128;Name=CCNA_00329;Note=CC_0326;codon_start=1;experiment=EXISTENCE:LC-MS,EXISTENCE:Ribosome profiling,Start codon verified by LC-MS;product=ribosomal-protein-alanine acetyltransferase;protein_id=YP_002515704.1;transl_table=11;translation=length.182	CDS
rs|NC_011916|NC_011916.1	341727	341729	GANTC	8	341277	341825	+	ID=CCNA_00329.p01;Parent=CCNA_00329.t01;Dbxref=GI:221233268,GeneID:7331028;eC_number=2.3.1.128;Name=CCNA_00329;Note=CC_0326;codon_start=1;experiment=EXISTENCE:LC-MS,EXISTENCE:Ribosome profiling,Start codon verified by LC-MS;product=ribosomal-protein-alanine acetyltransferase;protein_id=YP_002515704.1;transl_table=11;translation=length.182	CDS
rs|NC_011916|NC_011916.1	342616	342618	GANTC	14	341832	342602	-	ID=CCNA_00330.p01;Parent=CCNA_00330.t01;Dbxref=GI:221233269,GeneID:7331029;Name=mopB;Note=CC_0327;codon_start=1;experiment=EXISTENCE:LC-MS,EXISTENCE:Ribosome profiling;locus_tag=CCNA_00330;product=molybdenum-pterin binding protein mopB;protein_id=YP_002515705.1;transl_table=11;translation=length.256	CDS
rs|NC_011916|NC_011916.1	344188	344190	GANTC	31	344130	344957	-	ID=CCNA_00333.p01;Parent=CCNA_00333.t01;Dbxref=GI:594551901,GeneID:7331032;Name=CCNA_00333;Note=CC_0330;codon_start=1;experiment=EXISTENCE:LC-MS,EXISTENCE:Ribosome profiling;product=LytTr DNA-binding domain protein;protein_id=YP_002515708.2;transl_table=11;translation=length.275	CDS
rs|NC_011916|NC_011916.1	346216	346218	GANTC	4	346066	347517	+	ID=CCNA_00336.p01;Parent=CCNA_00336.t01;Dbxref=GI:221233275,GeneID:7331035;eC_number=1.13.11.-;Name=CCNA_00336;Note=CC_0333;codon_start=1;experiment=EXISTENCE:LC-MS;product=lignostilbene-alpha%2Cbeta-dioxygenase;protein_id=YP_002515711.1;transl_table=11;translation=length.483	CDS
rs|NC_011916|NC_011916.1	346603	346605	GANTC	17	346066	347517	+	ID=CCNA_00336.p01;Parent=CCNA_00336.t01;Dbxref=GI:221233275,GeneID:7331035;eC_number=1.13.11.-;Name=CCNA_00336;Note=CC_0333;codon_start=1;experiment=EXISTENCE:LC-MS;product=lignostilbene-alpha%2Cbeta-dioxygenase;protein_id=YP_002515711.1;transl_table=11;translation=length.483	CDS
rs|NC_011916|NC_011916.1	346669	346671	GANTC	4	346066	347517	+	ID=CCNA_00336.p01;Parent=CCNA_00336.t01;Dbxref=GI:221233275,GeneID:7331035;eC_number=1.13.11.-;Name=CCNA_00336;Note=CC_0333;codon_start=1;experiment=EXISTENCE:LC-MS;product=lignostilbene-alpha%2Cbeta-dioxygenase;protein_id=YP_002515711.1;transl_table=11;translation=length.483	CDS
rs|NC_011916|NC_011916.1	348178	348180	GANTC	10	347595	348305	+	ID=CCNA_00337.p01;Parent=CCNA_00337.t01;Dbxref=GI:594551902,GeneID:7331036;Name=CCNA_00337;Note=CC_0334;codon_start=1;experiment=EXISTENCE:LC-MS,EXISTENCE:Ribosome profiling;product=TetR-family transcriptional regulator;protein_id=YP_002515712.2;transl_table=11;translation=length.236	CDS
rs|NC_011916|NC_011916.1	348217	348219	GANTC	8	347595	348305	+	ID=CCNA_00337.p01;Parent=CCNA_00337.t01;Dbxref=GI:594551902,GeneID:7331036;Name=CCNA_00337;Note=CC_0334;codon_start=1;experiment=EXISTENCE:LC-MS,EXISTENCE:Ribosome profiling;product=TetR-family transcriptional regulator;protein_id=YP_002515712.2;transl_table=11;translation=length.236	CDS
rs|NC_011916|NC_011916.1	349242	349244	GANTC	19	348479	350719	+	ID=CCNA_00338.p01;Parent=CCNA_00338.t01;Dbxref=GI:564292270,GeneID:7331037;Name=CCNA_00338;Note=CC_0335;codon_start=1;experiment=EXISTENCE:LC-MS,EXISTENCE:Ribosome profiling;product=TonB-dependent receptor;protein_id=YP_002515713.2;transl_table=11;translation=length.746	CDS
rs|NC_011916|NC_011916.1	351133	351135	GANTC	20	350788	352104	+	ID=CCNA_00339.p01;Parent=CCNA_00339.t01;Dbxref=GI:221233278,GeneID:7331038;Name=CCNA_00339;Note=CC_0336;codon_start=1;experiment=EXISTENCE:LC-MS,EXISTENCE:Ribosome profiling;product=transporter%2C major facilitator superfamily;protein_id=YP_002515714.1;transl_table=11;translation=length.438	CDS
rs|NC_011916|NC_011916.1	352001	352003	GANTC	10	350788	352104	+	ID=CCNA_00339.p01;Parent=CCNA_00339.t01;Dbxref=GI:221233278,GeneID:7331038;Name=CCNA_00339;Note=CC_0336;codon_start=1;experiment=EXISTENCE:LC-MS,EXISTENCE:Ribosome profiling;product=transporter%2C major facilitator superfamily;protein_id=YP_002515714.1;transl_table=11;translation=length.438	CDS
rs|NC_011916|NC_011916.1	352133	352135	GANTC	3	350788	352104	+	ID=CCNA_00339.p01;Parent=CCNA_00339.t01;Dbxref=GI:221233278,GeneID:7331038;Name=CCNA_00339;Note=CC_0336;codon_start=1;experiment=EXISTENCE:LC-MS,EXISTENCE:Ribosome profiling;product=transporter%2C major facilitator superfamily;protein_id=YP_002515714.1;transl_table=11;translation=length.438	CDS
rs|NC_011916|NC_011916.1	353872	353874	GANTC	12	353634	354518	+	ID=CCNA_00341.p01;Parent=CCNA_00341.t01;Dbxref=GI:221233280,GeneID:7331040;eC_number=6.2.1.5;Name=sucD;Note=CC_0338;codon_start=1;experiment=EXISTENCE:LC-MS,EXISTENCE:Ribosome profiling;locus_tag=CCNA_00341;product=succinyl-CoA synthetase alpha chain;protein_id=YP_002515716.1;transl_table=11;translation=length.294	CDS
rs|NC_011916|NC_011916.1	356672	356674	GANTC	9	354697	357660	+	ID=CCNA_00342.p01;Parent=CCNA_00342.t01;Dbxref=GI:221233281,GeneID:7331041;eC_number=1.2.4.2;Name=odhA;Note=CC_0339;codon_start=1;experiment=EXISTENCE:LC-MS,EXISTENCE:Ribosome profiling,Start codon verified by LC-MS;locus_tag=CCNA_00342;product=2-oxoglutarate dehydrogenase E1 component;protein_id=YP_002515717.1;transl_table=11;translation=length.987	CDS
rs|NC_011916|NC_011916.1	356789	356791	GANTC	4	354697	357660	+	ID=CCNA_00342.p01;Parent=CCNA_00342.t01;Dbxref=GI:221233281,GeneID:7331041;eC_number=1.2.4.2;Name=odhA;Note=CC_0339;codon_start=1;experiment=EXISTENCE:LC-MS,EXISTENCE:Ribosome profiling,Start codon verified by LC-MS;locus_tag=CCNA_00342;product=2-oxoglutarate dehydrogenase E1 component;protein_id=YP_002515717.1;transl_table=11;translation=length.987	CDS
rs|NC_011916|NC_011916.1	360062	360064	GANTC	53	359343	360176	-	ID=CCNA_00345.p01;Parent=CCNA_00345.t01;Dbxref=GI:594551904,GeneID:7331044;Name=CCNA_00345;Note=CC_0341;codon_start=1;experiment=EXISTENCE:LC-MS,EXISTENCE:Ribosome profiling;product=alpha/beta family hydrolase;protein_id=YP_002515720.2;transl_table=11;translation=length.277	CDS
rs|NC_011916|NC_011916.1	360906	360908	GANTC	5	360419	361819	+	ID=CCNA_00346.p01;Parent=CCNA_00346.t01;Dbxref=GI:594551905,GeneID:7331045;eC_number=1.8.1.4;Name=CCNA_00346;Note=CC_0342;codon_start=1;experiment=EXISTENCE:LC-MS,EXISTENCE:Ribosome profiling,Start codon verified by LC-MS;product=dihydrolipoamide dehydrogenase;protein_id=YP_002515721.2;transl_table=11;translation=length.466	CDS
rs|NC_011916|NC_011916.1	364122	364124	GANTC	11	362218	364221	-	ID=CCNA_00348.p01;Parent=CCNA_00348.t01;Dbxref=GI:221233287,GeneID:7331047;Name=CCNA_00348;Note=CC_0343;codon_start=1;experiment=EXISTENCE:LC-MS,EXISTENCE:Ribosome profiling;product=methyl-accepting chemotaxis protein;protein_id=YP_002515723.1;transl_table=11;translation=length.667	CDS
rs|NC_011916|NC_011916.1	364782	364784	GANTC	15	364395	365309	-	ID=CCNA_00349.p01;Parent=CCNA_00349.t01;Dbxref=GI:221233288,GeneID:7331048;Name=CCNA_00349;Note=CC_0344;codon_start=1;experiment=EXISTENCE:LC-MS;product=integrase/recombinase%2C XerC-CodV family;protein_id=YP_002515724.1;transl_table=11;translation=length.304	CDS
rs|NC_011916|NC_011916.1	366007	366009	GANTC	24	365306	365986	-	ID=CCNA_00350.p01;Parent=CCNA_00350.t01;Dbxref=GI:221233289,GeneID:7331049;Name=CCNA_00350;Note=CC_0345;codon_start=1;experiment=EXISTENCE:LC-MS,EXISTENCE:Ribosome profiling;product=hypothetical protein;protein_id=YP_002515725.1;transl_table=11;translation=length.226	CDS
rs|NC_011916|NC_011916.1	366885	366887	GANTC	5	366112	368271	+	ID=CCNA_00351.p01;Parent=CCNA_00351.t01;Dbxref=GI:221233290,GeneID:7331050;Name=CCNA_00351;Note=CC_0346;codon_start=1;experiment=EXISTENCE:LC-MS,EXISTENCE:Ribosome profiling;product=primosomal protein N';protein_id=YP_002515726.1;transl_table=11;translation=length.719	CDS
rs|NC_011916|NC_011916.1	367535	367537	GANTC	20	366112	368271	+	ID=CCNA_00351.p01;Parent=CCNA_00351.t01;Dbxref=GI:221233290,GeneID:7331050;Name=CCNA_00351;Note=CC_0346;codon_start=1;experiment=EXISTENCE:LC-MS,EXISTENCE:Ribosome profiling;product=primosomal protein N';protein_id=YP_002515726.1;transl_table=11;translation=length.719	CDS
rs|NC_011916|NC_011916.1	367744	367746	GANTC	12	366112	368271	+	ID=CCNA_00351.p01;Parent=CCNA_00351.t01;Dbxref=GI:221233290,GeneID:7331050;Name=CCNA_00351;Note=CC_0346;codon_start=1;experiment=EXISTENCE:LC-MS,EXISTENCE:Ribosome profiling;product=primosomal protein N';protein_id=YP_002515726.1;transl_table=11;translation=length.719	CDS
rs|NC_011916|NC_011916.1	368663	368665	GANTC	27	368358	369155	-	ID=CCNA_00352.p01;Parent=CCNA_00352.t01;Dbxref=GI:221233291,GeneID:7331051;Name=CCNA_00352;Note=CC_0347;codon_start=1;experiment=EXISTENCE:LC-MS,EXISTENCE:Ribosome profiling;product=integral membrane protein;protein_id=YP_002515727.1;transl_table=11;translation=length.265	CDS
rs|NC_011916|NC_011916.1	369640	369642	GANTC	10	369280	370374	+	ID=CCNA_00353.p01;Parent=CCNA_00353.t01;Dbxref=GI:221233292,GeneID:7331052;Name=CCNA_00353;Note=CC_0348;codon_start=1;experiment=EXISTENCE:Ribosome profiling;product=O-antigen acetylase;protein_id=YP_002515728.1;transl_table=11;translation=length.364	CDS
rs|NC_011916|NC_011916.1	369960	369962	GANTC	18	369280	370374	+	ID=CCNA_00353.p01;Parent=CCNA_00353.t01;Dbxref=GI:221233292,GeneID:7331052;Name=CCNA_00353;Note=CC_0348;codon_start=1;experiment=EXISTENCE:Ribosome profiling;product=O-antigen acetylase;protein_id=YP_002515728.1;transl_table=11;translation=length.364	CDS
rs|NC_011916|NC_011916.1	371058	371060	GANTC	16	370445	371152	+	ID=CCNA_00354.p01;Parent=CCNA_00354.t01;Dbxref=GI:221233293,GeneID:7331053;Name=CCNA_00354;Note=CC_0349;codon_start=1;experiment=EXISTENCE:Ribosome profiling;product=NlpC/P60 CHAP domain amidase protein;protein_id=YP_002515729.1;transl_table=11;translation=length.235	CDS
rs|NC_011916|NC_011916.1	371578	371580	GANTC	4	371323	372567	+	ID=CCNA_00355.p01;Parent=CCNA_00355.t01;Dbxref=GI:221233294,GeneID:7331054;Name=CCNA_00355;Note=CC_0350;codon_start=1;experiment=EXISTENCE:LC-MS,EXISTENCE:Ribosome profiling,Start codon verified by LC-MS;product=hypothetical protein with pentapeptide repeats;protein_id=YP_002515730.1;transl_table=11;translation=length.414	CDS
rs|NC_011916|NC_011916.1	372474	372476	GANTC	10	371323	372567	+	ID=CCNA_00355.p01;Parent=CCNA_00355.t01;Dbxref=GI:221233294,GeneID:7331054;Name=CCNA_00355;Note=CC_0350;codon_start=1;experiment=EXISTENCE:LC-MS,EXISTENCE:Ribosome profiling,Start codon verified by LC-MS;product=hypothetical protein with pentapeptide repeats;protein_id=YP_002515730.1;transl_table=11;translation=length.414	CDS
rs|NC_011916|NC_011916.1	373506	373508	GANTC	10	373511	374938	+	ID=CCNA_00357.p01;Parent=CCNA_00357.t01;Dbxref=GI:221233296,GeneID:7331056;eC_number=3.4.11.-;Name=CCNA_00357;Note=CC_0352;codon_start=1;experiment=EXISTENCE:LC-MS,EXISTENCE:Ribosome profiling;product=secretory tripeptidyl aminopeptidase;protein_id=YP_002515732.1;transl_table=11;translation=length.475	CDS
rs|NC_011916|NC_011916.1	374172	374174	GANTC	27	373511	374938	+	ID=CCNA_00357.p01;Parent=CCNA_00357.t01;Dbxref=GI:221233296,GeneID:7331056;eC_number=3.4.11.-;Name=CCNA_00357;Note=CC_0352;codon_start=1;experiment=EXISTENCE:LC-MS,EXISTENCE:Ribosome profiling;product=secretory tripeptidyl aminopeptidase;protein_id=YP_002515732.1;transl_table=11;translation=length.475	CDS
rs|NC_011916|NC_011916.1	377521	377523	GANTC	18	376916	377806	+	ID=CCNA_00360.p01;Parent=CCNA_00360.t01;Dbxref=GI:221233299,GeneID:7331059;Name=CCNA_00360;Note=CC_0355;codon_start=1;experiment=EXISTENCE:LC-MS,EXISTENCE:Ribosome profiling;product=alpha/beta hydrolase superfamily protein;protein_id=YP_002515735.1;transl_table=11;translation=length.296	CDS
rs|NC_011916|NC_011916.1	378316	378318	GANTC	11	377803	378750	-	ID=CCNA_00361.p01;Parent=CCNA_00361.t01;Dbxref=GI:221233300,GeneID:7331060;Name=CCNA_00361;Note=CC_0356;codon_start=1;experiment=EXISTENCE:LC-MS,EXISTENCE:Ribosome profiling,Start codon verified by LC-MS;product=hot dog superfamily thioesterase;protein_id=YP_002515736.1;transl_table=11;translation=length.315	CDS
rs|NC_011916|NC_011916.1	378758	378760	GANTC	24	377803	378750	-	ID=CCNA_00361.p01;Parent=CCNA_00361.t01;Dbxref=GI:221233300,GeneID:7331060;Name=CCNA_00361;Note=CC_0356;codon_start=1;experiment=EXISTENCE:LC-MS,EXISTENCE:Ribosome profiling,Start codon verified by LC-MS;product=hot dog superfamily thioesterase;protein_id=YP_002515736.1;transl_table=11;translation=length.315	CDS
rs|NC_011916|NC_011916.1	380903	380905	GANTC	14	380179	381273	-	ID=CCNA_00364.p01;Parent=CCNA_00364.t01;Dbxref=GI:221233303,GeneID:7331063;eC_number=2.5.1.46;Name=CCNA_00364;Note=CC_0359;codon_start=1;experiment=EXISTENCE:LC-MS,EXISTENCE:Ribosome profiling;product=deoxyhypusine synthase;protein_id=YP_002515739.1;transl_table=11;translation=length.364	CDS
rs|NC_011916|NC_011916.1	381132	381134	GANTC	31	380179	381273	-	ID=CCNA_00364.p01;Parent=CCNA_00364.t01;Dbxref=GI:221233303,GeneID:7331063;eC_number=2.5.1.46;Name=CCNA_00364;Note=CC_0359;codon_start=1;experiment=EXISTENCE:LC-MS,EXISTENCE:Ribosome profiling;product=deoxyhypusine synthase;protein_id=YP_002515739.1;transl_table=11;translation=length.364	CDS
rs|NC_011916|NC_011916.1	382996	382998	GANTC	55	383009	383803	+	ID=CCNA_00366.p01;Parent=CCNA_00366.t01;Dbxref=GI:221233305,GeneID:7331065;eC_number=3.6.3.28;Name=CCNA_00366;Note=CC_0361;codon_start=1;experiment=EXISTENCE:LC-MS,EXISTENCE:Ribosome profiling,Start codon verified by LC-MS;product=phosphonates transport ATP-binding protein phnC;protein_id=YP_002515741.1;transl_table=11;translation=length.264	CDS
rs|NC_011916|NC_011916.1	383591	383593	GANTC	4	383009	383803	+	ID=CCNA_00366.p01;Parent=CCNA_00366.t01;Dbxref=GI:221233305,GeneID:7331065;eC_number=3.6.3.28;Name=CCNA_00366;Note=CC_0361;codon_start=1;experiment=EXISTENCE:LC-MS,EXISTENCE:Ribosome profiling,Start codon verified by LC-MS;product=phosphonates transport ATP-binding protein phnC;protein_id=YP_002515741.1;transl_table=11;translation=length.264	CDS
rs|NC_011916|NC_011916.1	383606	383608	GANTC	9	383009	383803	+	ID=CCNA_00366.p01;Parent=CCNA_00366.t01;Dbxref=GI:221233305,GeneID:7331065;eC_number=3.6.3.28;Name=CCNA_00366;Note=CC_0361;codon_start=1;experiment=EXISTENCE:LC-MS,EXISTENCE:Ribosome profiling,Start codon verified by LC-MS;product=phosphonates transport ATP-binding protein phnC;protein_id=YP_002515741.1;transl_table=11;translation=length.264	CDS
rs|NC_011916|NC_011916.1	383927	383929	GANTC	37	383800	384825	+	ID=CCNA_00367.p01;Parent=CCNA_00367.t01;Dbxref=GI:221233306,GeneID:7331066;Name=CCNA_00367;Note=CC_0362;codon_start=1;experiment=EXISTENCE:LC-MS,EXISTENCE:Ribosome profiling;product=phosphonates-binding protein;protein_id=YP_002515742.1;transl_table=11;translation=length.341	CDS
rs|NC_011916|NC_011916.1	384479	384481	GANTC	4	383800	384825	+	ID=CCNA_00367.p01;Parent=CCNA_00367.t01;Dbxref=GI:221233306,GeneID:7331066;Name=CCNA_00367;Note=CC_0362;codon_start=1;experiment=EXISTENCE:LC-MS,EXISTENCE:Ribosome profiling;product=phosphonates-binding protein;protein_id=YP_002515742.1;transl_table=11;translation=length.341	CDS
rs|NC_011916|NC_011916.1	384864	384866	GANTC	13	384831	385667	+	ID=CCNA_00368.p01;Parent=CCNA_00368.t01;Dbxref=GI:221233307,GeneID:7331067;Name=CCNA_00368;Note=CC_0363;codon_start=1;experiment=EXISTENCE:LC-MS,EXISTENCE:Ribosome profiling;product=phosphonates transport system permease protein phnE;protein_id=YP_002515743.1;transl_table=11;translation=length.278	CDS
rs|NC_011916|NC_011916.1	385360	385362	GANTC	17	384831	385667	+	ID=CCNA_00368.p01;Parent=CCNA_00368.t01;Dbxref=GI:221233307,GeneID:7331067;Name=CCNA_00368;Note=CC_0363;codon_start=1;experiment=EXISTENCE:LC-MS,EXISTENCE:Ribosome profiling;product=phosphonates transport system permease protein phnE;protein_id=YP_002515743.1;transl_table=11;translation=length.278	CDS
rs|NC_011916|NC_011916.1	385486	385488	GANTC	9	384831	385667	+	ID=CCNA_00368.p01;Parent=CCNA_00368.t01;Dbxref=GI:221233307,GeneID:7331067;Name=CCNA_00368;Note=CC_0363;codon_start=1;experiment=EXISTENCE:LC-MS,EXISTENCE:Ribosome profiling;product=phosphonates transport system permease protein phnE;protein_id=YP_002515743.1;transl_table=11;translation=length.278	CDS
rs|NC_011916|NC_011916.1	385555	385557	GANTC	7	384831	385667	+	ID=CCNA_00368.p01;Parent=CCNA_00368.t01;Dbxref=GI:221233307,GeneID:7331067;Name=CCNA_00368;Note=CC_0363;codon_start=1;experiment=EXISTENCE:LC-MS,EXISTENCE:Ribosome profiling;product=phosphonates transport system permease protein phnE;protein_id=YP_002515743.1;transl_table=11;translation=length.278	CDS
rs|NC_011916|NC_011916.1	388988	388990	GANTC	7	388756	388980	-	ID=CCNA_00372.p01;Parent=CCNA_00372.t01;Dbxref=GI:221233311,GeneID:7331071;eC_number=3.6.3.14;Name=CCNA_00372;Note=CC_0367;codon_start=1;experiment=EXISTENCE:LC-MS,EXISTENCE:Ribosome profiling;product=ATP synthase C chain;protein_id=YP_002515747.1;transl_table=11;translation=length.74	CDS
rs|NC_011916|NC_011916.1	392993	392995	GANTC	7	391953	395396	-	ID=CCNA_00377.p01;Parent=CCNA_00377.t01;Dbxref=GI:221233316,GeneID:7331076;Name=smc;Note=CC_0373;codon_start=1;experiment=EXISTENCE:LC-MS,EXISTENCE:Ribosome profiling;locus_tag=CCNA_00377;product=chromosome partition protein Smc;protein_id=YP_002515752.1;transl_table=11;translation=length.1147	CDS
rs|NC_011916|NC_011916.1	396618	396620	GANTC	2	396026	396640	-	ID=CCNA_00379.p01;Parent=CCNA_00379.t01;Dbxref=GI:221233318,GeneID:7331078;Name=CCNA_00379;Note=CC_0375;codon_start=1;experiment=EXISTENCE:LC-MS,EXISTENCE:Ribosome profiling;product=thiol:disulfide interchange protein dsbA;protein_id=YP_002515754.1;transl_table=11;translation=length.204	CDS
rs|NC_011916|NC_011916.1	399749	399751	GANTC	53	398637	399713	-	ID=CCNA_00382.p01;Parent=CCNA_00382.t01;Dbxref=GI:221233321,GeneID:7331081;eC_number=2.1.1.72;Name=ccrM;Note=CC_0378;codon_start=1;experiment=EXISTENCE:LC-MS,EXISTENCE:Ribosome profiling;locus_tag=CCNA_00382;product=adenine-specific methyltransferase ccrM;protein_id=YP_002515757.1;transl_table=11;translation=length.358	CDS
rs|NC_011916|NC_011916.1	399822	399824	GANTC	46	399852	400487	-	ID=CCNA_00383.p01;Parent=CCNA_00383.t01;Dbxref=GI:221233322,GeneID:7331082;eC_number=3.1.26.4;Name=CCNA_00383;Note=CC_0379;codon_start=1;experiment=EXISTENCE:LC-MS,EXISTENCE:Ribosome profiling;product=ribonuclease HII;protein_id=YP_002515758.1;transl_table=11;translation=length.211	CDS
rs|NC_011916|NC_011916.1	399833	399835	GANTC	261	399852	400487	-	ID=CCNA_00383.p01;Parent=CCNA_00383.t01;Dbxref=GI:221233322,GeneID:7331082;eC_number=3.1.26.4;Name=CCNA_00383;Note=CC_0379;codon_start=1;experiment=EXISTENCE:LC-MS,EXISTENCE:Ribosome profiling;product=ribonuclease HII;protein_id=YP_002515758.1;transl_table=11;translation=length.211	CDS
rs|NC_011916|NC_011916.1	400334	400336	GANTC	37	399852	400487	-	ID=CCNA_00383.p01;Parent=CCNA_00383.t01;Dbxref=GI:221233322,GeneID:7331082;eC_number=3.1.26.4;Name=CCNA_00383;Note=CC_0379;codon_start=1;experiment=EXISTENCE:LC-MS,EXISTENCE:Ribosome profiling;product=ribonuclease HII;protein_id=YP_002515758.1;transl_table=11;translation=length.211	CDS
rs|NC_011916|NC_011916.1	403536	403538	GANTC	20	403575	403997	+	ID=CCNA_00387.p01;Parent=CCNA_00387.t01;Dbxref=GI:594551910,GeneID:7331086;Name=CCNA_00387;Note=CC_0383;codon_start=1;experiment=EXISTENCE:LC-MS;product=hypothetical protein;protein_id=YP_002515762.2;transl_table=11;translation=length.140	CDS
rs|NC_011916|NC_011916.1	403710	403712	GANTC	15	403575	403997	+	ID=CCNA_00387.p01;Parent=CCNA_00387.t01;Dbxref=GI:594551910,GeneID:7331086;Name=CCNA_00387;Note=CC_0383;codon_start=1;experiment=EXISTENCE:LC-MS;product=hypothetical protein;protein_id=YP_002515762.2;transl_table=11;translation=length.140	CDS
rs|NC_011916|NC_011916.1	404085	404087	GANTC	15	404125	405006	-	ID=CCNA_00388.p01;Parent=CCNA_00388.t01;Dbxref=GI:221233327,GeneID:7331087;eC_number=3.1.1.-;Name=CCNA_00388;Note=CC_0384;codon_start=1;experiment=EXISTENCE:LC-MS,EXISTENCE:Ribosome profiling;product=esterase lipase Family protein;protein_id=YP_002515763.1;transl_table=11;translation=length.293	CDS
rs|NC_011916|NC_011916.1	404433	404435	GANTC	12	404125	405006	-	ID=CCNA_00388.p01;Parent=CCNA_00388.t01;Dbxref=GI:221233327,GeneID:7331087;eC_number=3.1.1.-;Name=CCNA_00388;Note=CC_0384;codon_start=1;experiment=EXISTENCE:LC-MS,EXISTENCE:Ribosome profiling;product=esterase lipase Family protein;protein_id=YP_002515763.1;transl_table=11;translation=length.293	CDS
rs|NC_011916|NC_011916.1	404541	404543	GANTC	5	404125	405006	-	ID=CCNA_00388.p01;Parent=CCNA_00388.t01;Dbxref=GI:221233327,GeneID:7331087;eC_number=3.1.1.-;Name=CCNA_00388;Note=CC_0384;codon_start=1;experiment=EXISTENCE:LC-MS,EXISTENCE:Ribosome profiling;product=esterase lipase Family protein;protein_id=YP_002515763.1;transl_table=11;translation=length.293	CDS
rs|NC_011916|NC_011916.1	404841	404843	GANTC	13	404125	405006	-	ID=CCNA_00388.p01;Parent=CCNA_00388.t01;Dbxref=GI:221233327,GeneID:7331087;eC_number=3.1.1.-;Name=CCNA_00388;Note=CC_0384;codon_start=1;experiment=EXISTENCE:LC-MS,EXISTENCE:Ribosome profiling;product=esterase lipase Family protein;protein_id=YP_002515763.1;transl_table=11;translation=length.293	CDS
rs|NC_011916|NC_011916.1	405001	405003	GANTC	7	404125	405006	-	ID=CCNA_00388.p01;Parent=CCNA_00388.t01;Dbxref=GI:221233327,GeneID:7331087;eC_number=3.1.1.-;Name=CCNA_00388;Note=CC_0384;codon_start=1;experiment=EXISTENCE:LC-MS,EXISTENCE:Ribosome profiling;product=esterase lipase Family protein;protein_id=YP_002515763.1;transl_table=11;translation=length.293	CDS
rs|NC_011916|NC_011916.1	405971	405973	GANTC	4	405999	407213	+	ID=CCNA_00390.p01;Parent=CCNA_00390.t01;Dbxref=GI:221233329,GeneID:7331089;eC_number=2.-.-.-;Name=CCNA_00390;Note=CC_0386;codon_start=1;experiment=EXISTENCE:LC-MS,EXISTENCE:Ribosome profiling;product=ADP-heptose--LPS heptosyltransferase;protein_id=YP_002515765.1;transl_table=11;translation=length.404	CDS
rs|NC_011916|NC_011916.1	406741	406743	GANTC	7	405999	407213	+	ID=CCNA_00390.p01;Parent=CCNA_00390.t01;Dbxref=GI:221233329,GeneID:7331089;eC_number=2.-.-.-;Name=CCNA_00390;Note=CC_0386;codon_start=1;experiment=EXISTENCE:LC-MS,EXISTENCE:Ribosome profiling;product=ADP-heptose--LPS heptosyltransferase;protein_id=YP_002515765.1;transl_table=11;translation=length.404	CDS
rs|NC_011916|NC_011916.1	407607	407609	GANTC	27	407210	407767	+	ID=CCNA_00391.p01;Parent=CCNA_00391.t01;Dbxref=GI:221233330,GeneID:7331090;Name=CCNA_00391;Note=CC_0387;codon_start=1;experiment=EXISTENCE:LC-MS,EXISTENCE:Ribosome profiling;product=hypothetical protein;protein_id=YP_002515766.1;transl_table=11;translation=length.185	CDS
rs|NC_011916|NC_011916.1	410198	410200	GANTC	10	409326	410552	-	ID=CCNA_00393.p01;Parent=CCNA_00393.t01;Dbxref=GI:221233332,GeneID:7331092;Name=CCNA_00393;Note=CC_0389;codon_start=1;product=RNA polymerase sigma factor;protein_id=YP_002515768.1;transl_table=11;translation=length.408	CDS
rs|NC_011916|NC_011916.1	410966	410968	GANTC	5	410549	410899	-	ID=CCNA_00394.p01;Parent=CCNA_00394.t01;Dbxref=GI:594551912,GeneID:7331093;Name=CCNA_00394;Note=CC_0390;codon_start=1;experiment=EXISTENCE:LC-MS,EXISTENCE:Ribosome profiling;product=YCII-related domain protein;protein_id=YP_002515769.2;transl_table=11;translation=length.116	CDS
rs|NC_011916|NC_011916.1	412941	412943	GANTC	4	412933	413610	-	ID=CCNA_00396.p01;Parent=CCNA_00396.t01;Dbxref=GI:221233335,GeneID:7331095;Name=CCNA_00396;Note=CC_0392;codon_start=1;experiment=EXISTENCE:Ribosome profiling;product=hypothetical protein;protein_id=YP_002515771.1;transl_table=11;translation=length.225	CDS
rs|NC_011916|NC_011916.1	413377	413379	GANTC	11	412933	413610	-	ID=CCNA_00396.p01;Parent=CCNA_00396.t01;Dbxref=GI:221233335,GeneID:7331095;Name=CCNA_00396;Note=CC_0392;codon_start=1;experiment=EXISTENCE:Ribosome profiling;product=hypothetical protein;protein_id=YP_002515771.1;transl_table=11;translation=length.225	CDS
rs|NC_011916|NC_011916.1	416443	416445	GANTC	17	415406	416764	-	ID=CCNA_00398.p01;Parent=CCNA_00398.t01;Dbxref=GI:594551913,GeneID:7331097;Name=CCNA_00398;Note=CC_0394;codon_start=1;experiment=EXISTENCE:LC-MS,EXISTENCE:Ribosome profiling;product=hypothetical protein;protein_id=YP_002515773.2;transl_table=11;translation=length.452	CDS
rs|NC_011916|NC_011916.1	416776	416778	GANTC	16	415406	416764	-	ID=CCNA_00398.p01;Parent=CCNA_00398.t01;Dbxref=GI:594551913,GeneID:7331097;Name=CCNA_00398;Note=CC_0394;codon_start=1;experiment=EXISTENCE:LC-MS,EXISTENCE:Ribosome profiling;product=hypothetical protein;protein_id=YP_002515773.2;transl_table=11;translation=length.452	CDS
rs|NC_011916|NC_011916.1	416981	416983	GANTC	13	416919	418016	+	ID=CCNA_00399.p01;Parent=CCNA_00399.t01;Dbxref=GI:594551914,GeneID:7331098;Name=CCNA_00399;Note=CC_0395;codon_start=1;experiment=EXISTENCE:LC-MS,EXISTENCE:Ribosome profiling;product=zinc metallohydrolase%2C glyoxalase II family;protein_id=YP_002515774.2;transl_table=11;translation=length.365	CDS
rs|NC_011916|NC_011916.1	417582	417584	GANTC	11	416919	418016	+	ID=CCNA_00399.p01;Parent=CCNA_00399.t01;Dbxref=GI:594551914,GeneID:7331098;Name=CCNA_00399;Note=CC_0395;codon_start=1;experiment=EXISTENCE:LC-MS,EXISTENCE:Ribosome profiling;product=zinc metallohydrolase%2C glyoxalase II family;protein_id=YP_002515774.2;transl_table=11;translation=length.365	CDS
rs|NC_011916|NC_011916.1	418755	418757	GANTC	5	418501	419271	+	ID=CCNA_00401.p01;Parent=CCNA_00401.t01;Dbxref=GI:221233340,GeneID:7331100;eC_number=5.3.3.8;Name=CCNA_00401;Note=CC_0397;codon_start=1;experiment=EXISTENCE:LC-MS,EXISTENCE:Ribosome profiling;product=enoyl-CoA hydratase;protein_id=YP_002515776.1;transl_table=11;translation=length.256	CDS
rs|NC_011916|NC_011916.1	421428	421430	GANTC	24	421211	422068	+	ID=CCNA_00405.p01;Parent=CCNA_00405.t01;Dbxref=GI:221233344,GeneID:7331104;eC_number=1.-.-.-;Name=CCNA_00405;Note=CC_0400;codon_start=1;experiment=EXISTENCE:LC-MS,EXISTENCE:Ribosome profiling,Start codon verified by LC-MS;product=short chain dehydrogenase;protein_id=YP_002515780.1;transl_table=11;translation=length.285	CDS
rs|NC_011916|NC_011916.1	422441	422443	GANTC	8	422170	422538	-	ID=CCNA_00406.p01;Parent=CCNA_00406.t01;Dbxref=GI:594551915,GeneID:7331105;Name=tfoX;Note=CC_0401;codon_start=1;experiment=EXISTENCE:Ribosome profiling;locus_tag=CCNA_00406;product=DNA transformation protein tfoX;protein_id=YP_002515781.2;transl_table=11;translation=length.122	CDS
rs|NC_011916|NC_011916.1	425639	425641	GANTC	13	425636	426286	+	ID=CCNA_00412.p01;Parent=CCNA_00412.t01;Dbxref=GI:221233351,GeneID:7330539;eC_number=3.6.1.-;Name=CCNA_00412;Note=CC_0407;codon_start=1;experiment=EXISTENCE:LC-MS,EXISTENCE:Ribosome profiling;product=CoA pyrophosphatase;protein_id=YP_002515787.1;transl_table=11;translation=length.216	CDS
rs|NC_011916|NC_011916.1	426370	426372	GANTC	18	426379	427632	+	ID=CCNA_00413.p01;Parent=CCNA_00413.t01;Dbxref=GI:594551919,GeneID:7330540;eC_number=2.7.7.19;Name=CCNA_00413;Note=CC_0408;codon_start=1;experiment=EXISTENCE:LC-MS,EXISTENCE:Ribosome profiling,Start codon verified by LC-MS;product=poly(A) polymerase/tRNA-nucleotidyltransferase;protein_id=YP_002515788.4;transl_table=11;translation=length.417	CDS
rs|NC_011916|NC_011916.1	427403	427405	GANTC	39	426379	427632	+	ID=CCNA_00413.p01;Parent=CCNA_00413.t01;Dbxref=GI:594551919,GeneID:7330540;eC_number=2.7.7.19;Name=CCNA_00413;Note=CC_0408;codon_start=1;experiment=EXISTENCE:LC-MS,EXISTENCE:Ribosome profiling,Start codon verified by LC-MS;product=poly(A) polymerase/tRNA-nucleotidyltransferase;protein_id=YP_002515788.4;transl_table=11;translation=length.417	CDS
rs|NC_011916|NC_011916.1	429152	429154	GANTC	4	428613	429584	-	ID=CCNA_00415.p01;Parent=CCNA_00415.t01;Dbxref=GI:594551920,GeneID:7330542;Name=CCNA_00415;Note=CC_0410;codon_start=1;experiment=EXISTENCE:LC-MS,EXISTENCE:Ribosome profiling;product=hypothetical protein;protein_id=YP_002515790.2;transl_table=11;translation=length.323	CDS
rs|NC_011916|NC_011916.1	429474	429476	GANTC	23	428613	429584	-	ID=CCNA_00415.p01;Parent=CCNA_00415.t01;Dbxref=GI:594551920,GeneID:7330542;Name=CCNA_00415;Note=CC_0410;codon_start=1;experiment=EXISTENCE:LC-MS,EXISTENCE:Ribosome profiling;product=hypothetical protein;protein_id=YP_002515790.2;transl_table=11;translation=length.323	CDS
rs|NC_011916|NC_011916.1	429780	429782	GANTC	10	429725	430123	-	ID=CCNA_00416.p01;Parent=CCNA_00416.t01;Dbxref=GI:221233355,GeneID:7330543;Name=CCNA_00416;Note=CC_0411;codon_start=1;experiment=EXISTENCE:Ribosome profiling;product=hypothetical protein;protein_id=YP_002515791.1;transl_table=11;translation=length.132	CDS
rs|NC_011916|NC_011916.1	435741	435743	GANTC	5173	435633	436094	-	ID=CCNA_00425.p01;Parent=CCNA_00425.t01;Dbxref=GI:221233364,GeneID:7330552;Name=CCNA_00425;Note=CC_0420;codon_start=1;experiment=EXISTENCE:LC-MS,EXISTENCE:Ribosome profiling;product=hypothetical protein;protein_id=YP_002515800.1;transl_table=11;translation=length.153	CDS
rs|NC_011916|NC_011916.1	436317	436319	GANTC	42	435633	436094	-	ID=CCNA_00425.p01;Parent=CCNA_00425.t01;Dbxref=GI:221233364,GeneID:7330552;Name=CCNA_00425;Note=CC_0420;codon_start=1;experiment=EXISTENCE:LC-MS,EXISTENCE:Ribosome profiling;product=hypothetical protein;protein_id=YP_002515800.1;transl_table=11;translation=length.153	CDS
rs|NC_011916|NC_011916.1	436529	436531	GANTC	638	436545	436889	+	ID=CCNA_00426.p01;Parent=CCNA_00426.t01;Dbxref=GI:221233365,GeneID:7330553;Name=CCNA_00426;Note=CC_0421;codon_start=1;experiment=EXISTENCE:Ribosome profiling;product=very-short-patch-repair endonuclease;protein_id=YP_002515801.1;transl_table=11;translation=length.114	CDS
rs|NC_011916|NC_011916.1	436939	436941	GANTC	10	436958	437146	+	ID=CCNA_00427.p01;Parent=CCNA_00427.t01;Dbxref=GI:221233366,GeneID:7330554;Name=CCNA_00427;Note=CC_0422;codon_start=1;experiment=EXISTENCE:Ribosome profiling;product=hypothetical protein;protein_id=YP_002515802.1;transl_table=11;translation=length.62	CDS
rs|NC_011916|NC_011916.1	437365	437367	GANTC	28	437383	437550	+	ID=CCNA_00429.p01;Parent=CCNA_00429.t01;Dbxref=GI:221233368,GeneID:7330556;Name=CCNA_00429;codon_start=1;product=hypothetical protein;protein_id=YP_002515804.1;transl_table=11;translation=length.55	CDS
rs|NC_011916|NC_011916.1	438701	438703	GANTC	24	438748	439005	+	ID=CCNA_00433.p01;Parent=CCNA_00433.t01;Dbxref=GI:221233372,GeneID:7330560;Name=CCNA_00433;codon_start=1;experiment=EXISTENCE:Ribosome profiling;product=type 1 capsular polysaccharide biosynthesis protein J;protein_id=YP_002515808.1;transl_table=11;translation=length.85	CDS
rs|NC_011916|NC_011916.1	443443	443445	GANTC	17	443064	444677	+	ID=CCNA_00437.p01;Parent=CCNA_00437.t01;Dbxref=GI:221233376,GeneID:7330564;Name=CCNA_00437;Note=CC_0428;codon_start=1;product=methyl-accepting chemotaxis protein;protein_id=YP_002515812.1;transl_table=11;translation=length.537	CDS
rs|NC_011916|NC_011916.1	444477	444479	GANTC	21	443064	444677	+	ID=CCNA_00437.p01;Parent=CCNA_00437.t01;Dbxref=GI:221233376,GeneID:7330564;Name=CCNA_00437;Note=CC_0428;codon_start=1;product=methyl-accepting chemotaxis protein;protein_id=YP_002515812.1;transl_table=11;translation=length.537	CDS
rs|NC_011916|NC_011916.1	445169	445171	GANTC	6	444889	445200	-	ID=CCNA_00438.p01;Parent=CCNA_00438.t01;Dbxref=GI:564292271,GeneID:7330565;Name=CCNA_00438;Note=CC_0429;codon_start=1;experiment=EXISTENCE:LC-MS,EXISTENCE:Ribosome profiling;product=hypothetical protein;protein_id=YP_002515813.2;transl_table=11;translation=length.103	CDS
rs|NC_011916|NC_011916.1	445292	445294	GANTC	45	444889	445200	-	ID=CCNA_00438.p01;Parent=CCNA_00438.t01;Dbxref=GI:564292271,GeneID:7330565;Name=CCNA_00438;Note=CC_0429;codon_start=1;experiment=EXISTENCE:LC-MS,EXISTENCE:Ribosome profiling;product=hypothetical protein;protein_id=YP_002515813.2;transl_table=11;translation=length.103	CDS
rs|NC_011916|NC_011916.1	445350	445352	GANTC	7	445497	447518	+	ID=CCNA_00439.p01;Parent=CCNA_00439.t01;Dbxref=GI:221233378,GeneID:7330566;Name=CCNA_00439;Note=CC_0430;codon_start=1;experiment=EXISTENCE:LC-MS,EXISTENCE:Ribosome profiling;product=methyl-accepting chemotaxis protein;protein_id=YP_002515814.1;transl_table=11;translation=length.673	CDS
rs|NC_011916|NC_011916.1	445379	445381	GANTC	7	445497	447518	+	ID=CCNA_00439.p01;Parent=CCNA_00439.t01;Dbxref=GI:221233378,GeneID:7330566;Name=CCNA_00439;Note=CC_0430;codon_start=1;experiment=EXISTENCE:LC-MS,EXISTENCE:Ribosome profiling;product=methyl-accepting chemotaxis protein;protein_id=YP_002515814.1;transl_table=11;translation=length.673	CDS
rs|NC_011916|NC_011916.1	445462	445464	GANTC	5	445497	447518	+	ID=CCNA_00439.p01;Parent=CCNA_00439.t01;Dbxref=GI:221233378,GeneID:7330566;Name=CCNA_00439;Note=CC_0430;codon_start=1;experiment=EXISTENCE:LC-MS,EXISTENCE:Ribosome profiling;product=methyl-accepting chemotaxis protein;protein_id=YP_002515814.1;transl_table=11;translation=length.673	CDS
rs|NC_011916|NC_011916.1	445473	445475	GANTC	15	445497	447518	+	ID=CCNA_00439.p01;Parent=CCNA_00439.t01;Dbxref=GI:221233378,GeneID:7330566;Name=CCNA_00439;Note=CC_0430;codon_start=1;experiment=EXISTENCE:LC-MS,EXISTENCE:Ribosome profiling;product=methyl-accepting chemotaxis protein;protein_id=YP_002515814.1;transl_table=11;translation=length.673	CDS
rs|NC_011916|NC_011916.1	445773	445775	GANTC	43	445497	447518	+	ID=CCNA_00439.p01;Parent=CCNA_00439.t01;Dbxref=GI:221233378,GeneID:7330566;Name=CCNA_00439;Note=CC_0430;codon_start=1;experiment=EXISTENCE:LC-MS,EXISTENCE:Ribosome profiling;product=methyl-accepting chemotaxis protein;protein_id=YP_002515814.1;transl_table=11;translation=length.673	CDS
rs|NC_011916|NC_011916.1	446080	446082	GANTC	45	445497	447518	+	ID=CCNA_00439.p01;Parent=CCNA_00439.t01;Dbxref=GI:221233378,GeneID:7330566;Name=CCNA_00439;Note=CC_0430;codon_start=1;experiment=EXISTENCE:LC-MS,EXISTENCE:Ribosome profiling;product=methyl-accepting chemotaxis protein;protein_id=YP_002515814.1;transl_table=11;translation=length.673	CDS
rs|NC_011916|NC_011916.1	451886	451888	GANTC	5	451877	452911	+	ID=CCNA_00445.p01;Parent=CCNA_00445.t01;Dbxref=GI:221233384,GeneID:7330572;eC_number=3.1.1.61;Name=CCNA_00445;Note=CC_0436;codon_start=1;experiment=EXISTENCE:LC-MS,EXISTENCE:Ribosome profiling;product=receiver domain-glutamate methylesterase cheBI;protein_id=YP_002515820.1;transl_table=11;translation=length.344	CDS
rs|NC_011916|NC_011916.1	451908	451910	GANTC	11	451877	452911	+	ID=CCNA_00445.p01;Parent=CCNA_00445.t01;Dbxref=GI:221233384,GeneID:7330572;eC_number=3.1.1.61;Name=CCNA_00445;Note=CC_0436;codon_start=1;experiment=EXISTENCE:LC-MS,EXISTENCE:Ribosome profiling;product=receiver domain-glutamate methylesterase cheBI;protein_id=YP_002515820.1;transl_table=11;translation=length.344	CDS
rs|NC_011916|NC_011916.1	453482	453484	GANTC	3	453301	453864	+	ID=CCNA_00447.p01;Parent=CCNA_00447.t01;Dbxref=GI:221233386,GeneID:7330574;Name=cheD;Note=CC_0438;codon_start=1;experiment=EXISTENCE:LC-MS,EXISTENCE:Ribosome profiling,Start codon verified by LC-MS;locus_tag=CCNA_00447;product=chemotaxis protein cheD;protein_id=YP_002515822.1;transl_table=11;translation=length.187	CDS
rs|NC_011916|NC_011916.1	453814	453816	GANTC	3	453301	453864	+	ID=CCNA_00447.p01;Parent=CCNA_00447.t01;Dbxref=GI:221233386,GeneID:7330574;Name=cheD;Note=CC_0438;codon_start=1;experiment=EXISTENCE:LC-MS,EXISTENCE:Ribosome profiling,Start codon verified by LC-MS;locus_tag=CCNA_00447;product=chemotaxis protein cheD;protein_id=YP_002515822.1;transl_table=11;translation=length.187	CDS
rs|NC_011916|NC_011916.1	454720	454722	GANTC	14	454259	454861	+	ID=CCNA_00449.p01;Parent=CCNA_00449.t01;Dbxref=GI:221233388,GeneID:7330576;Name=cheYIII;Note=CC_0440;codon_start=1;experiment=EXISTENCE:LC-MS,EXISTENCE:Ribosome profiling;locus_tag=CCNA_00449;product=cheYIII;protein_id=YP_002515824.1;transl_table=11;translation=length.200	CDS
rs|NC_011916|NC_011916.1	454964	454966	GANTC	12	454858	455328	+	ID=CCNA_00450.p01;Parent=CCNA_00450.t01;Dbxref=GI:221233389,GeneID:7330577;Name=cheE;Note=CC_0441;codon_start=1;experiment=EXISTENCE:LC-MS,EXISTENCE:Ribosome profiling;locus_tag=CCNA_00450;product=cheE protein;protein_id=YP_002515825.1;transl_table=11;translation=length.156	CDS
rs|NC_011916|NC_011916.1	455051	455053	GANTC	16	454858	455328	+	ID=CCNA_00450.p01;Parent=CCNA_00450.t01;Dbxref=GI:221233389,GeneID:7330577;Name=cheE;Note=CC_0441;codon_start=1;experiment=EXISTENCE:LC-MS,EXISTENCE:Ribosome profiling;locus_tag=CCNA_00450;product=cheE protein;protein_id=YP_002515825.1;transl_table=11;translation=length.156	CDS
rs|NC_011916|NC_011916.1	455273	455275	GANTC	32	454858	455328	+	ID=CCNA_00450.p01;Parent=CCNA_00450.t01;Dbxref=GI:221233389,GeneID:7330577;Name=cheE;Note=CC_0441;codon_start=1;experiment=EXISTENCE:LC-MS,EXISTENCE:Ribosome profiling;locus_tag=CCNA_00450;product=cheE protein;protein_id=YP_002515825.1;transl_table=11;translation=length.156	CDS
rs|NC_011916|NC_011916.1	458563	458565	GANTC	6417	455598	458639	+	ID=CCNA_00451.p01;Parent=CCNA_00451.t01;Dbxref=GI:221233390,GeneID:7330578;Name=CCNA_00451;Note=CC_0442;codon_start=1;experiment=EXISTENCE:LC-MS,EXISTENCE:Ribosome profiling;product=TonB-dependent receptor;protein_id=YP_002515826.1;transl_table=11;translation=length.1013	CDS
rs|NC_011916|NC_011916.1	460501	460503	GANTC	13	459857	460948	-	ID=CCNA_00453.p01;Parent=CCNA_00453.t01;Dbxref=GI:221233392,GeneID:7330580;eC_number=3.5.99.6;Name=CCNA_00453;Note=CC_0444;codon_start=1;experiment=EXISTENCE:LC-MS,EXISTENCE:Ribosome profiling;product=glucosamine-6-phosphate deaminase;protein_id=YP_002515828.1;transl_table=11;translation=length.363	CDS
rs|NC_011916|NC_011916.1	461351	461353	GANTC	19	460977	461789	-	ID=CCNA_00454.p01;Parent=CCNA_00454.t01;Dbxref=GI:221233393,GeneID:7330581;Name=CCNA_00454;Note=CC_0445;codon_start=1;experiment=EXISTENCE:LC-MS,EXISTENCE:Ribosome profiling;product=GntR-family transcriptional regulator;protein_id=YP_002515829.1;transl_table=11;translation=length.270	CDS
rs|NC_011916|NC_011916.1	461701	461703	GANTC	6	460977	461789	-	ID=CCNA_00454.p01;Parent=CCNA_00454.t01;Dbxref=GI:221233393,GeneID:7330581;Name=CCNA_00454;Note=CC_0445;codon_start=1;experiment=EXISTENCE:LC-MS,EXISTENCE:Ribosome profiling;product=GntR-family transcriptional regulator;protein_id=YP_002515829.1;transl_table=11;translation=length.270	CDS
rs|NC_011916|NC_011916.1	461814	461816	GANTC	6211	461800	461868	-	ID=CCNA_03920.p01;Parent=CCNA_03920.t01;Dbxref=GI:594551926,GeneID:18668803;Name=CCNA_03920;codon_start=1;experiment=EXISTENCE:Ribosome profiling;product=hypothetical protein;protein_id=YP_009020491.1;transl_table=11;translation=length.22	CDS
rs|NC_011916|NC_011916.1	462140	462142	GANTC	164	461992	464661	+	ID=CCNA_00455.p01;Parent=CCNA_00455.t01;Dbxref=GI:221233394,GeneID:7330582;Name=nagA;Note=CC_0446;codon_start=1;experiment=EXISTENCE:LC-MS,EXISTENCE:Ribosome profiling;locus_tag=CCNA_00455;product=N-acetyl-glucosamine/N-acetyl-chitin oligosaccharide outer membrane transporter nagA;protein_id=YP_002515830.1;transl_table=11;translation=length.889	CDS
rs|NC_011916|NC_011916.1	462365	462367	GANTC	16	461992	464661	+	ID=CCNA_00455.p01;Parent=CCNA_00455.t01;Dbxref=GI:221233394,GeneID:7330582;Name=nagA;Note=CC_0446;codon_start=1;experiment=EXISTENCE:LC-MS,EXISTENCE:Ribosome profiling;locus_tag=CCNA_00455;product=N-acetyl-glucosamine/N-acetyl-chitin oligosaccharide outer membrane transporter nagA;protein_id=YP_002515830.1;transl_table=11;translation=length.889	CDS
rs|NC_011916|NC_011916.1	462737	462739	GANTC	23	461992	464661	+	ID=CCNA_00455.p01;Parent=CCNA_00455.t01;Dbxref=GI:221233394,GeneID:7330582;Name=nagA;Note=CC_0446;codon_start=1;experiment=EXISTENCE:LC-MS,EXISTENCE:Ribosome profiling;locus_tag=CCNA_00455;product=N-acetyl-glucosamine/N-acetyl-chitin oligosaccharide outer membrane transporter nagA;protein_id=YP_002515830.1;transl_table=11;translation=length.889	CDS
rs|NC_011916|NC_011916.1	466934	466936	GANTC	5	464819	467092	+	ID=CCNA_00456.p01;Parent=CCNA_00456.t01;Dbxref=GI:221233395,GeneID:7330584;eC_number=3.2.1.52;Name=CCNA_00456;Note=CC_0447;codon_start=1;experiment=EXISTENCE:LC-MS,EXISTENCE:Ribosome profiling;product=beta-N-acetylhexosaminidase;protein_id=YP_002515831.1;transl_table=11;translation=length.757	CDS
rs|NC_011916|NC_011916.1	472574	472576	GANTC	23	471542	472783	+	ID=CCNA_00459.p01;Parent=CCNA_00459.t01;Dbxref=GI:221233398,GeneID:7330587;Name=nhaA;Note=CC_0450;codon_start=1;experiment=EXISTENCE:LC-MS,EXISTENCE:Ribosome profiling;locus_tag=CCNA_00459;product=Na+/H+ antiporter nhaA;protein_id=YP_002515834.1;transl_table=11;translation=length.413	CDS
rs|NC_011916|NC_011916.1	475368	475370	GANTC	14	473055	499084	-	ID=GenBank:region:NC_011916:473055:499084;Note=prophage element	region
rs|NC_011916|NC_011916.1	475539	475541	GANTC	30	473055	499084	-	ID=GenBank:region:NC_011916:473055:499084;Note=prophage element	region
rs|NC_011916|NC_011916.1	475822	475824	GANTC	12	473055	499084	-	ID=GenBank:region:NC_011916:473055:499084;Note=prophage element	region
rs|NC_011916|NC_011916.1	476154	476156	GANTC	11	473055	499084	-	ID=GenBank:region:NC_011916:473055:499084;Note=prophage element	region
rs|NC_011916|NC_011916.1	477023	477025	GANTC	772	473055	499084	-	ID=GenBank:region:NC_011916:473055:499084;Note=prophage element	region
rs|NC_011916|NC_011916.1	477252	477254	GANTC	21	473055	499084	-	ID=GenBank:region:NC_011916:473055:499084;Note=prophage element	region
rs|NC_011916|NC_011916.1	477409	477411	GANTC	6	473055	499084	-	ID=GenBank:region:NC_011916:473055:499084;Note=prophage element	region
rs|NC_011916|NC_011916.1	477424	477426	GANTC	12	473055	499084	-	ID=GenBank:region:NC_011916:473055:499084;Note=prophage element	region
rs|NC_011916|NC_011916.1	477611	477613	GANTC	13	473055	499084	-	ID=GenBank:region:NC_011916:473055:499084;Note=prophage element	region
rs|NC_011916|NC_011916.1	478661	478663	GANTC	9	473055	499084	-	ID=GenBank:region:NC_011916:473055:499084;Note=prophage element	region
rs|NC_011916|NC_011916.1	479259	479261	GANTC	777	473055	499084	-	ID=GenBank:region:NC_011916:473055:499084;Note=prophage element	region
rs|NC_011916|NC_011916.1	479267	479269	GANTC	6634	473055	499084	-	ID=GenBank:region:NC_011916:473055:499084;Note=prophage element	region
rs|NC_011916|NC_011916.1	479467	479469	GANTC	145	473055	499084	-	ID=GenBank:region:NC_011916:473055:499084;Note=prophage element	region
rs|NC_011916|NC_011916.1	479910	479912	GANTC	28	473055	499084	-	ID=GenBank:region:NC_011916:473055:499084;Note=prophage element	region
rs|NC_011916|NC_011916.1	480025	480027	GANTC	22	473055	499084	-	ID=GenBank:region:NC_011916:473055:499084;Note=prophage element	region
rs|NC_011916|NC_011916.1	480653	480655	GANTC	14	473055	499084	-	ID=GenBank:region:NC_011916:473055:499084;Note=prophage element	region
rs|NC_011916|NC_011916.1	481323	481325	GANTC	110	473055	499084	-	ID=GenBank:region:NC_011916:473055:499084;Note=prophage element	region
rs|NC_011916|NC_011916.1	481422	481424	GANTC	6	473055	499084	-	ID=GenBank:region:NC_011916:473055:499084;Note=prophage element	region
rs|NC_011916|NC_011916.1	481971	481973	GANTC	13	473055	499084	-	ID=GenBank:region:NC_011916:473055:499084;Note=prophage element	region
rs|NC_011916|NC_011916.1	482023	482025	GANTC	118	473055	499084	-	ID=GenBank:region:NC_011916:473055:499084;Note=prophage element	region
rs|NC_011916|NC_011916.1	482221	482223	GANTC	36	473055	499084	-	ID=GenBank:region:NC_011916:473055:499084;Note=prophage element	region
rs|NC_011916|NC_011916.1	482363	482365	GANTC	99	473055	499084	-	ID=GenBank:region:NC_011916:473055:499084;Note=prophage element	region
rs|NC_011916|NC_011916.1	482473	482475	GANTC	10	473055	499084	-	ID=GenBank:region:NC_011916:473055:499084;Note=prophage element	region
rs|NC_011916|NC_011916.1	482894	482896	GANTC	134	473055	499084	-	ID=GenBank:region:NC_011916:473055:499084;Note=prophage element	region
rs|NC_011916|NC_011916.1	482967	482969	GANTC	1024	473055	499084	-	ID=GenBank:region:NC_011916:473055:499084;Note=prophage element	region
rs|NC_011916|NC_011916.1	483712	483714	GANTC	546	473055	499084	-	ID=GenBank:region:NC_011916:473055:499084;Note=prophage element	region
rs|NC_011916|NC_011916.1	483974	483976	GANTC	2	473055	499084	-	ID=GenBank:region:NC_011916:473055:499084;Note=prophage element	region
rs|NC_011916|NC_011916.1	484535	484537	GANTC	4	473055	499084	-	ID=GenBank:region:NC_011916:473055:499084;Note=prophage element	region
rs|NC_011916|NC_011916.1	484649	484651	GANTC	13	473055	499084	-	ID=GenBank:region:NC_011916:473055:499084;Note=prophage element	region
rs|NC_011916|NC_011916.1	485989	485991	GANTC	235	473055	499084	-	ID=GenBank:region:NC_011916:473055:499084;Note=prophage element	region
rs|NC_011916|NC_011916.1	486142	486144	GANTC	11	473055	499084	-	ID=GenBank:region:NC_011916:473055:499084;Note=prophage element	region
rs|NC_011916|NC_011916.1	488369	488371	GANTC	14	473055	499084	-	ID=GenBank:region:NC_011916:473055:499084;Note=prophage element	region
rs|NC_011916|NC_011916.1	490870	490872	GANTC	7	488768	491578	-	ID=CCNA_00474.p01;Parent=CCNA_00474.t01;Dbxref=GI:221233411,GeneID:7330601;eC_number=3.6.1.-;Name=trwC;codon_start=1;locus_tag=CCNA_00474;product=DNA relaxase/conjugal transfer nickase-helicase trwC;protein_id=YP_002515847.1;transl_table=11;translation=length.936	CDS
rs|NC_011916|NC_011916.1	490975	490977	GANTC	26	488768	491578	-	ID=CCNA_00474.p01;Parent=CCNA_00474.t01;Dbxref=GI:221233411,GeneID:7330601;eC_number=3.6.1.-;Name=trwC;codon_start=1;locus_tag=CCNA_00474;product=DNA relaxase/conjugal transfer nickase-helicase trwC;protein_id=YP_002515847.1;transl_table=11;translation=length.936	CDS
rs|NC_011916|NC_011916.1	492482	492484	GANTC	5	491512	493329	-	ID=CCNA_00475.p01;Parent=CCNA_00475.t01;Dbxref=GI:221233412,GeneID:7330602;Name=trwB;codon_start=1;locus_tag=CCNA_00475;product=bacterial conjugation protein%2C ATP binding domain trwB;protein_id=YP_002515848.1;transl_table=11;translation=length.605	CDS
rs|NC_011916|NC_011916.1	494460	494462	GANTC	18	473055	499084	-	ID=GenBank:region:NC_011916:473055:499084;Note=prophage element	region
rs|NC_011916|NC_011916.1	496111	496113	GANTC	5	473055	499084	-	ID=GenBank:region:NC_011916:473055:499084;Note=prophage element	region
rs|NC_011916|NC_011916.1	496874	496876	GANTC	12	473055	499084	-	ID=GenBank:region:NC_011916:473055:499084;Note=prophage element	region
rs|NC_011916|NC_011916.1	497012	497014	GANTC	13	473055	499084	-	ID=GenBank:region:NC_011916:473055:499084;Note=prophage element	region
rs|NC_011916|NC_011916.1	497251	497253	GANTC	186	473055	499084	-	ID=GenBank:region:NC_011916:473055:499084;Note=prophage element	region
rs|NC_011916|NC_011916.1	498856	498858	GANTC	25	473055	499084	-	ID=GenBank:region:NC_011916:473055:499084;Note=prophage element	region
rs|NC_011916|NC_011916.1	499013	499015	GANTC	1553	473055	499084	-	ID=GenBank:region:NC_011916:473055:499084;Note=prophage element	region
rs|NC_011916|NC_011916.1	499101	499103	GANTC	16	499085	499174	-	ID=CCNA_R0007.r01;Parent=CCNA_R0007;Dbxref=GeneID:7330610;Name=CCNA_R0007;Note=CC_t03;experiment=EXISTENCE:RNA-seq;product=tRNA-Ser	tRNA
rs|NC_011916|NC_011916.1	499420	499422	GANTC	36	499379	500224	-	ID=CCNA_00483.p01;Parent=CCNA_00483.t01;Dbxref=GI:221233420,GeneID:7330611;Name=CCNA_00483;Note=CC_0451;codon_start=1;experiment=EXISTENCE:LC-MS,EXISTENCE:Ribosome profiling;product=Zn-dependent hydrolase%2C glyoxalase II family;protein_id=YP_002515856.1;transl_table=11;translation=length.281	CDS
rs|NC_011916|NC_011916.1	502557	502559	GANTC	4	502235	504724	+	ID=CCNA_00486.p01;Parent=CCNA_00486.t01;Dbxref=GI:221233423,GeneID:7330614;Name=CCNA_00486;Note=CC_0454;codon_start=1;experiment=EXISTENCE:LC-MS;product=TonB-dependent receptor;protein_id=YP_002515859.1;transl_table=11;translation=length.829	CDS
rs|NC_011916|NC_011916.1	502917	502919	GANTC	7	502235	504724	+	ID=CCNA_00486.p01;Parent=CCNA_00486.t01;Dbxref=GI:221233423,GeneID:7330614;Name=CCNA_00486;Note=CC_0454;codon_start=1;experiment=EXISTENCE:LC-MS;product=TonB-dependent receptor;protein_id=YP_002515859.1;transl_table=11;translation=length.829	CDS
rs|NC_011916|NC_011916.1	507157	507159	GANTC	9	506715	507341	-	ID=CCNA_00488.p01;Parent=CCNA_00488.t01;Dbxref=GI:221233425,GeneID:7330616;Name=CCNA_00488;Note=CC_0456;codon_start=1;experiment=EXISTENCE:Ribosome profiling;product=amino acid efflux permease;protein_id=YP_002515861.1;transl_table=11;translation=length.208	CDS
rs|NC_011916|NC_011916.1	509700	509702	GANTC	14	509704	511095	+	ID=CCNA_00492.p01;Parent=CCNA_00492.t01;Dbxref=GI:221233429,GeneID:7332182;eC_number=6.1.1.16;Name=CCNA_00492;Note=CC_0460;codon_start=1;experiment=EXISTENCE:LC-MS,EXISTENCE:Ribosome profiling,Start codon verified by LC-MS;product=cysteinyl-tRNA synthetase;protein_id=YP_002515865.1;transl_table=11;translation=length.463	CDS
rs|NC_011916|NC_011916.1	511191	511193	GANTC	10	511098	511559	+	ID=CCNA_00493.p01;Parent=CCNA_00493.t01;Dbxref=GI:221233430,GeneID:7332183;Name=CCNA_00493;Note=CC_0461;codon_start=1;experiment=EXISTENCE:LC-MS,EXISTENCE:Ribosome profiling;product=putative polyketide cyclase-dehydrase/lipid transport protein;protein_id=YP_002515866.1;transl_table=11;translation=length.153	CDS
rs|NC_011916|NC_011916.1	511831	511833	GANTC	15	511566	512027	+	ID=CCNA_00494.p01;Parent=CCNA_00494.t01;Dbxref=GI:221233431,GeneID:7332184;Name=CCNA_00494;Note=CC_0462;codon_start=1;experiment=EXISTENCE:LC-MS,EXISTENCE:Ribosome profiling;product=transport protein;protein_id=YP_002515867.1;transl_table=11;translation=length.153	CDS
rs|NC_011916|NC_011916.1	514092	514094	GANTC	8	512331	514298	+	ID=CCNA_00496.p01;Parent=CCNA_00496.t01;Dbxref=GI:221233433,GeneID:7332186;eC_number=6.1.1.3;Name=CCNA_00496;Note=CC_0464;codon_start=1;experiment=EXISTENCE:LC-MS,EXISTENCE:Ribosome profiling,Start codon verified by LC-MS;product=threonyl-tRNA synthetase;protein_id=YP_002515869.1;transl_table=11;translation=length.655	CDS
rs|NC_011916|NC_011916.1	517055	517057	GANTC	30	516738	518417	-	ID=CCNA_00501.p01;Parent=CCNA_00501.t01;Dbxref=GI:221233438,GeneID:7332191;eC_number=2.4.-.-;Name=CCNA_00501;Note=CC_0468;codon_start=1;experiment=EXISTENCE:LC-MS,EXISTENCE:Ribosome profiling;product=glucosyltransferase;protein_id=YP_002515874.1;transl_table=11;translation=length.559	CDS
rs|NC_011916|NC_011916.1	519939	519941	GANTC	24	519729	520193	-	ID=CCNA_00504.p01;Parent=CCNA_00504.t01;Dbxref=GI:221233441,GeneID:7332194;eC_number=2.1.1.-;Name=CCNA_00504;Note=CC_0471;codon_start=1;experiment=EXISTENCE:LC-MS,EXISTENCE:Ribosome profiling;product=23S rRNA methyltransferase;protein_id=YP_002515877.1;transl_table=11;translation=length.154	CDS
rs|NC_011916|NC_011916.1	520236	520238	GANTC	32	519729	520193	-	ID=CCNA_00504.p01;Parent=CCNA_00504.t01;Dbxref=GI:221233441,GeneID:7332194;eC_number=2.1.1.-;Name=CCNA_00504;Note=CC_0471;codon_start=1;experiment=EXISTENCE:LC-MS,EXISTENCE:Ribosome profiling;product=23S rRNA methyltransferase;protein_id=YP_002515877.1;transl_table=11;translation=length.154	CDS
rs|NC_011916|NC_011916.1	520509	520511	GANTC	19	520398	520949	+	ID=CCNA_00505.p01;Parent=CCNA_00505.t01;Dbxref=GI:221233442,GeneID:7332195;eC_number=1.10.2.2;Name=CCNA_00505;Note=CC_0472;codon_start=1;experiment=EXISTENCE:LC-MS,EXISTENCE:Ribosome profiling,Start codon verified by LC-MS;product=ubiquinol-cytochrome c reductase iron-sulfur subunit;protein_id=YP_002515878.1;transl_table=11;translation=length.183	CDS
rs|NC_011916|NC_011916.1	521040	521042	GANTC	14	520955	522235	+	ID=CCNA_00506.p01;Parent=CCNA_00506.t01;Dbxref=GI:221233443,GeneID:7332196;eC_number=1.10.2.2;Name=CCNA_00506;Note=CC_0473;codon_start=1;experiment=EXISTENCE:LC-MS,EXISTENCE:Ribosome profiling,Start codon verified by LC-MS;product=cytochrome b;protein_id=YP_002515879.1;transl_table=11;translation=length.426	CDS
rs|NC_011916|NC_011916.1	522195	522197	GANTC	6	520955	522235	+	ID=CCNA_00506.p01;Parent=CCNA_00506.t01;Dbxref=GI:221233443,GeneID:7332196;eC_number=1.10.2.2;Name=CCNA_00506;Note=CC_0473;codon_start=1;experiment=EXISTENCE:LC-MS,EXISTENCE:Ribosome profiling,Start codon verified by LC-MS;product=cytochrome b;protein_id=YP_002515879.1;transl_table=11;translation=length.426	CDS
rs|NC_011916|NC_011916.1	522560	522562	GANTC	39	522241	523086	+	ID=CCNA_00507.p01;Parent=CCNA_00507.t01;Dbxref=GI:221233444,GeneID:7332197;Name=CCNA_00507;Note=CC_0474;codon_start=1;experiment=EXISTENCE:LC-MS,EXISTENCE:Ribosome profiling;product=cytochrome c1;protein_id=YP_002515880.1;transl_table=11;translation=length.281	CDS
rs|NC_011916|NC_011916.1	523076	523078	GANTC	24	522241	523086	+	ID=CCNA_00507.p01;Parent=CCNA_00507.t01;Dbxref=GI:221233444,GeneID:7332197;Name=CCNA_00507;Note=CC_0474;codon_start=1;experiment=EXISTENCE:LC-MS,EXISTENCE:Ribosome profiling;product=cytochrome c1;protein_id=YP_002515880.1;transl_table=11;translation=length.281	CDS
rs|NC_011916|NC_011916.1	525271	525273	GANTC	3	525200	525880	-	ID=CCNA_00511.p01;Parent=CCNA_00511.t01;Dbxref=GI:594551936,GeneID:7332201;eC_number=3.1.1.45;Name=CCNA_00511;Note=CC_0478;codon_start=1;experiment=EXISTENCE:LC-MS,EXISTENCE:Ribosome profiling,Start codon verified by LC-MS;product=carboxymethylenebutenolidase;protein_id=YP_002515884.2;transl_table=11;translation=length.226	CDS
rs|NC_011916|NC_011916.1	525310	525312	GANTC	11	525200	525880	-	ID=CCNA_00511.p01;Parent=CCNA_00511.t01;Dbxref=GI:594551936,GeneID:7332201;eC_number=3.1.1.45;Name=CCNA_00511;Note=CC_0478;codon_start=1;experiment=EXISTENCE:LC-MS,EXISTENCE:Ribosome profiling,Start codon verified by LC-MS;product=carboxymethylenebutenolidase;protein_id=YP_002515884.2;transl_table=11;translation=length.226	CDS
rs|NC_011916|NC_011916.1	533968	533970	GANTC	3	533891	534967	-	ID=CCNA_00519.p01;Parent=CCNA_00519.t01;Dbxref=GI:221233456,GeneID:7332209;Name=CCNA_00519;Note=CC_0486;codon_start=1;experiment=EXISTENCE:LC-MS,EXISTENCE:Ribosome profiling;product=hypothetical protein;protein_id=YP_002515892.1;transl_table=11;translation=length.358	CDS
rs|NC_011916|NC_011916.1	535221	535223	GANTC	8	535198	536136	-	ID=CCNA_00520.p01;Parent=CCNA_00520.t01;Dbxref=GI:221233457,GeneID:7332210;eC_number=2.7.6.1;Name=CCNA_00520;Note=CC_0487;codon_start=1;experiment=EXISTENCE:LC-MS,EXISTENCE:Ribosome profiling,Start codon verified by LC-MS;product=ribose-phosphate pyrophosphokinase;protein_id=YP_002515893.1;transl_table=11;translation=length.312	CDS
rs|NC_011916|NC_011916.1	535323	535325	GANTC	7	535198	536136	-	ID=CCNA_00520.p01;Parent=CCNA_00520.t01;Dbxref=GI:221233457,GeneID:7332210;eC_number=2.7.6.1;Name=CCNA_00520;Note=CC_0487;codon_start=1;experiment=EXISTENCE:LC-MS,EXISTENCE:Ribosome profiling,Start codon verified by LC-MS;product=ribose-phosphate pyrophosphokinase;protein_id=YP_002515893.1;transl_table=11;translation=length.312	CDS
rs|NC_011916|NC_011916.1	535470	535472	GANTC	6	535198	536136	-	ID=CCNA_00520.p01;Parent=CCNA_00520.t01;Dbxref=GI:221233457,GeneID:7332210;eC_number=2.7.6.1;Name=CCNA_00520;Note=CC_0487;codon_start=1;experiment=EXISTENCE:LC-MS,EXISTENCE:Ribosome profiling,Start codon verified by LC-MS;product=ribose-phosphate pyrophosphokinase;protein_id=YP_002515893.1;transl_table=11;translation=length.312	CDS
rs|NC_011916|NC_011916.1	536472	536474	GANTC	9	536277	536528	-	ID=CCNA_00521.p01;Parent=CCNA_00521.t01;Dbxref=GI:221233458,GeneID:7332211;Name=CCNA_00521;Note=CC_0488;codon_start=1;experiment=EXISTENCE:Ribosome profiling;product=antitoxin protein;protein_id=YP_002515894.1;transl_table=11;translation=length.83	CDS
rs|NC_011916|NC_011916.1	537801	537803	GANTC	5	537635	538759	-	ID=CCNA_00524.p01;Parent=CCNA_00524.t01;Dbxref=GI:221233461,GeneID:7332214;Name=CCNA_00524;Note=CC_0491;codon_start=1;experiment=EXISTENCE:LC-MS,EXISTENCE:Ribosome profiling;product=conserved hypothetical cytosolic protein;protein_id=YP_002515897.1;transl_table=11;translation=length.374	CDS
rs|NC_011916|NC_011916.1	538081	538083	GANTC	4	537635	538759	-	ID=CCNA_00524.p01;Parent=CCNA_00524.t01;Dbxref=GI:221233461,GeneID:7332214;Name=CCNA_00524;Note=CC_0491;codon_start=1;experiment=EXISTENCE:LC-MS,EXISTENCE:Ribosome profiling;product=conserved hypothetical cytosolic protein;protein_id=YP_002515897.1;transl_table=11;translation=length.374	CDS
rs|NC_011916|NC_011916.1	540106	540108	GANTC	8	540157	540663	+	ID=CCNA_00527.p01;Parent=CCNA_00527.t01;Dbxref=GI:221233464,GeneID:7332217;Name=CCNA_00527;Note=CC_0493;codon_start=1;experiment=EXISTENCE:Ribosome profiling;product=hypothetical protein;protein_id=YP_002515900.1;transl_table=11;translation=length.168	CDS
rs|NC_011916|NC_011916.1	540238	540240	GANTC	11	540157	540663	+	ID=CCNA_00527.p01;Parent=CCNA_00527.t01;Dbxref=GI:221233464,GeneID:7332217;Name=CCNA_00527;Note=CC_0493;codon_start=1;experiment=EXISTENCE:Ribosome profiling;product=hypothetical protein;protein_id=YP_002515900.1;transl_table=11;translation=length.168	CDS
rs|NC_011916|NC_011916.1	542301	542303	GANTC	46	541695	542231	+	ID=CCNA_00529.p01;Parent=CCNA_00529.t01;Dbxref=GI:221233466,GeneID:7332219;Name=CCNA_00529;Note=CC_0495;codon_start=1;experiment=EXISTENCE:LC-MS,EXISTENCE:Ribosome profiling,Start codon verified by LC-MS;product=hypothetical protein;protein_id=YP_002515902.1;transl_table=11;translation=length.178	CDS
rs|NC_011916|NC_011916.1	542497	542499	GANTC	15	542581	543099	+	ID=CCNA_00530.p01;Parent=CCNA_00530.t01;Dbxref=GI:221233467,GeneID:7332220;Name=CCNA_00530;Note=CC_0496;codon_start=1;experiment=EXISTENCE:LC-MS,EXISTENCE:Ribosome profiling,Start codon verified by LC-MS;product=LSU ribosomal protein L10P;protein_id=YP_002515903.1;transl_table=11;translation=length.172	CDS
rs|NC_011916|NC_011916.1	542612	542614	GANTC	8	542581	543099	+	ID=CCNA_00530.p01;Parent=CCNA_00530.t01;Dbxref=GI:221233467,GeneID:7332220;Name=CCNA_00530;Note=CC_0496;codon_start=1;experiment=EXISTENCE:LC-MS,EXISTENCE:Ribosome profiling,Start codon verified by LC-MS;product=LSU ribosomal protein L10P;protein_id=YP_002515903.1;transl_table=11;translation=length.172	CDS
rs|NC_011916|NC_011916.1	544561	544563	GANTC	7	543952	544842	+	ID=CCNA_00532.p01;Parent=CCNA_00532.t01;Dbxref=GI:221233469,GeneID:7332222;Name=CCNA_00532;Note=CC_0498;codon_start=1;experiment=EXISTENCE:LC-MS,EXISTENCE:Ribosome profiling;product=hypothetical protein%2C RDD superfamily;protein_id=YP_002515905.1;transl_table=11;translation=length.296	CDS
rs|NC_011916|NC_011916.1	546233	546235	GANTC	7	544865	546187	-	ID=CCNA_00533.p01;Parent=CCNA_00533.t01;Dbxref=GI:221233470,GeneID:7332223;Name=hfsI;Note=CC_0499;codon_start=1;experiment=EXISTENCE:Ribosome profiling;locus_tag=CCNA_00533;product=secreted polysaccharide polymerase hfsI;protein_id=YP_002515906.1;transl_table=11;translation=length.440	CDS
rs|NC_011916|NC_011916.1	546699	546701	GANTC	7	546314	547336	+	ID=CCNA_00534.p01;Parent=CCNA_00534.t01;Dbxref=GI:594551938,GeneID:7332224;Name=CCNA_00534;Note=CC_0500;codon_start=1;experiment=EXISTENCE:LC-MS,EXISTENCE:Ribosome profiling;product=hypothetical protein;protein_id=YP_002515907.2;transl_table=11;translation=length.340	CDS
rs|NC_011916|NC_011916.1	546805	546807	GANTC	20	546314	547336	+	ID=CCNA_00534.p01;Parent=CCNA_00534.t01;Dbxref=GI:594551938,GeneID:7332224;Name=CCNA_00534;Note=CC_0500;codon_start=1;experiment=EXISTENCE:LC-MS,EXISTENCE:Ribosome profiling;product=hypothetical protein;protein_id=YP_002515907.2;transl_table=11;translation=length.340	CDS
rs|NC_011916|NC_011916.1	547562	547564	GANTC	18	547379	547537	+	ID=CCNA_00535.p01;Parent=CCNA_00535.t01;Dbxref=GI:221233472,GeneID:7332225;Name=CCNA_00535;Note=CC_0501;codon_start=1;experiment=EXISTENCE:Ribosome profiling;product=hypothetical protein;protein_id=YP_002515908.1;transl_table=11;translation=length.52	CDS
rs|NC_011916|NC_011916.1	547804	547806	GANTC	28	547831	551901	+	ID=CCNA_00536.p01;Parent=CCNA_00536.t01;Dbxref=GI:221233473,GeneID:7332226;eC_number=2.7.7.6;Name=CCNA_00536;Note=CC_0502;codon_start=1;experiment=EXISTENCE:LC-MS,EXISTENCE:Ribosome profiling;product=DNA-directed RNA polymerase beta chain;protein_id=YP_002515909.1;transl_table=11;translation=length.1356	CDS
rs|NC_011916|NC_011916.1	549686	549688	GANTC	9	547831	551901	+	ID=CCNA_00536.p01;Parent=CCNA_00536.t01;Dbxref=GI:221233473,GeneID:7332226;eC_number=2.7.7.6;Name=CCNA_00536;Note=CC_0502;codon_start=1;experiment=EXISTENCE:LC-MS,EXISTENCE:Ribosome profiling;product=DNA-directed RNA polymerase beta chain;protein_id=YP_002515909.1;transl_table=11;translation=length.1356	CDS
rs|NC_011916|NC_011916.1	549983	549985	GANTC	13	547831	551901	+	ID=CCNA_00536.p01;Parent=CCNA_00536.t01;Dbxref=GI:221233473,GeneID:7332226;eC_number=2.7.7.6;Name=CCNA_00536;Note=CC_0502;codon_start=1;experiment=EXISTENCE:LC-MS,EXISTENCE:Ribosome profiling;product=DNA-directed RNA polymerase beta chain;protein_id=YP_002515909.1;transl_table=11;translation=length.1356	CDS
rs|NC_011916|NC_011916.1	550289	550291	GANTC	12	547831	551901	+	ID=CCNA_00536.p01;Parent=CCNA_00536.t01;Dbxref=GI:221233473,GeneID:7332226;eC_number=2.7.7.6;Name=CCNA_00536;Note=CC_0502;codon_start=1;experiment=EXISTENCE:LC-MS,EXISTENCE:Ribosome profiling;product=DNA-directed RNA polymerase beta chain;protein_id=YP_002515909.1;transl_table=11;translation=length.1356	CDS
rs|NC_011916|NC_011916.1	551789	551791	GANTC	12	547831	551901	+	ID=CCNA_00536.p01;Parent=CCNA_00536.t01;Dbxref=GI:221233473,GeneID:7332226;eC_number=2.7.7.6;Name=CCNA_00536;Note=CC_0502;codon_start=1;experiment=EXISTENCE:LC-MS,EXISTENCE:Ribosome profiling;product=DNA-directed RNA polymerase beta chain;protein_id=YP_002515909.1;transl_table=11;translation=length.1356	CDS
rs|NC_011916|NC_011916.1	552706	552708	GANTC	21	552015	556205	+	ID=CCNA_00537.p01;Parent=CCNA_00537.t01;Dbxref=GI:221233474,GeneID:7332227;eC_number=2.7.7.6;Name=CCNA_00537;Note=CC_0503;codon_start=1;experiment=EXISTENCE:LC-MS,EXISTENCE:Ribosome profiling,Start codon verified by LC-MS;product=DNA-directed RNA polymerase beta' chain;protein_id=YP_002515910.1;transl_table=11;translation=length.1396	CDS
rs|NC_011916|NC_011916.1	552922	552924	GANTC	18	552015	556205	+	ID=CCNA_00537.p01;Parent=CCNA_00537.t01;Dbxref=GI:221233474,GeneID:7332227;eC_number=2.7.7.6;Name=CCNA_00537;Note=CC_0503;codon_start=1;experiment=EXISTENCE:LC-MS,EXISTENCE:Ribosome profiling,Start codon verified by LC-MS;product=DNA-directed RNA polymerase beta' chain;protein_id=YP_002515910.1;transl_table=11;translation=length.1396	CDS
rs|NC_011916|NC_011916.1	553686	553688	GANTC	21	553414	553828	-	ID=CCNA_R0109.r01;Parent=CCNA_R0109;Dbxref=GeneID:18668808;Name=CCNA_R0109;experiment=EXISTENCE:RNA-seq;ncRNA_class=other;product=small non-coding RNA	ncRNA
rs|NC_011916|NC_011916.1	556379	556381	GANTC	55	556424	558220	+	ID=CCNA_00538.p01;Parent=CCNA_00538.t01;Dbxref=GI:221233475,GeneID:7332228;Name=CCNA_00538;Note=CC_0504;codon_start=1;experiment=EXISTENCE:LC-MS,EXISTENCE:Ribosome profiling;product=methyl-accepting chemotaxis protein;protein_id=YP_002515911.1;transl_table=11;translation=length.598	CDS
rs|NC_011916|NC_011916.1	556924	556926	GANTC	25	556424	558220	+	ID=CCNA_00538.p01;Parent=CCNA_00538.t01;Dbxref=GI:221233475,GeneID:7332228;Name=CCNA_00538;Note=CC_0504;codon_start=1;experiment=EXISTENCE:LC-MS,EXISTENCE:Ribosome profiling;product=methyl-accepting chemotaxis protein;protein_id=YP_002515911.1;transl_table=11;translation=length.598	CDS
rs|NC_011916|NC_011916.1	559463	559465	GANTC	15	558249	559709	-	ID=CCNA_00539.p01;Parent=CCNA_00539.t01;Dbxref=GI:221233476,GeneID:7332229;eC_number=1.14.13.1;Name=CCNA_00539;Note=CC_0505;codon_start=1;product=salicylate hydroxylase;protein_id=YP_002515912.1;transl_table=11;translation=length.486	CDS
rs|NC_011916|NC_011916.1	559818	559820	GANTC	72	559904	560776	-	ID=CCNA_00540.p01;Parent=CCNA_00540.t01;Dbxref=GI:221233477,GeneID:7332230;eC_number=1.3.3.3;Name=CCNA_00540;Note=CC_0506;codon_start=1;experiment=EXISTENCE:LC-MS,EXISTENCE:Ribosome profiling,Start codon verified by LC-MS;product=coproporphyrinogen III oxidase;protein_id=YP_002515913.1;transl_table=11;translation=length.290	CDS
rs|NC_011916|NC_011916.1	559945	559947	GANTC	40	559904	560776	-	ID=CCNA_00540.p01;Parent=CCNA_00540.t01;Dbxref=GI:221233477,GeneID:7332230;eC_number=1.3.3.3;Name=CCNA_00540;Note=CC_0506;codon_start=1;experiment=EXISTENCE:LC-MS,EXISTENCE:Ribosome profiling,Start codon verified by LC-MS;product=coproporphyrinogen III oxidase;protein_id=YP_002515913.1;transl_table=11;translation=length.290	CDS
rs|NC_011916|NC_011916.1	561595	561597	GANTC	6	561341	561664	-	ID=CCNA_00542.p01;Parent=CCNA_00542.t01;Dbxref=GI:221233479,GeneID:7332232;Name=CCNA_00542;Note=CC_0508;codon_start=1;experiment=EXISTENCE:Ribosome profiling;product=hypothetical protein;protein_id=YP_002515915.1;transl_table=11;translation=length.107	CDS
rs|NC_011916|NC_011916.1	561784	561786	GANTC	25	561713	562363	-	ID=CCNA_00543.p01;Parent=CCNA_00543.t01;Dbxref=GI:221233480,GeneID:7332233;Name=CCNA_00543;Note=CC_0509;codon_start=1;experiment=EXISTENCE:LC-MS,EXISTENCE:Ribosome profiling,Start codon verified by LC-MS;product=methyl-accepting chemotaxis protein;protein_id=YP_002515916.1;transl_table=11;translation=length.216	CDS
rs|NC_011916|NC_011916.1	563125	563127	GANTC	4	562579	563754	+	ID=CCNA_00544.p01;Parent=CCNA_00544.t01;Dbxref=GI:221233481,GeneID:7332234;eC_number=2.3.1.9;Name=CCNA_00544;Note=CC_0510;codon_start=1;experiment=EXISTENCE:LC-MS,EXISTENCE:Ribosome profiling,Start codon verified by LC-MS;product=acetyl-CoA acetyltransferase;protein_id=YP_002515917.1;transl_table=11;translation=length.391	CDS
rs|NC_011916|NC_011916.1	564147	564149	GANTC	33	563825	564547	+	ID=CCNA_00545.p01;Parent=CCNA_00545.t01;Dbxref=GI:221233482,GeneID:7332235;eC_number=1.1.1.36;Name=CCNA_00545;Note=CC_0511;codon_start=1;experiment=EXISTENCE:LC-MS,EXISTENCE:Ribosome profiling,Start codon verified by LC-MS;product=acetoacetyl-CoA reductase;protein_id=YP_002515918.1;transl_table=11;translation=length.240	CDS
rs|NC_011916|NC_011916.1	564639	564641	GANTC	13	564671	565453	+	ID=CCNA_00546.p01;Parent=CCNA_00546.t01;Dbxref=GI:221233483,GeneID:7332236;Name=CCNA_00546;Note=CC_0512;codon_start=1;experiment=EXISTENCE:LC-MS,EXISTENCE:Ribosome profiling;product=hypothetical protein;protein_id=YP_002515919.1;transl_table=11;translation=length.260	CDS
rs|NC_011916|NC_011916.1	565474	565476	GANTC	6	564671	565453	+	ID=CCNA_00546.p01;Parent=CCNA_00546.t01;Dbxref=GI:221233483,GeneID:7332236;Name=CCNA_00546;Note=CC_0512;codon_start=1;experiment=EXISTENCE:LC-MS,EXISTENCE:Ribosome profiling;product=hypothetical protein;protein_id=YP_002515919.1;transl_table=11;translation=length.260	CDS
rs|NC_011916|NC_011916.1	565634	565636	GANTC	46	565748	565879	+	ID=CCNA_00547.p01;Parent=CCNA_00547.t01;Dbxref=GI:594551940,GeneID:7332237;Name=CCNA_00547;Note=CC_0513;codon_start=1;experiment=EXISTENCE:Ribosome profiling;product=PurR-family transcriptional regulator;protein_id=YP_002515920.2;transl_table=11;translation=length.43	CDS
rs|NC_011916|NC_011916.1	565698	565700	GANTC	32	565748	565879	+	ID=CCNA_00547.p01;Parent=CCNA_00547.t01;Dbxref=GI:594551940,GeneID:7332237;Name=CCNA_00547;Note=CC_0513;codon_start=1;experiment=EXISTENCE:Ribosome profiling;product=PurR-family transcriptional regulator;protein_id=YP_002515920.2;transl_table=11;translation=length.43	CDS
rs|NC_011916|NC_011916.1	565880	565882	GANTC	52	565748	565879	+	ID=CCNA_00547.p01;Parent=CCNA_00547.t01;Dbxref=GI:594551940,GeneID:7332237;Name=CCNA_00547;Note=CC_0513;codon_start=1;experiment=EXISTENCE:Ribosome profiling;product=PurR-family transcriptional regulator;protein_id=YP_002515920.2;transl_table=11;translation=length.43	CDS
rs|NC_011916|NC_011916.1	567070	567072	GANTC	8	567006	568052	+	ID=CCNA_00550.p01;Parent=CCNA_00550.t01;Dbxref=GI:221233487,GeneID:7332240;Name=CCNA_00550;Note=CC_0516;codon_start=1;product=LacI-family transcriptional regulator;protein_id=YP_002515923.1;transl_table=11;translation=length.348	CDS
rs|NC_011916|NC_011916.1	567878	567880	GANTC	9	567006	568052	+	ID=CCNA_00550.p01;Parent=CCNA_00550.t01;Dbxref=GI:221233487,GeneID:7332240;Name=CCNA_00550;Note=CC_0516;codon_start=1;product=LacI-family transcriptional regulator;protein_id=YP_002515923.1;transl_table=11;translation=length.348	CDS
rs|NC_011916|NC_011916.1	568003	568005	GANTC	18	567006	568052	+	ID=CCNA_00550.p01;Parent=CCNA_00550.t01;Dbxref=GI:221233487,GeneID:7332240;Name=CCNA_00550;Note=CC_0516;codon_start=1;product=LacI-family transcriptional regulator;protein_id=YP_002515923.1;transl_table=11;translation=length.348	CDS
rs|NC_011916|NC_011916.1	568137	568139	GANTC	15	567006	568052	+	ID=CCNA_00550.p01;Parent=CCNA_00550.t01;Dbxref=GI:221233487,GeneID:7332240;Name=CCNA_00550;Note=CC_0516;codon_start=1;product=LacI-family transcriptional regulator;protein_id=YP_002515923.1;transl_table=11;translation=length.348	CDS
rs|NC_011916|NC_011916.1	568257	568259	GANTC	21	568260	568700	-	ID=CCNA_00551.p01;Parent=CCNA_00551.t01;Dbxref=GI:221233488,GeneID:7332241;Name=CCNA_00551;Note=CC_0517;codon_start=1;experiment=EXISTENCE:Ribosome profiling;product=hypothetical protein;protein_id=YP_002515924.1;transl_table=11;translation=length.146	CDS
rs|NC_011916|NC_011916.1	568466	568468	GANTC	2	568260	568700	-	ID=CCNA_00551.p01;Parent=CCNA_00551.t01;Dbxref=GI:221233488,GeneID:7332241;Name=CCNA_00551;Note=CC_0517;codon_start=1;experiment=EXISTENCE:Ribosome profiling;product=hypothetical protein;protein_id=YP_002515924.1;transl_table=11;translation=length.146	CDS
rs|NC_011916|NC_011916.1	568739	568741	GANTC	14	568260	568700	-	ID=CCNA_00551.p01;Parent=CCNA_00551.t01;Dbxref=GI:221233488,GeneID:7332241;Name=CCNA_00551;Note=CC_0517;codon_start=1;experiment=EXISTENCE:Ribosome profiling;product=hypothetical protein;protein_id=YP_002515924.1;transl_table=11;translation=length.146	CDS
rs|NC_011916|NC_011916.1	568954	568956	GANTC	15	568956	569426	-	ID=CCNA_00552.p01;Parent=CCNA_00552.t01;Dbxref=GI:221233489,GeneID:7332242;Name=CCNA_00552;Note=CC_0518;codon_start=1;experiment=EXISTENCE:LC-MS,EXISTENCE:Ribosome profiling;product=cupin superfamily protein;protein_id=YP_002515925.1;transl_table=11;translation=length.156	CDS
rs|NC_011916|NC_011916.1	569395	569397	GANTC	32	568956	569426	-	ID=CCNA_00552.p01;Parent=CCNA_00552.t01;Dbxref=GI:221233489,GeneID:7332242;Name=CCNA_00552;Note=CC_0518;codon_start=1;experiment=EXISTENCE:LC-MS,EXISTENCE:Ribosome profiling;product=cupin superfamily protein;protein_id=YP_002515925.1;transl_table=11;translation=length.156	CDS
rs|NC_011916|NC_011916.1	569716	569718	GANTC	12	569423	570172	-	ID=CCNA_00553.p01;Parent=CCNA_00553.t01;Dbxref=GI:221233490,GeneID:7332243;eC_number=3.1.2.6;Name=CCNA_00553;Note=CC_0519;codon_start=1;experiment=EXISTENCE:LC-MS,EXISTENCE:Ribosome profiling;product=hydroxyacylglutathione hydrolase;protein_id=YP_002515926.1;transl_table=11;translation=length.249	CDS
rs|NC_011916|NC_011916.1	571082	571084	GANTC	15	571117	571461	+	ID=CCNA_00555.p01;Parent=CCNA_00555.t01;Dbxref=GI:221233492,GeneID:7332245;Name=CCNA_00555;Note=CC_0521;codon_start=1;experiment=EXISTENCE:LC-MS,EXISTENCE:Ribosome profiling;product=nitrogen regulatory protein P-II;protein_id=YP_002515928.1;transl_table=11;translation=length.114	CDS
rs|NC_011916|NC_011916.1	571789	571791	GANTC	5	571546	573063	+	ID=CCNA_00556.p01;Parent=CCNA_00556.t01;Dbxref=GI:221233493,GeneID:7332246;eC_number=3.1.4.4;Name=CCNA_00556;Note=CC_0522;codon_start=1;experiment=EXISTENCE:LC-MS,EXISTENCE:Ribosome profiling;product=phospholipase D;protein_id=YP_002515929.1;transl_table=11;translation=length.505	CDS
rs|NC_011916|NC_011916.1	573233	573235	GANTC	19	571546	573063	+	ID=CCNA_00556.p01;Parent=CCNA_00556.t01;Dbxref=GI:221233493,GeneID:7332246;eC_number=3.1.4.4;Name=CCNA_00556;Note=CC_0522;codon_start=1;experiment=EXISTENCE:LC-MS,EXISTENCE:Ribosome profiling;product=phospholipase D;protein_id=YP_002515929.1;transl_table=11;translation=length.505	CDS
rs|NC_011916|NC_011916.1	575659	575661	GANTC	15	574589	575737	-	ID=CCNA_00559.p01;Parent=CCNA_00559.t01;Dbxref=GI:221233496,GeneID:7332249;eC_number=2.3.1.31;Name=CCNA_00559;Note=CC_0525;codon_start=1;experiment=EXISTENCE:LC-MS,EXISTENCE:Ribosome profiling;product=homoserine O-acetyltransferase;protein_id=YP_002515932.1;transl_table=11;translation=length.382	CDS
rs|NC_011916|NC_011916.1	576079	576081	GANTC	15	575815	576327	+	ID=CCNA_00560.p01;Parent=CCNA_00560.t01;Dbxref=GI:221233497,GeneID:7332250;eC_number=3.1.3.-;Name=sixA;Note=CC_0526;codon_start=1;experiment=EXISTENCE:LC-MS,EXISTENCE:Ribosome profiling;locus_tag=CCNA_00560;product=phosphohistidine phosphatase SixA;protein_id=YP_002515933.1;transl_table=11;translation=length.170	CDS
rs|NC_011916|NC_011916.1	578283	578285	GANTC	4	577720	578457	+	ID=CCNA_00563.p01;Parent=CCNA_00563.t01;Dbxref=GI:221233500,GeneID:7332253;Name=CCNA_00563;Note=CC_0529;codon_start=1;experiment=EXISTENCE:Ribosome profiling;product=SNARE-associated family membrane protein;protein_id=YP_002515936.1;transl_table=11;translation=length.245	CDS
rs|NC_011916|NC_011916.1	578681	578683	GANTC	19	578467	579972	+	ID=CCNA_00564.p01;Parent=CCNA_00564.t01;Dbxref=GI:221233501,GeneID:7332254;eC_number=2.7.13.3;Name=cenK;Note=CC_0530;codon_start=1;experiment=EXISTENCE:LC-MS,EXISTENCE:Ribosome profiling;locus_tag=CCNA_00564;product=sensory transduction protein kinase CenK;protein_id=YP_002515937.1;transl_table=11;translation=length.501	CDS
rs|NC_011916|NC_011916.1	581700	581702	GANTC	16	580036	581778	-	ID=CCNA_00565.p01;Parent=CCNA_00565.t01;Dbxref=GI:221233502,GeneID:7332255;eC_number=2.3.2.2;Name=CCNA_00565;Note=CC_0531;codon_start=1;experiment=EXISTENCE:LC-MS,EXISTENCE:Ribosome profiling;product=gamma-glutamyltranspeptidase;protein_id=YP_002515938.1;transl_table=11;translation=length.580	CDS
rs|NC_011916|NC_011916.1	582069	582071	GANTC	7	582032	582108	+	ID=CCNA_R0008.r01;Parent=CCNA_R0008;Dbxref=GeneID:7332256;Name=CCNA_R0008;Note=CC_t04;experiment=EXISTENCE:RNA-seq;product=tRNA-Arg	tRNA
rs|NC_011916|NC_011916.1	582827	582829	GANTC	10	582330	583541	-	ID=CCNA_00566.p01;Parent=CCNA_00566.t01;Dbxref=GI:221233503,PDB:3VCN,GeneID:7332257;eC_number=4.2.1.8;Name=CCNA_00566;Note=CC_0532;codon_start=1;experiment=EXISTENCE:LC-MS,EXISTENCE:Ribosome profiling;product=mannonate dehydratase;protein_id=YP_002515939.1;transl_table=11;translation=length.403	CDS
rs|NC_011916|NC_011916.1	584678	584680	GANTC	6	583664	585976	-	ID=CCNA_00567.p01;Parent=CCNA_00567.t01;Dbxref=GI:221233504,GeneID:7332258;Name=CCNA_00567;Note=CC_0533;codon_start=1;experiment=EXISTENCE:LC-MS,EXISTENCE:Ribosome profiling;product=alpha-1%2C2-mannosidase;protein_id=YP_002515940.1;transl_table=11;translation=length.770	CDS
rs|NC_011916|NC_011916.1	584707	584709	GANTC	5	583664	585976	-	ID=CCNA_00567.p01;Parent=CCNA_00567.t01;Dbxref=GI:221233504,GeneID:7332258;Name=CCNA_00567;Note=CC_0533;codon_start=1;experiment=EXISTENCE:LC-MS,EXISTENCE:Ribosome profiling;product=alpha-1%2C2-mannosidase;protein_id=YP_002515940.1;transl_table=11;translation=length.770	CDS
rs|NC_011916|NC_011916.1	585733	585735	GANTC	5	583664	585976	-	ID=CCNA_00567.p01;Parent=CCNA_00567.t01;Dbxref=GI:221233504,GeneID:7332258;Name=CCNA_00567;Note=CC_0533;codon_start=1;experiment=EXISTENCE:LC-MS,EXISTENCE:Ribosome profiling;product=alpha-1%2C2-mannosidase;protein_id=YP_002515940.1;transl_table=11;translation=length.770	CDS
rs|NC_011916|NC_011916.1	586027	586029	GANTC	8	585948	587111	-	ID=CCNA_00568.p01;Parent=CCNA_00568.t01;Dbxref=GI:221233505,GeneID:7332259;eC_number=3.5.1.25;Name=CCNA_00568;Note=CC_0534;codon_start=1;experiment=EXISTENCE:LC-MS;product=N-acetylglucosamine-6-phosphate deacetylase;protein_id=YP_002515941.1;transl_table=11;translation=length.387	CDS
rs|NC_011916|NC_011916.1	587567	587569	GANTC	11	587111	588187	-	ID=CCNA_00569.p01;Parent=CCNA_00569.t01;Dbxref=GI:221233506,GeneID:7332260;eC_number=3.5.99.6;Name=CCNA_00569;Note=CC_0535;codon_start=1;product=glucosamine-6-phosphate deaminase;protein_id=YP_002515942.1;transl_table=11;translation=length.358	CDS
rs|NC_011916|NC_011916.1	587755	587757	GANTC	107	587111	588187	-	ID=CCNA_00569.p01;Parent=CCNA_00569.t01;Dbxref=GI:221233506,GeneID:7332260;eC_number=3.5.99.6;Name=CCNA_00569;Note=CC_0535;codon_start=1;product=glucosamine-6-phosphate deaminase;protein_id=YP_002515942.1;transl_table=11;translation=length.358	CDS
rs|NC_011916|NC_011916.1	587831	587833	GANTC	13	587111	588187	-	ID=CCNA_00569.p01;Parent=CCNA_00569.t01;Dbxref=GI:221233506,GeneID:7332260;eC_number=3.5.99.6;Name=CCNA_00569;Note=CC_0535;codon_start=1;product=glucosamine-6-phosphate deaminase;protein_id=YP_002515942.1;transl_table=11;translation=length.358	CDS
rs|NC_011916|NC_011916.1	588461	588463	GANTC	36	588225	589130	-	ID=CCNA_00570.p01;Parent=CCNA_00570.t01;Dbxref=GI:221233507,GeneID:7332261;Name=CCNA_00570;Note=CC_0536;codon_start=1;product=GntR-family transcriptional regulator;protein_id=YP_002515943.1;transl_table=11;translation=length.301	CDS
rs|NC_011916|NC_011916.1	588975	588977	GANTC	33	588225	589130	-	ID=CCNA_00570.p01;Parent=CCNA_00570.t01;Dbxref=GI:221233507,GeneID:7332261;Name=CCNA_00570;Note=CC_0536;codon_start=1;product=GntR-family transcriptional regulator;protein_id=YP_002515943.1;transl_table=11;translation=length.301	CDS
rs|NC_011916|NC_011916.1	589210	589212	GANTC	19	589132	591768	+	ID=CCNA_00571.p01;Parent=CCNA_00571.t01;Dbxref=GI:221233508,GeneID:7329970;eC_number=2.7.3.9;Name=CCNA_00571;Note=CC_0537;codon_start=1;product=phosphoenolpyruvate-protein phosphotransferase/phosphocarrier protein HPr/PTS system%2C glucose-specific IIA subunit;protein_id=YP_002515944.1;transl_table=11;translation=length.878	CDS
rs|NC_011916|NC_011916.1	593598	593600	GANTC	16	591765	593513	+	ID=CCNA_00572.p01;Parent=CCNA_00572.t01;Dbxref=GI:221233509,GeneID:7329971;eC_number=2.7.1.69;Name=CCNA_00572;Note=CC_0538;codon_start=1;product=PTS system%2C N-acetylglucosamine-specific IIBC component;protein_id=YP_002515945.1;transl_table=11;translation=length.582	CDS
rs|NC_011916|NC_011916.1	595273	595275	GANTC	14	593829	596600	+	ID=CCNA_00573.p01;Parent=CCNA_00573.t01;Dbxref=GI:594551941,GeneID:7329972;Name=CCNA_00573;Note=CC_0539;codon_start=1;experiment=EXISTENCE:LC-MS,EXISTENCE:Ribosome profiling;product=TonB-dependent receptor;protein_id=YP_002515946.2;transl_table=11;translation=length.923	CDS
rs|NC_011916|NC_011916.1	595822	595824	GANTC	36	593829	596600	+	ID=CCNA_00573.p01;Parent=CCNA_00573.t01;Dbxref=GI:594551941,GeneID:7329972;Name=CCNA_00573;Note=CC_0539;codon_start=1;experiment=EXISTENCE:LC-MS,EXISTENCE:Ribosome profiling;product=TonB-dependent receptor;protein_id=YP_002515946.2;transl_table=11;translation=length.923	CDS
rs|NC_011916|NC_011916.1	596050	596052	GANTC	9	593829	596600	+	ID=CCNA_00573.p01;Parent=CCNA_00573.t01;Dbxref=GI:594551941,GeneID:7329972;Name=CCNA_00573;Note=CC_0539;codon_start=1;experiment=EXISTENCE:LC-MS,EXISTENCE:Ribosome profiling;product=TonB-dependent receptor;protein_id=YP_002515946.2;transl_table=11;translation=length.923	CDS
rs|NC_011916|NC_011916.1	596071	596073	GANTC	9	593829	596600	+	ID=CCNA_00573.p01;Parent=CCNA_00573.t01;Dbxref=GI:594551941,GeneID:7329972;Name=CCNA_00573;Note=CC_0539;codon_start=1;experiment=EXISTENCE:LC-MS,EXISTENCE:Ribosome profiling;product=TonB-dependent receptor;protein_id=YP_002515946.2;transl_table=11;translation=length.923	CDS
rs|NC_011916|NC_011916.1	596134	596136	GANTC	13	593829	596600	+	ID=CCNA_00573.p01;Parent=CCNA_00573.t01;Dbxref=GI:594551941,GeneID:7329972;Name=CCNA_00573;Note=CC_0539;codon_start=1;experiment=EXISTENCE:LC-MS,EXISTENCE:Ribosome profiling;product=TonB-dependent receptor;protein_id=YP_002515946.2;transl_table=11;translation=length.923	CDS
rs|NC_011916|NC_011916.1	597418	597420	GANTC	18	596740	599052	+	ID=CCNA_00574.p01;Parent=CCNA_00574.t01;Dbxref=GI:221233511,GeneID:7329973;eC_number=3.2.1.50;Name=CCNA_00574;Note=CC_0540;codon_start=1;experiment=EXISTENCE:LC-MS;product=alpha-N-acetylglucosaminidase;protein_id=YP_002515947.1;transl_table=11;translation=length.770	CDS
rs|NC_011916|NC_011916.1	597656	597658	GANTC	31	596740	599052	+	ID=CCNA_00574.p01;Parent=CCNA_00574.t01;Dbxref=GI:221233511,GeneID:7329973;eC_number=3.2.1.50;Name=CCNA_00574;Note=CC_0540;codon_start=1;experiment=EXISTENCE:LC-MS;product=alpha-N-acetylglucosaminidase;protein_id=YP_002515947.1;transl_table=11;translation=length.770	CDS
rs|NC_011916|NC_011916.1	597821	597823	GANTC	19	596740	599052	+	ID=CCNA_00574.p01;Parent=CCNA_00574.t01;Dbxref=GI:221233511,GeneID:7329973;eC_number=3.2.1.50;Name=CCNA_00574;Note=CC_0540;codon_start=1;experiment=EXISTENCE:LC-MS;product=alpha-N-acetylglucosaminidase;protein_id=YP_002515947.1;transl_table=11;translation=length.770	CDS
rs|NC_011916|NC_011916.1	600607	600609	GANTC	10	600176	601420	+	ID=CCNA_00576.p01;Parent=CCNA_00576.t01;Dbxref=GI:221233513,GeneID:7329975;Name=oppA;Note=CC_0542;codon_start=1;locus_tag=CCNA_00576;product=oligopeptide-binding protein oppA;protein_id=YP_002515949.1;transl_table=11;translation=length.414	CDS
rs|NC_011916|NC_011916.1	600914	600916	GANTC	49	600176	601420	+	ID=CCNA_00576.p01;Parent=CCNA_00576.t01;Dbxref=GI:221233513,GeneID:7329975;Name=oppA;Note=CC_0542;codon_start=1;locus_tag=CCNA_00576;product=oligopeptide-binding protein oppA;protein_id=YP_002515949.1;transl_table=11;translation=length.414	CDS
rs|NC_011916|NC_011916.1	601175	601177	GANTC	10	600176	601420	+	ID=CCNA_00576.p01;Parent=CCNA_00576.t01;Dbxref=GI:221233513,GeneID:7329975;Name=oppA;Note=CC_0542;codon_start=1;locus_tag=CCNA_00576;product=oligopeptide-binding protein oppA;protein_id=YP_002515949.1;transl_table=11;translation=length.414	CDS
rs|NC_011916|NC_011916.1	605358	605360	GANTC	16	604210	606009	-	ID=CCNA_00579.p01;Parent=CCNA_00579.t01;Dbxref=GI:367465540,GeneID:7329978;eC_number=3.1.30.-;Name=CCNA_00579;Note=CC_0545;codon_start=1;experiment=EXISTENCE:LC-MS,EXISTENCE:Ribosome profiling;product=endonuclease;protein_id=YP_002515952.3;transl_table=11;translation=length.599	CDS
rs|NC_011916|NC_011916.1	612261	612263	GANTC	7	611838	613205	-	ID=CCNA_00583.p01;Parent=CCNA_00583.t01;Dbxref=GI:594551944,GeneID:7329982;Name=CCNA_00583;Note=CC_0549;codon_start=1;experiment=EXISTENCE:LC-MS,EXISTENCE:Ribosome profiling;product=lysozyme family protein;protein_id=YP_002515956.4;transl_table=11;translation=length.455	CDS
rs|NC_011916|NC_011916.1	612732	612734	GANTC	14	611838	613205	-	ID=CCNA_00583.p01;Parent=CCNA_00583.t01;Dbxref=GI:594551944,GeneID:7329982;Name=CCNA_00583;Note=CC_0549;codon_start=1;experiment=EXISTENCE:LC-MS,EXISTENCE:Ribosome profiling;product=lysozyme family protein;protein_id=YP_002515956.4;transl_table=11;translation=length.455	CDS
rs|NC_011916|NC_011916.1	612916	612918	GANTC	16	611838	613205	-	ID=CCNA_00583.p01;Parent=CCNA_00583.t01;Dbxref=GI:594551944,GeneID:7329982;Name=CCNA_00583;Note=CC_0549;codon_start=1;experiment=EXISTENCE:LC-MS,EXISTENCE:Ribosome profiling;product=lysozyme family protein;protein_id=YP_002515956.4;transl_table=11;translation=length.455	CDS
rs|NC_011916|NC_011916.1	613109	613111	GANTC	28	611838	613205	-	ID=CCNA_00583.p01;Parent=CCNA_00583.t01;Dbxref=GI:594551944,GeneID:7329982;Name=CCNA_00583;Note=CC_0549;codon_start=1;experiment=EXISTENCE:LC-MS,EXISTENCE:Ribosome profiling;product=lysozyme family protein;protein_id=YP_002515956.4;transl_table=11;translation=length.455	CDS
rs|NC_011916|NC_011916.1	614126	614128	GANTC	22	613324	614379	+	ID=CCNA_00585.p01;Parent=CCNA_00585.t01;Dbxref=GI:221233522,GeneID:7329984;Name=CCNA_00585;Note=CC_0551;codon_start=1;experiment=EXISTENCE:LC-MS,EXISTENCE:Ribosome profiling;product=hypothetical protein;protein_id=YP_002515958.1;transl_table=11;translation=length.351	CDS
rs|NC_011916|NC_011916.1	615847	615849	GANTC	12	615934	617430	+	ID=CCNA_00587.p01;Parent=CCNA_00587.t01;Dbxref=GI:221233524,GeneID:7329986;eC_number=3.4.11.-;Name=CCNA_00587;Note=CC_0553;codon_start=1;product=alpha/beta hydrolase family protein;protein_id=YP_002515960.1;transl_table=11;translation=length.498	CDS
rs|NC_011916|NC_011916.1	618669	618671	GANTC	26	618615	619724	-	ID=CCNA_00590.p01;Parent=CCNA_00590.t01;Dbxref=GI:221233527,GeneID:7329989;Name=CCNA_00590;Note=CC_0555;codon_start=1;experiment=EXISTENCE:Ribosome profiling;product=FixC-family flavoprotein dehydrogenase;protein_id=YP_002515963.1;transl_table=11;translation=length.369	CDS
rs|NC_011916|NC_011916.1	619726	619728	GANTC	4	619728	621791	-	ID=CCNA_00591.p01;Parent=CCNA_00591.t01;Dbxref=GI:221233528,GeneID:7329990;Name=CCNA_00591;Note=CC_0556;codon_start=1;experiment=EXISTENCE:LC-MS,EXISTENCE:Ribosome profiling;product=hypothetical protein;protein_id=YP_002515964.1;transl_table=11;translation=length.687	CDS
rs|NC_011916|NC_011916.1	621140	621142	GANTC	13	619728	621791	-	ID=CCNA_00591.p01;Parent=CCNA_00591.t01;Dbxref=GI:221233528,GeneID:7329990;Name=CCNA_00591;Note=CC_0556;codon_start=1;experiment=EXISTENCE:LC-MS,EXISTENCE:Ribosome profiling;product=hypothetical protein;protein_id=YP_002515964.1;transl_table=11;translation=length.687	CDS
rs|NC_011916|NC_011916.1	621620	621622	GANTC	7	619728	621791	-	ID=CCNA_00591.p01;Parent=CCNA_00591.t01;Dbxref=GI:221233528,GeneID:7329990;Name=CCNA_00591;Note=CC_0556;codon_start=1;experiment=EXISTENCE:LC-MS,EXISTENCE:Ribosome profiling;product=hypothetical protein;protein_id=YP_002515964.1;transl_table=11;translation=length.687	CDS
rs|NC_011916|NC_011916.1	622199	622201	GANTC	13	621804	622871	-	ID=CCNA_00592.p01;Parent=CCNA_00592.t01;Dbxref=GI:221233529,PDB:3HL1,GeneID:7329991;Name=CCNA_00592;Note=CC_0557;codon_start=1;experiment=EXISTENCE:LC-MS,EXISTENCE:Ribosome profiling;product=ferritin superfamily protein;protein_id=YP_002515965.1;transl_table=11;translation=length.355	CDS
rs|NC_011916|NC_011916.1	623334	623336	GANTC	14	622934	624517	-	ID=CCNA_00593.p01;Parent=CCNA_00593.t01;Dbxref=GI:221233530,GeneID:7329992;Name=CCNA_00593;Note=CC_0558;codon_start=1;experiment=EXISTENCE:LC-MS,EXISTENCE:Ribosome profiling;product=hypothetical protein;protein_id=YP_002515966.1;transl_table=11;translation=length.527	CDS
rs|NC_011916|NC_011916.1	625739	625741	GANTC	16	624522	626342	-	ID=CCNA_00594.p01;Parent=CCNA_00594.t01;Dbxref=GI:221233531,GeneID:7329993;Name=CCNA_00594;Note=CC_0559;codon_start=1;experiment=EXISTENCE:LC-MS,EXISTENCE:Ribosome profiling,Start codon verified by LC-MS;product=hypothetical protein;protein_id=YP_002515967.1;transl_table=11;translation=length.606	CDS
rs|NC_011916|NC_011916.1	626625	626627	GANTC	4669	626656	626908	+	ID=CCNA_R0112.r01;Parent=CCNA_R0112;Dbxref=GeneID:18668812;Name=CCNA_R0112;experiment=EXISTENCE:RNA-seq;ncRNA_class=other;product=small non-coding RNA	ncRNA
rs|NC_011916|NC_011916.1	626956	626958	GANTC	33	626899	627888	-	ID=CCNA_00595.p01;Parent=CCNA_00595.t01;Dbxref=GI:221233532,GeneID:7329994;Name=CCNA_00595;Note=CC_0560;codon_start=1;experiment=EXISTENCE:LC-MS,EXISTENCE:Ribosome profiling;product=FecR family protein;protein_id=YP_002515968.1;transl_table=11;translation=length.329	CDS
rs|NC_011916|NC_011916.1	627043	627045	GANTC	19	626899	627888	-	ID=CCNA_00595.p01;Parent=CCNA_00595.t01;Dbxref=GI:221233532,GeneID:7329994;Name=CCNA_00595;Note=CC_0560;codon_start=1;experiment=EXISTENCE:LC-MS,EXISTENCE:Ribosome profiling;product=FecR family protein;protein_id=YP_002515968.1;transl_table=11;translation=length.329	CDS
rs|NC_011916|NC_011916.1	627768	627770	GANTC	26	626899	627888	-	ID=CCNA_00595.p01;Parent=CCNA_00595.t01;Dbxref=GI:221233532,GeneID:7329994;Name=CCNA_00595;Note=CC_0560;codon_start=1;experiment=EXISTENCE:LC-MS,EXISTENCE:Ribosome profiling;product=FecR family protein;protein_id=YP_002515968.1;transl_table=11;translation=length.329	CDS
rs|NC_011916|NC_011916.1	627933	627935	GANTC	14	627846	628364	-	ID=CCNA_00596.p01;Parent=CCNA_00596.t01;Dbxref=GI:594551945,GeneID:7329995;Name=CCNA_00596;Note=CC_0561;codon_start=1;experiment=EXISTENCE:Ribosome profiling;product=RpoE-family sigma factor;protein_id=YP_002515969.2;transl_table=11;translation=length.172	CDS
rs|NC_011916|NC_011916.1	628067	628069	GANTC	9	627846	628364	-	ID=CCNA_00596.p01;Parent=CCNA_00596.t01;Dbxref=GI:594551945,GeneID:7329995;Name=CCNA_00596;Note=CC_0561;codon_start=1;experiment=EXISTENCE:Ribosome profiling;product=RpoE-family sigma factor;protein_id=YP_002515969.2;transl_table=11;translation=length.172	CDS
rs|NC_011916|NC_011916.1	629160	629162	GANTC	6	628523	631663	+	ID=CCNA_00597.p01;Parent=CCNA_00597.t01;Dbxref=GI:221233534,GeneID:7329996;Name=CCNA_00597;Note=CC_0562;codon_start=1;product=TonB-dependent receptor;protein_id=YP_002515970.1;transl_table=11;translation=length.1046	CDS
rs|NC_011916|NC_011916.1	633244	633246	GANTC	10	631886	634816	-	ID=CCNA_00598.p01;Parent=CCNA_00598.t01;Dbxref=GI:221233535,GeneID:7329997;Name=CCNA_00598;Note=CC_0563;codon_start=1;product=TonB-dependent receptor;protein_id=YP_002515971.1;transl_table=11;translation=length.976	CDS
rs|NC_011916|NC_011916.1	633343	633345	GANTC	13	631886	634816	-	ID=CCNA_00598.p01;Parent=CCNA_00598.t01;Dbxref=GI:221233535,GeneID:7329997;Name=CCNA_00598;Note=CC_0563;codon_start=1;product=TonB-dependent receptor;protein_id=YP_002515971.1;transl_table=11;translation=length.976	CDS
rs|NC_011916|NC_011916.1	634009	634011	GANTC	18	631886	634816	-	ID=CCNA_00598.p01;Parent=CCNA_00598.t01;Dbxref=GI:221233535,GeneID:7329997;Name=CCNA_00598;Note=CC_0563;codon_start=1;product=TonB-dependent receptor;protein_id=YP_002515971.1;transl_table=11;translation=length.976	CDS
rs|NC_011916|NC_011916.1	634366	634368	GANTC	20	631886	634816	-	ID=CCNA_00598.p01;Parent=CCNA_00598.t01;Dbxref=GI:221233535,GeneID:7329997;Name=CCNA_00598;Note=CC_0563;codon_start=1;product=TonB-dependent receptor;protein_id=YP_002515971.1;transl_table=11;translation=length.976	CDS
rs|NC_011916|NC_011916.1	634660	634662	GANTC	3	631886	634816	-	ID=CCNA_00598.p01;Parent=CCNA_00598.t01;Dbxref=GI:221233535,GeneID:7329997;Name=CCNA_00598;Note=CC_0563;codon_start=1;product=TonB-dependent receptor;protein_id=YP_002515971.1;transl_table=11;translation=length.976	CDS
rs|NC_011916|NC_011916.1	635025	635027	GANTC	27	635047	635673	+	ID=CCNA_03887.p01;Parent=CCNA_03887.t01;Dbxref=GI:564292277,GeneID:17829422;Name=CCNA_03887;codon_start=1;experiment=EXISTENCE:LC-MS,EXISTENCE:Ribosome profiling,ribosome profiling and LC-MS experiments provide evidence for a possible non-canonical translation start site at nucleotide position 635026,Start codon verified by LC-MS;product=hypothetical protein;protein_id=YP_008877602.1;transl_table…	CDS
rs|NC_011916|NC_011916.1	635964	635966	GANTC	6	635661	636890	+	ID=CCNA_00600.p01;Parent=CCNA_00600.t01;Dbxref=GI:221233537,GeneID:7329999;Name=CCNA_00600;Note=CC_0565;codon_start=1;experiment=EXISTENCE:LC-MS,EXISTENCE:Ribosome profiling;product=hypothetical protein;protein_id=YP_002515973.1;transl_table=11;translation=length.409	CDS
rs|NC_011916|NC_011916.1	637613	637615	GANTC	8	636877	637848	+	ID=CCNA_00601.p01;Parent=CCNA_00601.t01;Dbxref=GI:221233538,GeneID:7330000;Name=CCNA_00601;Note=CC_0566;codon_start=1;experiment=EXISTENCE:LC-MS,EXISTENCE:Ribosome profiling;product=MoxR-like ATPase;protein_id=YP_002515974.1;transl_table=11;translation=length.323	CDS
rs|NC_011916|NC_011916.1	638686	638688	GANTC	10	637845	639158	+	ID=CCNA_00602.p01;Parent=CCNA_00602.t01;Dbxref=GI:221233539,GeneID:7330001;Name=CCNA_00602;Note=CC_0567;codon_start=1;experiment=EXISTENCE:LC-MS,EXISTENCE:Ribosome profiling;product=von Willebrand factor type A domain protein;protein_id=YP_002515975.1;transl_table=11;translation=length.437	CDS
rs|NC_011916|NC_011916.1	641537	641539	GANTC	22	641122	641910	-	ID=CCNA_00605.p01;Parent=CCNA_00605.t01;Dbxref=GI:221233542,GeneID:7330004;Name=CCNA_00605;Note=CC_0570;codon_start=1;experiment=EXISTENCE:LC-MS,EXISTENCE:Ribosome profiling;product=hypothetical protein;protein_id=YP_002515978.1;transl_table=11;translation=length.262	CDS
rs|NC_011916|NC_011916.1	642444	642446	GANTC	326	642577	645570	+	ID=CCNA_00607.p01;Parent=CCNA_00607.t01;Dbxref=GI:221233544,GeneID:7330006;Name=CCNA_00607;Note=CC_0571;codon_start=1;product=TonB-dependent receptor;protein_id=YP_002515980.1;transl_table=11;translation=length.997	CDS
rs|NC_011916|NC_011916.1	643951	643953	GANTC	11	642577	645570	+	ID=CCNA_00607.p01;Parent=CCNA_00607.t01;Dbxref=GI:221233544,GeneID:7330006;Name=CCNA_00607;Note=CC_0571;codon_start=1;product=TonB-dependent receptor;protein_id=YP_002515980.1;transl_table=11;translation=length.997	CDS
rs|NC_011916|NC_011916.1	645853	645855	GANTC	9	645702	647285	+	ID=CCNA_00608.p01;Parent=CCNA_00608.t01;Dbxref=GI:221233545,GeneID:7330007;eC_number=3.2.1.15;Name=CCNA_00608;Note=CC_0572;codon_start=1;experiment=EXISTENCE:LC-MS;product=endopygalactorunase;protein_id=YP_002515981.1;transl_table=11;translation=length.527	CDS
rs|NC_011916|NC_011916.1	646624	646626	GANTC	39	645702	647285	+	ID=CCNA_00608.p01;Parent=CCNA_00608.t01;Dbxref=GI:221233545,GeneID:7330007;eC_number=3.2.1.15;Name=CCNA_00608;Note=CC_0572;codon_start=1;experiment=EXISTENCE:LC-MS;product=endopygalactorunase;protein_id=YP_002515981.1;transl_table=11;translation=length.527	CDS
rs|NC_011916|NC_011916.1	647048	647050	GANTC	7	645702	647285	+	ID=CCNA_00608.p01;Parent=CCNA_00608.t01;Dbxref=GI:221233545,GeneID:7330007;eC_number=3.2.1.15;Name=CCNA_00608;Note=CC_0572;codon_start=1;experiment=EXISTENCE:LC-MS;product=endopygalactorunase;protein_id=YP_002515981.1;transl_table=11;translation=length.527	CDS
rs|NC_011916|NC_011916.1	647207	647209	GANTC	46	645702	647285	+	ID=CCNA_00608.p01;Parent=CCNA_00608.t01;Dbxref=GI:221233545,GeneID:7330007;eC_number=3.2.1.15;Name=CCNA_00608;Note=CC_0572;codon_start=1;experiment=EXISTENCE:LC-MS;product=endopygalactorunase;protein_id=YP_002515981.1;transl_table=11;translation=length.527	CDS
rs|NC_011916|NC_011916.1	647398	647400	GANTC	28	647369	648415	+	ID=CCNA_00609.p01;Parent=CCNA_00609.t01;Dbxref=GI:221233546,GeneID:7330008;Name=CCNA_00609;Note=CC_0573;codon_start=1;experiment=EXISTENCE:LC-MS,EXISTENCE:Ribosome profiling;product=PurR-family transcriptional regulator;protein_id=YP_002515982.1;transl_table=11;translation=length.348	CDS
rs|NC_011916|NC_011916.1	647597	647599	GANTC	3	647369	648415	+	ID=CCNA_00609.p01;Parent=CCNA_00609.t01;Dbxref=GI:221233546,GeneID:7330008;Name=CCNA_00609;Note=CC_0573;codon_start=1;experiment=EXISTENCE:LC-MS,EXISTENCE:Ribosome profiling;product=PurR-family transcriptional regulator;protein_id=YP_002515982.1;transl_table=11;translation=length.348	CDS
rs|NC_011916|NC_011916.1	647619	647621	GANTC	4	647369	648415	+	ID=CCNA_00609.p01;Parent=CCNA_00609.t01;Dbxref=GI:221233546,GeneID:7330008;Name=CCNA_00609;Note=CC_0573;codon_start=1;experiment=EXISTENCE:LC-MS,EXISTENCE:Ribosome profiling;product=PurR-family transcriptional regulator;protein_id=YP_002515982.1;transl_table=11;translation=length.348	CDS
rs|NC_011916|NC_011916.1	648323	648325	GANTC	6	647369	648415	+	ID=CCNA_00609.p01;Parent=CCNA_00609.t01;Dbxref=GI:221233546,GeneID:7330008;Name=CCNA_00609;Note=CC_0573;codon_start=1;experiment=EXISTENCE:LC-MS,EXISTENCE:Ribosome profiling;product=PurR-family transcriptional regulator;protein_id=YP_002515982.1;transl_table=11;translation=length.348	CDS
rs|NC_011916|NC_011916.1	648463	648465	GANTC	29	648428	651031	+	ID=CCNA_00610.p01;Parent=CCNA_00610.t01;Dbxref=GI:221233547,GeneID:7330009;Name=CCNA_00610;Note=CC_0574;codon_start=1;experiment=EXISTENCE:LC-MS,EXISTENCE:Ribosome profiling;product=alpha-1%2C2-mannosidase;protein_id=YP_002515983.1;transl_table=11;translation=length.867	CDS
rs|NC_011916|NC_011916.1	652762	652764	GANTC	5	651343	652815	+	ID=CCNA_00611.p01;Parent=CCNA_00611.t01;Dbxref=GI:594551946,GeneID:7330010;eC_number=3.5.2.6;Name=CCNA_00611;Note=CC_0575;codon_start=1;experiment=EXISTENCE:LC-MS,EXISTENCE:Ribosome profiling;product=beta-lactamase;protein_id=YP_002515984.2;transl_table=11;translation=length.490	CDS
rs|NC_011916|NC_011916.1	655075	655077	GANTC	3	654176	655519	-	ID=CCNA_00613.p01;Parent=CCNA_00613.t01;Dbxref=GI:594551947,GeneID:7330012;eC_number=3.-.-.-;Name=CCNA_00613;Note=CC_0577;codon_start=1;product=cyanophycinase;protein_id=YP_002515986.3;transl_table=11;translation=length.447	CDS
rs|NC_011916|NC_011916.1	655780	655782	GANTC	25	655396	656883	-	ID=CCNA_00614.p01;Parent=CCNA_00614.t01;Dbxref=GI:594551948,GeneID:7330013;Name=CCNA_00614;Note=CC_0578;codon_start=1;product=short-chain fatty acids transporter;protein_id=YP_002515987.2;transl_table=11;translation=length.495	CDS
rs|NC_011916|NC_011916.1	656082	656084	GANTC	16	655396	656883	-	ID=CCNA_00614.p01;Parent=CCNA_00614.t01;Dbxref=GI:594551948,GeneID:7330013;Name=CCNA_00614;Note=CC_0578;codon_start=1;product=short-chain fatty acids transporter;protein_id=YP_002515987.2;transl_table=11;translation=length.495	CDS
rs|NC_011916|NC_011916.1	656352	656354	GANTC	14	655396	656883	-	ID=CCNA_00614.p01;Parent=CCNA_00614.t01;Dbxref=GI:594551948,GeneID:7330013;Name=CCNA_00614;Note=CC_0578;codon_start=1;product=short-chain fatty acids transporter;protein_id=YP_002515987.2;transl_table=11;translation=length.495	CDS
rs|NC_011916|NC_011916.1	658561	658563	GANTC	12	656945	659863	-	ID=CCNA_00615.p01;Parent=CCNA_00615.t01;Dbxref=GI:221233552,GeneID:7330014;Name=CCNA_00615;Note=CC_0579;codon_start=1;experiment=EXISTENCE:LC-MS;product=TonB-dependent receptor;protein_id=YP_002515988.1;transl_table=11;translation=length.972	CDS
rs|NC_011916|NC_011916.1	659155	659157	GANTC	24	656945	659863	-	ID=CCNA_00615.p01;Parent=CCNA_00615.t01;Dbxref=GI:221233552,GeneID:7330014;Name=CCNA_00615;Note=CC_0579;codon_start=1;experiment=EXISTENCE:LC-MS;product=TonB-dependent receptor;protein_id=YP_002515988.1;transl_table=11;translation=length.972	CDS
rs|NC_011916|NC_011916.1	659320	659322	GANTC	14	656945	659863	-	ID=CCNA_00615.p01;Parent=CCNA_00615.t01;Dbxref=GI:221233552,GeneID:7330014;Name=CCNA_00615;Note=CC_0579;codon_start=1;experiment=EXISTENCE:LC-MS;product=TonB-dependent receptor;protein_id=YP_002515988.1;transl_table=11;translation=length.972	CDS
rs|NC_011916|NC_011916.1	659533	659535	GANTC	22	656945	659863	-	ID=CCNA_00615.p01;Parent=CCNA_00615.t01;Dbxref=GI:221233552,GeneID:7330014;Name=CCNA_00615;Note=CC_0579;codon_start=1;experiment=EXISTENCE:LC-MS;product=TonB-dependent receptor;protein_id=YP_002515988.1;transl_table=11;translation=length.972	CDS
rs|NC_011916|NC_011916.1	660586	660588	GANTC	2	660157	660612	-	ID=CCNA_00616.p01;Parent=CCNA_00616.t01;Dbxref=GI:594551950,GeneID:7330015;Name=CCNA_00616;Note=CC_0580;codon_start=1;experiment=EXISTENCE:Ribosome profiling;product=Lrp-family transcriptional regulator;protein_id=YP_002515989.2;transl_table=11;translation=length.151	CDS
rs|NC_011916|NC_011916.1	661097	661099	GANTC	19	660731	661774	+	ID=CCNA_00617.p01;Parent=CCNA_00617.t01;Dbxref=GI:221233554,GeneID:7330016;eC_number=2.3.1.109;Name=CCNA_00617;Note=CC_0581;codon_start=1;experiment=EXISTENCE:LC-MS;product=arginine N-succinyltransferase%2C beta chain;protein_id=YP_002515990.1;transl_table=11;translation=length.347	CDS
rs|NC_011916|NC_011916.1	662390	662392	GANTC	12	661761	663179	+	ID=CCNA_00618.p01;Parent=CCNA_00618.t01;Dbxref=GI:221233555,GeneID:7330017;eC_number=1.2.1.-;Name=CCNA_00618;Note=CC_0582;codon_start=1;experiment=EXISTENCE:LC-MS;product=succinylglutamic semialdehyde dehydrogenase;protein_id=YP_002515991.1;transl_table=11;translation=length.472	CDS
rs|NC_011916|NC_011916.1	662577	662579	GANTC	4	661761	663179	+	ID=CCNA_00618.p01;Parent=CCNA_00618.t01;Dbxref=GI:221233555,GeneID:7330017;eC_number=1.2.1.-;Name=CCNA_00618;Note=CC_0582;codon_start=1;experiment=EXISTENCE:LC-MS;product=succinylglutamic semialdehyde dehydrogenase;protein_id=YP_002515991.1;transl_table=11;translation=length.472	CDS
rs|NC_011916|NC_011916.1	663806	663808	GANTC	18	663176	664456	+	ID=CCNA_00619.p01;Parent=CCNA_00619.t01;Dbxref=GI:221233556,GeneID:7330018;eC_number=3.-.-.-;Name=CCNA_00619;Note=CC_0583;codon_start=1;experiment=EXISTENCE:LC-MS;product=succinylarginine dihydrolase;protein_id=YP_002515992.1;transl_table=11;translation=length.426	CDS
rs|NC_011916|NC_011916.1	664148	664150	GANTC	5	663176	664456	+	ID=CCNA_00619.p01;Parent=CCNA_00619.t01;Dbxref=GI:221233556,GeneID:7330018;eC_number=3.-.-.-;Name=CCNA_00619;Note=CC_0583;codon_start=1;experiment=EXISTENCE:LC-MS;product=succinylarginine dihydrolase;protein_id=YP_002515992.1;transl_table=11;translation=length.426	CDS
rs|NC_011916|NC_011916.1	665039	665041	GANTC	5	664466	665644	+	ID=CCNA_00620.p01;Parent=CCNA_00620.t01;Dbxref=GI:221233557,GeneID:7330019;eC_number=2.6.1.11;Name=CCNA_00620;Note=CC_0584;codon_start=1;experiment=EXISTENCE:LC-MS;product=acetylornithine aminotransferase/succinyldiaminopimelate aminotransferase;protein_id=YP_002515993.1;transl_table=11;translation=length.392	CDS
rs|NC_011916|NC_011916.1	665846	665848	GANTC	1517	666047	666601	-	ID=CCNA_00621.p01;Parent=CCNA_00621.t01;Dbxref=GI:221233558,GeneID:7330020;Name=CCNA_00621;Note=CC_0585;codon_start=1;product=conserved domain hypothetical protein;protein_id=YP_002515994.1;transl_table=11;translation=length.184	CDS
rs|NC_011916|NC_011916.1	666152	666154	GANTC	6	666047	666601	-	ID=CCNA_00621.p01;Parent=CCNA_00621.t01;Dbxref=GI:221233558,GeneID:7330020;Name=CCNA_00621;Note=CC_0585;codon_start=1;product=conserved domain hypothetical protein;protein_id=YP_002515994.1;transl_table=11;translation=length.184	CDS
rs|NC_011916|NC_011916.1	667485	667487	GANTC	9	666944	669151	+	ID=CCNA_00623.p01;Parent=CCNA_00623.t01;Dbxref=GI:221233560,GeneID:7330022;eC_number=2.7.13.3;Name=CCNA_00623;Note=CC_0586;codon_start=1;product=PAS-family sensor histidine kinase;protein_id=YP_002515996.1;transl_table=11;translation=length.735	CDS
rs|NC_011916|NC_011916.1	667662	667664	GANTC	12	666944	669151	+	ID=CCNA_00623.p01;Parent=CCNA_00623.t01;Dbxref=GI:221233560,GeneID:7330022;eC_number=2.7.13.3;Name=CCNA_00623;Note=CC_0586;codon_start=1;product=PAS-family sensor histidine kinase;protein_id=YP_002515996.1;transl_table=11;translation=length.735	CDS
rs|NC_011916|NC_011916.1	667879	667881	GANTC	9	666944	669151	+	ID=CCNA_00623.p01;Parent=CCNA_00623.t01;Dbxref=GI:221233560,GeneID:7330022;eC_number=2.7.13.3;Name=CCNA_00623;Note=CC_0586;codon_start=1;product=PAS-family sensor histidine kinase;protein_id=YP_002515996.1;transl_table=11;translation=length.735	CDS
rs|NC_011916|NC_011916.1	668423	668425	GANTC	5	666944	669151	+	ID=CCNA_00623.p01;Parent=CCNA_00623.t01;Dbxref=GI:221233560,GeneID:7330022;eC_number=2.7.13.3;Name=CCNA_00623;Note=CC_0586;codon_start=1;product=PAS-family sensor histidine kinase;protein_id=YP_002515996.1;transl_table=11;translation=length.735	CDS
rs|NC_011916|NC_011916.1	670398	670400	GANTC	2	669233	670396	-	ID=CCNA_00624.p01;Parent=CCNA_00624.t01;Dbxref=GI:221233561,GeneID:7330023;Name=CCNA_00624;Note=CC_0587;codon_start=1;product=hypothetical protein with pentapeptide repeats;protein_id=YP_002515997.1;transl_table=11;translation=length.387	CDS
rs|NC_011916|NC_011916.1	671387	671389	GANTC	9	670929	672842	-	ID=CCNA_00626.p01;Parent=CCNA_00626.t01;Dbxref=GI:221233563,GeneID:7330025;Name=CCNA_00626;Note=CC_0589;codon_start=1;experiment=EXISTENCE:LC-MS;product=methyl-accepting chemotaxis protein;protein_id=YP_002515999.1;transl_table=11;translation=length.637	CDS
rs|NC_011916|NC_011916.1	671495	671497	GANTC	11	670929	672842	-	ID=CCNA_00626.p01;Parent=CCNA_00626.t01;Dbxref=GI:221233563,GeneID:7330025;Name=CCNA_00626;Note=CC_0589;codon_start=1;experiment=EXISTENCE:LC-MS;product=methyl-accepting chemotaxis protein;protein_id=YP_002515999.1;transl_table=11;translation=length.637	CDS
rs|NC_011916|NC_011916.1	672560	672562	GANTC	34	670929	672842	-	ID=CCNA_00626.p01;Parent=CCNA_00626.t01;Dbxref=GI:221233563,GeneID:7330025;Name=CCNA_00626;Note=CC_0589;codon_start=1;experiment=EXISTENCE:LC-MS;product=methyl-accepting chemotaxis protein;protein_id=YP_002515999.1;transl_table=11;translation=length.637	CDS
rs|NC_011916|NC_011916.1	677757	677759	GANTC	4	676286	678580	+	ID=CCNA_00630.p01;Parent=CCNA_00630.t01;Dbxref=GI:221233567,GeneID:7330029;eC_number=2.7.13.3;Name=cheAII;Note=CC_0594;codon_start=1;locus_tag=CCNA_00630;product=chemotaxis histidine kinase protein cheAII;protein_id=YP_002516003.1;transl_table=11;translation=length.764	CDS
rs|NC_011916|NC_011916.1	678715	678717	GANTC	5	678577	679029	+	ID=CCNA_00631.p01;Parent=CCNA_00631.t01;Dbxref=GI:221233568,GeneID:7330030;Name=cheW;Note=CC_0595;codon_start=1;locus_tag=CCNA_00631;product=chemotaxis protein cheW;protein_id=YP_002516004.1;transl_table=11;translation=length.150	CDS
rs|NC_011916|NC_011916.1	678857	678859	GANTC	15	678577	679029	+	ID=CCNA_00631.p01;Parent=CCNA_00631.t01;Dbxref=GI:221233568,GeneID:7330030;Name=cheW;Note=CC_0595;codon_start=1;locus_tag=CCNA_00631;product=chemotaxis protein cheW;protein_id=YP_002516004.1;transl_table=11;translation=length.150	CDS
rs|NC_011916|NC_011916.1	679446	679448	GANTC	7	679391	680467	+	ID=CCNA_00633.p01;Parent=CCNA_00633.t01;Dbxref=GI:221233570,GeneID:7330032;eC_number=3.1.1.61;Name=cheBII;Note=CC_0597;codon_start=1;locus_tag=CCNA_00633;product=receiver domain-glutamate methylesterase CheBII;protein_id=YP_002516006.1;transl_table=11;translation=length.358	CDS
rs|NC_011916|NC_011916.1	680223	680225	GANTC	17	679391	680467	+	ID=CCNA_00633.p01;Parent=CCNA_00633.t01;Dbxref=GI:221233570,GeneID:7330032;eC_number=3.1.1.61;Name=cheBII;Note=CC_0597;codon_start=1;locus_tag=CCNA_00633;product=receiver domain-glutamate methylesterase CheBII;protein_id=YP_002516006.1;transl_table=11;translation=length.358	CDS
rs|NC_011916|NC_011916.1	680554	680556	GANTC	32	680464	681294	+	ID=CCNA_00634.p01;Parent=CCNA_00634.t01;Dbxref=GI:221233571,GeneID:7330033;eC_number=2.1.1.80;Name=CCNA_00634;Note=CC_0598;codon_start=1;product=chemotaxis protein methyltransferase;protein_id=YP_002516007.1;transl_table=11;translation=length.276	CDS
rs|NC_011916|NC_011916.1	680766	680768	GANTC	7	680464	681294	+	ID=CCNA_00634.p01;Parent=CCNA_00634.t01;Dbxref=GI:221233571,GeneID:7330033;eC_number=2.1.1.80;Name=CCNA_00634;Note=CC_0598;codon_start=1;product=chemotaxis protein methyltransferase;protein_id=YP_002516007.1;transl_table=11;translation=length.276	CDS
rs|NC_011916|NC_011916.1	680987	680989	GANTC	4	680464	681294	+	ID=CCNA_00634.p01;Parent=CCNA_00634.t01;Dbxref=GI:221233571,GeneID:7330033;eC_number=2.1.1.80;Name=CCNA_00634;Note=CC_0598;codon_start=1;product=chemotaxis protein methyltransferase;protein_id=YP_002516007.1;transl_table=11;translation=length.276	CDS
rs|NC_011916|NC_011916.1	681050	681052	GANTC	85	680464	681294	+	ID=CCNA_00634.p01;Parent=CCNA_00634.t01;Dbxref=GI:221233571,GeneID:7330033;eC_number=2.1.1.80;Name=CCNA_00634;Note=CC_0598;codon_start=1;product=chemotaxis protein methyltransferase;protein_id=YP_002516007.1;transl_table=11;translation=length.276	CDS
rs|NC_011916|NC_011916.1	681232	681234	GANTC	7	680464	681294	+	ID=CCNA_00634.p01;Parent=CCNA_00634.t01;Dbxref=GI:221233571,GeneID:7330033;eC_number=2.1.1.80;Name=CCNA_00634;Note=CC_0598;codon_start=1;product=chemotaxis protein methyltransferase;protein_id=YP_002516007.1;transl_table=11;translation=length.276	CDS
rs|NC_011916|NC_011916.1	684619	684621	GANTC	40	684440	687454	-	ID=CCNA_00637.p01;Parent=CCNA_00637.t01;Dbxref=GI:221233574,GeneID:7330036;Name=CCNA_00637;Note=CC_0601;codon_start=1;experiment=EXISTENCE:LC-MS,EXISTENCE:Ribosome profiling;product=tetratricopeptide repeat family protein;protein_id=YP_002516010.1;transl_table=11;translation=length.1004	CDS
rs|NC_011916|NC_011916.1	686215	686217	GANTC	4	684440	687454	-	ID=CCNA_00637.p01;Parent=CCNA_00637.t01;Dbxref=GI:221233574,GeneID:7330036;Name=CCNA_00637;Note=CC_0601;codon_start=1;experiment=EXISTENCE:LC-MS,EXISTENCE:Ribosome profiling;product=tetratricopeptide repeat family protein;protein_id=YP_002516010.1;transl_table=11;translation=length.1004	CDS
rs|NC_011916|NC_011916.1	686361	686363	GANTC	18	684440	687454	-	ID=CCNA_00637.p01;Parent=CCNA_00637.t01;Dbxref=GI:221233574,GeneID:7330036;Name=CCNA_00637;Note=CC_0601;codon_start=1;experiment=EXISTENCE:LC-MS,EXISTENCE:Ribosome profiling;product=tetratricopeptide repeat family protein;protein_id=YP_002516010.1;transl_table=11;translation=length.1004	CDS
rs|NC_011916|NC_011916.1	686515	686517	GANTC	36	684440	687454	-	ID=CCNA_00637.p01;Parent=CCNA_00637.t01;Dbxref=GI:221233574,GeneID:7330036;Name=CCNA_00637;Note=CC_0601;codon_start=1;experiment=EXISTENCE:LC-MS,EXISTENCE:Ribosome profiling;product=tetratricopeptide repeat family protein;protein_id=YP_002516010.1;transl_table=11;translation=length.1004	CDS
rs|NC_011916|NC_011916.1	687054	687056	GANTC	5	684440	687454	-	ID=CCNA_00637.p01;Parent=CCNA_00637.t01;Dbxref=GI:221233574,GeneID:7330036;Name=CCNA_00637;Note=CC_0601;codon_start=1;experiment=EXISTENCE:LC-MS,EXISTENCE:Ribosome profiling;product=tetratricopeptide repeat family protein;protein_id=YP_002516010.1;transl_table=11;translation=length.1004	CDS
rs|NC_011916|NC_011916.1	689241	689243	GANTC	8	687421	690129	-	ID=CCNA_00638.p01;Parent=CCNA_00638.t01;Dbxref=GI:221233575,GeneID:7330037;Name=CCNA_00638;Note=CC_0602;codon_start=1;experiment=EXISTENCE:LC-MS,EXISTENCE:Ribosome profiling;product=heme:hemopexin-binding protein;protein_id=YP_002516011.1;transl_table=11;translation=length.902	CDS
rs|NC_011916|NC_011916.1	691661	691663	GANTC	52	690126	691751	-	ID=CCNA_00639.p01;Parent=CCNA_00639.t01;Dbxref=GI:221233576,GeneID:7330038;Name=CCNA_00639;Note=CC_0603;codon_start=1;experiment=EXISTENCE:LC-MS,EXISTENCE:Ribosome profiling;product=heme:hemopexin-binding protein;protein_id=YP_002516012.1;transl_table=11;translation=length.541	CDS
rs|NC_011916|NC_011916.1	692418	692420	GANTC	9	692376	692672	-	ID=CCNA_00641.p01;Parent=CCNA_00641.t01;Dbxref=GI:594551953,GeneID:7330040;Name=CCNA_00641;Note=CC_0605;codon_start=1;experiment=EXISTENCE:Ribosome profiling;product=hypothetical protein;protein_id=YP_002516014.3;transl_table=11;translation=length.98	CDS
rs|NC_011916|NC_011916.1	692439	692441	GANTC	3	692376	692672	-	ID=CCNA_00641.p01;Parent=CCNA_00641.t01;Dbxref=GI:594551953,GeneID:7330040;Name=CCNA_00641;Note=CC_0605;codon_start=1;experiment=EXISTENCE:Ribosome profiling;product=hypothetical protein;protein_id=YP_002516014.3;transl_table=11;translation=length.98	CDS
rs|NC_011916|NC_011916.1	692542	692544	GANTC	15	692376	692672	-	ID=CCNA_00641.p01;Parent=CCNA_00641.t01;Dbxref=GI:594551953,GeneID:7330040;Name=CCNA_00641;Note=CC_0605;codon_start=1;experiment=EXISTENCE:Ribosome profiling;product=hypothetical protein;protein_id=YP_002516014.3;transl_table=11;translation=length.98	CDS
rs|NC_011916|NC_011916.1	692697	692699	GANTC	96	692642	692899	-	ID=CCNA_00642.p01;Parent=CCNA_00642.t01;Dbxref=GI:221233579,GeneID:7330041;Name=CCNA_00642;Note=CC_0606;codon_start=1;experiment=EXISTENCE:Ribosome profiling;product=hypothetical protein;protein_id=YP_002516015.1;transl_table=11;translation=length.85	CDS
rs|NC_011916|NC_011916.1	693483	693485	GANTC	8	693356	693502	+	ID=CCNA_00643.p01;Parent=CCNA_00643.t01;Dbxref=GI:221233580,GeneID:7330042;Name=CCNA_00643;Note=CC_0607;codon_start=1;product=hypothetical protein;protein_id=YP_002516016.1;transl_table=11;translation=length.48	CDS
rs|NC_011916|NC_011916.1	694314	694316	GANTC	6	694013	695422	+	ID=CCNA_00644.p01;Parent=CCNA_00644.t01;Dbxref=GI:594551954,GeneID:7330043;Name=CCNA_00644;Note=CC_0608;codon_start=1;product=hypothetical protein;protein_id=YP_002516017.2;transl_table=11;translation=length.469	CDS
rs|NC_011916|NC_011916.1	694962	694964	GANTC	6	694013	695422	+	ID=CCNA_00644.p01;Parent=CCNA_00644.t01;Dbxref=GI:594551954,GeneID:7330043;Name=CCNA_00644;Note=CC_0608;codon_start=1;product=hypothetical protein;protein_id=YP_002516017.2;transl_table=11;translation=length.469	CDS
rs|NC_011916|NC_011916.1	696932	696934	GANTC	37	696739	697629	+	ID=CCNA_00646.p01;Parent=CCNA_00646.t01;Dbxref=GI:221233583,GeneID:7330045;Name=nrtB;Note=CC_0610;codon_start=1;locus_tag=CCNA_00646;product=nitrate transport permease protein nrtB;protein_id=YP_002516019.1;transl_table=11;translation=length.296	CDS
rs|NC_011916|NC_011916.1	696974	696976	GANTC	34	696739	697629	+	ID=CCNA_00646.p01;Parent=CCNA_00646.t01;Dbxref=GI:221233583,GeneID:7330045;Name=nrtB;Note=CC_0610;codon_start=1;locus_tag=CCNA_00646;product=nitrate transport permease protein nrtB;protein_id=YP_002516019.1;transl_table=11;translation=length.296	CDS
rs|NC_011916|NC_011916.1	698772	698774	GANTC	61	698432	699154	+	ID=CCNA_00648.p01;Parent=CCNA_00648.t01;Dbxref=GI:221233585,GeneID:7330047;Name=nasT;Note=CC_0612;codon_start=1;experiment=EXISTENCE:LC-MS;locus_tag=CCNA_00648;product=nitrate response regulator NasT;protein_id=YP_002516021.1;transl_table=11;translation=length.240	CDS
rs|NC_011916|NC_011916.1	700384	700386	GANTC	5	699198	700292	+	ID=CCNA_00649.p01;Parent=CCNA_00649.t01;Dbxref=GI:221233586,GeneID:7330129;Name=CCNA_00649;Note=CC_0613;codon_start=1;product=ABC family transporter protein;protein_id=YP_002516022.1;transl_table=11;translation=length.364	CDS
rs|NC_011916|NC_011916.1	703754	703756	GANTC	20	701776	704244	+	ID=CCNA_00651.p01;Parent=CCNA_00651.t01;Dbxref=GI:221233588,GeneID:7330456;eC_number=1.7.1.4;Name=nirB;Note=CC_0615;codon_start=1;experiment=EXISTENCE:Ribosome profiling;locus_tag=CCNA_00651;product=nitrite reductase (NAD(P)H) catalytic subunit;protein_id=YP_002516024.1;transl_table=11;translation=length.822	CDS
rs|NC_011916|NC_011916.1	704075	704077	GANTC	40	701776	704244	+	ID=CCNA_00651.p01;Parent=CCNA_00651.t01;Dbxref=GI:221233588,GeneID:7330456;eC_number=1.7.1.4;Name=nirB;Note=CC_0615;codon_start=1;experiment=EXISTENCE:Ribosome profiling;locus_tag=CCNA_00651;product=nitrite reductase (NAD(P)H) catalytic subunit;protein_id=YP_002516024.1;transl_table=11;translation=length.822	CDS
rs|NC_011916|NC_011916.1	707652	707654	GANTC	5	707254	708039	+	ID=CCNA_00654.p01;Parent=CCNA_00654.t01;Dbxref=GI:221233591,GeneID:7330459;eC_number=2.1.1.107;Name=CCNA_00654;Note=CC_0618;codon_start=1;product=uroporphyrin-III C-methyltransferase;protein_id=YP_002516027.1;transl_table=11;translation=length.261	CDS
rs|NC_011916|NC_011916.1	710419	710421	GANTC	230	708328	710310	-	ID=CCNA_00655.p01;Parent=CCNA_00655.t01;Dbxref=GI:221233592,GeneID:7330461;Name=CCNA_00655;Note=CC_0619;codon_start=1;product=hypothetical protein;protein_id=YP_002516028.1;transl_table=11;translation=length.660	CDS
rs|NC_011916|NC_011916.1	712957	712959	GANTC	18	712528	713880	+	ID=CCNA_00657.p01;Parent=CCNA_00657.t01;Dbxref=GI:221233594,GeneID:7330463;Name=CCNA_00657;Note=CC_0621;codon_start=1;experiment=EXISTENCE:LC-MS,EXISTENCE:Ribosome profiling;product=type I restriction-modification system specificity subunit;protein_id=YP_002516030.1;transl_table=11;translation=length.450	CDS
rs|NC_011916|NC_011916.1	713385	713387	GANTC	2823	712528	713880	+	ID=CCNA_00657.p01;Parent=CCNA_00657.t01;Dbxref=GI:221233594,GeneID:7330463;Name=CCNA_00657;Note=CC_0621;codon_start=1;experiment=EXISTENCE:LC-MS,EXISTENCE:Ribosome profiling;product=type I restriction-modification system specificity subunit;protein_id=YP_002516030.1;transl_table=11;translation=length.450	CDS
rs|NC_011916|NC_011916.1	720381	720383	GANTC	76	720365	720441	-	ID=CCNA_R0010.r01;Parent=CCNA_R0010;Dbxref=GeneID:7330470;Name=CCNA_R0010;Note=CC_t05;experiment=EXISTENCE:RNA-seq;product=tRNA-Arg	tRNA
rs|NC_011916|NC_011916.1	721324	721326	GANTC	8	720528	721781	+	ID=CCNA_00664.p01;Parent=CCNA_00664.t01;Dbxref=GI:594551958,GeneID:7330471;Name=CCNA_00664;Note=CC_0628;codon_start=1;experiment=EXISTENCE:Ribosome profiling;product=C4-dicarboxylate transport protein;protein_id=YP_002516037.2;transl_table=11;translation=length.417	CDS
rs|NC_011916|NC_011916.1	722003	722005	GANTC	19	721949	723094	+	ID=CCNA_00665.p01;Parent=CCNA_00665.t01;Dbxref=GI:221233602,GeneID:7330472;eC_number=2.7.13.3;Name=CCNA_00665;Note=CC_0629;codon_start=1;experiment=EXISTENCE:LC-MS,EXISTENCE:Ribosome profiling;product=GAF-family sensor histidine kinase;protein_id=YP_002516038.1;transl_table=11;translation=length.381	CDS
rs|NC_011916|NC_011916.1	722684	722686	GANTC	7	721949	723094	+	ID=CCNA_00665.p01;Parent=CCNA_00665.t01;Dbxref=GI:221233602,GeneID:7330472;eC_number=2.7.13.3;Name=CCNA_00665;Note=CC_0629;codon_start=1;experiment=EXISTENCE:LC-MS,EXISTENCE:Ribosome profiling;product=GAF-family sensor histidine kinase;protein_id=YP_002516038.1;transl_table=11;translation=length.381	CDS
rs|NC_011916|NC_011916.1	725283	725285	GANTC	5	724701	725753	-	ID=CCNA_00668.p01;Parent=CCNA_00668.t01;Dbxref=GI:221233605,GeneID:7330475;Name=CCNA_00668;Note=CC_0632;codon_start=1;experiment=EXISTENCE:LC-MS,EXISTENCE:Ribosome profiling;product=capsular polysaccharide biosynthesis protein;protein_id=YP_002516041.1;transl_table=11;translation=length.350	CDS
rs|NC_011916|NC_011916.1	729046	729048	GANTC	9	728965	729756	-	ID=CCNA_00671.p01;Parent=CCNA_00671.t01;Dbxref=GI:221233608,GeneID:7330478;Name=CCNA_00671;Note=CC_0635;codon_start=1;experiment=EXISTENCE:LC-MS,EXISTENCE:Ribosome profiling,Start codon verified by LC-MS;product=ABC-type polysaccharide/polyol phosphate export system%2C permease component;protein_id=YP_002516044.1;transl_table=11;translation=length.263	CDS
rs|NC_011916|NC_011916.1	730787	730789	GANTC	19	730781	731788	+	ID=CCNA_00673.p01;Parent=CCNA_00673.t01;Dbxref=GI:221233610,GeneID:7330480;Name=CCNA_00673;Note=CC_0637;codon_start=1;product=AraC-family transcriptional regulator;protein_id=YP_002516046.1;transl_table=11;translation=length.335	CDS
rs|NC_011916|NC_011916.1	735153	735155	GANTC	6	734576	735007	-	ID=CCNA_00678.p01;Parent=CCNA_00678.t01;Dbxref=GI:221233615,GeneID:7330485;Name=CCNA_00678;Note=CC_0641;codon_start=1;experiment=EXISTENCE:LC-MS,EXISTENCE:Ribosome profiling;product=LSU ribosomal protein L11P;protein_id=YP_002516051.1;transl_table=11;translation=length.143	CDS
rs|NC_011916|NC_011916.1	736514	736516	GANTC	19	735544	736479	+	ID=CCNA_00679.p01;Parent=CCNA_00679.t01;Dbxref=GI:221233616,GeneID:7330487;Name=CCNA_00679;Note=CC_0642;codon_start=1;product=transposase%2C IS116/IS110/IS902 family;protein_id=YP_002516052.1;transl_table=11;translation=length.311	CDS
rs|NC_011916|NC_011916.1	738020	738022	GANTC	3255	737244	737981	-	ID=CCNA_00681.p01;Parent=CCNA_00681.t01;Dbxref=GI:221233618,GeneID:7330489;eC_number=1.-.-.-;Name=CCNA_00681;Note=CC_0644;codon_start=1;experiment=EXISTENCE:Ribosome profiling;product=short chain dehydrogenase;protein_id=YP_002516054.1;transl_table=11;translation=length.245	CDS
rs|NC_011916|NC_011916.1	738031	738033	GANTC	10236	738076	738534	+	ID=CCNA_00682.p01;Parent=CCNA_00682.t01;Dbxref=GI:594551959,GeneID:7330490;Name=CCNA_00682;Note=CC_0645;codon_start=1;experiment=EXISTENCE:Ribosome profiling;product=MarR-family transcriptional regulator;protein_id=YP_002516055.2;transl_table=11;translation=length.152	CDS
rs|NC_011916|NC_011916.1	741753	741755	GANTC	10	741108	741725	-	ID=CCNA_00685.p01;Parent=CCNA_00685.t01;Dbxref=GI:221233622,GeneID:7330493;Name=CCNA_00685;Note=CC_0648;codon_start=1;experiment=EXISTENCE:LC-MS,EXISTENCE:Ribosome profiling;product=RNA polymerase sigma factor;protein_id=YP_002516058.1;transl_table=11;translation=length.205	CDS
rs|NC_011916|NC_011916.1	741906	741908	GANTC	15	741897	743330	+	ID=CCNA_00686.p01;Parent=CCNA_00686.t01;Dbxref=GI:221233623,GeneID:7330494;Name=CCNA_00686;Note=CC_0649;codon_start=1;experiment=EXISTENCE:Ribosome profiling;product=peptidase family S41 protein;protein_id=YP_002516059.1;transl_table=11;translation=length.477	CDS
rs|NC_011916|NC_011916.1	743965	743967	GANTC	6	743786	745096	-	ID=CCNA_00688.p01;Parent=CCNA_00688.t01;Dbxref=GI:221233625,GeneID:7330496;Name=CCNA_00688;Note=CC_0651;codon_start=1;product=hypothetical protein;protein_id=YP_002516061.1;transl_table=11;translation=length.436	CDS
rs|NC_011916|NC_011916.1	745091	745093	GANTC	26	743786	745096	-	ID=CCNA_00688.p01;Parent=CCNA_00688.t01;Dbxref=GI:221233625,GeneID:7330496;Name=CCNA_00688;Note=CC_0651;codon_start=1;product=hypothetical protein;protein_id=YP_002516061.1;transl_table=11;translation=length.436	CDS
rs|NC_011916|NC_011916.1	747805	747807	GANTC	6	747704	748207	-	ID=CCNA_00690.p01;Parent=CCNA_00690.t01;Dbxref=GI:564292282,GeneID:7330498;Name=CCNA_00690;Note=CC_0653;codon_start=1;experiment=EXISTENCE:LC-MS,EXISTENCE:Ribosome profiling;product=CarD-family transcriptional regulator;protein_id=YP_002516063.2;transl_table=11;translation=length.167	CDS
rs|NC_011916|NC_011916.1	749155	749157	GANTC	12	749166	751250	+	ID=CCNA_00692.p01;Parent=CCNA_00692.t01;Dbxref=GI:221233629,GeneID:7330500;Name=CCNA_00692;Note=CC_0655;codon_start=1;experiment=EXISTENCE:LC-MS,EXISTENCE:Ribosome profiling;product=PAS-family GGDEF/EAL protein;protein_id=YP_002516065.1;transl_table=11;translation=length.694	CDS
rs|NC_011916|NC_011916.1	749172	749174	GANTC	14	749166	751250	+	ID=CCNA_00692.p01;Parent=CCNA_00692.t01;Dbxref=GI:221233629,GeneID:7330500;Name=CCNA_00692;Note=CC_0655;codon_start=1;experiment=EXISTENCE:LC-MS,EXISTENCE:Ribosome profiling;product=PAS-family GGDEF/EAL protein;protein_id=YP_002516065.1;transl_table=11;translation=length.694	CDS
rs|NC_011916|NC_011916.1	749476	749478	GANTC	16	749166	751250	+	ID=CCNA_00692.p01;Parent=CCNA_00692.t01;Dbxref=GI:221233629,GeneID:7330500;Name=CCNA_00692;Note=CC_0655;codon_start=1;experiment=EXISTENCE:LC-MS,EXISTENCE:Ribosome profiling;product=PAS-family GGDEF/EAL protein;protein_id=YP_002516065.1;transl_table=11;translation=length.694	CDS
rs|NC_011916|NC_011916.1	751891	751893	GANTC	13	751775	754342	-	ID=CCNA_00694.p01;Parent=CCNA_00694.t01;Dbxref=GI:221233631,GeneID:7330502;Name=CCNA_00694;Note=CC_0657;codon_start=1;experiment=EXISTENCE:LC-MS,EXISTENCE:Ribosome profiling;product=ATP-dependent DNA helicase;protein_id=YP_002516067.1;transl_table=11;translation=length.855	CDS
rs|NC_011916|NC_011916.1	754484	754486	GANTC	2	754514	756148	-	ID=CCNA_00695.p01;Parent=CCNA_00695.t01;Dbxref=GI:221233632,GeneID:7330503;Name=CCNA_00695;Note=CC_0658;codon_start=1;experiment=EXISTENCE:LC-MS,EXISTENCE:Ribosome profiling;product=metal-dependent hydrolase;protein_id=YP_002516068.1;transl_table=11;translation=length.544	CDS
rs|NC_011916|NC_011916.1	755730	755732	GANTC	2	754514	756148	-	ID=CCNA_00695.p01;Parent=CCNA_00695.t01;Dbxref=GI:221233632,GeneID:7330503;Name=CCNA_00695;Note=CC_0658;codon_start=1;experiment=EXISTENCE:LC-MS,EXISTENCE:Ribosome profiling;product=metal-dependent hydrolase;protein_id=YP_002516068.1;transl_table=11;translation=length.544	CDS
rs|NC_011916|NC_011916.1	756959	756961	GANTC	4	757024	757263	-	ID=CCNA_R0116.r01;Parent=CCNA_R0116;Dbxref=GeneID:18668818;Name=CCNA_R0116;experiment=EXISTENCE:RNA-seq;ncRNA_class=other;product=small non-coding RNA	ncRNA
rs|NC_011916|NC_011916.1	757217	757219	GANTC	267	757024	757263	-	ID=CCNA_R0116.r01;Parent=CCNA_R0116;Dbxref=GeneID:18668818;Name=CCNA_R0116;experiment=EXISTENCE:RNA-seq;ncRNA_class=other;product=small non-coding RNA	ncRNA
rs|NC_011916|NC_011916.1	757228	757230	GANTC	165	757024	757263	-	ID=CCNA_R0116.r01;Parent=CCNA_R0116;Dbxref=GeneID:18668818;Name=CCNA_R0116;experiment=EXISTENCE:RNA-seq;ncRNA_class=other;product=small non-coding RNA	ncRNA
rs|NC_011916|NC_011916.1	757246	757248	GANTC	1211	757024	757263	-	ID=CCNA_R0116.r01;Parent=CCNA_R0116;Dbxref=GeneID:18668818;Name=CCNA_R0116;experiment=EXISTENCE:RNA-seq;ncRNA_class=other;product=small non-coding RNA	ncRNA
rs|NC_011916|NC_011916.1	757669	757671	GANTC	5	757318	757815	-	ID=CCNA_00698.p01;Parent=CCNA_00698.t01;Dbxref=GI:594551961,GeneID:7330506;Name=CCNA_00698;Note=CC_0660;codon_start=1;experiment=EXISTENCE:LC-MS,EXISTENCE:Ribosome profiling;product=hypothetical protein;protein_id=YP_002516071.2;transl_table=11;translation=length.165	CDS
rs|NC_011916|NC_011916.1	757945	757947	GANTC	28	757318	757815	-	ID=CCNA_00698.p01;Parent=CCNA_00698.t01;Dbxref=GI:594551961,GeneID:7330506;Name=CCNA_00698;Note=CC_0660;codon_start=1;experiment=EXISTENCE:LC-MS,EXISTENCE:Ribosome profiling;product=hypothetical protein;protein_id=YP_002516071.2;transl_table=11;translation=length.165	CDS
rs|NC_011916|NC_011916.1	758202	758204	GANTC	45	758081	758380	+	ID=CCNA_00699.p01;Parent=CCNA_00699.t01;Dbxref=GI:221233636,GeneID:7330507;Name=CCNA_00699;Note=CC_0661;codon_start=1;experiment=EXISTENCE:LC-MS,EXISTENCE:Ribosome profiling;product=LSU ribosomal protein L28P;protein_id=YP_002516072.1;transl_table=11;translation=length.99	CDS
rs|NC_011916|NC_011916.1	758455	758457	GANTC	15	758081	758380	+	ID=CCNA_00699.p01;Parent=CCNA_00699.t01;Dbxref=GI:221233636,GeneID:7330507;Name=CCNA_00699;Note=CC_0661;codon_start=1;experiment=EXISTENCE:LC-MS,EXISTENCE:Ribosome profiling;product=LSU ribosomal protein L28P;protein_id=YP_002516072.1;transl_table=11;translation=length.99	CDS
rs|NC_011916|NC_011916.1	762598	762600	GANTC	2	762427	762633	+	ID=CCNA_00703.p01;Parent=CCNA_00703.t01;Dbxref=GI:221233640,GeneID:7330512;Name=CCNA_00703;Note=CC_0667;codon_start=1;experiment=EXISTENCE:Ribosome profiling;product=hypothetical protein;protein_id=YP_002516076.1;transl_table=11;translation=length.68	CDS
rs|NC_011916|NC_011916.1	762712	762714	GANTC	3	762676	762873	+	ID=CCNA_00704.p01;Parent=CCNA_00704.t01;Dbxref=GI:221233641,GeneID:7330513;Name=CCNA_00704;Note=CC_0668;codon_start=1;product=hypothetical protein;protein_id=YP_002516077.1;transl_table=11;translation=length.65	CDS
rs|NC_011916|NC_011916.1	762938	762940	GANTC	18	762676	762873	+	ID=CCNA_00704.p01;Parent=CCNA_00704.t01;Dbxref=GI:221233641,GeneID:7330513;Name=CCNA_00704;Note=CC_0668;codon_start=1;product=hypothetical protein;protein_id=YP_002516077.1;transl_table=11;translation=length.65	CDS
rs|NC_011916|NC_011916.1	765626	765628	GANTC	6	765182	767110	-	ID=CCNA_00708.p01;Parent=CCNA_00708.t01;Dbxref=GI:221233645,GeneID:7330517;eC_number=6.6.1.2;Name=CCNA_00708;Note=CC_0672;codon_start=1;experiment=EXISTENCE:LC-MS,EXISTENCE:Ribosome profiling,Start codon verified by LC-MS;product=cobaltochelatase cobT subunit;protein_id=YP_002516081.1;transl_table=11;translation=length.642	CDS
rs|NC_011916|NC_011916.1	766270	766272	GANTC	14	765182	767110	-	ID=CCNA_00708.p01;Parent=CCNA_00708.t01;Dbxref=GI:221233645,GeneID:7330517;eC_number=6.6.1.2;Name=CCNA_00708;Note=CC_0672;codon_start=1;experiment=EXISTENCE:LC-MS,EXISTENCE:Ribosome profiling,Start codon verified by LC-MS;product=cobaltochelatase cobT subunit;protein_id=YP_002516081.1;transl_table=11;translation=length.642	CDS
rs|NC_011916|NC_011916.1	766321	766323	GANTC	3	765182	767110	-	ID=CCNA_00708.p01;Parent=CCNA_00708.t01;Dbxref=GI:221233645,GeneID:7330517;eC_number=6.6.1.2;Name=CCNA_00708;Note=CC_0672;codon_start=1;experiment=EXISTENCE:LC-MS,EXISTENCE:Ribosome profiling,Start codon verified by LC-MS;product=cobaltochelatase cobT subunit;protein_id=YP_002516081.1;transl_table=11;translation=length.642	CDS
rs|NC_011916|NC_011916.1	766822	766824	GANTC	8	765182	767110	-	ID=CCNA_00708.p01;Parent=CCNA_00708.t01;Dbxref=GI:221233645,GeneID:7330517;eC_number=6.6.1.2;Name=CCNA_00708;Note=CC_0672;codon_start=1;experiment=EXISTENCE:LC-MS,EXISTENCE:Ribosome profiling,Start codon verified by LC-MS;product=cobaltochelatase cobT subunit;protein_id=YP_002516081.1;transl_table=11;translation=length.642	CDS
rs|NC_011916|NC_011916.1	767518	767520	GANTC	15	767521	768690	-	ID=CCNA_00710.p01;Parent=CCNA_00710.t01;Dbxref=GI:221233647,GeneID:7330519;Name=CCNA_00710;Note=CC_0674;codon_start=1;experiment=EXISTENCE:LC-MS,EXISTENCE:Ribosome profiling;product=alpha/beta hydrolase family protein;protein_id=YP_002516083.1;transl_table=11;translation=length.389	CDS
rs|NC_011916|NC_011916.1	767859	767861	GANTC	12	767521	768690	-	ID=CCNA_00710.p01;Parent=CCNA_00710.t01;Dbxref=GI:221233647,GeneID:7330519;Name=CCNA_00710;Note=CC_0674;codon_start=1;experiment=EXISTENCE:LC-MS,EXISTENCE:Ribosome profiling;product=alpha/beta hydrolase family protein;protein_id=YP_002516083.1;transl_table=11;translation=length.389	CDS
rs|NC_011916|NC_011916.1	768570	768572	GANTC	6	767521	768690	-	ID=CCNA_00710.p01;Parent=CCNA_00710.t01;Dbxref=GI:221233647,GeneID:7330519;Name=CCNA_00710;Note=CC_0674;codon_start=1;experiment=EXISTENCE:LC-MS,EXISTENCE:Ribosome profiling;product=alpha/beta hydrolase family protein;protein_id=YP_002516083.1;transl_table=11;translation=length.389	CDS
rs|NC_011916|NC_011916.1	770753	770755	GANTC	33	770798	771094	-	ID=CCNA_03927.p01;Parent=CCNA_03927.t01;Dbxref=GI:594551965,GeneID:18668820;Name=CCNA_03927;codon_start=1;experiment=EXISTENCE:Ribosome profiling;product=hypothetical protein;protein_id=YP_009020499.1;transl_table=11;translation=length.98	CDS
rs|NC_011916|NC_011916.1	770970	770972	GANTC	32	770798	771094	-	ID=CCNA_03927.p01;Parent=CCNA_03927.t01;Dbxref=GI:594551965,GeneID:18668820;Name=CCNA_03927;codon_start=1;experiment=EXISTENCE:Ribosome profiling;product=hypothetical protein;protein_id=YP_009020499.1;transl_table=11;translation=length.98	CDS
rs|NC_011916|NC_011916.1	771013	771015	GANTC	39	770798	771094	-	ID=CCNA_03927.p01;Parent=CCNA_03927.t01;Dbxref=GI:594551965,GeneID:18668820;Name=CCNA_03927;codon_start=1;experiment=EXISTENCE:Ribosome profiling;product=hypothetical protein;protein_id=YP_009020499.1;transl_table=11;translation=length.98	CDS
rs|NC_011916|NC_011916.1	771322	771324	GANTC	26	771136	771327	-	ID=CCNA_03928.p01;Parent=CCNA_03928.t01;Dbxref=GI:594551966,GeneID:18668821;Name=CCNA_03928;codon_start=1;experiment=EXISTENCE:Ribosome profiling;product=hypothetical protein;protein_id=YP_009020500.1;transl_table=11;translation=length.63	CDS
rs|NC_011916|NC_011916.1	771612	771614	GANTC	26	771391	771567	-	ID=CCNA_00716.p01;Parent=CCNA_00716.t01;Dbxref=GI:594551967,GeneID:7330525;Name=CCNA_00716;Note=CC_0678;codon_start=1;experiment=EXISTENCE:Ribosome profiling;product=hypothetical protein;protein_id=YP_002516089.2;transl_table=11;translation=length.58	CDS
rs|NC_011916|NC_011916.1	772627	772629	GANTC	5	772628	773769	+	ID=CCNA_R0117.r01;Parent=CCNA_R0117;Dbxref=GeneID:18668823;Name=CCNA_R0117;experiment=EXISTENCE:RNA-seq;ncRNA_class=other;product=small non-coding RNA	ncRNA
rs|NC_011916|NC_011916.1	773991	773993	GANTC	15	773733	773987	-	ID=CCNA_03932.p01;Parent=CCNA_03932.t01;Dbxref=GI:594551971,GeneID:18668826;Name=CCNA_03932;codon_start=1;experiment=EXISTENCE:LC-MS,EXISTENCE:Ribosome profiling;product=hypothetical protein;protein_id=YP_009020504.1;transl_table=11;translation=length.84	CDS
rs|NC_011916|NC_011916.1	775277	775279	GANTC	2	774394	775635	+	ID=CCNA_00719.p01;Parent=CCNA_00719.t01;Dbxref=GI:221233656,GeneID:7330528;Name=hlyD;Note=CC_0683;codon_start=1;experiment=EXISTENCE:LC-MS,EXISTENCE:Ribosome profiling;locus_tag=CCNA_00719;product=type I secretion adaptor protein hlyD;protein_id=YP_002516092.1;transl_table=11;translation=length.413	CDS
rs|NC_011916|NC_011916.1	776273	776275	GANTC	3	775596	777776	+	ID=CCNA_00720.p01;Parent=CCNA_00720.t01;Dbxref=GI:221233657,GeneID:7330529;Name=CCNA_00720;Note=CC_0684;codon_start=1;experiment=EXISTENCE:LC-MS,EXISTENCE:Ribosome profiling;product=type I protein secretion ATP-binding protein/type I protein secretion transmembrane subunit/type I secretion processing peptidase;protein_id=YP_002516093.1;transl_table=11;translation=length.726	CDS
rs|NC_011916|NC_011916.1	776478	776480	GANTC	20	775596	777776	+	ID=CCNA_00720.p01;Parent=CCNA_00720.t01;Dbxref=GI:221233657,GeneID:7330529;Name=CCNA_00720;Note=CC_0684;codon_start=1;experiment=EXISTENCE:LC-MS,EXISTENCE:Ribosome profiling;product=type I protein secretion ATP-binding protein/type I protein secretion transmembrane subunit/type I secretion processing peptidase;protein_id=YP_002516093.1;transl_table=11;translation=length.726	CDS
rs|NC_011916|NC_011916.1	777696	777698	GANTC	5	775596	777776	+	ID=CCNA_00720.p01;Parent=CCNA_00720.t01;Dbxref=GI:221233657,GeneID:7330529;Name=CCNA_00720;Note=CC_0684;codon_start=1;experiment=EXISTENCE:LC-MS,EXISTENCE:Ribosome profiling;product=type I protein secretion ATP-binding protein/type I protein secretion transmembrane subunit/type I secretion processing peptidase;protein_id=YP_002516093.1;transl_table=11;translation=length.726	CDS
rs|NC_011916|NC_011916.1	778179	778181	GANTC	5	777942	779585	-	ID=CCNA_00721.p01;Parent=CCNA_00721.t01;Dbxref=GI:221233658,GeneID:7330530;Name=CCNA_00721;Note=CC_0685;codon_start=1;experiment=EXISTENCE:LC-MS,EXISTENCE:Ribosome profiling,Start codon verified by LC-MS;product=chaperonin GroEL;protein_id=YP_002516094.1;transl_table=11;translation=length.547	CDS
rs|NC_011916|NC_011916.1	780171	780173	GANTC	8	780108	780302	+	ID=CCNA_00723.p01;Parent=CCNA_00723.t01;Dbxref=GI:221233660,GeneID:7330532;Name=CCNA_00723;Note=CC_0687;codon_start=1;experiment=EXISTENCE:Ribosome profiling;product=glyoxalase family protein;protein_id=YP_002516096.1;transl_table=11;translation=length.64	CDS
rs|NC_011916|NC_011916.1	780947	780949	GANTC	31	780950	781612	-	ID=CCNA_00725.p01;Parent=CCNA_00725.t01;Dbxref=GI:221233662,GeneID:7330534;eC_number=2.1.1.63;Name=CCNA_00725;Note=CC_0689;codon_start=1;product=O6-methylguanine-DNA methyltransferase;protein_id=YP_002516098.1;transl_table=11;translation=length.220	CDS
rs|NC_011916|NC_011916.1	784201	784203	GANTC	6	783796	784959	+	ID=CCNA_00728.p01;Parent=CCNA_00728.t01;Dbxref=GI:221233665,GeneID:7332815;Name=CCNA_00728;Note=CC_0692;codon_start=1;experiment=EXISTENCE:LC-MS,EXISTENCE:Ribosome profiling;product=hypothetical protein;protein_id=YP_002516101.1;transl_table=11;translation=length.387	CDS
rs|NC_011916|NC_011916.1	789401	789403	GANTC	14	789387	790439	+	ID=CCNA_00732.p01;Parent=CCNA_00732.t01;Dbxref=GI:221233669,GeneID:7332819;Name=CCNA_00732;Note=CC_0696;codon_start=1;experiment=EXISTENCE:LC-MS,EXISTENCE:Ribosome profiling;product=GumN superfamily protein;protein_id=YP_002516105.1;transl_table=11;translation=length.350	CDS
rs|NC_011916|NC_011916.1	790529	790531	GANTC	13	790499	791437	+	ID=CCNA_00733.p01;Parent=CCNA_00733.t01;Dbxref=GI:221233670,GeneID:7332820;Name=CCNA_00733;Note=CC_0697;codon_start=1;experiment=EXISTENCE:LC-MS,EXISTENCE:Ribosome profiling;product=GumN superfamily protein;protein_id=YP_002516106.1;transl_table=11;translation=length.312	CDS
rs|NC_011916|NC_011916.1	792265	792267	GANTC	12	791491	792399	+	ID=CCNA_00734.p01;Parent=CCNA_00734.t01;Dbxref=GI:221233671,GeneID:7332821;Name=CCNA_00734;Note=CC_0698;codon_start=1;experiment=EXISTENCE:LC-MS,EXISTENCE:Ribosome profiling;product=GumN superfamily protein;protein_id=YP_002516107.1;transl_table=11;translation=length.302	CDS
rs|NC_011916|NC_011916.1	792441	792443	GANTC	2	792461	793030	-	ID=CCNA_00735.p01;Parent=CCNA_00735.t01;Dbxref=GI:221233672,GeneID:7332822;Name=bamF;Note=CC_0699;codon_start=1;experiment=EXISTENCE:LC-MS,EXISTENCE:Ribosome profiling;locus_tag=CCNA_00735;product=beta-barrel assembly machine (BAM) protein BamF;protein_id=YP_002516108.1;transl_table=11;translation=length.189	CDS
rs|NC_011916|NC_011916.1	793226	793228	GANTC	8	793143	793649	-	ID=CCNA_00736.p01;Parent=CCNA_00736.t01;Dbxref=GI:594551975,GeneID:7332823;eC_number=3.4.23.36;Name=CCNA_00736;Note=CC_0700;codon_start=1;experiment=EXISTENCE:Ribosome profiling;product=lipoprotein signal peptidase;protein_id=YP_002516109.2;transl_table=11;translation=length.168	CDS
rs|NC_011916|NC_011916.1	794728	794730	GANTC	12	793796	796705	-	ID=CCNA_00737.p01;Parent=CCNA_00737.t01;Dbxref=GI:221233674,GeneID:7332824;eC_number=6.1.1.5;Name=ileS;Note=CC_0701;codon_start=1;experiment=EXISTENCE:LC-MS,EXISTENCE:Ribosome profiling;locus_tag=CCNA_00737;product=isoleucyl-tRNA synthetase;protein_id=YP_002516110.1;transl_table=11;translation=length.969	CDS
rs|NC_011916|NC_011916.1	795313	795315	GANTC	36	793796	796705	-	ID=CCNA_00737.p01;Parent=CCNA_00737.t01;Dbxref=GI:221233674,GeneID:7332824;eC_number=6.1.1.5;Name=ileS;Note=CC_0701;codon_start=1;experiment=EXISTENCE:LC-MS,EXISTENCE:Ribosome profiling;locus_tag=CCNA_00737;product=isoleucyl-tRNA synthetase;protein_id=YP_002516110.1;transl_table=11;translation=length.969	CDS
rs|NC_011916|NC_011916.1	797645	797647	GANTC	12	797019	798110	-	ID=CCNA_00738.p01;Parent=CCNA_00738.t01;Dbxref=GI:221233675,GeneID:7332825;eC_number=3.4.21.-;Name=CCNA_00738;Note=CC_0702;codon_start=1;experiment=EXISTENCE:LC-MS,EXISTENCE:Ribosome profiling;product=DegQ-family trypsin-like serine prototease;protein_id=YP_002516111.1;transl_table=11;translation=length.363	CDS
rs|NC_011916|NC_011916.1	801666	801668	GANTC	7	801752	802036	+	ID=CCNA_00744.p01;Parent=CCNA_00744.t01;Dbxref=GI:594551979,GeneID:7332831;Name=CCNA_00744;Note=CC_0707;codon_start=1;experiment=EXISTENCE:Ribosome profiling;product=GIY-YIG endonuclease domain protein;protein_id=YP_002516117.2;transl_table=11;translation=length.94	CDS
rs|NC_011916|NC_011916.1	801848	801850	GANTC	12	801752	802036	+	ID=CCNA_00744.p01;Parent=CCNA_00744.t01;Dbxref=GI:594551979,GeneID:7332831;Name=CCNA_00744;Note=CC_0707;codon_start=1;experiment=EXISTENCE:Ribosome profiling;product=GIY-YIG endonuclease domain protein;protein_id=YP_002516117.2;transl_table=11;translation=length.94	CDS
rs|NC_011916|NC_011916.1	804774	804776	GANTC	10	803595	804953	-	ID=CCNA_00747.p01;Parent=CCNA_00747.t01;Dbxref=GI:221233684,GeneID:7332834;Name=tipF;Note=CC_0710;codon_start=1;experiment=EXISTENCE:LC-MS,EXISTENCE:Ribosome profiling;locus_tag=CCNA_00747;product=cyclic-di-GMP phosphodiesterase%2C flagellum assembly factor TipF;protein_id=YP_002516120.1;transl_table=11;translation=length.452	CDS
rs|NC_011916|NC_011916.1	804915	804917	GANTC	4	803595	804953	-	ID=CCNA_00747.p01;Parent=CCNA_00747.t01;Dbxref=GI:221233684,GeneID:7332834;Name=tipF;Note=CC_0710;codon_start=1;experiment=EXISTENCE:LC-MS,EXISTENCE:Ribosome profiling;locus_tag=CCNA_00747;product=cyclic-di-GMP phosphodiesterase%2C flagellum assembly factor TipF;protein_id=YP_002516120.1;transl_table=11;translation=length.452	CDS
rs|NC_011916|NC_011916.1	804998	805000	GANTC	7	803595	804953	-	ID=CCNA_00747.p01;Parent=CCNA_00747.t01;Dbxref=GI:221233684,GeneID:7332834;Name=tipF;Note=CC_0710;codon_start=1;experiment=EXISTENCE:LC-MS,EXISTENCE:Ribosome profiling;locus_tag=CCNA_00747;product=cyclic-di-GMP phosphodiesterase%2C flagellum assembly factor TipF;protein_id=YP_002516120.1;transl_table=11;translation=length.452	CDS
rs|NC_011916|NC_011916.1	805499	805501	GANTC	5	805489	807384	+	ID=CCNA_00749.p01;Parent=CCNA_00749.t01;Dbxref=GI:221233686,GeneID:7332836;Name=CCNA_00749;Note=CC_0712;codon_start=1;experiment=EXISTENCE:LC-MS,EXISTENCE:Ribosome profiling,Start codon verified by LC-MS;product=ferrous iron transport protein B;protein_id=YP_002516122.1;transl_table=11;translation=length.631	CDS
rs|NC_011916|NC_011916.1	808378	808380	GANTC	14	807593	808621	-	ID=CCNA_00750.p01;Parent=CCNA_00750.t01;Dbxref=GI:594551982,GeneID:7332837;Name=CCNA_00750;Note=CC_0713;codon_start=1;experiment=EXISTENCE:LC-MS,EXISTENCE:Ribosome profiling;product=FeaR-family transcriptional regulator;protein_id=YP_002516123.2;transl_table=11;translation=length.342	CDS
rs|NC_011916|NC_011916.1	808783	808785	GANTC	7	808729	808841	+	ID=CCNA_R0118.r01;Parent=CCNA_R0118;Dbxref=GeneID:18668830;Name=CCNA_R0118;experiment=EXISTENCE:RNA-seq;ncRNA_class=other;product=small non-coding RNA	ncRNA
rs|NC_011916|NC_011916.1	818677	818679	GANTC	8	816201	818675	-	ID=CCNA_00759.p01;Parent=CCNA_00759.t01;Dbxref=GI:221233696,GeneID:7332846;Name=CCNA_00759;Note=CC_0722;codon_start=1;product=TonB-dependent receptor;protein_id=YP_002516132.1;transl_table=11;translation=length.824	CDS
rs|NC_011916|NC_011916.1	819778	819780	GANTC	20	818810	820510	-	ID=CCNA_00760.p01;Parent=CCNA_00760.t01;Dbxref=GI:221233697,GeneID:7332847;eC_number=2.7.13.3;Name=CCNA_00760;Note=CC_0723;codon_start=1;experiment=EXISTENCE:LC-MS,EXISTENCE:Ribosome profiling;product=two component sensor histidine kinase;protein_id=YP_002516133.1;transl_table=11;translation=length.566	CDS
rs|NC_011916|NC_011916.1	820547	820549	GANTC	29	818810	820510	-	ID=CCNA_00760.p01;Parent=CCNA_00760.t01;Dbxref=GI:221233697,GeneID:7332847;eC_number=2.7.13.3;Name=CCNA_00760;Note=CC_0723;codon_start=1;experiment=EXISTENCE:LC-MS,EXISTENCE:Ribosome profiling;product=two component sensor histidine kinase;protein_id=YP_002516133.1;transl_table=11;translation=length.566	CDS
rs|NC_011916|NC_011916.1	821341	821343	GANTC	10	821210	822151	-	ID=CCNA_00763.p01;Parent=CCNA_00763.t01;Dbxref=GI:221233700,GeneID:7332850;Name=CCNA_00763;Note=CC_0726;codon_start=1;experiment=EXISTENCE:LC-MS,EXISTENCE:Ribosome profiling,Start codon verified by LC-MS;product=electron transfer flavoprotein alpha subunit;protein_id=YP_002516136.1;transl_table=11;translation=length.313	CDS
rs|NC_011916|NC_011916.1	821731	821733	GANTC	21	821210	822151	-	ID=CCNA_00763.p01;Parent=CCNA_00763.t01;Dbxref=GI:221233700,GeneID:7332850;Name=CCNA_00763;Note=CC_0726;codon_start=1;experiment=EXISTENCE:LC-MS,EXISTENCE:Ribosome profiling,Start codon verified by LC-MS;product=electron transfer flavoprotein alpha subunit;protein_id=YP_002516136.1;transl_table=11;translation=length.313	CDS
rs|NC_011916|NC_011916.1	821968	821970	GANTC	28	821210	822151	-	ID=CCNA_00763.p01;Parent=CCNA_00763.t01;Dbxref=GI:221233700,GeneID:7332850;Name=CCNA_00763;Note=CC_0726;codon_start=1;experiment=EXISTENCE:LC-MS,EXISTENCE:Ribosome profiling,Start codon verified by LC-MS;product=electron transfer flavoprotein alpha subunit;protein_id=YP_002516136.1;transl_table=11;translation=length.313	CDS
rs|NC_011916|NC_011916.1	824190	824192	GANTC	654	823602	824180	-	ID=CCNA_00766.p01;Parent=CCNA_00766.t01;Dbxref=GI:221233703,GeneID:7332853;eC_number=2.5.1.17;Name=CCNA_00766;Note=CC_0729;codon_start=1;experiment=EXISTENCE:LC-MS,EXISTENCE:Ribosome profiling;product=cobalamin adenosyltransferase family protein;protein_id=YP_002516139.1;transl_table=11;translation=length.192	CDS
rs|NC_011916|NC_011916.1	826442	826444	GANTC	5	825728	826336	+	ID=CCNA_00770.p01;Parent=CCNA_00770.t01;Dbxref=GI:221233707,GeneID:7332857;Name=CCNA_00770;Note=CC_0733;codon_start=1;experiment=EXISTENCE:LC-MS,EXISTENCE:Ribosome profiling;product=TetR family transcriptional regulator;protein_id=YP_002516143.1;transl_table=11;translation=length.202	CDS
rs|NC_011916|NC_011916.1	827241	827243	GANTC	17	827021	827239	-	ID=CCNA_00772.p01;Parent=CCNA_00772.t01;Dbxref=GI:564292285,GeneID:7332860;Name=CCNA_00772;Note=CC_0735;codon_start=1;experiment=EXISTENCE:Ribosome profiling;product=hypothetical protein;protein_id=YP_002516145.2;transl_table=11;translation=length.72	CDS
rs|NC_011916|NC_011916.1	829133	829135	GANTC	6	829105	829290	+	ID=CCNA_03937.p01;Parent=CCNA_03937.t01;Dbxref=GI:594551991,GeneID:18668834;Name=CCNA_03937;codon_start=1;experiment=EXISTENCE:Ribosome profiling;product=hypothetical protein;protein_id=YP_009020509.1;transl_table=11;translation=length.61	CDS
rs|NC_011916|NC_011916.1	837708	837710	GANTC	5	835363	837786	-	ID=CCNA_00777.p01;Parent=CCNA_00777.t01;Dbxref=GI:594551992,GeneID:7332865;Name=CCNA_00777;Note=CC_0740;codon_start=1;experiment=EXISTENCE:LC-MS,EXISTENCE:Ribosome profiling;product=PAS family GGDEF/EAL protein;protein_id=YP_002516150.2;transl_table=11;translation=length.807	CDS
rs|NC_011916|NC_011916.1	838101	838103	GANTC	3	837946	839778	-	ID=CCNA_00778.p01;Parent=CCNA_00778.t01;Dbxref=GI:221233715,GeneID:7332866;Name=CCNA_00778;Note=CC_0741;codon_start=1;experiment=EXISTENCE:LC-MS,EXISTENCE:Ribosome profiling;product=GTP-binding protein TypA/BipA;protein_id=YP_002516151.1;transl_table=11;translation=length.610	CDS
rs|NC_011916|NC_011916.1	839652	839654	GANTC	22	837946	839778	-	ID=CCNA_00778.p01;Parent=CCNA_00778.t01;Dbxref=GI:221233715,GeneID:7332866;Name=CCNA_00778;Note=CC_0741;codon_start=1;experiment=EXISTENCE:LC-MS,EXISTENCE:Ribosome profiling;product=GTP-binding protein TypA/BipA;protein_id=YP_002516151.1;transl_table=11;translation=length.610	CDS
rs|NC_011916|NC_011916.1	840222	840224	GANTC	4	840137	840219	+	ID=CCNA_R0014.r01;Parent=CCNA_R0014;Dbxref=GeneID:7332867;Name=CCNA_R0014;experiment=EXISTENCE:ncRNA mapped by tiling arrays experiments of Landt%2C et al. (2008) Mol Micro. 68%3B3:600-14. doi: 10.1111/j.1365-2958.2008.06172.x,EXISTENCE:RNA-seq;ncRNA_class=other;product=stationary phase expressed sRNA	ncRNA
rs|NC_011916|NC_011916.1	841869	841871	GANTC	7	841838	842194	+	ID=CCNA_00781.p01;Parent=CCNA_00781.t01;Dbxref=GI:221233718,GeneID:7332870;Name=cpdR;Note=CC_0744;codon_start=1;experiment=EXISTENCE:LC-MS,EXISTENCE:Ribosome profiling,Start codon verified by LC-MS;locus_tag=CCNA_00781;product=two-component receiver protein CpdR;protein_id=YP_002516154.1;transl_table=11;translation=length.118	CDS
rs|NC_011916|NC_011916.1	847102	847104	GANTC	4	846681	847904	+	ID=CCNA_00784.p01;Parent=CCNA_00784.t01;Dbxref=GI:221233721,GeneID:7332875;Name=CCNA_00784;Note=CC_0747;codon_start=1;experiment=EXISTENCE:LC-MS,EXISTENCE:Ribosome profiling;product=peptidoglycan-associated outer membrane lipoprotein;protein_id=YP_002516157.1;transl_table=11;translation=length.407	CDS
rs|NC_011916|NC_011916.1	847524	847526	GANTC	7	846681	847904	+	ID=CCNA_00784.p01;Parent=CCNA_00784.t01;Dbxref=GI:221233721,GeneID:7332875;Name=CCNA_00784;Note=CC_0747;codon_start=1;experiment=EXISTENCE:LC-MS,EXISTENCE:Ribosome profiling;product=peptidoglycan-associated outer membrane lipoprotein;protein_id=YP_002516157.1;transl_table=11;translation=length.407	CDS
rs|NC_011916|NC_011916.1	848183	848185	GANTC	2	848157	849932	-	ID=CCNA_00785.p01;Parent=CCNA_00785.t01;Dbxref=GI:594551995,GeneID:7332876;eC_number=2.1.1.-;Name=CCNA_00785;Note=CC_0748;codon_start=1;experiment=EXISTENCE:LC-MS,EXISTENCE:Ribosome profiling;product=tRNA methyltransferase/FAD-dependent oxidoreductase MnmC;protein_id=YP_002516158.2;transl_table=11;translation=length.591	CDS
rs|NC_011916|NC_011916.1	853616	853618	GANTC	30	853699	854076	+	ID=CCNA_00790.p01;Parent=CCNA_00790.t01;Dbxref=GI:594551998,GeneID:7332881;Name=fixT;Note=CC_0753;codon_start=1;experiment=EXISTENCE:Ribosome profiling;locus_tag=CCNA_00790;product=hypoxia negative feedback regulator FixT;protein_id=YP_002516163.2;transl_table=11;translation=length.125	CDS
rs|NC_011916|NC_011916.1	859513	859515	GANTC	2	858980	859588	-	ID=CCNA_00795.p01;Parent=CCNA_00795.t01;Dbxref=GI:221233732,GeneID:7332886;Name=fixJ;Note=CC_0758;codon_start=1;experiment=EXISTENCE:LC-MS,EXISTENCE:Ribosome profiling;locus_tag=CCNA_00795;product=two-component response regulator FixJ;protein_id=YP_002516168.1;transl_table=11;translation=length.202	CDS
rs|NC_011916|NC_011916.1	859616	859618	GANTC	2	859581	861068	-	ID=CCNA_00796.p01;Parent=CCNA_00796.t01;Dbxref=GI:594552001,GeneID:7332887;eC_number=2.7.13.3;Name=fixL;Note=CC_0759;codon_start=1;experiment=EXISTENCE:LC-MS,EXISTENCE:Ribosome profiling;locus_tag=CCNA_00796;product=oxygen sensory histidine kinase FixL;protein_id=YP_002516169.2;transl_table=11;translation=length.495	CDS
rs|NC_011916|NC_011916.1	860965	860967	GANTC	13	859581	861068	-	ID=CCNA_00796.p01;Parent=CCNA_00796.t01;Dbxref=GI:594552001,GeneID:7332887;eC_number=2.7.13.3;Name=fixL;Note=CC_0759;codon_start=1;experiment=EXISTENCE:LC-MS,EXISTENCE:Ribosome profiling;locus_tag=CCNA_00796;product=oxygen sensory histidine kinase FixL;protein_id=YP_002516169.2;transl_table=11;translation=length.495	CDS
rs|NC_011916|NC_011916.1	861779	861781	GANTC	10	861294	862892	-	ID=CCNA_00798.p01;Parent=CCNA_00798.t01;Dbxref=GI:221233735,GeneID:7332889;Name=cydC;Note=CC_0760;codon_start=1;experiment=EXISTENCE:LC-MS,EXISTENCE:Ribosome profiling;locus_tag=CCNA_00798;product=ABC transporter%2C ATP-binding protein cydC;protein_id=YP_002516171.1;transl_table=11;translation=length.532	CDS
rs|NC_011916|NC_011916.1	862779	862781	GANTC	9	861294	862892	-	ID=CCNA_00798.p01;Parent=CCNA_00798.t01;Dbxref=GI:221233735,GeneID:7332889;Name=cydC;Note=CC_0760;codon_start=1;experiment=EXISTENCE:LC-MS,EXISTENCE:Ribosome profiling;locus_tag=CCNA_00798;product=ABC transporter%2C ATP-binding protein cydC;protein_id=YP_002516171.1;transl_table=11;translation=length.532	CDS
rs|NC_011916|NC_011916.1	865787	865789	GANTC	8	864829	866391	+	ID=CCNA_00800.p01;Parent=CCNA_00800.t01;Dbxref=GI:221233737,GeneID:7332891;eC_number=1.10.3.-;Name=cydA;Note=CC_0762;codon_start=1;experiment=EXISTENCE:LC-MS,EXISTENCE:Ribosome profiling;locus_tag=CCNA_00800;product=cytochrome bd-type quinol oxidase%2C subunit 1 cydA;protein_id=YP_002516173.1;transl_table=11;translation=length.520	CDS
rs|NC_011916|NC_011916.1	867842	867844	GANTC	4	867854	868309	+	ID=CCNA_00803.p01;Parent=CCNA_00803.t01;Dbxref=GI:594552003,GeneID:7332894;Name=CCNA_00803;Note=CC_0764;codon_start=1;experiment=EXISTENCE:LC-MS,EXISTENCE:Ribosome profiling;product=chemotaxis protein cheW;protein_id=YP_002516176.2;transl_table=11;translation=length.151	CDS
rs|NC_011916|NC_011916.1	870159	870161	GANTC	7	869778	871625	-	ID=CCNA_00806.p01;Parent=CCNA_00806.t01;Dbxref=GI:221233743,GeneID:7329842;Name=yidC;Note=CC_0767;codon_start=1;experiment=EXISTENCE:LC-MS,EXISTENCE:Ribosome profiling;locus_tag=CCNA_00806;product=inner membrane protein translocase component yidC;protein_id=YP_002516179.1;transl_table=11;translation=length.615	CDS
rs|NC_011916|NC_011916.1	870389	870391	GANTC	26	869778	871625	-	ID=CCNA_00806.p01;Parent=CCNA_00806.t01;Dbxref=GI:221233743,GeneID:7329842;Name=yidC;Note=CC_0767;codon_start=1;experiment=EXISTENCE:LC-MS,EXISTENCE:Ribosome profiling;locus_tag=CCNA_00806;product=inner membrane protein translocase component yidC;protein_id=YP_002516179.1;transl_table=11;translation=length.615	CDS
rs|NC_011916|NC_011916.1	870851	870853	GANTC	2	869778	871625	-	ID=CCNA_00806.p01;Parent=CCNA_00806.t01;Dbxref=GI:221233743,GeneID:7329842;Name=yidC;Note=CC_0767;codon_start=1;experiment=EXISTENCE:LC-MS,EXISTENCE:Ribosome profiling;locus_tag=CCNA_00806;product=inner membrane protein translocase component yidC;protein_id=YP_002516179.1;transl_table=11;translation=length.615	CDS
rs|NC_011916|NC_011916.1	871289	871291	GANTC	9	869778	871625	-	ID=CCNA_00806.p01;Parent=CCNA_00806.t01;Dbxref=GI:221233743,GeneID:7329842;Name=yidC;Note=CC_0767;codon_start=1;experiment=EXISTENCE:LC-MS,EXISTENCE:Ribosome profiling;locus_tag=CCNA_00806;product=inner membrane protein translocase component yidC;protein_id=YP_002516179.1;transl_table=11;translation=length.615	CDS
rs|NC_011916|NC_011916.1	876304	876306	GANTC	4	876155	877531	-	ID=CCNA_00813.p01;Parent=CCNA_00813.t01;Dbxref=GI:221233750,GeneID:7329849;eC_number=1.14.13.8;Name=CCNA_00813;Note=CC_0774;codon_start=1;product=flavin-binding monooxygenase-related protein;protein_id=YP_002516186.1;transl_table=11;translation=length.458	CDS
rs|NC_011916|NC_011916.1	880936	880938	GANTC	5	879956	881284	-	ID=CCNA_00817.p01;Parent=CCNA_00817.t01;Dbxref=GI:221233754,GeneID:7329853;eC_number=1.2.99.-;Name=CCNA_00817;Note=CC_0777;codon_start=1;experiment=EXISTENCE:LC-MS,EXISTENCE:Ribosome profiling;product=L-sorbosone dehydrogenase;protein_id=YP_002516190.1;transl_table=11;translation=length.442	CDS
rs|NC_011916|NC_011916.1	881888	881890	GANTC	8	881445	882167	-	ID=CCNA_00818.p01;Parent=CCNA_00818.t01;Dbxref=GI:221233755,GeneID:7329854;eC_number=2.5.1.18;Name=CCNA_00818;Note=CC_0778;codon_start=1;product=glutathione S-transferase;protein_id=YP_002516191.1;transl_table=11;translation=length.240	CDS
rs|NC_011916|NC_011916.1	882720	882722	GANTC	5	882223	883395	-	ID=CCNA_00820.p01;Parent=CCNA_00820.t01;Dbxref=GI:221233757,GeneID:7329856;eC_number=2.3.1.9;Name=CCNA_00820;Note=CC_0779;codon_start=1;experiment=EXISTENCE:LC-MS,EXISTENCE:Ribosome profiling,Start codon verified by LC-MS;product=3-ketoacyl-CoA thiolase;protein_id=YP_002516193.1;transl_table=11;translation=length.390	CDS
rs|NC_011916|NC_011916.1	884438	884440	GANTC	8	884441	885244	-	ID=CCNA_00823.p01;Parent=CCNA_00823.t01;Dbxref=GI:594552008,GeneID:7329859;Name=CCNA_00823;Note=CC_0782;codon_start=1;experiment=EXISTENCE:LC-MS,EXISTENCE:Ribosome profiling;product=LuxR-like DNA-binding protein;protein_id=YP_002516196.2;transl_table=11;translation=length.267	CDS
rs|NC_011916|NC_011916.1	884574	884576	GANTC	8	884548	884910	-	ID=CCNA_03941.p01;Parent=CCNA_03941.t01;Dbxref=GI:594552009,GeneID:18668839;Name=CCNA_03941;codon_start=1;experiment=EXISTENCE:LC-MS,EXISTENCE:Ribosome profiling,Start codon verified by LC-MS;product=hypothetical protein;protein_id=YP_009020513.1;transl_table=11;translation=length.120	CDS
rs|NC_011916|NC_011916.1	884589	884591	GANTC	10	884548	884910	-	ID=CCNA_03941.p01;Parent=CCNA_03941.t01;Dbxref=GI:594552009,GeneID:18668839;Name=CCNA_03941;codon_start=1;experiment=EXISTENCE:LC-MS,EXISTENCE:Ribosome profiling,Start codon verified by LC-MS;product=hypothetical protein;protein_id=YP_009020513.1;transl_table=11;translation=length.120	CDS
rs|NC_011916|NC_011916.1	888281	888283	GANTC	5	888079	891006	+	ID=CCNA_00827.p01;Parent=CCNA_00827.t01;Dbxref=GI:221233764,GeneID:7329863;Name=CCNA_00827;codon_start=1;product=TonB-dependent receptor;protein_id=YP_002516200.1;transl_table=11;translation=length.975	CDS
rs|NC_011916|NC_011916.1	888764	888766	GANTC	15	888079	891006	+	ID=CCNA_00827.p01;Parent=CCNA_00827.t01;Dbxref=GI:221233764,GeneID:7329863;Name=CCNA_00827;codon_start=1;product=TonB-dependent receptor;protein_id=YP_002516200.1;transl_table=11;translation=length.975	CDS
rs|NC_011916|NC_011916.1	889058	889060	GANTC	19	888079	891006	+	ID=CCNA_00827.p01;Parent=CCNA_00827.t01;Dbxref=GI:221233764,GeneID:7329863;Name=CCNA_00827;codon_start=1;product=TonB-dependent receptor;protein_id=YP_002516200.1;transl_table=11;translation=length.975	CDS
rs|NC_011916|NC_011916.1	889517	889519	GANTC	8	888079	891006	+	ID=CCNA_00827.p01;Parent=CCNA_00827.t01;Dbxref=GI:221233764,GeneID:7329863;Name=CCNA_00827;codon_start=1;product=TonB-dependent receptor;protein_id=YP_002516200.1;transl_table=11;translation=length.975	CDS
rs|NC_011916|NC_011916.1	892163	892165	GANTC	3	891133	892647	+	ID=CCNA_00828.p01;Parent=CCNA_00828.t01;Dbxref=GI:221233765,GeneID:7329864;Name=CCNA_00828;Note=CC_0787;codon_start=1;experiment=EXISTENCE:LC-MS;product=tryptophan halogenase;protein_id=YP_002516201.1;transl_table=11;translation=length.504	CDS
rs|NC_011916|NC_011916.1	893927	893929	GANTC	3	892954	894603	+	ID=CCNA_00830.p01;Parent=CCNA_00830.t01;Dbxref=GI:221233767,PDB:3U7V,GeneID:7329866;eC_number=3.2.1.23;Name=CCNA_00830;Note=CC_0788;codon_start=1;product=beta-galactosidase;protein_id=YP_002516203.1;transl_table=11;translation=length.549	CDS
rs|NC_011916|NC_011916.1	896767	896769	GANTC	2	894504	897455	+	ID=CCNA_00831.p01;Parent=CCNA_00831.t01;Dbxref=GI:221233768,GeneID:7329867;eC_number=3.2.1.20;Name=CCNA_00831;Note=CC_0789;codon_start=1;experiment=EXISTENCE:LC-MS,EXISTENCE:Ribosome profiling;product=alpha-glucosidase;protein_id=YP_002516204.1;transl_table=11;translation=length.983	CDS
rs|NC_011916|NC_011916.1	899338	899340	GANTC	12	899356	899490	-	ID=CCNA_03942.p01;Parent=CCNA_03942.t01;Dbxref=GI:594552010,GeneID:18668841;Name=CCNA_03942;codon_start=1;experiment=EXISTENCE:Ribosome profiling;product=hypothetical protein;protein_id=YP_009020514.1;transl_table=11;translation=length.44	CDS
rs|NC_011916|NC_011916.1	899861	899863	GANTC	35	899662	900483	+	ID=CCNA_00834.p01;Parent=CCNA_00834.t01;Dbxref=GI:221233771,GeneID:7329870;Name=fljM;Note=CC_0792;codon_start=1;experiment=EXISTENCE:LC-MS,EXISTENCE:Ribosome profiling,Start codon verified by LC-MS;locus_tag=CCNA_00834;product=flagellin FljM;protein_id=YP_002516207.1;transl_table=11;translation=length.273	CDS
rs|NC_011916|NC_011916.1	900014	900016	GANTC	7	899662	900483	+	ID=CCNA_00834.p01;Parent=CCNA_00834.t01;Dbxref=GI:221233771,GeneID:7329870;Name=fljM;Note=CC_0792;codon_start=1;experiment=EXISTENCE:LC-MS,EXISTENCE:Ribosome profiling,Start codon verified by LC-MS;locus_tag=CCNA_00834;product=flagellin FljM;protein_id=YP_002516207.1;transl_table=11;translation=length.273	CDS
rs|NC_011916|NC_011916.1	901233	901235	GANTC	23	901034	901855	+	ID=CCNA_00835.p01;Parent=CCNA_00835.t01;Dbxref=GI:221233772,GeneID:7329872;Name=fljN;Note=CC_0793;codon_start=1;experiment=EXISTENCE:LC-MS,EXISTENCE:Ribosome profiling,Start codon verified by LC-MS;locus_tag=CCNA_00835;product=flagellin FljN;protein_id=YP_002516208.1;transl_table=11;translation=length.273	CDS
rs|NC_011916|NC_011916.1	901386	901388	GANTC	3	901034	901855	+	ID=CCNA_00835.p01;Parent=CCNA_00835.t01;Dbxref=GI:221233772,GeneID:7329872;Name=fljN;Note=CC_0793;codon_start=1;experiment=EXISTENCE:LC-MS,EXISTENCE:Ribosome profiling,Start codon verified by LC-MS;locus_tag=CCNA_00835;product=flagellin FljN;protein_id=YP_002516208.1;transl_table=11;translation=length.273	CDS
rs|NC_011916|NC_011916.1	902058	902060	GANTC	2098	902191	903012	+	ID=CCNA_00836.p01;Parent=CCNA_00836.t01;Dbxref=GI:221233773,GeneID:7329873;Name=fljO;Note=CC_0794;codon_start=1;experiment=EXISTENCE:LC-MS,EXISTENCE:Ribosome profiling,Start codon verified by LC-MS;locus_tag=CCNA_00836;product=flagellin FljO;protein_id=YP_002516209.1;transl_table=11;translation=length.273	CDS
rs|NC_011916|NC_011916.1	902390	902392	GANTC	44	902191	903012	+	ID=CCNA_00836.p01;Parent=CCNA_00836.t01;Dbxref=GI:221233773,GeneID:7329873;Name=fljO;Note=CC_0794;codon_start=1;experiment=EXISTENCE:LC-MS,EXISTENCE:Ribosome profiling,Start codon verified by LC-MS;locus_tag=CCNA_00836;product=flagellin FljO;protein_id=YP_002516209.1;transl_table=11;translation=length.273	CDS
rs|NC_011916|NC_011916.1	903044	903046	GANTC	8	902191	903012	+	ID=CCNA_00836.p01;Parent=CCNA_00836.t01;Dbxref=GI:221233773,GeneID:7329873;Name=fljO;Note=CC_0794;codon_start=1;experiment=EXISTENCE:LC-MS,EXISTENCE:Ribosome profiling,Start codon verified by LC-MS;locus_tag=CCNA_00836;product=flagellin FljO;protein_id=YP_002516209.1;transl_table=11;translation=length.273	CDS
rs|NC_011916|NC_011916.1	904613	904615	GANTC	5	903123	904739	-	ID=CCNA_00837.p01;Parent=CCNA_00837.t01;Dbxref=GI:221233774,GeneID:7329874;eC_number=3.2.1.51;Name=CCNA_00837;Note=CC_0795;codon_start=1;experiment=EXISTENCE:LC-MS,EXISTENCE:Ribosome profiling;product=alpha-L-fucosidase;protein_id=YP_002516210.1;transl_table=11;translation=length.538	CDS
rs|NC_011916|NC_011916.1	908536	908538	GANTC	23	907095	909575	+	ID=CCNA_00839.p01;Parent=CCNA_00839.t01;Dbxref=GI:221233776,GeneID:7329876;eC_number=3.2.1.74;Name=CCNA_00839;Note=CC_0797;codon_start=1;experiment=EXISTENCE:LC-MS,EXISTENCE:Ribosome profiling;product=glucan 1%2C4-beta-glucosidase;protein_id=YP_002516212.1;transl_table=11;translation=length.826	CDS
rs|NC_011916|NC_011916.1	909114	909116	GANTC	9	907095	909575	+	ID=CCNA_00839.p01;Parent=CCNA_00839.t01;Dbxref=GI:221233776,GeneID:7329876;eC_number=3.2.1.74;Name=CCNA_00839;Note=CC_0797;codon_start=1;experiment=EXISTENCE:LC-MS,EXISTENCE:Ribosome profiling;product=glucan 1%2C4-beta-glucosidase;protein_id=YP_002516212.1;transl_table=11;translation=length.826	CDS
rs|NC_011916|NC_011916.1	909420	909422	GANTC	3	907095	909575	+	ID=CCNA_00839.p01;Parent=CCNA_00839.t01;Dbxref=GI:221233776,GeneID:7329876;eC_number=3.2.1.74;Name=CCNA_00839;Note=CC_0797;codon_start=1;experiment=EXISTENCE:LC-MS,EXISTENCE:Ribosome profiling;product=glucan 1%2C4-beta-glucosidase;protein_id=YP_002516212.1;transl_table=11;translation=length.826	CDS
rs|NC_011916|NC_011916.1	909840	909842	GANTC	13	909868	911793	+	ID=CCNA_00840.p01;Parent=CCNA_00840.t01;Dbxref=GI:221233777,GeneID:7329877;eC_number=3.1.1.53;Name=CCNA_00840;Note=CC_0798;codon_start=1;experiment=EXISTENCE:LC-MS,EXISTENCE:Ribosome profiling;product=sialic acid-specific 9-O-acetylesterase;protein_id=YP_002516213.1;transl_table=11;translation=length.641	CDS
rs|NC_011916|NC_011916.1	912015	912017	GANTC	6	911803	913419	-	ID=CCNA_00841.p01;Parent=CCNA_00841.t01;Dbxref=GI:221233778,GeneID:7329878;eC_number=3.1.1.-;Name=CCNA_00841;Note=CC_0799;codon_start=1;product=carboxylesterase type B;protein_id=YP_002516214.1;transl_table=11;translation=length.538	CDS
rs|NC_011916|NC_011916.1	913619	913621	GANTC	14	913509	915233	-	ID=CCNA_00842.p01;Parent=CCNA_00842.t01;Dbxref=GI:221233779,GeneID:7329879;Name=CCNA_00842;Note=CC_0800;codon_start=1;experiment=EXISTENCE:Ribosome profiling;product=hypothetical protein;protein_id=YP_002516215.1;transl_table=11;translation=length.574	CDS
rs|NC_011916|NC_011916.1	915826	915828	GANTC	12	915317	916645	-	ID=CCNA_00843.p01;Parent=CCNA_00843.t01;Dbxref=GI:221233780,GeneID:7329880;Name=CCNA_00843;Note=CC_0801;codon_start=1;experiment=EXISTENCE:LC-MS;product=endo-beta-mannanase;protein_id=YP_002516216.1;transl_table=11;translation=length.442	CDS
rs|NC_011916|NC_011916.1	917271	917273	GANTC	8	916999	917262	-	ID=CCNA_00845.p01;Parent=CCNA_00845.t01;Dbxref=GI:221233782,GeneID:7329882;Name=relB-1;Note=CC_0803;codon_start=1;experiment=EXISTENCE:Ribosome profiling;locus_tag=CCNA_00845;product=antitoxin protein relB-1;protein_id=YP_002516218.1;transl_table=11;translation=length.87	CDS
rs|NC_011916|NC_011916.1	921507	921509	GANTC	9	921330	921494	-	ID=CCNA_00848.p01;Parent=CCNA_00848.t01;Dbxref=GI:594552013,GeneID:7329887;Name=CCNA_00848;codon_start=1;experiment=EXISTENCE:Ribosome profiling;product=leucine-responsive regulatory protein;protein_id=YP_002516221.2;transl_table=11;translation=length.54	CDS
rs|NC_011916|NC_011916.1	922534	922536	GANTC	14	921731	923134	-	ID=CCNA_00849.p01;Parent=CCNA_00849.t01;Dbxref=GI:221233786,GeneID:7329889;Name=CCNA_00849;Note=CC_0806;codon_start=1;experiment=EXISTENCE:LC-MS,EXISTENCE:Ribosome profiling;product=outer membrane efflux protein;protein_id=YP_002516222.1;transl_table=11;translation=length.467	CDS
rs|NC_011916|NC_011916.1	927921	927923	GANTC	3	927638	928252	+	ID=CCNA_00852.p01;Parent=CCNA_00852.t01;Dbxref=GI:221233789,GeneID:7329892;Name=CCNA_00852;Note=CC_0809;codon_start=1;experiment=EXISTENCE:LC-MS,EXISTENCE:Ribosome profiling;product=TetR family transcriptional regulator;protein_id=YP_002516225.1;transl_table=11;translation=length.204	CDS
rs|NC_011916|NC_011916.1	928929	928931	GANTC	7	928249	929016	-	ID=CCNA_00853.p01;Parent=CCNA_00853.t01;Dbxref=GI:594552014,GeneID:7329893;eC_number=1.1.1.85;Name=CCNA_00853;Note=CC_0810;codon_start=1;experiment=EXISTENCE:LC-MS,EXISTENCE:Ribosome profiling,Start codon verified by LC-MS;product=3-isopropylmalate dehydrogenase;protein_id=YP_002516226.2;transl_table=11;translation=length.255	CDS
rs|NC_011916|NC_011916.1	929987	929989	GANTC	46	929146	930738	+	ID=CCNA_00854.p01;Parent=CCNA_00854.t01;Dbxref=GI:221233791,GeneID:7329894;Name=CCNA_00854;Note=CC_0811;codon_start=1;experiment=EXISTENCE:Ribosome profiling;product=metallo-beta-lactamase protein;protein_id=YP_002516227.1;transl_table=11;translation=length.530	CDS
rs|NC_011916|NC_011916.1	930101	930103	GANTC	10	929146	930738	+	ID=CCNA_00854.p01;Parent=CCNA_00854.t01;Dbxref=GI:221233791,GeneID:7329894;Name=CCNA_00854;Note=CC_0811;codon_start=1;experiment=EXISTENCE:Ribosome profiling;product=metallo-beta-lactamase protein;protein_id=YP_002516227.1;transl_table=11;translation=length.530	CDS
rs|NC_011916|NC_011916.1	931487	931489	GANTC	2	930735	931592	-	ID=CCNA_00855.p01;Parent=CCNA_00855.t01;Dbxref=GI:221233792,GeneID:7329895;eC_number=3.1.1.-;Name=CCNA_00855;Note=CC_0812;codon_start=1;product=rhamnogalacturonan acetylesterase;protein_id=YP_002516228.1;transl_table=11;translation=length.285	CDS
rs|NC_011916|NC_011916.1	935103	935105	GANTC	4	933527	934963	-	ID=CCNA_00857.p01;Parent=CCNA_00857.t01;Dbxref=GI:594552015,GeneID:7329897;Name=CCNA_00857;Note=CC_0814;codon_start=1;experiment=EXISTENCE:LC-MS,EXISTENCE:Ribosome profiling,Start codon verified by LC-MS;product=glucose/fructose transport protein;protein_id=YP_002516230.2;transl_table=11;translation=length.478	CDS
rs|NC_011916|NC_011916.1	935202	935204	GANTC	351	935330	937543	+	ID=CCNA_00858.p01;Parent=CCNA_00858.t01;Dbxref=GI:221233795,GeneID:7329898;Name=CCNA_00858;Note=CC_0815;codon_start=1;experiment=EXISTENCE:LC-MS,EXISTENCE:Ribosome profiling;product=TonB-dependent receptor;protein_id=YP_002516231.1;transl_table=11;translation=length.737	CDS
rs|NC_011916|NC_011916.1	936909	936911	GANTC	5	935330	937543	+	ID=CCNA_00858.p01;Parent=CCNA_00858.t01;Dbxref=GI:221233795,GeneID:7329898;Name=CCNA_00858;Note=CC_0815;codon_start=1;experiment=EXISTENCE:LC-MS,EXISTENCE:Ribosome profiling;product=TonB-dependent receptor;protein_id=YP_002516231.1;transl_table=11;translation=length.737	CDS
rs|NC_011916|NC_011916.1	937751	937753	GANTC	5	937676	938563	-	ID=CCNA_00859.p01;Parent=CCNA_00859.t01;Dbxref=GI:594552016,GeneID:7329899;Name=CCNA_00859;Note=CC_0816;codon_start=1;experiment=EXISTENCE:LC-MS,EXISTENCE:Ribosome profiling,Start codon verified by LC-MS;product=acetyltransferase%2C GNAT family;protein_id=YP_002516232.2;transl_table=11;translation=length.295	CDS
rs|NC_011916|NC_011916.1	938786	938788	GANTC	7	938619	938855	-	ID=CCNA_00860.p01;Parent=CCNA_00860.t01;Dbxref=GI:594552017,GeneID:7329900;Name=hfiA;Note=CC_0817;codon_start=1;experiment=EXISTENCE:Ribosome profiling;locus_tag=CCNA_00860;product=holdfast inhibitor protein HfiA;protein_id=YP_002516233.3;transl_table=11;translation=length.78	CDS
rs|NC_011916|NC_011916.1	943063	943065	GANTC	18	942458	943204	-	ID=CCNA_00864.p01;Parent=CCNA_00864.t01;Dbxref=GI:221233801,GeneID:7329904;Name=xylB;Note=CC_0821;codon_start=1;locus_tag=CCNA_00864;product=xylose dehydrogenase xylB;protein_id=YP_002516237.1;transl_table=11;translation=length.248	CDS
rs|NC_011916|NC_011916.1	943768	943770	GANTC	3	943210	944646	-	ID=CCNA_00865.p01;Parent=CCNA_00865.t01;Dbxref=GI:221233802,GeneID:7329905;Name=xylA;Note=CC_0822;codon_start=1;experiment=EXISTENCE:LC-MS;locus_tag=CCNA_00865;product=alpha-ketoglutaric semialdehyde dehydrogenase xylA;protein_id=YP_002516238.1;transl_table=11;translation=length.478	CDS
rs|NC_011916|NC_011916.1	948060	948062	GANTC	1611	947426	950383	-	ID=CCNA_00869.p01;Parent=CCNA_00869.t01;Dbxref=GI:221233806,GeneID:7329909;Name=CCNA_00869;Note=CC_0826;codon_start=1;experiment=EXISTENCE:LC-MS,EXISTENCE:Ribosome profiling;product=DNA modification methyltransferase-related protein;protein_id=YP_002516242.1;transl_table=11;translation=length.985	CDS
rs|NC_011916|NC_011916.1	950394	950396	GANTC	7	947426	950383	-	ID=CCNA_00869.p01;Parent=CCNA_00869.t01;Dbxref=GI:221233806,GeneID:7329909;Name=CCNA_00869;Note=CC_0826;codon_start=1;experiment=EXISTENCE:LC-MS,EXISTENCE:Ribosome profiling;product=DNA modification methyltransferase-related protein;protein_id=YP_002516242.1;transl_table=11;translation=length.985	CDS
rs|NC_011916|NC_011916.1	950854	950856	GANTC	9	950449	950886	-	ID=CCNA_00870.p01;Parent=CCNA_00870.t01;Dbxref=GI:221233807,GeneID:7329910;Name=CCNA_00870;Note=CC_0827;codon_start=1;experiment=EXISTENCE:Ribosome profiling;product=hypothetical protein;protein_id=YP_002516243.1;transl_table=11;translation=length.145	CDS
rs|NC_011916|NC_011916.1	951337	951339	GANTC	13	950906	951757	-	ID=CCNA_00871.p01;Parent=CCNA_00871.t01;Dbxref=GI:221233808,GeneID:7329911;Name=CCNA_00871;Note=CC_0828;codon_start=1;experiment=EXISTENCE:LC-MS,EXISTENCE:Ribosome profiling,Start codon verified by LC-MS;product=carbon-nitrogen hydrolase family protein;protein_id=YP_002516244.1;transl_table=11;translation=length.283	CDS
rs|NC_011916|NC_011916.1	952015	952017	GANTC	5	951754	952008	-	ID=CCNA_00872.p01;Parent=CCNA_00872.t01;Dbxref=GI:221233809,GeneID:7329912;Name=CCNA_00872;Note=CC_0829;codon_start=1;experiment=EXISTENCE:LC-MS,EXISTENCE:Ribosome profiling,Start codon verified by LC-MS;product=glutaredoxin;protein_id=YP_002516245.1;transl_table=11;translation=length.84	CDS
rs|NC_011916|NC_011916.1	954067	954069	GANTC	9	953903	954307	-	ID=CCNA_00876.p01;Parent=CCNA_00876.t01;Dbxref=GI:221233813,GeneID:7329916;eC_number=3.6.1.-;Name=CCNA_00876;Note=CC_0833;codon_start=1;experiment=EXISTENCE:LC-MS,EXISTENCE:Ribosome profiling,Start codon verified by LC-MS;product=7%2C8-dihydro-8-oxoguanine-triphosphatase;protein_id=YP_002516249.1;transl_table=11;translation=length.134	CDS
rs|NC_011916|NC_011916.1	955223	955225	GANTC	7	955220	956650	+	ID=CCNA_00878.p01;Parent=CCNA_00878.t01;Dbxref=GI:221233815,GeneID:7329918;Name=CCNA_00878;Note=CC_0835;codon_start=1;experiment=EXISTENCE:LC-MS,EXISTENCE:Ribosome profiling,Start codon verified by LC-MS;product=ATP-dependent RNA helicase;protein_id=YP_002516251.1;transl_table=11;translation=length.476	CDS
rs|NC_011916|NC_011916.1	956738	956740	GANTC	4	956807	959071	+	ID=CCNA_00879.p01;Parent=CCNA_00879.t01;Dbxref=GI:221233816,GeneID:7329919;eC_number=2.7.13.3;Name=CCNA_00879;Note=CC_0836;codon_start=1;experiment=EXISTENCE:LC-MS;product=PAS-family sensor histidine kinase;protein_id=YP_002516252.1;transl_table=11;translation=length.754	CDS
rs|NC_011916|NC_011916.1	964283	964285	GANTC	3	964182	964730	-	ID=CCNA_00885.p01;Parent=CCNA_00885.t01;Dbxref=GI:221233822,GeneID:7329925;Name=CCNA_00885;Note=CC_0842;codon_start=1;experiment=EXISTENCE:Ribosome profiling;product=MazE-like antitoxin protein;protein_id=YP_002516258.1;transl_table=11;translation=length.182	CDS
rs|NC_011916|NC_011916.1	964785	964787	GANTC	3	964182	964730	-	ID=CCNA_00885.p01;Parent=CCNA_00885.t01;Dbxref=GI:221233822,GeneID:7329925;Name=CCNA_00885;Note=CC_0842;codon_start=1;experiment=EXISTENCE:Ribosome profiling;product=MazE-like antitoxin protein;protein_id=YP_002516258.1;transl_table=11;translation=length.182	CDS
rs|NC_011916|NC_011916.1	965133	965135	GANTC	8	964937	966184	+	ID=CCNA_00886.p01;Parent=CCNA_00886.t01;Dbxref=GI:221233823,GeneID:7329926;eC_number=2.7.2.4;Name=CCNA_00886;Note=CC_0843;codon_start=1;experiment=EXISTENCE:LC-MS,EXISTENCE:Ribosome profiling;product=aspartokinase;protein_id=YP_002516259.1;transl_table=11;translation=length.415	CDS
rs|NC_011916|NC_011916.1	969546	969548	GANTC	7	968889	969827	+	ID=CCNA_00891.p01;Parent=CCNA_00891.t01;Dbxref=GI:221233828,GeneID:7329931;Name=CCNA_00891;Note=CC_0848;codon_start=1;product=transporter%2C drug/metabolite exporter family;protein_id=YP_002516264.1;transl_table=11;translation=length.312	CDS
rs|NC_011916|NC_011916.1	972622	972624	GANTC	12	970314	972578	+	ID=CCNA_00892.p01;Parent=CCNA_00892.t01;Dbxref=GI:221233829,GeneID:7329933;eC_number=2.7.3.9;Name=CCNA_00892;Note=CC_0849;codon_start=1;experiment=EXISTENCE:LC-MS,EXISTENCE:Ribosome profiling;product=phosphoenolpyruvate-protein phosphotransferase;protein_id=YP_002516265.1;transl_table=11;translation=length.754	CDS
rs|NC_011916|NC_011916.1	973321	973323	GANTC	3	972738	973802	+	ID=CCNA_00893.p01;Parent=CCNA_00893.t01;Dbxref=GI:221233830,GeneID:7329934;Name=CCNA_00893;Note=CC_0850;codon_start=1;experiment=EXISTENCE:LC-MS,EXISTENCE:Ribosome profiling,Start codon verified by LC-MS;product=helix-turn-helix DNA-binding protein;protein_id=YP_002516266.1;transl_table=11;translation=length.354	CDS
rs|NC_011916|NC_011916.1	975387	975389	GANTC	4	975146	975541	+	ID=CCNA_00895.p01;Parent=CCNA_00895.t01;Dbxref=GI:221233832,GeneID:7329936;Name=CCNA_00895;Note=CC_0852;codon_start=1;experiment=EXISTENCE:LC-MS,EXISTENCE:Ribosome profiling;product=hypothetical protein;protein_id=YP_002516268.1;transl_table=11;translation=length.131	CDS
rs|NC_011916|NC_011916.1	975468	975470	GANTC	13	975146	975541	+	ID=CCNA_00895.p01;Parent=CCNA_00895.t01;Dbxref=GI:221233832,GeneID:7329936;Name=CCNA_00895;Note=CC_0852;codon_start=1;experiment=EXISTENCE:LC-MS,EXISTENCE:Ribosome profiling;product=hypothetical protein;protein_id=YP_002516268.1;transl_table=11;translation=length.131	CDS
rs|NC_011916|NC_011916.1	975727	975729	GANTC	3	975549	975920	-	ID=CCNA_00896.p01;Parent=CCNA_00896.t01;Dbxref=GI:221233833,GeneID:7329937;Name=CCNA_00896;Note=CC_0853;codon_start=1;product=hypothetical protein;protein_id=YP_002516269.1;transl_table=11;translation=length.123	CDS
rs|NC_011916|NC_011916.1	976633	976635	GANTC	4	976253	977020	-	ID=CCNA_00898.p01;Parent=CCNA_00898.t01;Dbxref=GI:221233835,GeneID:7329939;eC_number=4.2.1.70;Name=CCNA_00898;Note=CC_0855;codon_start=1;experiment=EXISTENCE:LC-MS,EXISTENCE:Ribosome profiling;product=ribosomal large subunit pseudouridine synthase F;protein_id=YP_002516271.1;transl_table=11;translation=length.255	CDS
rs|NC_011916|NC_011916.1	978444	978446	GANTC	29	978293	980500	+	ID=CCNA_00900.p01;Parent=CCNA_00900.t01;Dbxref=GI:221233837,GeneID:7329941;eC_number=2.7.13.3;Name=CCNA_00900;Note=CC_0857;codon_start=1;product=CHASE4-family GGDEF/EAL protein;protein_id=YP_002516273.1;transl_table=11;translation=length.735	CDS
rs|NC_011916|NC_011916.1	978795	978797	GANTC	7	978293	980500	+	ID=CCNA_00900.p01;Parent=CCNA_00900.t01;Dbxref=GI:221233837,GeneID:7329941;eC_number=2.7.13.3;Name=CCNA_00900;Note=CC_0857;codon_start=1;product=CHASE4-family GGDEF/EAL protein;protein_id=YP_002516273.1;transl_table=11;translation=length.735	CDS
rs|NC_011916|NC_011916.1	979040	979042	GANTC	8	978293	980500	+	ID=CCNA_00900.p01;Parent=CCNA_00900.t01;Dbxref=GI:221233837,GeneID:7329941;eC_number=2.7.13.3;Name=CCNA_00900;Note=CC_0857;codon_start=1;product=CHASE4-family GGDEF/EAL protein;protein_id=YP_002516273.1;transl_table=11;translation=length.735	CDS
rs|NC_011916|NC_011916.1	980741	980743	GANTC	6	980770	981606	-	ID=CCNA_00901.p01;Parent=CCNA_00901.t01;Dbxref=GI:221233838,GeneID:7329942;Name=CCNA_00901;Note=CC_0858;codon_start=1;experiment=EXISTENCE:LC-MS,EXISTENCE:Ribosome profiling;product=alpha/beta hydrolase family protein;protein_id=YP_002516274.1;transl_table=11;translation=length.278	CDS
rs|NC_011916|NC_011916.1	981339	981341	GANTC	9	980770	981606	-	ID=CCNA_00901.p01;Parent=CCNA_00901.t01;Dbxref=GI:221233838,GeneID:7329942;Name=CCNA_00901;Note=CC_0858;codon_start=1;experiment=EXISTENCE:LC-MS,EXISTENCE:Ribosome profiling;product=alpha/beta hydrolase family protein;protein_id=YP_002516274.1;transl_table=11;translation=length.278	CDS
rs|NC_011916|NC_011916.1	981610	981612	GANTC	8	980770	981606	-	ID=CCNA_00901.p01;Parent=CCNA_00901.t01;Dbxref=GI:221233838,GeneID:7329942;Name=CCNA_00901;Note=CC_0858;codon_start=1;experiment=EXISTENCE:LC-MS,EXISTENCE:Ribosome profiling;product=alpha/beta hydrolase family protein;protein_id=YP_002516274.1;transl_table=11;translation=length.278	CDS
rs|NC_011916|NC_011916.1	981710	981712	GANTC	2	980770	981606	-	ID=CCNA_00901.p01;Parent=CCNA_00901.t01;Dbxref=GI:221233838,GeneID:7329942;Name=CCNA_00901;Note=CC_0858;codon_start=1;experiment=EXISTENCE:LC-MS,EXISTENCE:Ribosome profiling;product=alpha/beta hydrolase family protein;protein_id=YP_002516274.1;transl_table=11;translation=length.278	CDS
rs|NC_011916|NC_011916.1	982242	982244	GANTC	7	981935	982915	+	ID=CCNA_00902.p01;Parent=CCNA_00902.t01;Dbxref=GI:221233839,PDB:4IRX,GeneID:7329943;Name=ibpA;Note=CC_0859;codon_start=1;experiment=EXISTENCE:LC-MS,EXISTENCE:Ribosome profiling;locus_tag=CCNA_00902;product=inositol ABC transporter%2C periplasmic inositol-binding protein IbpA;protein_id=YP_002516275.1;transl_table=11;translation=length.326	CDS
rs|NC_011916|NC_011916.1	982784	982786	GANTC	3	981935	982915	+	ID=CCNA_00902.p01;Parent=CCNA_00902.t01;Dbxref=GI:221233839,PDB:4IRX,GeneID:7329943;Name=ibpA;Note=CC_0859;codon_start=1;experiment=EXISTENCE:LC-MS,EXISTENCE:Ribosome profiling;locus_tag=CCNA_00902;product=inositol ABC transporter%2C periplasmic inositol-binding protein IbpA;protein_id=YP_002516275.1;transl_table=11;translation=length.326	CDS
rs|NC_011916|NC_011916.1	985880	985882	GANTC	6	984482	985480	+	ID=CCNA_00904.p01;Parent=CCNA_00904.t01;Dbxref=GI:221233841,GeneID:7329945;Name=iatP;Note=CC_0861;codon_start=1;locus_tag=CCNA_00904;product=inositol ABC transport system%2C permease protein IatP;protein_id=YP_002516277.1;transl_table=11;translation=length.332	CDS
rs|NC_011916|NC_011916.1	988008	988010	GANTC	2	987377	988105	-	ID=CCNA_00907.p01;Parent=CCNA_00907.t01;Dbxref=GI:221233844,GeneID:7329948;Name=CCNA_00907;Note=CC_0864;codon_start=1;experiment=EXISTENCE:LC-MS,EXISTENCE:Ribosome profiling;product=hypothetical protein;protein_id=YP_002516280.1;transl_table=11;translation=length.242	CDS
rs|NC_011916|NC_011916.1	989868	989870	GANTC	6	989266	990003	-	ID=CCNA_00909.p01;Parent=CCNA_00909.t01;Dbxref=GI:594552027,GeneID:7329950;Name=CCNA_00909;Note=CC_0866;codon_start=1;experiment=EXISTENCE:LC-MS,EXISTENCE:Ribosome profiling,Start codon verified by LC-MS;product=hypothetical protein;protein_id=YP_002516282.2;transl_table=11;translation=length.245	CDS
rs|NC_011916|NC_011916.1	991876	991878	GANTC	10	991329	991919	-	ID=CCNA_00911.p01;Parent=CCNA_00911.t01;Dbxref=GI:221233848,GeneID:7329952;Name=CCNA_00911;Note=CC_0868;codon_start=1;product=AAA domain ATPase;protein_id=YP_002516284.1;transl_table=11;translation=length.196	CDS
rs|NC_011916|NC_011916.1	993214	993216	GANTC	8	993033	993209	-	ID=CCNA_00913.p01;Parent=CCNA_00913.t01;Dbxref=GI:221233850,GeneID:7329954;Name=CCNA_00913;Note=CC_0870;codon_start=1;experiment=EXISTENCE:Ribosome profiling;product=hypothetical protein;protein_id=YP_002516286.1;transl_table=11;translation=length.58	CDS
rs|NC_011916|NC_011916.1	993924	993926	GANTC	4	993947	994708	+	ID=CCNA_00915.p01;Parent=CCNA_00915.t01;Dbxref=GI:594552028,GeneID:7329956;Name=CCNA_00915;Note=CC_0872;codon_start=1;experiment=EXISTENCE:LC-MS,EXISTENCE:Ribosome profiling;product=Molybdenum cofactor sulfurase related protein;protein_id=YP_002516288.2;transl_table=11;translation=length.253	CDS
rs|NC_011916|NC_011916.1	996217	996219	GANTC	12	995336	996205	+	ID=CCNA_00918.p01;Parent=CCNA_00918.t01;Dbxref=GI:221233855,GeneID:7329959;eC_number=2.1.1.-;Name=CCNA_00918;Note=CC_0875;codon_start=1;experiment=EXISTENCE:LC-MS,EXISTENCE:Ribosome profiling;product=peptide release factor-glutamine N5-methyltransferase;protein_id=YP_002516291.1;transl_table=11;translation=length.289	CDS
rs|NC_011916|NC_011916.1	996561	996563	GANTC	13	996464	997576	+	ID=CCNA_00920.p01;Parent=CCNA_00920.t01;Dbxref=GI:221233857,GeneID:7329961;Name=CCNA_00920;Note=CC_0876;codon_start=1;experiment=EXISTENCE:LC-MS,EXISTENCE:Ribosome profiling;product=hypothetical protein;protein_id=YP_002516293.1;transl_table=11;translation=length.370	CDS
rs|NC_011916|NC_011916.1	998457	998459	GANTC	2	997744	998499	+	ID=CCNA_00921.p01;Parent=CCNA_00921.t01;Dbxref=GI:221233858,GeneID:7329962;eC_number=3.4.24.-;Name=CCNA_00921;Note=CC_0877;codon_start=1;experiment=EXISTENCE:LC-MS,EXISTENCE:Ribosome profiling;product=zinc metalloprotease;protein_id=YP_002516294.1;transl_table=11;translation=length.251	CDS
rs|NC_011916|NC_011916.1	999814	999816	GANTC	11	998598	1001177	+	ID=CCNA_00922.p01;Parent=CCNA_00922.t01;Dbxref=GI:221233859,GeneID:7329963;Name=clpB;Note=CC_0878;codon_start=1;experiment=EXISTENCE:LC-MS,EXISTENCE:Ribosome profiling,Start codon verified by LC-MS;locus_tag=CCNA_00922;product=ClpB protein;protein_id=YP_002516295.1;transl_table=11;translation=length.859	CDS
rs|NC_011916|NC_011916.1	1002631	1002633	GANTC	6	1002665	1003636	-	ID=CCNA_00926.p01;Parent=CCNA_00926.t01;Dbxref=GI:221233863,GeneID:7329967;Name=CCNA_00926;Note=CC_0882;codon_start=1;experiment=EXISTENCE:Ribosome profiling;product=acyl CoA thioesterase;protein_id=YP_002516299.1;transl_table=11;translation=length.323	CDS
rs|NC_011916|NC_011916.1	1008609	1008611	GANTC	3	1008616	1010022	+	ID=CCNA_00933.p01;Parent=CCNA_00933.t01;Dbxref=GI:594552031,GeneID:7333063;Name=CCNA_00933;Note=CC_0889;codon_start=1;experiment=EXISTENCE:LC-MS,EXISTENCE:Ribosome profiling;product=M28 Zn-Peptidase;protein_id=YP_002516306.2;transl_table=11;translation=length.468	CDS
rs|NC_011916|NC_011916.1	1014421	1014423	GANTC	8697	1014360	1014431	-	ID=CCNA_R0125.r01;Parent=CCNA_R0125;Dbxref=GeneID:18668845;Name=CCNA_R0125;experiment=EXISTENCE:RNA-seq;ncRNA_class=other;product=small non-coding RNA	ncRNA
rs|NC_011916|NC_011916.1	1018236	1018238	GANTC	18	1017151	1018374	-	ID=CCNA_00941.p01;Parent=CCNA_00941.t01;Dbxref=GI:594552032,GeneID:7333071;eC_number=2.1.1.61;Name=CCNA_00941;Note=CC_0897;codon_start=1;experiment=EXISTENCE:LC-MS,EXISTENCE:Ribosome profiling,Start codon verified by LC-MS;product=tRNA (5-methylaminomethyl-2-thiouridylate)-methyltransferase MnmA;protein_id=YP_002516314.2;transl_table=11;translation=length.407	CDS
rs|NC_011916|NC_011916.1	1018335	1018337	GANTC	3	1017151	1018374	-	ID=CCNA_00941.p01;Parent=CCNA_00941.t01;Dbxref=GI:594552032,GeneID:7333071;eC_number=2.1.1.61;Name=CCNA_00941;Note=CC_0897;codon_start=1;experiment=EXISTENCE:LC-MS,EXISTENCE:Ribosome profiling,Start codon verified by LC-MS;product=tRNA (5-methylaminomethyl-2-thiouridylate)-methyltransferase MnmA;protein_id=YP_002516314.2;transl_table=11;translation=length.407	CDS
rs|NC_011916|NC_011916.1	1028605	1028607	GANTC	6	1026984	1028648	+	ID=CCNA_00950.p01;Parent=CCNA_00950.t01;Dbxref=GI:221233887,GeneID:7333080;Name=fliF;Note=CC_0905;codon_start=1;experiment=EXISTENCE:LC-MS,EXISTENCE:Ribosome profiling;locus_tag=CCNA_00950;product=flagellar M-ring protein FliF;protein_id=YP_002516323.1;transl_table=11;translation=length.554	CDS
rs|NC_011916|NC_011916.1	1032537	1032539	GANTC	3	1032336	1034438	+	ID=CCNA_00956.p01;Parent=CCNA_00956.t01;Dbxref=GI:221233893,GeneID:7333086;Name=flhA;Note=CC_0910;codon_start=1;experiment=EXISTENCE:LC-MS,EXISTENCE:Ribosome profiling,Start codon verified by LC-MS;locus_tag=CCNA_00956;product=flagellar biosynthesis protein FlhA;protein_id=YP_002516329.1;transl_table=11;translation=length.700	CDS
rs|NC_011916|NC_011916.1	1032823	1032825	GANTC	19	1032336	1034438	+	ID=CCNA_00956.p01;Parent=CCNA_00956.t01;Dbxref=GI:221233893,GeneID:7333086;Name=flhA;Note=CC_0910;codon_start=1;experiment=EXISTENCE:LC-MS,EXISTENCE:Ribosome profiling,Start codon verified by LC-MS;locus_tag=CCNA_00956;product=flagellar biosynthesis protein FlhA;protein_id=YP_002516329.1;transl_table=11;translation=length.700	CDS
rs|NC_011916|NC_011916.1	1037462	1037464	GANTC	2	1037402	1038040	+	ID=CCNA_00959.p01;Parent=CCNA_00959.t01;Dbxref=GI:221233896,GeneID:7333089;Name=CCNA_00959;codon_start=1;experiment=EXISTENCE:LC-MS,EXISTENCE:Ribosome profiling;product=TetR-family transcriptional regulator;protein_id=YP_002516332.1;transl_table=11;translation=length.212	CDS
rs|NC_011916|NC_011916.1	1037726	1037728	GANTC	10	1037402	1038040	+	ID=CCNA_00959.p01;Parent=CCNA_00959.t01;Dbxref=GI:221233896,GeneID:7333089;Name=CCNA_00959;codon_start=1;experiment=EXISTENCE:LC-MS,EXISTENCE:Ribosome profiling;product=TetR-family transcriptional regulator;protein_id=YP_002516332.1;transl_table=11;translation=length.212	CDS
rs|NC_011916|NC_011916.1	1038174	1038176	GANTC	5	1038075	1038479	+	ID=CCNA_00961.p01;Parent=CCNA_00961.t01;Dbxref=GI:221233898,GeneID:7333091;Name=CCNA_00961;codon_start=1;experiment=EXISTENCE:Ribosome profiling;product=hypothetical protein;protein_id=YP_002516334.1;transl_table=11;translation=length.134	CDS
rs|NC_011916|NC_011916.1	1038704	1038706	GANTC	5	1038480	1038926	-	ID=CCNA_00962.p01;Parent=CCNA_00962.t01;Dbxref=GI:221233899,GeneID:7333092;Name=CCNA_00962;Note=CC_0915;codon_start=1;experiment=EXISTENCE:Ribosome profiling;product=MarR-family transcriptional regulator;protein_id=YP_002516335.1;transl_table=11;translation=length.148	CDS
rs|NC_011916|NC_011916.1	1040627	1040629	GANTC	13	1039915	1040613	-	ID=CCNA_00965.p01;Parent=CCNA_00965.t01;Dbxref=GI:221233902,GeneID:7333095;Name=CCNA_00965;Note=CC_0917;codon_start=1;experiment=EXISTENCE:Ribosome profiling;product=DnaJ-family chaperone protein;protein_id=YP_002516338.1;transl_table=11;translation=length.232	CDS
rs|NC_011916|NC_011916.1	1040924	1040926	GANTC	7	1040719	1041387	+	ID=CCNA_00966.p01;Parent=CCNA_00966.t01;Dbxref=GI:221233903,GeneID:7333096;eC_number=1.4.3.5;Name=CCNA_00966;Note=CC_0918;codon_start=1;experiment=EXISTENCE:LC-MS,EXISTENCE:Ribosome profiling,Start codon verified by LC-MS;product=pyridoxamine 5'-phosphate oxidase;protein_id=YP_002516339.1;transl_table=11;translation=length.222	CDS
rs|NC_011916|NC_011916.1	1042273	1042275	GANTC	10	1042164	1043663	+	ID=CCNA_00968.p01;Parent=CCNA_00968.t01;Dbxref=GI:221233905,GeneID:7333098;Name=CCNA_00968;Note=CC_0920;codon_start=1;experiment=EXISTENCE:LC-MS,EXISTENCE:Ribosome profiling;product=gluconate kinase;protein_id=YP_002516341.1;transl_table=11;translation=length.499	CDS
rs|NC_011916|NC_011916.1	1050354	1050356	GANTC	14	1050224	1050370	+	ID=CCNA_00972.p01;Parent=CCNA_00972.t01;Dbxref=GI:594552034,GeneID:7333102;Name=CCNA_00972;codon_start=1;experiment=EXISTENCE:Ribosome profiling;product=hypothetical protein;protein_id=YP_002516345.2;transl_table=11;translation=length.48	CDS
rs|NC_011916|NC_011916.1	1055598	1055600	GANTC	9	1055002	1056786	-	ID=CCNA_00976.p01;Parent=CCNA_00976.t01;Dbxref=GI:594552035,GeneID:7333106;eC_number=3.4.21.-;Name=sppA;Note=CC_0927;codon_start=1;experiment=EXISTENCE:LC-MS,EXISTENCE:Ribosome profiling;locus_tag=CCNA_00976;product=signal peptide peptidase A;protein_id=YP_002516349.3;transl_table=11;translation=length.594	CDS
rs|NC_011916|NC_011916.1	1056168	1056170	GANTC	2	1055002	1056786	-	ID=CCNA_00976.p01;Parent=CCNA_00976.t01;Dbxref=GI:594552035,GeneID:7333106;eC_number=3.4.21.-;Name=sppA;Note=CC_0927;codon_start=1;experiment=EXISTENCE:LC-MS,EXISTENCE:Ribosome profiling;locus_tag=CCNA_00976;product=signal peptide peptidase A;protein_id=YP_002516349.3;transl_table=11;translation=length.594	CDS
rs|NC_011916|NC_011916.1	1056291	1056293	GANTC	13	1055002	1056786	-	ID=CCNA_00976.p01;Parent=CCNA_00976.t01;Dbxref=GI:594552035,GeneID:7333106;eC_number=3.4.21.-;Name=sppA;Note=CC_0927;codon_start=1;experiment=EXISTENCE:LC-MS,EXISTENCE:Ribosome profiling;locus_tag=CCNA_00976;product=signal peptide peptidase A;protein_id=YP_002516349.3;transl_table=11;translation=length.594	CDS
rs|NC_011916|NC_011916.1	1057145	1057147	GANTC	20	1057201	1057274	+	ID=CCNA_R0022.r01;Parent=CCNA_R0022;Dbxref=GeneID:7333108;Name=CCNA_R0022;Note=CC_t08;experiment=EXISTENCE:RNA-seq;product=tRNA-Gln	tRNA
rs|NC_011916|NC_011916.1	1057256	1057258	GANTC	243	1057201	1057274	+	ID=CCNA_R0022.r01;Parent=CCNA_R0022;Dbxref=GeneID:7333108;Name=CCNA_R0022;Note=CC_t08;experiment=EXISTENCE:RNA-seq;product=tRNA-Gln	tRNA
rs|NC_011916|NC_011916.1	1057340	1057342	GANTC	185	1057369	1057779	+	ID=CCNA_00977.p01;Parent=CCNA_00977.t01;Dbxref=GI:221233914,GeneID:7333109;Name=CCNA_00977;Note=CC_0928;codon_start=1;product=transposase%2C IS4/5 family;protein_id=YP_002516350.1;transl_table=11;translation=length.136	CDS
rs|NC_011916|NC_011916.1	1057349	1057351	GANTC	2	1057369	1057779	+	ID=CCNA_00977.p01;Parent=CCNA_00977.t01;Dbxref=GI:221233914,GeneID:7333109;Name=CCNA_00977;Note=CC_0928;codon_start=1;product=transposase%2C IS4/5 family;protein_id=YP_002516350.1;transl_table=11;translation=length.136	CDS
rs|NC_011916|NC_011916.1	1059053	1059055	GANTC	34	1058314	1059390	+	ID=CCNA_00979.p01;Parent=CCNA_00979.t01;Dbxref=GI:221233916,GeneID:7333111;Name=CCNA_00979;Note=CC_0930;codon_start=1;experiment=EXISTENCE:LC-MS,EXISTENCE:Ribosome profiling;product=RND family efflux transporter%2C MFP subunit;protein_id=YP_002516352.1;transl_table=11;translation=length.358	CDS
rs|NC_011916|NC_011916.1	1059624	1059626	GANTC	6	1059395	1060600	+	ID=CCNA_00980.p01;Parent=CCNA_00980.t01;Dbxref=GI:221233917,GeneID:7333112;Name=lolE;Note=CC_0931;codon_start=1;locus_tag=CCNA_00980;product=ABC-type transport system involved in lipoprotein release%2C permease component LolE;protein_id=YP_002516353.1;transl_table=11;translation=length.401	CDS
rs|NC_011916|NC_011916.1	1062571	1062573	GANTC	3	1062171	1063988	-	ID=CCNA_00983.p01;Parent=CCNA_00983.t01;Dbxref=GI:221233920,GeneID:7333115;eC_number=2.7.13.3;Name=CCNA_00983;Note=CC_0934;codon_start=1;product=hybrid sensor histidine kinase/receiver protein;protein_id=YP_002516356.1;transl_table=11;translation=length.605	CDS
rs|NC_011916|NC_011916.1	1063964	1063966	GANTC	3	1062171	1063988	-	ID=CCNA_00983.p01;Parent=CCNA_00983.t01;Dbxref=GI:221233920,GeneID:7333115;eC_number=2.7.13.3;Name=CCNA_00983;Note=CC_0934;codon_start=1;product=hybrid sensor histidine kinase/receiver protein;protein_id=YP_002516356.1;transl_table=11;translation=length.605	CDS
rs|NC_011916|NC_011916.1	1064077	1064079	GANTC	7	1064062	1064613	-	ID=CCNA_00984.p01;Parent=CCNA_00984.t01;Dbxref=GI:221233921,GeneID:7333116;eC_number=2.3.1.-;Name=CCNA_00984;Note=CC_0935;codon_start=1;experiment=EXISTENCE:LC-MS,EXISTENCE:Ribosome profiling;product=phosphinothricin N-acetyltransferase;protein_id=YP_002516357.1;transl_table=11;translation=length.183	CDS
rs|NC_011916|NC_011916.1	1069311	1069313	GANTC	4	1068127	1069569	-	ID=CCNA_00988.p01;Parent=CCNA_00988.t01;Dbxref=GI:221233925,GeneID:7333120;eC_number=5.-.-.-;Name=CCNA_00988;Note=CC_0939;codon_start=1;experiment=EXISTENCE:LC-MS;product=isopenicillin N epimerase;protein_id=YP_002516361.1;transl_table=11;translation=length.480	CDS
rs|NC_011916|NC_011916.1	1072941	1072943	GANTC	4	1072625	1073638	-	ID=CCNA_00992.p01;Parent=CCNA_00992.t01;Dbxref=GI:221233929,GeneID:7333124;Name=CCNA_00992;Note=CC_0943;codon_start=1;experiment=EXISTENCE:LC-MS,EXISTENCE:Ribosome profiling,Start codon verified by LC-MS;product=hypothetical protein;protein_id=YP_002516365.1;transl_table=11;translation=length.337	CDS
rs|NC_011916|NC_011916.1	1079799	1079801	GANTC	5	1078807	1079691	+	ID=CCNA_00996.p01;Parent=CCNA_00996.t01;Dbxref=GI:221233933,GeneID:7333128;eC_number=4.2.1.17;Name=CCNA_00996;Note=CC_0947;codon_start=1;experiment=EXISTENCE:LC-MS,EXISTENCE:Ribosome profiling,Start codon verified by LC-MS;product=enoyl-CoA hydratase;protein_id=YP_002516369.1;transl_table=11;translation=length.294	CDS
rs|NC_011916|NC_011916.1	1080213	1080215	GANTC	6	1079915	1081138	+	ID=CCNA_00997.p01;Parent=CCNA_00997.t01;Dbxref=GI:221233934,GeneID:7333129;Name=CCNA_00997;Note=CC_0948;codon_start=1;experiment=EXISTENCE:LC-MS,EXISTENCE:Ribosome profiling;product=hypothetical protein;protein_id=YP_002516370.1;transl_table=11;translation=length.407	CDS
rs|NC_011916|NC_011916.1	1080510	1080512	GANTC	3	1079915	1081138	+	ID=CCNA_00997.p01;Parent=CCNA_00997.t01;Dbxref=GI:221233934,GeneID:7333129;Name=CCNA_00997;Note=CC_0948;codon_start=1;experiment=EXISTENCE:LC-MS,EXISTENCE:Ribosome profiling;product=hypothetical protein;protein_id=YP_002516370.1;transl_table=11;translation=length.407	CDS
rs|NC_011916|NC_011916.1	1081790	1081792	GANTC	19	1081367	1081786	+	ID=CCNA_00998.p01;Parent=CCNA_00998.t01;Dbxref=GI:221233935,GeneID:7333130;Name=CCNA_00998;Note=CC_0949;codon_start=1;experiment=EXISTENCE:LC-MS,EXISTENCE:Ribosome profiling,Start codon verified by LC-MS;product=ROS/MUCR transcriptional regulator;protein_id=YP_002516371.1;transl_table=11;translation=length.139	CDS
rs|NC_011916|NC_011916.1	1081881	1081883	GANTC	5	1081367	1081786	+	ID=CCNA_00998.p01;Parent=CCNA_00998.t01;Dbxref=GI:221233935,GeneID:7333130;Name=CCNA_00998;Note=CC_0949;codon_start=1;experiment=EXISTENCE:LC-MS,EXISTENCE:Ribosome profiling,Start codon verified by LC-MS;product=ROS/MUCR transcriptional regulator;protein_id=YP_002516371.1;transl_table=11;translation=length.139	CDS
rs|NC_011916|NC_011916.1	1081929	1081931	GANTC	4	1081984	1082481	+	ID=CCNA_00999.p01;Parent=CCNA_00999.t01;Dbxref=GI:594552037,GeneID:7333131;Name=CCNA_00999;codon_start=1;experiment=EXISTENCE:LC-MS,EXISTENCE:Ribosome profiling;product=PAS domain protein;protein_id=YP_002516372.2;transl_table=11;translation=length.165	CDS
rs|NC_011916|NC_011916.1	1081951	1081953	GANTC	111	1081984	1082481	+	ID=CCNA_00999.p01;Parent=CCNA_00999.t01;Dbxref=GI:594552037,GeneID:7333131;Name=CCNA_00999;codon_start=1;experiment=EXISTENCE:LC-MS,EXISTENCE:Ribosome profiling;product=PAS domain protein;protein_id=YP_002516372.2;transl_table=11;translation=length.165	CDS
rs|NC_011916|NC_011916.1	1081981	1081983	GANTC	175	1081984	1082481	+	ID=CCNA_00999.p01;Parent=CCNA_00999.t01;Dbxref=GI:594552037,GeneID:7333131;Name=CCNA_00999;codon_start=1;experiment=EXISTENCE:LC-MS,EXISTENCE:Ribosome profiling;product=PAS domain protein;protein_id=YP_002516372.2;transl_table=11;translation=length.165	CDS
rs|NC_011916|NC_011916.1	1084010	1084012	GANTC	2	1083961	1084761	-	ID=CCNA_01002.p01;Parent=CCNA_01002.t01;Dbxref=GI:221233939,GeneID:7333134;Name=fliP;Note=CC_0951;codon_start=1;experiment=EXISTENCE:Ribosome profiling;locus_tag=CCNA_01002;product=flagellar biosyntheis protein FliP;protein_id=YP_002516375.1;transl_table=11;translation=length.266	CDS
rs|NC_011916|NC_011916.1	1085066	1085068	GANTC	6	1084761	1085081	-	ID=CCNA_01003.p01;Parent=CCNA_01003.t01;Dbxref=GI:221233940,GeneID:7333135;Name=fliO;Note=CC_0952;codon_start=1;experiment=EXISTENCE:LC-MS,EXISTENCE:Ribosome profiling;locus_tag=CCNA_01003;product=flagellar biosynthesis protein FliO;protein_id=YP_002516376.1;transl_table=11;translation=length.106	CDS
rs|NC_011916|NC_011916.1	1085488	1085490	GANTC	8	1085196	1085639	+	ID=CCNA_01004.p01;Parent=CCNA_01004.t01;Dbxref=GI:221233941,GeneID:7333136;Name=flgB;Note=CC_0953;codon_start=1;experiment=EXISTENCE:Ribosome profiling;locus_tag=CCNA_01004;product=flagellar basal-body rod protein FlgB;protein_id=YP_002516377.1;transl_table=11;translation=length.147	CDS
rs|NC_011916|NC_011916.1	1085642	1085644	GANTC	10	1085196	1085639	+	ID=CCNA_01004.p01;Parent=CCNA_01004.t01;Dbxref=GI:221233941,GeneID:7333136;Name=flgB;Note=CC_0953;codon_start=1;experiment=EXISTENCE:Ribosome profiling;locus_tag=CCNA_01004;product=flagellar basal-body rod protein FlgB;protein_id=YP_002516377.1;transl_table=11;translation=length.147	CDS
rs|NC_011916|NC_011916.1	1085965	1085967	GANTC	6	1085652	1086071	+	ID=CCNA_01005.p01;Parent=CCNA_01005.t01;Dbxref=GI:221233942,GeneID:7333137;Name=flgC;Note=CC_0954;codon_start=1;experiment=EXISTENCE:Ribosome profiling;locus_tag=CCNA_01005;product=flagellar basal-body rod protein flgC;protein_id=YP_002516378.1;transl_table=11;translation=length.139	CDS
rs|NC_011916|NC_011916.1	1086701	1086703	GANTC	13	1086496	1086663	-	ID=CCNA_01007.p01;Parent=CCNA_01007.t01;Dbxref=GI:594552038,GeneID:7333139;Name=CCNA_01007;Note=CC_0956;codon_start=1;experiment=EXISTENCE:Ribosome profiling;product=hypothetical protein;protein_id=YP_002516380.2;transl_table=11;translation=length.55	CDS
rs|NC_011916|NC_011916.1	1087132	1087134	GANTC	11	1086800	1088464	-	ID=CCNA_01008.p01;Parent=CCNA_01008.t01;Dbxref=GI:221233945,GeneID:7333140;eC_number=4.2.1.49;Name=CCNA_01008;Note=CC_0957;codon_start=1;experiment=EXISTENCE:LC-MS,EXISTENCE:Ribosome profiling;product=urocanate hydratase;protein_id=YP_002516381.1;transl_table=11;translation=length.554	CDS
rs|NC_011916|NC_011916.1	1089837	1089839	GANTC	8	1089523	1091064	-	ID=CCNA_01010.p01;Parent=CCNA_01010.t01;Dbxref=GI:221233947,GeneID:7329758;eC_number=4.3.1.3;Name=CCNA_01010;Note=CC_0959;codon_start=1;experiment=EXISTENCE:Ribosome profiling;product=histidine ammonia-lyase;protein_id=YP_002516383.1;transl_table=11;translation=length.513	CDS
rs|NC_011916|NC_011916.1	1092361	1092363	GANTC	6	1092339	1093718	+	ID=CCNA_01012.p01;Parent=CCNA_01012.t01;Dbxref=GI:594552039,GeneID:7329760;eC_number=3.5.3.13;Name=CCNA_01012;Note=CC_0961;codon_start=1;experiment=EXISTENCE:LC-MS,EXISTENCE:Ribosome profiling;product=N-formimino-L-glutamate deiminase;protein_id=YP_002516385.4;transl_table=11;translation=length.459	CDS
rs|NC_011916|NC_011916.1	1094494	1094496	GANTC	2	1094451	1094527	-	ID=CCNA_R0023.r01;Parent=CCNA_R0023;Dbxref=GeneID:7329762;Name=CCNA_R0023;Note=CC_t09;experiment=EXISTENCE:RNA-seq;product=tRNA-Met	tRNA
rs|NC_011916|NC_011916.1	1098080	1098082	GANTC	11	1098179	1099771	+	ID=CCNA_01017.p01;Parent=CCNA_01017.t01;Dbxref=GI:221233954,GeneID:7329766;Name=CCNA_01017;Note=CC_0966;codon_start=1;experiment=EXISTENCE:LC-MS,EXISTENCE:Ribosome profiling;product=acyl-CoA synthetase;protein_id=YP_002516390.1;transl_table=11;translation=length.530	CDS
rs|NC_011916|NC_011916.1	1102794	1102796	GANTC	14	1100992	1103268	-	ID=CCNA_01019.p01;Parent=CCNA_01019.t01;Dbxref=GI:221233956,GeneID:7329768;eC_number=3.2.1.21;Name=CCNA_01019;Note=CC_0968;codon_start=1;experiment=EXISTENCE:LC-MS,EXISTENCE:Ribosome profiling;product=beta-glucosidase;protein_id=YP_002516392.1;transl_table=11;translation=length.758	CDS
rs|NC_011916|NC_011916.1	1103379	1103381	GANTC	6	1103332	1104375	-	ID=CCNA_01020.p01;Parent=CCNA_01020.t01;Dbxref=GI:221233957,GeneID:7329769;Name=CCNA_01020;Note=CC_0969;codon_start=1;experiment=EXISTENCE:LC-MS,EXISTENCE:Ribosome profiling,Start codon verified by LC-MS;product=LacI-family transcriptional regulator;protein_id=YP_002516393.1;transl_table=11;translation=length.347	CDS
rs|NC_011916|NC_011916.1	1104858	1104860	GANTC	4	1105026	1108139	+	ID=CCNA_01021.p01;Parent=CCNA_01021.t01;Dbxref=GI:594552041,GeneID:7329770;Name=CCNA_01021;Note=CC_0970;codon_start=1;experiment=EXISTENCE:LC-MS,EXISTENCE:Ribosome profiling;product=TonB-dependent receptor;protein_id=YP_002516394.2;transl_table=11;translation=length.1037	CDS
rs|NC_011916|NC_011916.1	1106104	1106106	GANTC	21	1105026	1108139	+	ID=CCNA_01021.p01;Parent=CCNA_01021.t01;Dbxref=GI:594552041,GeneID:7329770;Name=CCNA_01021;Note=CC_0970;codon_start=1;experiment=EXISTENCE:LC-MS,EXISTENCE:Ribosome profiling;product=TonB-dependent receptor;protein_id=YP_002516394.2;transl_table=11;translation=length.1037	CDS
rs|NC_011916|NC_011916.1	1107229	1107231	GANTC	9	1105026	1108139	+	ID=CCNA_01021.p01;Parent=CCNA_01021.t01;Dbxref=GI:594552041,GeneID:7329770;Name=CCNA_01021;Note=CC_0970;codon_start=1;experiment=EXISTENCE:LC-MS,EXISTENCE:Ribosome profiling;product=TonB-dependent receptor;protein_id=YP_002516394.2;transl_table=11;translation=length.1037	CDS
rs|NC_011916|NC_011916.1	1108484	1108486	GANTC	7	1108366	1109898	+	ID=CCNA_01022.p01;Parent=CCNA_01022.t01;Dbxref=GI:221233959,GeneID:7329771;Name=CCNA_01022;Note=CC_0971;codon_start=1;experiment=EXISTENCE:LC-MS;product=tryptophan halogenase superfamily protein;protein_id=YP_002516395.1;transl_table=11;translation=length.510	CDS
rs|NC_011916|NC_011916.1	1110035	1110037	GANTC	17	1109908	1111458	+	ID=CCNA_01023.p01;Parent=CCNA_01023.t01;Dbxref=GI:221233960,GeneID:7329772;Name=CCNA_01023;Note=CC_0972;codon_start=1;experiment=EXISTENCE:LC-MS,EXISTENCE:Ribosome profiling;product=tryptophan halogenase superfamily protein;protein_id=YP_002516396.1;transl_table=11;translation=length.516	CDS
rs|NC_011916|NC_011916.1	1111571	1111573	GANTC	400	1111617	1112111	-	ID=CCNA_01024.p01;Parent=CCNA_01024.t01;Dbxref=GI:221233961,GeneID:7329773;Name=CCNA_01024;Note=CC_0973;codon_start=1;experiment=EXISTENCE:LC-MS,EXISTENCE:Ribosome profiling;product=hypothetical protein;protein_id=YP_002516397.1;transl_table=11;translation=length.164	CDS
rs|NC_011916|NC_011916.1	1114443	1114445	GANTC	10	1114031	1115644	+	ID=CCNA_01028.p01;Parent=CCNA_01028.t01;Dbxref=GI:594552042,GeneID:7329777;eC_number=3.4.11.1;Name=CCNA_01028;Note=CC_0977;codon_start=1;experiment=EXISTENCE:LC-MS,EXISTENCE:Ribosome profiling;product=M17 family aminopeptidase;protein_id=YP_002516401.2;transl_table=11;translation=length.537	CDS
rs|NC_011916|NC_011916.1	1115480	1115482	GANTC	5	1114031	1115644	+	ID=CCNA_01028.p01;Parent=CCNA_01028.t01;Dbxref=GI:594552042,GeneID:7329777;eC_number=3.4.11.1;Name=CCNA_01028;Note=CC_0977;codon_start=1;experiment=EXISTENCE:LC-MS,EXISTENCE:Ribosome profiling;product=M17 family aminopeptidase;protein_id=YP_002516401.2;transl_table=11;translation=length.537	CDS
rs|NC_011916|NC_011916.1	1118528	1118530	GANTC	8	1115733	1118816	-	ID=CCNA_01029.p01;Parent=CCNA_01029.t01;Dbxref=GI:221233966,GeneID:7329778;eC_number=3.2.1.40;Name=CCNA_01029;Note=CC_0978;codon_start=1;experiment=EXISTENCE:LC-MS,EXISTENCE:Ribosome profiling;product=alpha-L-rhamnosidase;protein_id=YP_002516402.1;transl_table=11;translation=length.1027	CDS
rs|NC_011916|NC_011916.1	1121765	1121767	GANTC	3	1121440	1122033	+	ID=CCNA_01032.p01;Parent=CCNA_01032.t01;Dbxref=GI:594552044,GeneID:7329781;Name=CCNA_01032;Note=CC_0981;codon_start=1;experiment=EXISTENCE:Ribosome profiling;product=RNA polymerase ECF-type sigma factor;protein_id=YP_002516405.2;transl_table=11;translation=length.197	CDS
rs|NC_011916|NC_011916.1	1123141	1123143	GANTC	2	1123037	1123071	-	ID=CCNA_R0128.r01;Parent=CCNA_R0128;Dbxref=GeneID:18668849;Name=CCNA_R0128;experiment=EXISTENCE:RNA-seq;ncRNA_class=other;product=small non-coding RNA	ncRNA
rs|NC_011916|NC_011916.1	1128640	1128642	GANTC	3	1128325	1128505	+	ID=CCNA_R0129.r01;Parent=CCNA_R0129;Dbxref=GeneID:18668850;Name=CCNA_R0129;experiment=EXISTENCE:RNA-seq;ncRNA_class=other;product=small non-coding RNA	ncRNA
rs|NC_011916|NC_011916.1	1129089	1129091	GANTC	11	1129199	1132048	-	ID=CCNA_01036.p01;Parent=CCNA_01036.t01;Dbxref=GI:221233973,GeneID:7329785;Name=CCNA_01036;Note=CC_0985;codon_start=1;experiment=EXISTENCE:LC-MS,EXISTENCE:Ribosome profiling;product=M14 peptidase-family protein;protein_id=YP_002516409.1;transl_table=11;translation=length.949	CDS
rs|NC_011916|NC_011916.1	1132930	1132932	GANTC	5	1132130	1132891	-	ID=CCNA_01037.p01;Parent=CCNA_01037.t01;Dbxref=GI:594552046,GeneID:7329786;Name=CCNA_01037;Note=CC_0986;codon_start=1;experiment=EXISTENCE:LC-MS,EXISTENCE:Ribosome profiling;product=GntR-family transcriptional regulator;protein_id=YP_002516410.2;transl_table=11;translation=length.253	CDS
rs|NC_011916|NC_011916.1	1136925	1136927	GANTC	7	1136823	1136907	-	ID=CCNA_R0130.r01;Parent=CCNA_R0130;Dbxref=GeneID:18668851;Name=CCNA_R0130;experiment=EXISTENCE:RNA-seq;ncRNA_class=other;product=small non-coding RNA	ncRNA
rs|NC_011916|NC_011916.1	1140916	1140918	GANTC	6	1140749	1141093	-	ID=CCNA_01045.p01;Parent=CCNA_01045.t01;Dbxref=GI:221233982,GeneID:7329794;Name=CCNA_01045;Note=CC_0993;codon_start=1;experiment=EXISTENCE:Ribosome profiling;product=conserved hypothetical cytosolic protein;protein_id=YP_002516418.1;transl_table=11;translation=length.114	CDS
rs|NC_011916|NC_011916.1	1141284	1141286	GANTC	4	1141093	1141746	-	ID=CCNA_01046.p01;Parent=CCNA_01046.t01;Dbxref=GI:221233983,GeneID:7329795;eC_number=1.8.4.11;Name=CCNA_01046;Note=CC_0994;codon_start=1;experiment=EXISTENCE:LC-MS,EXISTENCE:Ribosome profiling,Start codon verified by LC-MS;product=peptide methionine sulfoxide reductase msrA;protein_id=YP_002516419.1;transl_table=11;translation=length.217	CDS
rs|NC_011916|NC_011916.1	1142433	1142435	GANTC	5	1142237	1144948	+	ID=CCNA_01047.p01;Parent=CCNA_01047.t01;Dbxref=GI:221233984,GeneID:7329797;Name=CCNA_01047;Note=CC_0995;codon_start=1;experiment=EXISTENCE:LC-MS;product=TonB-dependent receptor;protein_id=YP_002516420.1;transl_table=11;translation=length.903	CDS
rs|NC_011916|NC_011916.1	1144188	1144190	GANTC	9	1142237	1144948	+	ID=CCNA_01047.p01;Parent=CCNA_01047.t01;Dbxref=GI:221233984,GeneID:7329797;Name=CCNA_01047;Note=CC_0995;codon_start=1;experiment=EXISTENCE:LC-MS;product=TonB-dependent receptor;protein_id=YP_002516420.1;transl_table=11;translation=length.903	CDS
rs|NC_011916|NC_011916.1	1146884	1146886	GANTC	5	1146283	1147911	+	ID=CCNA_01050.p01;Parent=CCNA_01050.t01;Dbxref=GI:221233987,GeneID:7329800;Name=CCNA_01050;Note=CC_0998;codon_start=1;experiment=EXISTENCE:LC-MS,EXISTENCE:Ribosome profiling;product=ABC transporter ATP-binding protein;protein_id=YP_002516423.1;transl_table=11;translation=length.542	CDS
rs|NC_011916|NC_011916.1	1147505	1147507	GANTC	9	1146283	1147911	+	ID=CCNA_01050.p01;Parent=CCNA_01050.t01;Dbxref=GI:221233987,GeneID:7329800;Name=CCNA_01050;Note=CC_0998;codon_start=1;experiment=EXISTENCE:LC-MS,EXISTENCE:Ribosome profiling;product=ABC transporter ATP-binding protein;protein_id=YP_002516423.1;transl_table=11;translation=length.542	CDS
rs|NC_011916|NC_011916.1	1147666	1147668	GANTC	4	1146283	1147911	+	ID=CCNA_01050.p01;Parent=CCNA_01050.t01;Dbxref=GI:221233987,GeneID:7329800;Name=CCNA_01050;Note=CC_0998;codon_start=1;experiment=EXISTENCE:LC-MS,EXISTENCE:Ribosome profiling;product=ABC transporter ATP-binding protein;protein_id=YP_002516423.1;transl_table=11;translation=length.542	CDS
rs|NC_011916|NC_011916.1	1147830	1147832	GANTC	4	1146283	1147911	+	ID=CCNA_01050.p01;Parent=CCNA_01050.t01;Dbxref=GI:221233987,GeneID:7329800;Name=CCNA_01050;Note=CC_0998;codon_start=1;experiment=EXISTENCE:LC-MS,EXISTENCE:Ribosome profiling;product=ABC transporter ATP-binding protein;protein_id=YP_002516423.1;transl_table=11;translation=length.542	CDS
rs|NC_011916|NC_011916.1	1147931	1147933	GANTC	2	1146283	1147911	+	ID=CCNA_01050.p01;Parent=CCNA_01050.t01;Dbxref=GI:221233987,GeneID:7329800;Name=CCNA_01050;Note=CC_0998;codon_start=1;experiment=EXISTENCE:LC-MS,EXISTENCE:Ribosome profiling;product=ABC transporter ATP-binding protein;protein_id=YP_002516423.1;transl_table=11;translation=length.542	CDS
rs|NC_011916|NC_011916.1	1149528	1149530	GANTC	13	1148357	1151464	+	ID=CCNA_01051.p01;Parent=CCNA_01051.t01;Dbxref=GI:221233988,GeneID:7329801;Name=CCNA_01051;Note=CC_0999;codon_start=1;experiment=EXISTENCE:LC-MS,EXISTENCE:Ribosome profiling;product=TonB-dependent receptor;protein_id=YP_002516424.1;transl_table=11;translation=length.1035	CDS
rs|NC_011916|NC_011916.1	1152330	1152332	GANTC	3	1152201	1153307	+	ID=CCNA_01053.p01;Parent=CCNA_01053.t01;Dbxref=GI:221233990,GeneID:7329803;eC_number=2.3.1.-;Name=CCNA_01053;Note=CC_1001;codon_start=1;product=acetyltransferase;protein_id=YP_002516426.1;transl_table=11;translation=length.368	CDS
rs|NC_011916|NC_011916.1	1153446	1153448	GANTC	11	1153331	1154830	+	ID=CCNA_01054.p01;Parent=CCNA_01054.t01;Dbxref=GI:221233991,GeneID:7329804;Name=CCNA_01054;Note=CC_1002;codon_start=1;experiment=EXISTENCE:LC-MS,EXISTENCE:Ribosome profiling;product=tryptophan halogenase;protein_id=YP_002516427.1;transl_table=11;translation=length.499	CDS
rs|NC_011916|NC_011916.1	1153479	1153481	GANTC	15	1153331	1154830	+	ID=CCNA_01054.p01;Parent=CCNA_01054.t01;Dbxref=GI:221233991,GeneID:7329804;Name=CCNA_01054;Note=CC_1002;codon_start=1;experiment=EXISTENCE:LC-MS,EXISTENCE:Ribosome profiling;product=tryptophan halogenase;protein_id=YP_002516427.1;transl_table=11;translation=length.499	CDS
rs|NC_011916|NC_011916.1	1153923	1153925	GANTC	5	1153331	1154830	+	ID=CCNA_01054.p01;Parent=CCNA_01054.t01;Dbxref=GI:221233991,GeneID:7329804;Name=CCNA_01054;Note=CC_1002;codon_start=1;experiment=EXISTENCE:LC-MS,EXISTENCE:Ribosome profiling;product=tryptophan halogenase;protein_id=YP_002516427.1;transl_table=11;translation=length.499	CDS
rs|NC_011916|NC_011916.1	1157233	1157235	GANTC	12	1156159	1157466	-	ID=CCNA_01056.p01;Parent=CCNA_01056.t01;Dbxref=GI:594552050,GeneID:7329806;eC_number=2.1.1.-;Name=CCNA_01056;Note=CC_1004;codon_start=1;experiment=EXISTENCE:LC-MS,EXISTENCE:Ribosome profiling;product=methyltransferase;protein_id=YP_002516429.2;transl_table=11;translation=length.435	CDS
rs|NC_011916|NC_011916.1	1159792	1159794	GANTC	8	1159693	1162773	+	ID=CCNA_01059.p01;Parent=CCNA_01059.t01;Dbxref=GI:594552051,GeneID:7329809;Name=rsaA;Note=CC_1007;codon_start=1;experiment=EXISTENCE:LC-MS,EXISTENCE:Ribosome profiling,Start codon verified by LC-MS;locus_tag=CCNA_01059;product=S-layer protein rsaA;protein_id=YP_002516432.2;transl_table=11;translation=length.1026	CDS
rs|NC_011916|NC_011916.1	1161605	1161607	GANTC	7	1159693	1162773	+	ID=CCNA_01059.p01;Parent=CCNA_01059.t01;Dbxref=GI:594552051,GeneID:7329809;Name=rsaA;Note=CC_1007;codon_start=1;experiment=EXISTENCE:LC-MS,EXISTENCE:Ribosome profiling,Start codon verified by LC-MS;locus_tag=CCNA_01059;product=S-layer protein rsaA;protein_id=YP_002516432.2;transl_table=11;translation=length.1026	CDS
rs|NC_011916|NC_011916.1	1163332	1163334	GANTC	29	1163016	1164752	+	ID=CCNA_01060.p01;Parent=CCNA_01060.t01;Dbxref=GI:221233997,GeneID:7329810;Name=rsaD;Note=CC_1008;codon_start=1;experiment=EXISTENCE:LC-MS,EXISTENCE:Ribosome profiling;locus_tag=CCNA_01060;product=type I protein secretion ATP-binding protein RsaD;protein_id=YP_002516433.1;transl_table=11;translation=length.578	CDS
rs|NC_011916|NC_011916.1	1166255	1166257	GANTC	18	1166270	1167247	+	ID=CCNA_01062.p01;Parent=CCNA_01062.t01;Dbxref=GI:221233999,GeneID:7329812;eC_number=4.2.1.47;Name=CCNA_01062;Note=CC_1010;codon_start=1;experiment=EXISTENCE:LC-MS,EXISTENCE:Ribosome profiling,Start codon verified by LC-MS;product=GDP-mannose 4%2C6 dehydratase;protein_id=YP_002516435.1;transl_table=11;translation=length.325	CDS
rs|NC_011916|NC_011916.1	1174186	1174188	GANTC	2	1172841	1174130	-	ID=CCNA_01068.p01;Parent=CCNA_01068.t01;Dbxref=GI:594552052,GeneID:7329818;eC_number=2.4.1.-;Name=CCNA_01068;Note=CC_1016;codon_start=1;experiment=EXISTENCE:LC-MS,EXISTENCE:Ribosome profiling;product=glycosyltransferase;protein_id=YP_002516441.4;transl_table=11;translation=length.429	CDS
rs|NC_011916|NC_011916.1	1176137	1176139	GANTC	7	1175968	1176304	+	ID=CCNA_R0025.r01;Parent=CCNA_R0025;Dbxref=GeneID:7329820;Name=CCNA_R0025;experiment=EXISTENCE:ncRNA mapped by tiling arrays experiments of Landt%2C et al. (2008) Mol Micro. 68%3B3:600-14. doi: 10.1111/j.1365-2958.2008.06172.x,EXISTENCE:RNA-seq;ncRNA_class=other;product=small non-coding RNA	ncRNA
rs|NC_011916|NC_011916.1	1176197	1176199	GANTC	24	1175968	1176304	+	ID=CCNA_R0025.r01;Parent=CCNA_R0025;Dbxref=GeneID:7329820;Name=CCNA_R0025;experiment=EXISTENCE:ncRNA mapped by tiling arrays experiments of Landt%2C et al. (2008) Mol Micro. 68%3B3:600-14. doi: 10.1111/j.1365-2958.2008.06172.x,EXISTENCE:RNA-seq;ncRNA_class=other;product=small non-coding RNA	ncRNA
rs|NC_011916|NC_011916.1	1177283	1177285	GANTC	5	1177299	1178732	-	ID=CCNA_01071.p01;Parent=CCNA_01071.t01;Dbxref=GI:221234008,GeneID:7329822;Name=CCNA_01071;Note=CC_1019;codon_start=1;experiment=EXISTENCE:LC-MS,EXISTENCE:Ribosome profiling,Start codon verified by LC-MS;product=alpha-ketoglutarate permease;protein_id=YP_002516444.1;transl_table=11;translation=length.477	CDS
rs|NC_011916|NC_011916.1	1187326	1187328	GANTC	254	1186885	1188876	+	ID=CCNA_01083.p01;Parent=CCNA_01083.t01;Dbxref=GI:221234020,GeneID:7329834;Name=CCNA_01083;Note=CC_1031;codon_start=1;experiment=EXISTENCE:LC-MS,EXISTENCE:Ribosome profiling;product=HATPase superfamily protein;protein_id=YP_002516456.1;transl_table=11;translation=length.663	CDS
rs|NC_011916|NC_011916.1	1187707	1187709	GANTC	738	1186885	1188876	+	ID=CCNA_01083.p01;Parent=CCNA_01083.t01;Dbxref=GI:221234020,GeneID:7329834;Name=CCNA_01083;Note=CC_1031;codon_start=1;experiment=EXISTENCE:LC-MS,EXISTENCE:Ribosome profiling;product=HATPase superfamily protein;protein_id=YP_002516456.1;transl_table=11;translation=length.663	CDS
rs|NC_011916|NC_011916.1	1187837	1187839	GANTC	3298	1186885	1188876	+	ID=CCNA_01083.p01;Parent=CCNA_01083.t01;Dbxref=GI:221234020,GeneID:7329834;Name=CCNA_01083;Note=CC_1031;codon_start=1;experiment=EXISTENCE:LC-MS,EXISTENCE:Ribosome profiling;product=HATPase superfamily protein;protein_id=YP_002516456.1;transl_table=11;translation=length.663	CDS
rs|NC_011916|NC_011916.1	1187860	1187862	GANTC	3825	1186885	1188876	+	ID=CCNA_01083.p01;Parent=CCNA_01083.t01;Dbxref=GI:221234020,GeneID:7329834;Name=CCNA_01083;Note=CC_1031;codon_start=1;experiment=EXISTENCE:LC-MS,EXISTENCE:Ribosome profiling;product=HATPase superfamily protein;protein_id=YP_002516456.1;transl_table=11;translation=length.663	CDS
rs|NC_011916|NC_011916.1	1188094	1188096	GANTC	17	1186885	1188876	+	ID=CCNA_01083.p01;Parent=CCNA_01083.t01;Dbxref=GI:221234020,GeneID:7329834;Name=CCNA_01083;Note=CC_1031;codon_start=1;experiment=EXISTENCE:LC-MS,EXISTENCE:Ribosome profiling;product=HATPase superfamily protein;protein_id=YP_002516456.1;transl_table=11;translation=length.663	CDS
rs|NC_011916|NC_011916.1	1188431	1188433	GANTC	7162	1186885	1188876	+	ID=CCNA_01083.p01;Parent=CCNA_01083.t01;Dbxref=GI:221234020,GeneID:7329834;Name=CCNA_01083;Note=CC_1031;codon_start=1;experiment=EXISTENCE:LC-MS,EXISTENCE:Ribosome profiling;product=HATPase superfamily protein;protein_id=YP_002516456.1;transl_table=11;translation=length.663	CDS
rs|NC_011916|NC_011916.1	1189267	1189269	GANTC	32	1188873	1190108	+	ID=CCNA_01084.p01;Parent=CCNA_01084.t01;Dbxref=GI:221234021,GeneID:7329835;Name=CCNA_01084;Note=CC_1032;codon_start=1;experiment=EXISTENCE:LC-MS,EXISTENCE:Ribosome profiling;product=hypothetical protein;protein_id=YP_002516457.1;transl_table=11;translation=length.411	CDS
rs|NC_011916|NC_011916.1	1189808	1189810	GANTC	1556	1188873	1190108	+	ID=CCNA_01084.p01;Parent=CCNA_01084.t01;Dbxref=GI:221234021,GeneID:7329835;Name=CCNA_01084;Note=CC_1032;codon_start=1;experiment=EXISTENCE:LC-MS,EXISTENCE:Ribosome profiling;product=hypothetical protein;protein_id=YP_002516457.1;transl_table=11;translation=length.411	CDS
rs|NC_011916|NC_011916.1	1192111	1192113	GANTC	2	1191305	1193113	-	ID=CCNA_01086.p01;Parent=CCNA_01086.t01;Dbxref=GI:221234023,GeneID:7329837;Name=lepA;Note=CC_1034;codon_start=1;experiment=EXISTENCE:LC-MS,EXISTENCE:Ribosome profiling,Start codon verified by LC-MS;locus_tag=CCNA_01086;product=GTP-binding protein lepA;protein_id=YP_002516459.1;transl_table=11;translation=length.602	CDS
rs|NC_011916|NC_011916.1	1196519	1196521	GANTC	7	1196289	1197659	-	ID=CCNA_01090.p01;Parent=CCNA_01090.t01;Dbxref=GI:221234027,GeneID:7331459;Name=CCNA_01090;Note=CC_1038;codon_start=1;experiment=EXISTENCE:LC-MS,EXISTENCE:Ribosome profiling;product=hypothetical protein;protein_id=YP_002516463.1;transl_table=11;translation=length.456	CDS
rs|NC_011916|NC_011916.1	1197710	1197712	GANTC	12	1197735	1198325	-	ID=CCNA_01091.p01;Parent=CCNA_01091.t01;Dbxref=GI:221234028,GeneID:7331460;eC_number=1.8.4.11;Name=CCNA_01091;Note=CC_1039;codon_start=1;experiment=EXISTENCE:LC-MS,EXISTENCE:Ribosome profiling;product=peptide methionine sulfoxide reductase;protein_id=YP_002516464.1;transl_table=11;translation=length.196	CDS
rs|NC_011916|NC_011916.1	1204087	1204089	GANTC	6	1204106	1205296	-	ID=CCNA_01099.p01;Parent=CCNA_01099.t01;Dbxref=GI:221234036,GeneID:7331468;Name=CCNA_01099;Note=CC_1047;codon_start=1;experiment=EXISTENCE:Ribosome profiling;product=tetracycline resistance protein;protein_id=YP_002516472.1;transl_table=11;translation=length.396	CDS
rs|NC_011916|NC_011916.1	1206259	1206261	GANTC	11	1205363	1207291	-	ID=CCNA_01100.p01;Parent=CCNA_01100.t01;Dbxref=GI:221234037,GeneID:7331469;eC_number=3.4.19.1;Name=CCNA_01100;Note=CC_1048;codon_start=1;experiment=EXISTENCE:LC-MS,EXISTENCE:Ribosome profiling;product=acylamino-acid-releasing enzyme;protein_id=YP_002516473.1;transl_table=11;translation=length.642	CDS
rs|NC_011916|NC_011916.1	1211367	1211369	GANTC	5	1211168	1212040	+	ID=CCNA_01105.p01;Parent=CCNA_01105.t01;Dbxref=GI:221234042,GeneID:7331474;Name=CCNA_01105;Note=CC_1053;codon_start=1;experiment=EXISTENCE:LC-MS,EXISTENCE:Ribosome profiling;product=alpha/beta hydrolase family protein;protein_id=YP_002516478.1;transl_table=11;translation=length.290	CDS
rs|NC_011916|NC_011916.1	1212152	1212154	GANTC	3	1212099	1212368	+	ID=CCNA_01106.p01;Parent=CCNA_01106.t01;Dbxref=GI:221234043,GeneID:7331475;Name=parD-2;Note=CC_1054;codon_start=1;experiment=EXISTENCE:Ribosome profiling;locus_tag=CCNA_01106;product=antitoxin protein parD-2;protein_id=YP_002516479.1;transl_table=11;translation=length.89	CDS
rs|NC_011916|NC_011916.1	1213271	1213273	GANTC	8	1212651	1213511	-	ID=CCNA_01108.p01;Parent=CCNA_01108.t01;Dbxref=GI:221234045,GeneID:7331477;Name=CCNA_01108;Note=CC_1055;codon_start=1;experiment=EXISTENCE:LC-MS,EXISTENCE:Ribosome profiling;product=nucleoside-diphosphate-sugar epimerase;protein_id=YP_002516481.1;transl_table=11;translation=length.286	CDS
rs|NC_011916|NC_011916.1	1213984	1213986	GANTC	5	1213981	1215771	+	ID=CCNA_01109.p01;Parent=CCNA_01109.t01;Dbxref=GI:221234046,GeneID:7331480;Name=CCNA_01109;Note=CC_1056;codon_start=1;experiment=EXISTENCE:LC-MS,EXISTENCE:Ribosome profiling;product=conserved hypothetical cytosolic protein;protein_id=YP_002516482.1;transl_table=11;translation=length.596	CDS
rs|NC_011916|NC_011916.1	1214144	1214146	GANTC	3	1213981	1215771	+	ID=CCNA_01109.p01;Parent=CCNA_01109.t01;Dbxref=GI:221234046,GeneID:7331480;Name=CCNA_01109;Note=CC_1056;codon_start=1;experiment=EXISTENCE:LC-MS,EXISTENCE:Ribosome profiling;product=conserved hypothetical cytosolic protein;protein_id=YP_002516482.1;transl_table=11;translation=length.596	CDS
rs|NC_011916|NC_011916.1	1217739	1217741	GANTC	2	1217396	1218130	+	ID=CCNA_01112.p01;Parent=CCNA_01112.t01;Dbxref=GI:221234049,GeneID:7331483;Name=CCNA_01112;Note=CC_1059;codon_start=1;product=hypothetical protein;protein_id=YP_002516485.1;transl_table=11;translation=length.244	CDS
rs|NC_011916|NC_011916.1	1218045	1218047	GANTC	7	1217396	1218130	+	ID=CCNA_01112.p01;Parent=CCNA_01112.t01;Dbxref=GI:221234049,GeneID:7331483;Name=CCNA_01112;Note=CC_1059;codon_start=1;product=hypothetical protein;protein_id=YP_002516485.1;transl_table=11;translation=length.244	CDS
rs|NC_011916|NC_011916.1	1219993	1219995	GANTC	8	1219547	1220338	-	ID=CCNA_01115.p01;Parent=CCNA_01115.t01;Dbxref=GI:221234052,GeneID:7331486;eC_number=2.7.13.3;Name=CCNA_01115;Note=CC_1062;codon_start=1;experiment=EXISTENCE:Ribosome profiling;product=two component sensor histidine kinase;protein_id=YP_002516488.1;transl_table=11;translation=length.263	CDS
rs|NC_011916|NC_011916.1	1222572	1222574	GANTC	2	1222305	1223195	-	ID=CCNA_01117.p01;Parent=CCNA_01117.t01;Dbxref=GI:221234054,GeneID:7331488;Name=CCNA_01117;Note=CC_1064;codon_start=1;experiment=EXISTENCE:LC-MS,EXISTENCE:Ribosome profiling;product=hypothetical protein;protein_id=YP_002516490.1;transl_table=11;translation=length.296	CDS
rs|NC_011916|NC_011916.1	1222892	1222894	GANTC	5	1222305	1223195	-	ID=CCNA_01117.p01;Parent=CCNA_01117.t01;Dbxref=GI:221234054,GeneID:7331488;Name=CCNA_01117;Note=CC_1064;codon_start=1;experiment=EXISTENCE:LC-MS,EXISTENCE:Ribosome profiling;product=hypothetical protein;protein_id=YP_002516490.1;transl_table=11;translation=length.296	CDS
rs|NC_011916|NC_011916.1	1223586	1223588	GANTC	7	1223264	1223593	+	ID=CCNA_01118.p01;Parent=CCNA_01118.t01;Dbxref=GI:221234055,PDB:4GOQ,GeneID:7331489;Name=CCNA_01118;Note=CC_1065;codon_start=1;experiment=EXISTENCE:LC-MS,EXISTENCE:Ribosome profiling;product=hypothetical protein;protein_id=YP_002516491.1;transl_table=11;translation=length.109	CDS
rs|NC_011916|NC_011916.1	1224022	1224024	GANTC	8	1223722	1224102	+	ID=CCNA_01119.p01;Parent=CCNA_01119.t01;Dbxref=GI:221234056,GeneID:7331490;Name=CCNA_01119;Note=CC_1066;codon_start=1;experiment=EXISTENCE:Ribosome profiling;product=hypothetical protein;protein_id=YP_002516492.1;transl_table=11;translation=length.126	CDS
rs|NC_011916|NC_011916.1	1224289	1224291	GANTC	4	1224190	1224321	-	ID=CCNA_01120.p01;Parent=CCNA_01120.t01;Dbxref=GI:594552058,GeneID:7331491;Name=CCNA_01120;Note=CC_1067;codon_start=1;experiment=EXISTENCE:Ribosome profiling;product=hypothetical protein;protein_id=YP_002516493.2;transl_table=11;translation=length.43	CDS
rs|NC_011916|NC_011916.1	1224384	1224386	GANTC	752	1224190	1224321	-	ID=CCNA_01120.p01;Parent=CCNA_01120.t01;Dbxref=GI:594552058,GeneID:7331491;Name=CCNA_01120;Note=CC_1067;codon_start=1;experiment=EXISTENCE:Ribosome profiling;product=hypothetical protein;protein_id=YP_002516493.2;transl_table=11;translation=length.43	CDS
rs|NC_011916|NC_011916.1	1224800	1224802	GANTC	4	1224493	1226007	+	ID=CCNA_01121.p01;Parent=CCNA_01121.t01;Dbxref=GI:221234058,GeneID:7331492;Name=CCNA_01121;Note=CC_1068;codon_start=1;experiment=EXISTENCE:LC-MS,EXISTENCE:Ribosome profiling;product=MA superfamily peptidase;protein_id=YP_002516494.1;transl_table=11;translation=length.504	CDS
rs|NC_011916|NC_011916.1	1232529	1232531	GANTC	3	1231609	1232988	+	ID=CCNA_03890.p01;Parent=CCNA_03890.t01;Dbxref=GI:564292294,GeneID:17829425;Name=CCNA_03890;codon_start=1;experiment=EXISTENCE:Ribosome profiling;product=hypothetical protein;protein_id=YP_008877605.1;transl_table=11;translation=length.459	CDS
rs|NC_011916|NC_011916.1	1234184	1234186	GANTC	12	1233785	1234540	+	ID=CCNA_01130.p01;Parent=CCNA_01130.t01;Dbxref=GI:221234067,GeneID:7331501;Name=fliR;Note=CC_1076;codon_start=1;locus_tag=CCNA_01130;product=flagellar biosynthesis protein FliR;protein_id=YP_002516503.1;transl_table=11;translation=length.251	CDS
rs|NC_011916|NC_011916.1	1234572	1234574	GANTC	5	1234550	1235635	+	ID=CCNA_01131.p01;Parent=CCNA_01131.t01;Dbxref=GI:221234068,GeneID:7331502;Name=flhB;Note=CC_1077;codon_start=1;experiment=EXISTENCE:Ribosome profiling;locus_tag=CCNA_01131;product=flagellar biosynthesis protein FlhB;protein_id=YP_002516504.1;transl_table=11;translation=length.361	CDS
rs|NC_011916|NC_011916.1	1235700	1235702	GANTC	6	1235738	1237813	+	ID=CCNA_01132.p01;Parent=CCNA_01132.t01;Dbxref=GI:221234069,GeneID:7331503;eC_number=2.7.13.3;Name=cckA;Note=CC_1078;codon_start=1;experiment=EXISTENCE:LC-MS,EXISTENCE:Ribosome profiling,Start codon verified by LC-MS;locus_tag=CCNA_01132;product=sensory transduction histidine kinase/receiver protein CckA;protein_id=YP_002516505.1;transl_table=11;translation=length.691	CDS
rs|NC_011916|NC_011916.1	1237307	1237309	GANTC	3	1235738	1237813	+	ID=CCNA_01132.p01;Parent=CCNA_01132.t01;Dbxref=GI:221234069,GeneID:7331503;eC_number=2.7.13.3;Name=cckA;Note=CC_1078;codon_start=1;experiment=EXISTENCE:LC-MS,EXISTENCE:Ribosome profiling,Start codon verified by LC-MS;locus_tag=CCNA_01132;product=sensory transduction histidine kinase/receiver protein CckA;protein_id=YP_002516505.1;transl_table=11;translation=length.691	CDS
rs|NC_011916|NC_011916.1	1244518	1244520	GANTC	3	1243292	1244899	-	ID=CCNA_01140.p01;Parent=CCNA_01140.t01;Dbxref=GI:594552060,GeneID:7331511;Name=CCNA_01140;Note=CC_1086;codon_start=1;experiment=EXISTENCE:LC-MS,EXISTENCE:Ribosome profiling;product=PAS-containing EAL phosphodiesterase;protein_id=YP_002516513.2;transl_table=11;translation=length.535	CDS
rs|NC_011916|NC_011916.1	1244600	1244602	GANTC	3	1243292	1244899	-	ID=CCNA_01140.p01;Parent=CCNA_01140.t01;Dbxref=GI:594552060,GeneID:7331511;Name=CCNA_01140;Note=CC_1086;codon_start=1;experiment=EXISTENCE:LC-MS,EXISTENCE:Ribosome profiling;product=PAS-containing EAL phosphodiesterase;protein_id=YP_002516513.2;transl_table=11;translation=length.535	CDS
rs|NC_011916|NC_011916.1	1245136	1245138	GANTC	3	1245163	1246233	+	ID=CCNA_01141.p01;Parent=CCNA_01141.t01;Dbxref=GI:221234078,GeneID:7331512;Name=recA;Note=CC_1087;codon_start=1;experiment=EXISTENCE:LC-MS,EXISTENCE:Ribosome profiling,Start codon verified by LC-MS;locus_tag=CCNA_01141;product=RecA protein;protein_id=YP_002516514.1;transl_table=11;translation=length.356	CDS
rs|NC_011916|NC_011916.1	1245308	1245310	GANTC	8	1245163	1246233	+	ID=CCNA_01141.p01;Parent=CCNA_01141.t01;Dbxref=GI:221234078,GeneID:7331512;Name=recA;Note=CC_1087;codon_start=1;experiment=EXISTENCE:LC-MS,EXISTENCE:Ribosome profiling,Start codon verified by LC-MS;locus_tag=CCNA_01141;product=RecA protein;protein_id=YP_002516514.1;transl_table=11;translation=length.356	CDS
rs|NC_011916|NC_011916.1	1245626	1245628	GANTC	12	1245163	1246233	+	ID=CCNA_01141.p01;Parent=CCNA_01141.t01;Dbxref=GI:221234078,GeneID:7331512;Name=recA;Note=CC_1087;codon_start=1;experiment=EXISTENCE:LC-MS,EXISTENCE:Ribosome profiling,Start codon verified by LC-MS;locus_tag=CCNA_01141;product=RecA protein;protein_id=YP_002516514.1;transl_table=11;translation=length.356	CDS
rs|NC_011916|NC_011916.1	1247550	1247552	GANTC	7	1247598	1247664	-	ID=CCNA_R0133.r01;Parent=CCNA_R0133;Dbxref=GeneID:18668855;Name=CCNA_R0133;experiment=EXISTENCE:RNA-seq;ncRNA_class=other;product=small non-coding RNA	ncRNA
rs|NC_011916|NC_011916.1	1248734	1248736	GANTC	7	1248684	1250288	-	ID=CCNA_01145.p01;Parent=CCNA_01145.t01;Dbxref=GI:221234082,GeneID:7331516;eC_number=1.4.3.4;Name=CCNA_01145;Note=CC_1091;codon_start=1;product=monoamine oxidase;protein_id=YP_002516518.1;transl_table=11;translation=length.534	CDS
rs|NC_011916|NC_011916.1	1251203	1251205	GANTC	12	1251192	1251368	+	ID=CCNA_01148.p01;Parent=CCNA_01148.t01;Dbxref=GI:221234085,GeneID:7331519;Name=CCNA_01148;codon_start=1;product=hypothetical protein;protein_id=YP_002516521.1;transl_table=11;translation=length.58	CDS
rs|NC_011916|NC_011916.1	1251460	1251462	GANTC	6	1251371	1254007	-	ID=CCNA_01149.p01;Parent=CCNA_01149.t01;Dbxref=GI:221234086,GeneID:7331520;Name=CCNA_01149;Note=CC_1093;codon_start=1;experiment=EXISTENCE:LC-MS;product=TonB-dependent outer membrane receptor;protein_id=YP_002516522.1;transl_table=11;translation=length.878	CDS
rs|NC_011916|NC_011916.1	1251871	1251873	GANTC	7	1251371	1254007	-	ID=CCNA_01149.p01;Parent=CCNA_01149.t01;Dbxref=GI:221234086,GeneID:7331520;Name=CCNA_01149;Note=CC_1093;codon_start=1;experiment=EXISTENCE:LC-MS;product=TonB-dependent outer membrane receptor;protein_id=YP_002516522.1;transl_table=11;translation=length.878	CDS
rs|NC_011916|NC_011916.1	1253815	1253817	GANTC	4	1251371	1254007	-	ID=CCNA_01149.p01;Parent=CCNA_01149.t01;Dbxref=GI:221234086,GeneID:7331520;Name=CCNA_01149;Note=CC_1093;codon_start=1;experiment=EXISTENCE:LC-MS;product=TonB-dependent outer membrane receptor;protein_id=YP_002516522.1;transl_table=11;translation=length.878	CDS
rs|NC_011916|NC_011916.1	1253987	1253989	GANTC	7236	1251371	1254007	-	ID=CCNA_01149.p01;Parent=CCNA_01149.t01;Dbxref=GI:221234086,GeneID:7331520;Name=CCNA_01149;Note=CC_1093;codon_start=1;experiment=EXISTENCE:LC-MS;product=TonB-dependent outer membrane receptor;protein_id=YP_002516522.1;transl_table=11;translation=length.878	CDS
rs|NC_011916|NC_011916.1	1254029	1254031	GANTC	2873	1251371	1254007	-	ID=CCNA_01149.p01;Parent=CCNA_01149.t01;Dbxref=GI:221234086,GeneID:7331520;Name=CCNA_01149;Note=CC_1093;codon_start=1;experiment=EXISTENCE:LC-MS;product=TonB-dependent outer membrane receptor;protein_id=YP_002516522.1;transl_table=11;translation=length.878	CDS
rs|NC_011916|NC_011916.1	1260116	1260118	GANTC	6	1258877	1261810	+	ID=CCNA_01155.p01;Parent=CCNA_01155.t01;Dbxref=GI:594552061,GeneID:7331526;Name=CCNA_01155;Note=CC_1099;codon_start=1;experiment=EXISTENCE:LC-MS,EXISTENCE:Ribosome profiling;product=TonB-dependent outer membrane receptor;protein_id=YP_002516528.2;transl_table=11;translation=length.977	CDS
rs|NC_011916|NC_011916.1	1260288	1260290	GANTC	8	1258877	1261810	+	ID=CCNA_01155.p01;Parent=CCNA_01155.t01;Dbxref=GI:594552061,GeneID:7331526;Name=CCNA_01155;Note=CC_1099;codon_start=1;experiment=EXISTENCE:LC-MS,EXISTENCE:Ribosome profiling;product=TonB-dependent outer membrane receptor;protein_id=YP_002516528.2;transl_table=11;translation=length.977	CDS
rs|NC_011916|NC_011916.1	1260555	1260557	GANTC	19	1258877	1261810	+	ID=CCNA_01155.p01;Parent=CCNA_01155.t01;Dbxref=GI:594552061,GeneID:7331526;Name=CCNA_01155;Note=CC_1099;codon_start=1;experiment=EXISTENCE:LC-MS,EXISTENCE:Ribosome profiling;product=TonB-dependent outer membrane receptor;protein_id=YP_002516528.2;transl_table=11;translation=length.977	CDS
rs|NC_011916|NC_011916.1	1267158	1267160	GANTC	6	1266958	1268313	+	ID=CCNA_01159.p01;Parent=CCNA_01159.t01;Dbxref=GI:221234096,GeneID:7331530;Name=CCNA_01159;Note=CC_1103;codon_start=1;experiment=EXISTENCE:LC-MS,EXISTENCE:Ribosome profiling;product=transporter%2C major facilitator superfamily;protein_id=YP_002516532.1;transl_table=11;translation=length.451	CDS
rs|NC_011916|NC_011916.1	1267382	1267384	GANTC	4	1266958	1268313	+	ID=CCNA_01159.p01;Parent=CCNA_01159.t01;Dbxref=GI:221234096,GeneID:7331530;Name=CCNA_01159;Note=CC_1103;codon_start=1;experiment=EXISTENCE:LC-MS,EXISTENCE:Ribosome profiling;product=transporter%2C major facilitator superfamily;protein_id=YP_002516532.1;transl_table=11;translation=length.451	CDS
rs|NC_011916|NC_011916.1	1269933	1269935	GANTC	3	1269938	1272241	+	ID=CCNA_01162.p01;Parent=CCNA_01162.t01;Dbxref=GI:221234099,GeneID:7331533;eC_number=3.2.1.21;Name=CCNA_01162;Note=CC_1105;codon_start=1;experiment=EXISTENCE:LC-MS,EXISTENCE:Ribosome profiling;product=beta-D-glucoside glucohydrolase;protein_id=YP_002516535.1;transl_table=11;translation=length.767	CDS
rs|NC_011916|NC_011916.1	1270954	1270956	GANTC	9	1269938	1272241	+	ID=CCNA_01162.p01;Parent=CCNA_01162.t01;Dbxref=GI:221234099,GeneID:7331533;eC_number=3.2.1.21;Name=CCNA_01162;Note=CC_1105;codon_start=1;experiment=EXISTENCE:LC-MS,EXISTENCE:Ribosome profiling;product=beta-D-glucoside glucohydrolase;protein_id=YP_002516535.1;transl_table=11;translation=length.767	CDS
rs|NC_011916|NC_011916.1	1271145	1271147	GANTC	6	1269938	1272241	+	ID=CCNA_01162.p01;Parent=CCNA_01162.t01;Dbxref=GI:221234099,GeneID:7331533;eC_number=3.2.1.21;Name=CCNA_01162;Note=CC_1105;codon_start=1;experiment=EXISTENCE:LC-MS,EXISTENCE:Ribosome profiling;product=beta-D-glucoside glucohydrolase;protein_id=YP_002516535.1;transl_table=11;translation=length.767	CDS
rs|NC_011916|NC_011916.1	1272023	1272025	GANTC	9	1269938	1272241	+	ID=CCNA_01162.p01;Parent=CCNA_01162.t01;Dbxref=GI:221234099,GeneID:7331533;eC_number=3.2.1.21;Name=CCNA_01162;Note=CC_1105;codon_start=1;experiment=EXISTENCE:LC-MS,EXISTENCE:Ribosome profiling;product=beta-D-glucoside glucohydrolase;protein_id=YP_002516535.1;transl_table=11;translation=length.767	CDS
rs|NC_011916|NC_011916.1	1272248	1272250	GANTC	6	1269938	1272241	+	ID=CCNA_01162.p01;Parent=CCNA_01162.t01;Dbxref=GI:221234099,GeneID:7331533;eC_number=3.2.1.21;Name=CCNA_01162;Note=CC_1105;codon_start=1;experiment=EXISTENCE:LC-MS,EXISTENCE:Ribosome profiling;product=beta-D-glucoside glucohydrolase;protein_id=YP_002516535.1;transl_table=11;translation=length.767	CDS
rs|NC_011916|NC_011916.1	1280127	1280129	GANTC	3	1280183	1282201	+	ID=CCNA_01164.p01;Parent=CCNA_01164.t01;Dbxref=GI:221234101,GeneID:7331535;Name=CCNA_01164;Note=CC_1107;codon_start=1;experiment=EXISTENCE:LC-MS,EXISTENCE:Ribosome profiling,Start codon verified by LC-MS;product=O-linked N-acetylglucosamine transferase;protein_id=YP_002516537.1;transl_table=11;translation=length.672	CDS
rs|NC_011916|NC_011916.1	1280566	1280568	GANTC	4	1280183	1282201	+	ID=CCNA_01164.p01;Parent=CCNA_01164.t01;Dbxref=GI:221234101,GeneID:7331535;Name=CCNA_01164;Note=CC_1107;codon_start=1;experiment=EXISTENCE:LC-MS,EXISTENCE:Ribosome profiling,Start codon verified by LC-MS;product=O-linked N-acetylglucosamine transferase;protein_id=YP_002516537.1;transl_table=11;translation=length.672	CDS
rs|NC_011916|NC_011916.1	1281054	1281056	GANTC	6	1280183	1282201	+	ID=CCNA_01164.p01;Parent=CCNA_01164.t01;Dbxref=GI:221234101,GeneID:7331535;Name=CCNA_01164;Note=CC_1107;codon_start=1;experiment=EXISTENCE:LC-MS,EXISTENCE:Ribosome profiling,Start codon verified by LC-MS;product=O-linked N-acetylglucosamine transferase;protein_id=YP_002516537.1;transl_table=11;translation=length.672	CDS
rs|NC_011916|NC_011916.1	1281359	1281361	GANTC	3	1280183	1282201	+	ID=CCNA_01164.p01;Parent=CCNA_01164.t01;Dbxref=GI:221234101,GeneID:7331535;Name=CCNA_01164;Note=CC_1107;codon_start=1;experiment=EXISTENCE:LC-MS,EXISTENCE:Ribosome profiling,Start codon verified by LC-MS;product=O-linked N-acetylglucosamine transferase;protein_id=YP_002516537.1;transl_table=11;translation=length.672	CDS
rs|NC_011916|NC_011916.1	1281512	1281514	GANTC	4	1280183	1282201	+	ID=CCNA_01164.p01;Parent=CCNA_01164.t01;Dbxref=GI:221234101,GeneID:7331535;Name=CCNA_01164;Note=CC_1107;codon_start=1;experiment=EXISTENCE:LC-MS,EXISTENCE:Ribosome profiling,Start codon verified by LC-MS;product=O-linked N-acetylglucosamine transferase;protein_id=YP_002516537.1;transl_table=11;translation=length.672	CDS
rs|NC_011916|NC_011916.1	1287300	1287302	GANTC	9	1286584	1287783	-	ID=CCNA_01168.p01;Parent=CCNA_01168.t01;Dbxref=GI:221234105,GeneID:7333317;eC_number=2.3.1.16;Name=CCNA_01168;Note=CC_1111;codon_start=1;experiment=EXISTENCE:LC-MS,EXISTENCE:Ribosome profiling;product=3-ketoacyl-CoA thiolase;protein_id=YP_002516541.1;transl_table=11;translation=length.399	CDS
rs|NC_011916|NC_011916.1	1287655	1287657	GANTC	7	1286584	1287783	-	ID=CCNA_01168.p01;Parent=CCNA_01168.t01;Dbxref=GI:221234105,GeneID:7333317;eC_number=2.3.1.16;Name=CCNA_01168;Note=CC_1111;codon_start=1;experiment=EXISTENCE:LC-MS,EXISTENCE:Ribosome profiling;product=3-ketoacyl-CoA thiolase;protein_id=YP_002516541.1;transl_table=11;translation=length.399	CDS
rs|NC_011916|NC_011916.1	1291609	1291611	GANTC	3	1291593	1291668	-	ID=CCNA_R0028.r01;Parent=CCNA_R0028;Dbxref=GeneID:7333563;Name=CCNA_R0028;Note=CC_t13;experiment=EXISTENCE:RNA-seq;product=tRNA-Lys	tRNA
rs|NC_011916|NC_011916.1	1293749	1293751	GANTC	8	1293570	1294526	-	ID=CCNA_01174.p01;Parent=CCNA_01174.t01;Dbxref=GI:221234111,GeneID:7333567;Name=CCNA_01174;Note=CC_1117;codon_start=1;experiment=EXISTENCE:LC-MS,EXISTENCE:Ribosome profiling;product=LysR-family transcriptional regulator;protein_id=YP_002516547.1;transl_table=11;translation=length.318	CDS
rs|NC_011916|NC_011916.1	1301712	1301714	GANTC	15	1301278	1301802	-	ID=CCNA_01181.p01;Parent=CCNA_01181.t01;Dbxref=GI:221234118,GeneID:7333574;Name=CCNA_01181;Note=CC_1123;codon_start=1;experiment=EXISTENCE:Ribosome profiling;product=hypothetical protein;protein_id=YP_002516554.1;transl_table=11;translation=length.174	CDS
rs|NC_011916|NC_011916.1	1301959	1301961	GANTC	17	1301993	1302586	+	ID=CCNA_01182.p01;Parent=CCNA_01182.t01;Dbxref=GI:221234119,GeneID:7333575;eC_number=2.5.1.18;Name=CCNA_01182;Note=CC_1124;codon_start=1;experiment=EXISTENCE:LC-MS,EXISTENCE:Ribosome profiling;product=glutathione S-transferase;protein_id=YP_002516555.1;transl_table=11;translation=length.197	CDS
rs|NC_011916|NC_011916.1	1303587	1303589	GANTC	12	1302605	1303633	+	ID=CCNA_01183.p01;Parent=CCNA_01183.t01;Dbxref=GI:221234120,GeneID:7333576;Name=CCNA_01183;Note=CC_1125;codon_start=1;experiment=EXISTENCE:LC-MS,EXISTENCE:Ribosome profiling;product=zinc dependent phospholipase C/S1-P1 nuclease-family protein;protein_id=YP_002516556.1;transl_table=11;translation=length.342	CDS
rs|NC_011916|NC_011916.1	1310664	1310666	GANTC	3	1309772	1311301	+	ID=CCNA_01190.p01;Parent=CCNA_01190.t01;Dbxref=GI:221234127,GeneID:7333583;Name=CCNA_01190;Note=CC_1132;codon_start=1;experiment=EXISTENCE:LC-MS,EXISTENCE:Ribosome profiling;product=hypothetical protein;protein_id=YP_002516563.1;transl_table=11;translation=length.509	CDS
rs|NC_011916|NC_011916.1	1310712	1310714	GANTC	4	1309772	1311301	+	ID=CCNA_01190.p01;Parent=CCNA_01190.t01;Dbxref=GI:221234127,GeneID:7333583;Name=CCNA_01190;Note=CC_1132;codon_start=1;experiment=EXISTENCE:LC-MS,EXISTENCE:Ribosome profiling;product=hypothetical protein;protein_id=YP_002516563.1;transl_table=11;translation=length.509	CDS
rs|NC_011916|NC_011916.1	1312465	1312467	GANTC	7	1311323	1312558	-	ID=CCNA_01191.p01;Parent=CCNA_01191.t01;Dbxref=GI:221234128,GeneID:7333584;Name=CCNA_01191;Note=CC_1133;codon_start=1;experiment=EXISTENCE:Ribosome profiling;product=transporter%2C major facilitator superfamily;protein_id=YP_002516564.1;transl_table=11;translation=length.411	CDS
rs|NC_011916|NC_011916.1	1312869	1312871	GANTC	6	1312555	1313478	-	ID=CCNA_01192.p01;Parent=CCNA_01192.t01;Dbxref=GI:221234129,GeneID:7333585;eC_number=2.7.1.4;Name=CCNA_01192;Note=CC_1134;codon_start=1;product=sugar kinase;protein_id=YP_002516565.1;transl_table=11;translation=length.307	CDS
rs|NC_011916|NC_011916.1	1313114	1313116	GANTC	6	1312555	1313478	-	ID=CCNA_01192.p01;Parent=CCNA_01192.t01;Dbxref=GI:221234129,GeneID:7333585;eC_number=2.7.1.4;Name=CCNA_01192;Note=CC_1134;codon_start=1;product=sugar kinase;protein_id=YP_002516565.1;transl_table=11;translation=length.307	CDS
rs|NC_011916|NC_011916.1	1314305	1314307	GANTC	9	1313460	1315289	-	ID=CCNA_01193.p01;Parent=CCNA_01193.t01;Dbxref=GI:594552067,GeneID:7333586;eC_number=2.4.1.4;Name=CCNA_01193;Note=CC_1135;codon_start=1;experiment=EXISTENCE:LC-MS;product=amylosucrase;protein_id=YP_002516566.2;transl_table=11;translation=length.609	CDS
rs|NC_011916|NC_011916.1	1315208	1315210	GANTC	3	1313460	1315289	-	ID=CCNA_01193.p01;Parent=CCNA_01193.t01;Dbxref=GI:594552067,GeneID:7333586;eC_number=2.4.1.4;Name=CCNA_01193;Note=CC_1135;codon_start=1;experiment=EXISTENCE:LC-MS;product=amylosucrase;protein_id=YP_002516566.2;transl_table=11;translation=length.609	CDS
rs|NC_011916|NC_011916.1	1315412	1315414	GANTC	4	1315307	1315381	-	ID=CCNA_R0135.r01;Parent=CCNA_R0135;Dbxref=GeneID:18668858;Name=CCNA_R0135;experiment=EXISTENCE:RNA-seq;ncRNA_class=other;product=small non-coding RNA	ncRNA
rs|NC_011916|NC_011916.1	1324897	1324899	GANTC	2	1323479	1325734	-	ID=CCNA_01200.p01;Parent=CCNA_01200.t01;Dbxref=GI:221234137,GeneID:7333593;Name=CCNA_01200;Note=CC_1142;codon_start=1;product=TonB-dependent receptor;protein_id=YP_002516573.1;transl_table=11;translation=length.751	CDS
rs|NC_011916|NC_011916.1	1326021	1326023	GANTC	5	1325802	1326326	-	ID=CCNA_01201.p01;Parent=CCNA_01201.t01;Dbxref=GI:221234138,GeneID:7333594;Name=CCNA_01201;Note=CC_1143;codon_start=1;experiment=EXISTENCE:Ribosome profiling;product=hypothetical protein;protein_id=YP_002516574.1;transl_table=11;translation=length.174	CDS
rs|NC_011916|NC_011916.1	1327030	1327032	GANTC	4	1326323	1328746	-	ID=CCNA_01202.p01;Parent=CCNA_01202.t01;Dbxref=GI:221234139,GeneID:7333595;eC_number=3.4.11.2;Name=CCNA_01202;Note=CC_1144;codon_start=1;experiment=EXISTENCE:LC-MS,EXISTENCE:Ribosome profiling;product=membrane alanine aminopeptidase;protein_id=YP_002516575.1;transl_table=11;translation=length.807	CDS
rs|NC_011916|NC_011916.1	1327201	1327203	GANTC	7	1326323	1328746	-	ID=CCNA_01202.p01;Parent=CCNA_01202.t01;Dbxref=GI:221234139,GeneID:7333595;eC_number=3.4.11.2;Name=CCNA_01202;Note=CC_1144;codon_start=1;experiment=EXISTENCE:LC-MS,EXISTENCE:Ribosome profiling;product=membrane alanine aminopeptidase;protein_id=YP_002516575.1;transl_table=11;translation=length.807	CDS
rs|NC_011916|NC_011916.1	1329337	1329339	GANTC	4	1328834	1330816	-	ID=CCNA_01203.p01;Parent=CCNA_01203.t01;Dbxref=GI:221234140,GeneID:7333596;Name=CCNA_01203;Note=CC_1145;codon_start=1;experiment=EXISTENCE:LC-MS,EXISTENCE:Ribosome profiling;product=TonB-dependent receptor;protein_id=YP_002516576.1;transl_table=11;translation=length.660	CDS
rs|NC_011916|NC_011916.1	1330087	1330089	GANTC	6	1328834	1330816	-	ID=CCNA_01203.p01;Parent=CCNA_01203.t01;Dbxref=GI:221234140,GeneID:7333596;Name=CCNA_01203;Note=CC_1145;codon_start=1;experiment=EXISTENCE:LC-MS,EXISTENCE:Ribosome profiling;product=TonB-dependent receptor;protein_id=YP_002516576.1;transl_table=11;translation=length.660	CDS
rs|NC_011916|NC_011916.1	1331859	1331861	GANTC	3	1330891	1331838	-	ID=CCNA_01204.p01;Parent=CCNA_01204.t01;Dbxref=GI:221234141,GeneID:7333597;eC_number=4.2.1.46;Name=CCNA_01204;Note=CC_1146;codon_start=1;experiment=EXISTENCE:LC-MS,EXISTENCE:Ribosome profiling;product=dTDP-glucose 4%2C6-dehydratase;protein_id=YP_002516577.1;transl_table=11;translation=length.315	CDS
rs|NC_011916|NC_011916.1	1337369	1337371	GANTC	4	1336864	1337625	+	ID=CCNA_01210.p01;Parent=CCNA_01210.t01;Dbxref=GI:221234147,GeneID:7333603;Name=CCNA_01210;Note=CC_1152;codon_start=1;experiment=EXISTENCE:LC-MS,EXISTENCE:Ribosome profiling,Start codon verified by LC-MS;product=nucleotidyltransferase family protein;protein_id=YP_002516583.1;transl_table=11;translation=length.253	CDS
rs|NC_011916|NC_011916.1	1339708	1339710	GANTC	6	1338566	1339720	-	ID=CCNA_01212.p01;Parent=CCNA_01212.t01;Dbxref=GI:221234149,GeneID:7333605;eC_number=3.6.1.-;Name=CCNA_01212;Note=CC_1154;codon_start=1;experiment=EXISTENCE:LC-MS,EXISTENCE:Ribosome profiling,Start codon verified by LC-MS;product=dATP pyrophosphohydrolase;protein_id=YP_002516585.1;transl_table=11;translation=length.384	CDS
rs|NC_011916|NC_011916.1	1339812	1339814	GANTC	7	1339720	1340781	-	ID=CCNA_01213.p01;Parent=CCNA_01213.t01;Dbxref=GI:221234150,GeneID:7333606;Name=CCNA_01213;Note=CC_1155;codon_start=1;experiment=EXISTENCE:LC-MS,EXISTENCE:Ribosome profiling;product=YjgP/YjgQ family membrane permease;protein_id=YP_002516586.1;transl_table=11;translation=length.353	CDS
rs|NC_011916|NC_011916.1	1340064	1340066	GANTC	8	1339720	1340781	-	ID=CCNA_01213.p01;Parent=CCNA_01213.t01;Dbxref=GI:221234150,GeneID:7333606;Name=CCNA_01213;Note=CC_1155;codon_start=1;experiment=EXISTENCE:LC-MS,EXISTENCE:Ribosome profiling;product=YjgP/YjgQ family membrane permease;protein_id=YP_002516586.1;transl_table=11;translation=length.353	CDS
rs|NC_011916|NC_011916.1	1342280	1342282	GANTC	4	1341995	1342432	-	ID=CCNA_01215.p01;Parent=CCNA_01215.t01;Dbxref=GI:221234152,GeneID:7333608;Name=CCNA_01215;Note=CC_1157;codon_start=1;experiment=EXISTENCE:LC-MS,EXISTENCE:Ribosome profiling,Start codon verified by LC-MS;product=histidine triad (HIT) hydrolase;protein_id=YP_002516588.1;transl_table=11;translation=length.145	CDS
rs|NC_011916|NC_011916.1	1343511	1343513	GANTC	2	1343532	1344659	+	ID=CCNA_01217.p01;Parent=CCNA_01217.t01;Dbxref=GI:221234154,GeneID:7333610;Name=CCNA_01217;Note=CC_1159;codon_start=1;experiment=EXISTENCE:LC-MS,EXISTENCE:Ribosome profiling,Start codon verified by LC-MS;product=phosphatidylglycerophosphate synthase;protein_id=YP_002516590.1;transl_table=11;translation=length.375	CDS
rs|NC_011916|NC_011916.1	1343716	1343718	GANTC	6	1343532	1344659	+	ID=CCNA_01217.p01;Parent=CCNA_01217.t01;Dbxref=GI:221234154,GeneID:7333610;Name=CCNA_01217;Note=CC_1159;codon_start=1;experiment=EXISTENCE:LC-MS,EXISTENCE:Ribosome profiling,Start codon verified by LC-MS;product=phosphatidylglycerophosphate synthase;protein_id=YP_002516590.1;transl_table=11;translation=length.375	CDS
rs|NC_011916|NC_011916.1	1348035	1348037	GANTC	20	1348063	1349016	-	ID=CCNA_01222.p01;Parent=CCNA_01222.t01;Dbxref=GI:221234159,GeneID:7333615;Name=CCNA_01222;Note=CC_1164;codon_start=1;experiment=EXISTENCE:LC-MS,EXISTENCE:Ribosome profiling;product=NADH-ubiquinone oxidoreductase;protein_id=YP_002516595.1;transl_table=11;translation=length.317	CDS
rs|NC_011916|NC_011916.1	1349152	1349154	GANTC	3	1349006	1350724	-	ID=CCNA_01223.p01;Parent=CCNA_01223.t01;Dbxref=GI:221234160,GeneID:7333616;eC_number=6.2.1.-;Name=CCNA_01223;Note=CC_1165;codon_start=1;experiment=EXISTENCE:LC-MS,EXISTENCE:Ribosome profiling;product=acyl-CoA synthetase;protein_id=YP_002516596.1;transl_table=11;translation=length.572	CDS
rs|NC_011916|NC_011916.1	1352221	1352223	GANTC	4	1352057	1353184	-	ID=CCNA_01225.p01;Parent=CCNA_01225.t01;Dbxref=GI:221234162,GeneID:7333618;Name=CCNA_01225;Note=CC_1167;codon_start=1;experiment=EXISTENCE:LC-MS,EXISTENCE:Ribosome profiling;product=glycerophosphotransferase-related protein;protein_id=YP_002516598.1;transl_table=11;translation=length.375	CDS
rs|NC_011916|NC_011916.1	1354204	1354206	GANTC	4	1353981	1355048	+	ID=CCNA_01227.p01;Parent=CCNA_01227.t01;Dbxref=GI:221234164,GeneID:7333620;eC_number=1.14.13.-;Name=CCNA_01227;Note=CC_1169;codon_start=1;experiment=EXISTENCE:Ribosome profiling;product=alkanesulfonate monoxygenase;protein_id=YP_002516600.1;transl_table=11;translation=length.355	CDS
rs|NC_011916|NC_011916.1	1355262	1355264	GANTC	2	1355045	1355674	+	ID=CCNA_01228.p01;Parent=CCNA_01228.t01;Dbxref=GI:221234165,GeneID:7333621;eC_number=3.5.1.-;Name=CCNA_01228;Note=CC_1170;codon_start=1;experiment=EXISTENCE:LC-MS,EXISTENCE:Ribosome profiling;product=pyrazinamidase/nicotinamidase;protein_id=YP_002516601.1;transl_table=11;translation=length.209	CDS
rs|NC_011916|NC_011916.1	1356762	1356764	GANTC	3	1355671	1357023	-	ID=CCNA_01229.p01;Parent=CCNA_01229.t01;Dbxref=GI:221234166,GeneID:7333622;eC_number=5.3.99.-;Name=CCNA_01229;Note=CC_1171;codon_start=1;experiment=EXISTENCE:LC-MS,EXISTENCE:Ribosome profiling;product=2-hydroxychromene-2-carboxylate isomerase;protein_id=YP_002516602.1;transl_table=11;translation=length.450	CDS
rs|NC_011916|NC_011916.1	1357381	1357383	GANTC	7	1357095	1358750	+	ID=CCNA_01230.p01;Parent=CCNA_01230.t01;Dbxref=GI:221234167,GeneID:7333623;Name=CCNA_01230;Note=CC_1172;codon_start=1;experiment=EXISTENCE:LC-MS,EXISTENCE:Ribosome profiling;product=arylsulfatase family protein;protein_id=YP_002516603.1;transl_table=11;translation=length.551	CDS
rs|NC_011916|NC_011916.1	1361274	1361276	GANTC	6	1361248	1362339	+	ID=CCNA_01234.p01;Parent=CCNA_01234.t01;Dbxref=GI:221234171,GeneID:7333627;eC_number=3.-.-.-;Name=CCNA_01234;Note=CC_1176;codon_start=1;product=metal-dependent hydrolase;protein_id=YP_002516607.1;transl_table=11;translation=length.363	CDS
rs|NC_011916|NC_011916.1	1371776	1371778	GANTC	18	1369302	1371773	+	ID=CCNA_01243.p01;Parent=CCNA_01243.t01;Dbxref=GI:221234180,GeneID:7333636;Name=CCNA_01243;Note=CC_1185;codon_start=1;experiment=EXISTENCE:LC-MS;product=ATP-dependent helicase hrpB;protein_id=YP_002516616.1;transl_table=11;translation=length.823	CDS
rs|NC_011916|NC_011916.1	1375838	1375840	GANTC	4795	1374356	1375792	-	ID=CCNA_01247.p01;Parent=CCNA_01247.t01;Dbxref=GI:564292301,GeneID:7333640;eC_number=2.4.1.-;Name=CCNA_01247;Note=CC_1189;codon_start=1;experiment=EXISTENCE:LC-MS,EXISTENCE:Ribosome profiling;product=CESA-like glycosyltransferase;protein_id=YP_002516620.2;transl_table=11;translation=length.478	CDS
rs|NC_011916|NC_011916.1	1375946	1375948	GANTC	2	1375993	1376628	+	ID=CCNA_01248.p01;Parent=CCNA_01248.t01;Dbxref=GI:221234185,GeneID:7333641;Name=CCNA_01248;Note=CC_1190;codon_start=1;experiment=EXISTENCE:LC-MS,EXISTENCE:Ribosome profiling;product=TetR-family transcriptional regulator;protein_id=YP_002516621.1;transl_table=11;translation=length.211	CDS
rs|NC_011916|NC_011916.1	1381115	1381117	GANTC	5	1379181	1381280	-	ID=CCNA_01252.p01;Parent=CCNA_01252.t01;Dbxref=GI:221234189,GeneID:7332981;eC_number=3.2.1.-;Name=CCNA_01252;Note=CC_1194;codon_start=1;experiment=EXISTENCE:LC-MS,EXISTENCE:Ribosome profiling;product=soluble lytic murein transglycosylase;protein_id=YP_002516625.1;transl_table=11;translation=length.699	CDS
rs|NC_011916|NC_011916.1	1382548	1382550	GANTC	8	1382418	1382876	+	ID=CCNA_01254.p01;Parent=CCNA_01254.t01;Dbxref=GI:221234191,GeneID:7332983;Name=smpB;Note=CC_1196;codon_start=1;experiment=EXISTENCE:LC-MS,EXISTENCE:Ribosome profiling;locus_tag=CCNA_01254;product=SsrA-binding protein;protein_id=YP_002516627.1;transl_table=11;translation=length.152	CDS
rs|NC_011916|NC_011916.1	1382954	1382956	GANTC	5	1382977	1383126	-	ID=CCNA_01255.p01;Parent=CCNA_01255.t01;Dbxref=GI:221234192,GeneID:7332984;Name=CCNA_01255;Note=CC_1197;codon_start=1;experiment=EXISTENCE:Ribosome profiling;product=hypothetical protein;protein_id=YP_002516628.1;transl_table=11;translation=length.49	CDS
rs|NC_011916|NC_011916.1	1383138	1383140	GANTC	8	1382977	1383126	-	ID=CCNA_01255.p01;Parent=CCNA_01255.t01;Dbxref=GI:221234192,GeneID:7332984;Name=CCNA_01255;Note=CC_1197;codon_start=1;experiment=EXISTENCE:Ribosome profiling;product=hypothetical protein;protein_id=YP_002516628.1;transl_table=11;translation=length.49	CDS
rs|NC_011916|NC_011916.1	1386288	1386290	GANTC	5	1386326	1387099	+	ID=CCNA_01259.p01;Parent=CCNA_01259.t01;Dbxref=GI:221234196,GeneID:7332988;Name=CCNA_01259;Note=CC_1201;codon_start=1;experiment=EXISTENCE:LC-MS,EXISTENCE:Ribosome profiling;product=class II aldolase and Adducin protein;protein_id=YP_002516632.1;transl_table=11;translation=length.257	CDS
rs|NC_011916|NC_011916.1	1387077	1387079	GANTC	4	1386326	1387099	+	ID=CCNA_01259.p01;Parent=CCNA_01259.t01;Dbxref=GI:221234196,GeneID:7332988;Name=CCNA_01259;Note=CC_1201;codon_start=1;experiment=EXISTENCE:LC-MS,EXISTENCE:Ribosome profiling;product=class II aldolase and Adducin protein;protein_id=YP_002516632.1;transl_table=11;translation=length.257	CDS
rs|NC_011916|NC_011916.1	1387262	1387264	GANTC	60	1387138	1387887	+	ID=CCNA_01260.p01;Parent=CCNA_01260.t01;Dbxref=GI:221234197,GeneID:7332989;Name=CCNA_01260;Note=CC_1202;codon_start=1;experiment=EXISTENCE:LC-MS,EXISTENCE:Ribosome profiling;product=hypothetical protein;protein_id=YP_002516633.1;transl_table=11;translation=length.249	CDS
rs|NC_011916|NC_011916.1	1388469	1388471	GANTC	4	1388006	1389121	+	ID=CCNA_01261.p01;Parent=CCNA_01261.t01;Dbxref=GI:221234198,GeneID:7332990;Name=CCNA_01261;Note=CC_1203;codon_start=1;experiment=EXISTENCE:LC-MS,EXISTENCE:Ribosome profiling;product=periplasmic multidrug efflux lipoprotein precursor;protein_id=YP_002516634.1;transl_table=11;translation=length.371	CDS
rs|NC_011916|NC_011916.1	1395575	1395577	GANTC	3	1395597	1395953	-	ID=CCNA_01266.p01;Parent=CCNA_01266.t01;Dbxref=GI:221234203,GeneID:7332995;Name=CCNA_01266;Note=CC_1208;codon_start=1;experiment=EXISTENCE:Ribosome profiling;product=NTF2 superfamily protein;protein_id=YP_002516639.1;transl_table=11;translation=length.118	CDS
rs|NC_011916|NC_011916.1	1396676	1396678	GANTC	3	1395950	1396687	-	ID=CCNA_01267.p01;Parent=CCNA_01267.t01;Dbxref=GI:221234204,GeneID:7332996;Name=CCNA_01267;Note=CC_1209;codon_start=1;experiment=EXISTENCE:LC-MS,EXISTENCE:Ribosome profiling;product=NTF2 superfamily protein;protein_id=YP_002516640.1;transl_table=11;translation=length.245	CDS
rs|NC_011916|NC_011916.1	1397424	1397426	GANTC	3	1397552	1398055	+	ID=CCNA_01269.p01;Parent=CCNA_01269.t01;Dbxref=GI:221234206,GeneID:7332998;Name=CCNA_01269;Note=CC_1211;codon_start=1;experiment=EXISTENCE:Ribosome profiling;product=GcrA superfamily protein;protein_id=YP_002516642.1;transl_table=11;translation=length.167	CDS
rs|NC_011916|NC_011916.1	1401671	1401673	GANTC	3	1401717	1402610	+	ID=CCNA_01275.p01;Parent=CCNA_01275.t01;Dbxref=GI:221234212,GeneID:7333005;eC_number=1.5.1.5;Name=CCNA_01275;Note=CC_1217;codon_start=1;experiment=EXISTENCE:LC-MS,EXISTENCE:Ribosome profiling;product=bifunctional 5%2C10-methylene-tetrahydrofolate dehydrogenase/ 5%2C10-methylene-tetrahydrofolate cyclohydrolase;protein_id=YP_002516648.1;transl_table=11;translation=length.297	CDS
rs|NC_011916|NC_011916.1	1403305	1403307	GANTC	25	1402986	1404392	+	ID=CCNA_01277.p01;Parent=CCNA_01277.t01;Dbxref=GI:221234214,GeneID:7333007;eC_number=1.1.3.-;Name=CCNA_01277;Note=CC_1219;codon_start=1;experiment=EXISTENCE:LC-MS,EXISTENCE:Ribosome profiling;product=FAD-linked oxidoreductase;protein_id=YP_002516650.1;transl_table=11;translation=length.468	CDS
rs|NC_011916|NC_011916.1	1405755	1405757	GANTC	8	1404999	1405781	-	ID=CCNA_01279.p01;Parent=CCNA_01279.t01;Dbxref=GI:221234216,GeneID:7333009;eC_number=2.7.1.23;Name=CCNA_01279;Note=CC_1221;codon_start=1;experiment=EXISTENCE:LC-MS,EXISTENCE:Ribosome profiling,Start codon verified by LC-MS;product=inorganic polyphosphate/ATP-NAD kinase;protein_id=YP_002516652.1;transl_table=11;translation=length.260	CDS
rs|NC_011916|NC_011916.1	1405976	1405978	GANTC	7	1405813	1406898	-	ID=CCNA_01280.p01;Parent=CCNA_01280.t01;Dbxref=GI:221234217,GeneID:7333010;Name=CCNA_01280;Note=CC_1222;codon_start=1;experiment=EXISTENCE:LC-MS,EXISTENCE:Ribosome profiling;product=hypothetical protein;protein_id=YP_002516653.1;transl_table=11;translation=length.361	CDS
rs|NC_011916|NC_011916.1	1406148	1406150	GANTC	3	1405813	1406898	-	ID=CCNA_01280.p01;Parent=CCNA_01280.t01;Dbxref=GI:221234217,GeneID:7333010;Name=CCNA_01280;Note=CC_1222;codon_start=1;experiment=EXISTENCE:LC-MS,EXISTENCE:Ribosome profiling;product=hypothetical protein;protein_id=YP_002516653.1;transl_table=11;translation=length.361	CDS
rs|NC_011916|NC_011916.1	1410377	1410379	GANTC	8	1409575	1410771	+	ID=CCNA_01283.p01;Parent=CCNA_01283.t01;Dbxref=GI:594552079,GeneID:7333013;Name=CCNA_01283;Note=CC_1225;codon_start=1;experiment=EXISTENCE:LC-MS;product=NAD-dependent oxidoreductase;protein_id=YP_002516656.3;transl_table=11;translation=length.398	CDS
rs|NC_011916|NC_011916.1	1414621	1414623	GANTC	3	1414050	1415267	+	ID=CCNA_01288.p01;Parent=CCNA_01288.t01;Dbxref=GI:221234225,GeneID:7333018;Name=CCNA_01288;Note=CC_1230;codon_start=1;experiment=EXISTENCE:Ribosome profiling;product=multidrug resistance transporter%2C Bcr family;protein_id=YP_002516661.1;transl_table=11;translation=length.405	CDS
rs|NC_011916|NC_011916.1	1417062	1417064	GANTC	6	1416848	1417858	+	ID=CCNA_01291.p01;Parent=CCNA_01291.t01;Dbxref=GI:221234228,GeneID:7333021;Name=CCNA_01291;Note=CC_1233;codon_start=1;product=phosphotransferase family protein;protein_id=YP_002516664.1;transl_table=11;translation=length.336	CDS
rs|NC_011916|NC_011916.1	1418368	1418370	GANTC	2	1418341	1418772	-	ID=CCNA_01293.p01;Parent=CCNA_01293.t01;Dbxref=GI:221234230,GeneID:7333023;Name=CCNA_01293;Note=CC_1235;codon_start=1;product=hypothetical protein;protein_id=YP_002516666.1;transl_table=11;translation=length.143	CDS
rs|NC_011916|NC_011916.1	1418414	1418416	GANTC	3	1418341	1418772	-	ID=CCNA_01293.p01;Parent=CCNA_01293.t01;Dbxref=GI:221234230,GeneID:7333023;Name=CCNA_01293;Note=CC_1235;codon_start=1;product=hypothetical protein;protein_id=YP_002516666.1;transl_table=11;translation=length.143	CDS
rs|NC_011916|NC_011916.1	1422152	1422154	GANTC	4	1422154	1422990	-	ID=CCNA_01297.p01;Parent=CCNA_01297.t01;Dbxref=GI:221234234,GeneID:7333027;eC_number=2.1.1.-;Name=CCNA_01297;Note=CC_1239;codon_start=1;experiment=EXISTENCE:LC-MS,EXISTENCE:Ribosome profiling;product=23S rRNA Gm2251 methyltransferase;protein_id=YP_002516670.1;transl_table=11;translation=length.278	CDS
rs|NC_011916|NC_011916.1	1422859	1422861	GANTC	4	1422154	1422990	-	ID=CCNA_01297.p01;Parent=CCNA_01297.t01;Dbxref=GI:221234234,GeneID:7333027;eC_number=2.1.1.-;Name=CCNA_01297;Note=CC_1239;codon_start=1;experiment=EXISTENCE:LC-MS,EXISTENCE:Ribosome profiling;product=23S rRNA Gm2251 methyltransferase;protein_id=YP_002516670.1;transl_table=11;translation=length.278	CDS
rs|NC_011916|NC_011916.1	1423231	1423233	GANTC	46	1423164	1423249	+	ID=CCNA_R0030.r01;Parent=CCNA_R0030;Dbxref=GeneID:7333028;Name=CCNA_R0030;Note=CC_t15;experiment=EXISTENCE:RNA-seq;product=tRNA-Tyr	tRNA
rs|NC_011916|NC_011916.1	1427044	1427046	GANTC	3	1426458	1428746	+	ID=CCNA_01301.p01;Parent=CCNA_01301.t01;Dbxref=GI:221234238,GeneID:7333033;eC_number=1.2.1.2;Name=CCNA_01301;Note=CC_1243;codon_start=1;experiment=EXISTENCE:LC-MS,EXISTENCE:Ribosome profiling;product=NAD-dependent formate dehydrogenase alpha subunit;protein_id=YP_002516674.1;transl_table=11;translation=length.762	CDS
rs|NC_011916|NC_011916.1	1427731	1427733	GANTC	29	1426458	1428746	+	ID=CCNA_01301.p01;Parent=CCNA_01301.t01;Dbxref=GI:221234238,GeneID:7333033;eC_number=1.2.1.2;Name=CCNA_01301;Note=CC_1243;codon_start=1;experiment=EXISTENCE:LC-MS,EXISTENCE:Ribosome profiling;product=NAD-dependent formate dehydrogenase alpha subunit;protein_id=YP_002516674.1;transl_table=11;translation=length.762	CDS
rs|NC_011916|NC_011916.1	1428040	1428042	GANTC	19	1426458	1428746	+	ID=CCNA_01301.p01;Parent=CCNA_01301.t01;Dbxref=GI:221234238,GeneID:7333033;eC_number=1.2.1.2;Name=CCNA_01301;Note=CC_1243;codon_start=1;experiment=EXISTENCE:LC-MS,EXISTENCE:Ribosome profiling;product=NAD-dependent formate dehydrogenase alpha subunit;protein_id=YP_002516674.1;transl_table=11;translation=length.762	CDS
rs|NC_011916|NC_011916.1	1434729	1434731	GANTC	14	1434494	1434874	+	ID=CCNA_01311.p01;Parent=CCNA_01311.t01;Dbxref=GI:221234248,GeneID:7333043;Name=rplV;Note=CC_1253;codon_start=1;experiment=EXISTENCE:LC-MS,EXISTENCE:Ribosome profiling;locus_tag=CCNA_01311;product=LSU ribosomal protein L22P;protein_id=YP_002516684.1;transl_table=11;translation=length.126	CDS
rs|NC_011916|NC_011916.1	1435226	1435228	GANTC	7	1434874	1435626	+	ID=CCNA_01312.p01;Parent=CCNA_01312.t01;Dbxref=GI:221234249,GeneID:7333044;Name=rpsC;Note=CC_1254;codon_start=1;experiment=EXISTENCE:LC-MS,EXISTENCE:Ribosome profiling,Start codon verified by LC-MS;locus_tag=CCNA_01312;product=SSU ribosomal protein S3P;protein_id=YP_002516685.1;transl_table=11;translation=length.250	CDS
rs|NC_011916|NC_011916.1	1435538	1435540	GANTC	13	1434874	1435626	+	ID=CCNA_01312.p01;Parent=CCNA_01312.t01;Dbxref=GI:221234249,GeneID:7333044;Name=rpsC;Note=CC_1254;codon_start=1;experiment=EXISTENCE:LC-MS,EXISTENCE:Ribosome profiling,Start codon verified by LC-MS;locus_tag=CCNA_01312;product=SSU ribosomal protein S3P;protein_id=YP_002516685.1;transl_table=11;translation=length.250	CDS
rs|NC_011916|NC_011916.1	1437124	1437126	GANTC	46	1436904	1437218	+	ID=CCNA_01317.p01;Parent=CCNA_01317.t01;Dbxref=GI:221234254,GeneID:7333049;Name=rplX;Note=CC_1259;codon_start=1;experiment=EXISTENCE:LC-MS,EXISTENCE:Ribosome profiling;locus_tag=CCNA_01317;product=LSU ribosomal protein L24P;protein_id=YP_002516690.1;transl_table=11;translation=length.104	CDS
rs|NC_011916|NC_011916.1	1440343	1440345	GANTC	8	1440388	1440873	+	ID=CCNA_01325.p01;Parent=CCNA_01325.t01;Dbxref=GI:221234262,GeneID:7333057;Name=rplO;Note=CC_1267;codon_start=1;experiment=EXISTENCE:LC-MS,EXISTENCE:Ribosome profiling,Start codon verified by LC-MS;locus_tag=CCNA_01325;product=LSU ribosomal protein L15P;protein_id=YP_002516698.1;transl_table=11;translation=length.161	CDS
rs|NC_011916|NC_011916.1	1443009	1443011	GANTC	4	1442583	1443158	+	ID=CCNA_01327.p01;Parent=CCNA_01327.t01;Dbxref=GI:221234264,GeneID:7333059;eC_number=2.7.4.3;Name=adk;Note=CC_1269;codon_start=1;experiment=EXISTENCE:LC-MS,EXISTENCE:Ribosome profiling,Start codon verified by LC-MS;locus_tag=CCNA_01327;product=adenylate kinase/nucleoside-diphosphate kinase;protein_id=YP_002516700.1;transl_table=11;translation=length.191	CDS
rs|NC_011916|NC_011916.1	1443180	1443182	GANTC	30	1442583	1443158	+	ID=CCNA_01327.p01;Parent=CCNA_01327.t01;Dbxref=GI:221234264,GeneID:7333059;eC_number=2.7.4.3;Name=adk;Note=CC_1269;codon_start=1;experiment=EXISTENCE:LC-MS,EXISTENCE:Ribosome profiling,Start codon verified by LC-MS;locus_tag=CCNA_01327;product=adenylate kinase/nucleoside-diphosphate kinase;protein_id=YP_002516700.1;transl_table=11;translation=length.191	CDS
rs|NC_011916|NC_011916.1	1443262	1443264	GANTC	2	1442583	1443158	+	ID=CCNA_01327.p01;Parent=CCNA_01327.t01;Dbxref=GI:221234264,GeneID:7333059;eC_number=2.7.4.3;Name=adk;Note=CC_1269;codon_start=1;experiment=EXISTENCE:LC-MS,EXISTENCE:Ribosome profiling,Start codon verified by LC-MS;locus_tag=CCNA_01327;product=adenylate kinase/nucleoside-diphosphate kinase;protein_id=YP_002516700.1;transl_table=11;translation=length.191	CDS
rs|NC_011916|NC_011916.1	1444981	1444983	GANTC	10	1444254	1445270	+	ID=CCNA_01330.p01;Parent=CCNA_01330.t01;Dbxref=GI:221234267,GeneID:7331785;eC_number=2.7.7.6;Name=rpoA;Note=CC_1272;codon_start=1;experiment=EXISTENCE:LC-MS,EXISTENCE:Ribosome profiling,Start codon verified by LC-MS;locus_tag=CCNA_01330;product=DNA-directed RNA polymerase alpha chain;protein_id=YP_002516703.1;transl_table=11;translation=length.338	CDS
rs|NC_011916|NC_011916.1	1445851	1445853	GANTC	6	1445475	1445888	+	ID=CCNA_01332.p01;Parent=CCNA_01332.t01;Dbxref=GI:221234269,GeneID:7331787;Name=rplQ;Note=CC_1273;codon_start=1;experiment=EXISTENCE:LC-MS,EXISTENCE:Ribosome profiling;locus_tag=CCNA_01332;product=LSU ribosomal protein L17P;protein_id=YP_002516705.1;transl_table=11;translation=length.137	CDS
rs|NC_011916|NC_011916.1	1447359	1447361	GANTC	3	1446891	1447721	-	ID=CCNA_01334.p01;Parent=CCNA_01334.t01;Dbxref=GI:221234271,GeneID:7331789;Name=CCNA_01334;Note=CC_1275;codon_start=1;experiment=EXISTENCE:Ribosome profiling;product=ABC2-family membrane transporter;protein_id=YP_002516707.1;transl_table=11;translation=length.276	CDS
rs|NC_011916|NC_011916.1	1450124	1450126	GANTC	2	1450109	1451731	+	ID=CCNA_01337.p01;Parent=CCNA_01337.t01;Dbxref=GI:221234274,GeneID:7331792;eC_number=1.1.99.-;Name=CCNA_01337;Note=CC_1278;codon_start=1;experiment=EXISTENCE:LC-MS;product=GMC family oxidoreductase;protein_id=YP_002516710.1;transl_table=11;translation=length.540	CDS
rs|NC_011916|NC_011916.1	1451391	1451393	GANTC	17	1450109	1451731	+	ID=CCNA_01337.p01;Parent=CCNA_01337.t01;Dbxref=GI:221234274,GeneID:7331792;eC_number=1.1.99.-;Name=CCNA_01337;Note=CC_1278;codon_start=1;experiment=EXISTENCE:LC-MS;product=GMC family oxidoreductase;protein_id=YP_002516710.1;transl_table=11;translation=length.540	CDS
rs|NC_011916|NC_011916.1	1451982	1451984	GANTC	8	1451802	1452257	+	ID=CCNA_01338.p01;Parent=CCNA_01338.t01;Dbxref=GI:221234275,GeneID:7331793;Name=CCNA_01338;Note=CC_1279;codon_start=1;experiment=EXISTENCE:Ribosome profiling;product=glyoxalase family protein;protein_id=YP_002516711.1;transl_table=11;translation=length.151	CDS
rs|NC_011916|NC_011916.1	1454364	1454366	GANTC	4	1453071	1454321	+	ID=CCNA_01340.p01;Parent=CCNA_01340.t01;Dbxref=GI:564292306,GeneID:7331795;Name=CCNA_01340;Note=CC_1281;codon_start=1;experiment=EXISTENCE:LC-MS,EXISTENCE:Ribosome profiling;product=major facilitator superfamily transporter;protein_id=YP_002516713.2;transl_table=11;translation=length.416	CDS
rs|NC_011916|NC_011916.1	1455981	1455983	GANTC	3	1455951	1457252	+	ID=CCNA_01342.p01;Parent=CCNA_01342.t01;Dbxref=GI:221234279,GeneID:7331797;Name=CCNA_01342;Note=CC_1283;codon_start=1;experiment=EXISTENCE:LC-MS,EXISTENCE:Ribosome profiling;product=ATPase%2C AAA family;protein_id=YP_002516715.1;transl_table=11;translation=length.433	CDS
rs|NC_011916|NC_011916.1	1456459	1456461	GANTC	6	1455951	1457252	+	ID=CCNA_01342.p01;Parent=CCNA_01342.t01;Dbxref=GI:221234279,GeneID:7331797;Name=CCNA_01342;Note=CC_1283;codon_start=1;experiment=EXISTENCE:LC-MS,EXISTENCE:Ribosome profiling;product=ATPase%2C AAA family;protein_id=YP_002516715.1;transl_table=11;translation=length.433	CDS
rs|NC_011916|NC_011916.1	1456623	1456625	GANTC	4	1455951	1457252	+	ID=CCNA_01342.p01;Parent=CCNA_01342.t01;Dbxref=GI:221234279,GeneID:7331797;Name=CCNA_01342;Note=CC_1283;codon_start=1;experiment=EXISTENCE:LC-MS,EXISTENCE:Ribosome profiling;product=ATPase%2C AAA family;protein_id=YP_002516715.1;transl_table=11;translation=length.433	CDS
rs|NC_011916|NC_011916.1	1462278	1462280	GANTC	203	1462307	1462717	+	ID=CCNA_01349.p01;Parent=CCNA_01349.t01;Dbxref=GI:221234286,GeneID:7331804;Name=CCNA_01349;Note=CC_1291;codon_start=1;product=transposase;protein_id=YP_002516722.1;transl_table=11;translation=length.136	CDS
rs|NC_011916|NC_011916.1	1462287	1462289	GANTC	2	1462307	1462717	+	ID=CCNA_01349.p01;Parent=CCNA_01349.t01;Dbxref=GI:221234286,GeneID:7331804;Name=CCNA_01349;Note=CC_1291;codon_start=1;product=transposase;protein_id=YP_002516722.1;transl_table=11;translation=length.136	CDS
rs|NC_011916|NC_011916.1	1462626	1462628	GANTC	2	1462307	1462717	+	ID=CCNA_01349.p01;Parent=CCNA_01349.t01;Dbxref=GI:221234286,GeneID:7331804;Name=CCNA_01349;Note=CC_1291;codon_start=1;product=transposase;protein_id=YP_002516722.1;transl_table=11;translation=length.136	CDS
rs|NC_011916|NC_011916.1	1463138	1463140	GANTC	3	1462732	1463100	+	ID=CCNA_01350.p01;Parent=CCNA_01350.t01;Dbxref=GI:221234287,GeneID:7331805;eC_number=1.2.1.27;Name=CCNA_01350;Note=CC_1292;codon_start=1;product=transposase DDE domain protein;protein_id=YP_002516723.1;transl_table=11;translation=length.122	CDS
rs|NC_011916|NC_011916.1	1465719	1465721	GANTC	3	1463957	1465588	-	ID=CCNA_01352.p01;Parent=CCNA_01352.t01;Dbxref=GI:594552088,GeneID:7331807;eC_number=2.7.13.3;Name=CCNA_01352;Note=CC_1294;codon_start=1;experiment=EXISTENCE:LC-MS,EXISTENCE:Ribosome profiling;product=two component sensor histidine kinase;protein_id=YP_002516725.2;transl_table=11;translation=length.543	CDS
rs|NC_011916|NC_011916.1	1465719	1465721	GANTC	3	1465853	1467880	-	ID=CCNA_01353.p01;Parent=CCNA_01353.t01;Dbxref=GI:594552089,GeneID:7331808;eC_number=3.1.3.8;Name=CCNA_01353;Note=CC_1295;codon_start=1;experiment=EXISTENCE:LC-MS,EXISTENCE:Ribosome profiling;product=myo-inositol-hexaphosphate 3-phosphohydrolase;protein_id=YP_002516726.2;transl_table=11;translation=length.675	CDS
rs|NC_011916|NC_011916.1	1481790	1481792	GANTC	45	1481196	1481714	-	ID=CCNA_01365.p01;Parent=CCNA_01365.t01;Dbxref=GI:221234302,GeneID:7331820;Name=perP;Note=CC_1307;codon_start=1;experiment=EXISTENCE:Ribosome profiling;locus_tag=CCNA_01365;product=aspartyl protease perP;protein_id=YP_002516738.1;transl_table=11;translation=length.172	CDS
rs|NC_011916|NC_011916.1	1484334	1484336	GANTC	8	1483373	1484587	+	ID=CCNA_01368.p01;Parent=CCNA_01368.t01;Dbxref=GI:221234305,GeneID:7331823;eC_number=1.3.99.-;Name=CCNA_01368;Note=CC_1310;codon_start=1;experiment=EXISTENCE:LC-MS,EXISTENCE:Ribosome profiling,Start codon verified by LC-MS;product=acyl-CoA dehydrogenase;protein_id=YP_002516741.1;transl_table=11;translation=length.404	CDS
rs|NC_011916|NC_011916.1	1484754	1484756	GANTC	4	1484714	1485853	+	ID=CCNA_01369.p01;Parent=CCNA_01369.t01;Dbxref=GI:594552091,GeneID:7331824;eC_number=1.3.8.1;Name=CCNA_01369;Note=CC_1311;codon_start=1;experiment=EXISTENCE:LC-MS,EXISTENCE:Ribosome profiling,Start codon verified by LC-MS;product=acyl-CoA dehydrogenase%2C short-chain specific;protein_id=YP_002516742.2;transl_table=11;translation=length.379	CDS
rs|NC_011916|NC_011916.1	1486060	1486062	GANTC	16	1486209	1486346	+	ID=CCNA_03948.p01;Parent=CCNA_03948.t01;Dbxref=GI:594552092,GeneID:18668862;Name=CCNA_03948;codon_start=1;experiment=EXISTENCE:Ribosome profiling;product=hypothetical protein;protein_id=YP_009020520.1;transl_table=11;translation=length.45	CDS
rs|NC_011916|NC_011916.1	1487427	1487429	GANTC	6	1486831	1487439	-	ID=CCNA_01372.p01;Parent=CCNA_01372.t01;Dbxref=GI:221234309,GeneID:7331827;Name=CCNA_01372;Note=CC_1313;codon_start=1;experiment=EXISTENCE:LC-MS,EXISTENCE:Ribosome profiling;product=lysine decarboxylase family;protein_id=YP_002516745.1;transl_table=11;translation=length.202	CDS
rs|NC_011916|NC_011916.1	1491319	1491321	GANTC	5	1490853	1491557	+	ID=CCNA_01376.p01;Parent=CCNA_01376.t01;Dbxref=GI:594552095,GeneID:7331831;eC_number=2.5.1.18;Name=CCNA_01376;Note=CC_1316;codon_start=1;experiment=EXISTENCE:LC-MS,EXISTENCE:Ribosome profiling,Start codon verified by LC-MS;product=glutathione S-transferase;protein_id=YP_002516749.2;transl_table=11;translation=length.234	CDS
rs|NC_011916|NC_011916.1	1491832	1491834	GANTC	3	1491776	1491850	+	ID=CCNA_R0033.r01;Parent=CCNA_R0033;Dbxref=GeneID:7331833;Name=CCNA_R0033;Note=CC_t17;experiment=EXISTENCE:RNA-seq;product=tRNA-Asn	tRNA
rs|NC_011916|NC_011916.1	1491940	1491942	GANTC	4	1491986	1492060	+	ID=CCNA_R0034.r01;Parent=CCNA_R0034;Dbxref=GeneID:7331834;Name=CCNA_R0034;Note=CC_t18;experiment=EXISTENCE:RNA-seq;product=tRNA-Asn	tRNA
rs|NC_011916|NC_011916.1	1492042	1492044	GANTC	4	1491986	1492060	+	ID=CCNA_R0034.r01;Parent=CCNA_R0034;Dbxref=GeneID:7331834;Name=CCNA_R0034;Note=CC_t18;experiment=EXISTENCE:RNA-seq;product=tRNA-Asn	tRNA
rs|NC_011916|NC_011916.1	1493325	1493327	GANTC	8	1493232	1494683	+	ID=CCNA_01379.p01;Parent=CCNA_01379.t01;Dbxref=GI:594552097,GeneID:7331837;Name=rsaFb;Note=CC_1318;codon_start=1;experiment=EXISTENCE:LC-MS,EXISTENCE:Ribosome profiling;locus_tag=CCNA_01379;product=type I secretion outer membrane protein rsaFb;protein_id=YP_002516752.2;transl_table=11;translation=length.483	CDS
rs|NC_011916|NC_011916.1	1498610	1498612	GANTC	8	1498487	1500238	+	ID=CCNA_01382.p01;Parent=CCNA_01382.t01;Dbxref=GI:221234319,GeneID:7331840;eC_number=6.2.1.3;Name=CCNA_01382;Note=CC_1321;codon_start=1;experiment=EXISTENCE:LC-MS,EXISTENCE:Ribosome profiling,Start codon verified by LC-MS;product=long-chain-fatty-acid--CoA ligase;protein_id=YP_002516755.1;transl_table=11;translation=length.583	CDS
rs|NC_011916|NC_011916.1	1498917	1498919	GANTC	4	1498487	1500238	+	ID=CCNA_01382.p01;Parent=CCNA_01382.t01;Dbxref=GI:221234319,GeneID:7331840;eC_number=6.2.1.3;Name=CCNA_01382;Note=CC_1321;codon_start=1;experiment=EXISTENCE:LC-MS,EXISTENCE:Ribosome profiling,Start codon verified by LC-MS;product=long-chain-fatty-acid--CoA ligase;protein_id=YP_002516755.1;transl_table=11;translation=length.583	CDS
rs|NC_011916|NC_011916.1	1499058	1499060	GANTC	13	1498487	1500238	+	ID=CCNA_01382.p01;Parent=CCNA_01382.t01;Dbxref=GI:221234319,GeneID:7331840;eC_number=6.2.1.3;Name=CCNA_01382;Note=CC_1321;codon_start=1;experiment=EXISTENCE:LC-MS,EXISTENCE:Ribosome profiling,Start codon verified by LC-MS;product=long-chain-fatty-acid--CoA ligase;protein_id=YP_002516755.1;transl_table=11;translation=length.583	CDS
rs|NC_011916|NC_011916.1	1502811	1502813	GANTC	8	1502307	1503038	+	ID=CCNA_01385.p01;Parent=CCNA_01385.t01;Dbxref=GI:594552098,GeneID:7331843;Name=CCNA_01385;Note=CC_1324;codon_start=1;experiment=EXISTENCE:LC-MS,EXISTENCE:Ribosome profiling;product=rRNA methylase;protein_id=YP_002516758.2;transl_table=11;translation=length.243	CDS
rs|NC_011916|NC_011916.1	1503135	1503137	GANTC	9	1503106	1503747	-	ID=CCNA_01386.p01;Parent=CCNA_01386.t01;Dbxref=GI:594552099,GeneID:7331844;Name=CCNA_01386;Note=CC_1325;codon_start=1;experiment=EXISTENCE:LC-MS,EXISTENCE:Ribosome profiling;product=hypothetical protein;protein_id=YP_002516759.2;transl_table=11;translation=length.213	CDS
rs|NC_011916|NC_011916.1	1504325	1504327	GANTC	2	1503930	1505177	+	ID=CCNA_01387.p01;Parent=CCNA_01387.t01;Dbxref=GI:221234324,GeneID:7331845;eC_number=2.1.1.-;Name=CCNA_01387;Note=CC_1326;codon_start=1;experiment=EXISTENCE:LC-MS,EXISTENCE:Ribosome profiling,Start codon verified by LC-MS;product=tRNA (uracil-5-)-methyltransferase related protein;protein_id=YP_002516760.1;transl_table=11;translation=length.415	CDS
rs|NC_011916|NC_011916.1	1505162	1505164	GANTC	5	1503930	1505177	+	ID=CCNA_01387.p01;Parent=CCNA_01387.t01;Dbxref=GI:221234324,GeneID:7331845;eC_number=2.1.1.-;Name=CCNA_01387;Note=CC_1326;codon_start=1;experiment=EXISTENCE:LC-MS,EXISTENCE:Ribosome profiling,Start codon verified by LC-MS;product=tRNA (uracil-5-)-methyltransferase related protein;protein_id=YP_002516760.1;transl_table=11;translation=length.415	CDS
rs|NC_011916|NC_011916.1	1506055	1506057	GANTC	2	1505184	1506251	+	ID=CCNA_01388.p01;Parent=CCNA_01388.t01;Dbxref=GI:221234325,GeneID:7331846;eC_number=2.1.1.-;Name=CCNA_01388;Note=CC_1327;codon_start=1;experiment=EXISTENCE:Ribosome profiling;product=methyltransferase;protein_id=YP_002516761.1;transl_table=11;translation=length.355	CDS
rs|NC_011916|NC_011916.1	1509140	1509142	GANTC	9	1509067	1510149	+	ID=CCNA_01391.p01;Parent=CCNA_01391.t01;Dbxref=GI:594552100,GeneID:7331849;Name=CCNA_01391;Note=CC_1330;codon_start=1;product=radical SAM superfamily protein;protein_id=YP_002516764.2;transl_table=11;translation=length.360	CDS
rs|NC_011916|NC_011916.1	1516641	1516643	GANTC	15	1515188	1516918	+	ID=CCNA_01396.p01;Parent=CCNA_01396.t01;Dbxref=GI:221234333,GeneID:7331854;Name=CCNA_01396;Note=CC_1335;codon_start=1;experiment=EXISTENCE:LC-MS,EXISTENCE:Ribosome profiling;product=tetratricopeptide repeat family protein;protein_id=YP_002516769.1;transl_table=11;translation=length.576	CDS
rs|NC_011916|NC_011916.1	1521499	1521501	GANTC	7	1520934	1521833	+	ID=CCNA_01403.p01;Parent=CCNA_01403.t01;Dbxref=GI:221234340,GeneID:7330132;eC_number=6.1.1.14;Name=glyQ;Note=CC_1341;codon_start=1;experiment=EXISTENCE:LC-MS,EXISTENCE:Ribosome profiling;locus_tag=CCNA_01403;product=glycyl-tRNA synthetase alpha chain;protein_id=YP_002516776.1;transl_table=11;translation=length.299	CDS
rs|NC_011916|NC_011916.1	1529595	1529597	GANTC	4	1529253	1529711	-	ID=CCNA_03949.p01;Parent=CCNA_03949.t01;Dbxref=GI:594552102,GeneID:18668866;Name=CCNA_03949;codon_start=1;experiment=EXISTENCE:LC-MS,EXISTENCE:Ribosome profiling;product=hypothetical protein;protein_id=YP_009020521.1;transl_table=11;translation=length.152	CDS
rs|NC_011916|NC_011916.1	1531437	1531439	GANTC	3	1531128	1531727	+	ID=CCNA_01413.p01;Parent=CCNA_01413.t01;Dbxref=GI:221234350,GeneID:7330142;Name=CCNA_01413;Note=CC_1351;codon_start=1;experiment=EXISTENCE:LC-MS,EXISTENCE:Ribosome profiling;product=phosphoglycerate mutase family protein;protein_id=YP_002516786.1;transl_table=11;translation=length.199	CDS
rs|NC_011916|NC_011916.1	1532039	1532041	GANTC	3	1531736	1532788	+	ID=CCNA_01414.p01;Parent=CCNA_01414.t01;Dbxref=GI:221234351,GeneID:7330143;eC_number=3.1.2.4;Name=CCNA_01414;Note=CC_1352;codon_start=1;experiment=EXISTENCE:LC-MS,EXISTENCE:Ribosome profiling,Start codon verified by LC-MS;product=3-hydroxyisobutyryl-CoA hydrolase;protein_id=YP_002516787.1;transl_table=11;translation=length.350	CDS
rs|NC_011916|NC_011916.1	1535172	1535174	GANTC	4	1534788	1536014	+	ID=CCNA_01417.p01;Parent=CCNA_01417.t01;Dbxref=GI:221234354,GeneID:7330146;eC_number=2.3.1.37;Name=CCNA_01417;Note=CC_1355;codon_start=1;experiment=EXISTENCE:LC-MS,EXISTENCE:Ribosome profiling;product=5-aminolevulinic acid synthase;protein_id=YP_002516790.1;transl_table=11;translation=length.408	CDS
rs|NC_011916|NC_011916.1	1538725	1538727	GANTC	3	1538581	1539045	+	ID=CCNA_01421.p01;Parent=CCNA_01421.t01;Dbxref=GI:221234358,GeneID:7330150;eC_number=2.5.1.9;Name=CCNA_01421;Note=CC_1359;codon_start=1;experiment=EXISTENCE:LC-MS,EXISTENCE:Ribosome profiling;product=6%2C7-dimethyl-8-ribityllumazine synthase;protein_id=YP_002516794.1;transl_table=11;translation=length.154	CDS
rs|NC_011916|NC_011916.1	1540907	1540909	GANTC	7	1540672	1541166	+	ID=CCNA_01424.p01;Parent=CCNA_01424.t01;Dbxref=GI:594552106,GeneID:7330153;Name=CCNA_01424;Note=CC_1362;codon_start=1;experiment=EXISTENCE:LC-MS,EXISTENCE:Ribosome profiling;product=hypothetical protein;protein_id=YP_002516797.2;transl_table=11;translation=length.164	CDS
rs|NC_011916|NC_011916.1	1540966	1540968	GANTC	6	1540672	1541166	+	ID=CCNA_01424.p01;Parent=CCNA_01424.t01;Dbxref=GI:594552106,GeneID:7330153;Name=CCNA_01424;Note=CC_1362;codon_start=1;experiment=EXISTENCE:LC-MS,EXISTENCE:Ribosome profiling;product=hypothetical protein;protein_id=YP_002516797.2;transl_table=11;translation=length.164	CDS
rs|NC_011916|NC_011916.1	1541893	1541895	GANTC	4	1541409	1543547	+	ID=CCNA_01425.p01;Parent=CCNA_01425.t01;Dbxref=GI:221234362,GeneID:7330154;eC_number=3.6.1.1;Name=CCNA_01425;Note=CC_1363;codon_start=1;experiment=EXISTENCE:LC-MS,EXISTENCE:Ribosome profiling;product=H+ translocating pyrophosphatase;protein_id=YP_002516798.1;transl_table=11;translation=length.712	CDS
rs|NC_011916|NC_011916.1	1543048	1543050	GANTC	3	1541409	1543547	+	ID=CCNA_01425.p01;Parent=CCNA_01425.t01;Dbxref=GI:221234362,GeneID:7330154;eC_number=3.6.1.1;Name=CCNA_01425;Note=CC_1363;codon_start=1;experiment=EXISTENCE:LC-MS,EXISTENCE:Ribosome profiling;product=H+ translocating pyrophosphatase;protein_id=YP_002516798.1;transl_table=11;translation=length.712	CDS
rs|NC_011916|NC_011916.1	1544245	1544247	GANTC	4824	1543638	1544192	-	ID=CCNA_01426.p01;Parent=CCNA_01426.t01;Dbxref=GI:221234363,GeneID:7330155;Name=CCNA_01426;Note=CC_1364;codon_start=1;experiment=EXISTENCE:LC-MS,EXISTENCE:Ribosome profiling;product=chemotaxis receiver domain protein cheYIII;protein_id=YP_002516799.1;transl_table=11;translation=length.184	CDS
rs|NC_011916|NC_011916.1	1544275	1544277	GANTC	1765	1543638	1544192	-	ID=CCNA_01426.p01;Parent=CCNA_01426.t01;Dbxref=GI:221234363,GeneID:7330155;Name=CCNA_01426;Note=CC_1364;codon_start=1;experiment=EXISTENCE:LC-MS,EXISTENCE:Ribosome profiling;product=chemotaxis receiver domain protein cheYIII;protein_id=YP_002516799.1;transl_table=11;translation=length.184	CDS
rs|NC_011916|NC_011916.1	1544316	1544318	GANTC	550	1543638	1544192	-	ID=CCNA_01426.p01;Parent=CCNA_01426.t01;Dbxref=GI:221234363,GeneID:7330155;Name=CCNA_01426;Note=CC_1364;codon_start=1;experiment=EXISTENCE:LC-MS,EXISTENCE:Ribosome profiling;product=chemotaxis receiver domain protein cheYIII;protein_id=YP_002516799.1;transl_table=11;translation=length.184	CDS
rs|NC_011916|NC_011916.1	1545018	1545020	GANTC	7	1545062	1545592	+	ID=CCNA_01429.p01;Parent=CCNA_01429.t01;Dbxref=GI:221234366,GeneID:7330158;Name=CCNA_01429;Note=CC_1366;codon_start=1;experiment=EXISTENCE:LC-MS,EXISTENCE:Ribosome profiling;product=ubiquinol-cytochrome C reductase chaperone;protein_id=YP_002516802.1;transl_table=11;translation=length.176	CDS
rs|NC_011916|NC_011916.1	1545775	1545777	GANTC	3	1545577	1546116	+	ID=CCNA_01430.p01;Parent=CCNA_01430.t01;Dbxref=GI:221234367,GeneID:7330159;Name=CCNA_01430;Note=CC_1367;codon_start=1;experiment=EXISTENCE:LC-MS,EXISTENCE:Ribosome profiling;product=hypothetical protein;protein_id=YP_002516803.1;transl_table=11;translation=length.179	CDS
rs|NC_011916|NC_011916.1	1546205	1546207	GANTC	3	1546292	1547374	+	ID=CCNA_01431.p01;Parent=CCNA_01431.t01;Dbxref=GI:594552107,GeneID:7330160;Name=CCNA_01431;Note=CC_1368;codon_start=1;experiment=EXISTENCE:LC-MS,EXISTENCE:Ribosome profiling,Start codon verified by LC-MS;product=fatty acid/phospholipid synthesis protein plsX;protein_id=YP_002516804.4;transl_table=11;translation=length.360	CDS
rs|NC_011916|NC_011916.1	1548411	1548413	GANTC	3	1547371	1548348	+	ID=CCNA_01432.p01;Parent=CCNA_01432.t01;Dbxref=GI:221234369,GeneID:7330161;eC_number=2.3.1.41;Name=CCNA_01432;Note=CC_1369;codon_start=1;experiment=EXISTENCE:LC-MS,EXISTENCE:Ribosome profiling;product=3-oxoacyl-(acyl-carrier-protein) synthase III;protein_id=YP_002516805.1;transl_table=11;translation=length.325	CDS
rs|NC_011916|NC_011916.1	1549163	1549165	GANTC	4	1548878	1549303	+	ID=CCNA_01434.p01;Parent=CCNA_01434.t01;Dbxref=GI:221234371,GeneID:7330163;Name=CCNA_01434;Note=CC_1371;codon_start=1;experiment=EXISTENCE:LC-MS,EXISTENCE:Ribosome profiling;product=MerR-family transcriptional regulator;protein_id=YP_002516807.1;transl_table=11;translation=length.141	CDS
rs|NC_011916|NC_011916.1	1549425	1549427	GANTC	2	1549367	1549443	+	ID=CCNA_R0035.r01;Parent=CCNA_R0035;Dbxref=GeneID:7330164;Name=CCNA_R0035;Note=CC_t19;experiment=EXISTENCE:RNA-seq;product=tRNA-Pro	tRNA
rs|NC_011916|NC_011916.1	1553900	1553902	GANTC	7	1553908	1554861	+	ID=CCNA_01442.p01;Parent=CCNA_01442.t01;Dbxref=GI:221234379,GeneID:7330172;eC_number=1.2.1.38;Name=CCNA_01442;Note=CC_1378;codon_start=1;experiment=EXISTENCE:LC-MS,EXISTENCE:Ribosome profiling;product=N-acetyl-gamma-glutamyl-phosphate reductase;protein_id=YP_002516815.1;transl_table=11;translation=length.317	CDS
rs|NC_011916|NC_011916.1	1557379	1557381	GANTC	4	1555589	1557607	-	ID=CCNA_01444.p01;Parent=CCNA_01444.t01;Dbxref=GI:594552109,GeneID:7330174;eC_number=2.3.1.-;Name=CCNA_01444;Note=CC_1380;codon_start=1;experiment=EXISTENCE:LC-MS,EXISTENCE:Ribosome profiling;product=poly(3-hydroxyalkanoate) polymerase;protein_id=YP_002516817.4;transl_table=11;translation=length.672	CDS
rs|NC_011916|NC_011916.1	1557623	1557625	GANTC	12	1555589	1557607	-	ID=CCNA_01444.p01;Parent=CCNA_01444.t01;Dbxref=GI:594552109,GeneID:7330174;eC_number=2.3.1.-;Name=CCNA_01444;Note=CC_1380;codon_start=1;experiment=EXISTENCE:LC-MS,EXISTENCE:Ribosome profiling;product=poly(3-hydroxyalkanoate) polymerase;protein_id=YP_002516817.4;transl_table=11;translation=length.672	CDS
rs|NC_011916|NC_011916.1	1557992	1557994	GANTC	3	1557697	1558137	+	ID=CCNA_01445.p01;Parent=CCNA_01445.t01;Dbxref=GI:594552110,GeneID:7330175;Name=CCNA_01445;Note=CC_1381;codon_start=1;experiment=EXISTENCE:LC-MS,EXISTENCE:Ribosome profiling;product=hypothetical protein;protein_id=YP_002516818.2;transl_table=11;translation=length.146	CDS
rs|NC_011916|NC_011916.1	1564932	1564934	GANTC	194	1564876	1564950	+	ID=CCNA_R0036.r01;Parent=CCNA_R0036;Dbxref=GeneID:7330181;Name=CCNA_R0036;Note=CC_t20;experiment=EXISTENCE:RNA-seq;product=tRNA-Glu	tRNA
rs|NC_011916|NC_011916.1	1565052	1565054	GANTC	239	1564996	1565070	+	ID=CCNA_R0037.r01;Parent=CCNA_R0037;Dbxref=GeneID:7330182;Name=CCNA_R0037;Note=CC_t21;experiment=EXISTENCE:RNA-seq;product=tRNA-Glu	tRNA
rs|NC_011916|NC_011916.1	1566821	1566823	GANTC	7	1566524	1566829	+	ID=CCNA_01453.p01;Parent=CCNA_01453.t01;Dbxref=GI:221234390,GeneID:7330186;Name=CCNA_01453;Note=CC_1389;codon_start=1;experiment=EXISTENCE:LC-MS,EXISTENCE:Ribosome profiling;product=electron transport complex I subunit%2C NADH-ubiquinone oxidoreductase;protein_id=YP_002516826.1;transl_table=11;translation=length.101	CDS
rs|NC_011916|NC_011916.1	1567545	1567547	GANTC	3901	1567625	1567876	+	ID=CCNA_01457.p01;Parent=CCNA_01457.t01;Dbxref=GI:221234394,GeneID:7330191;Name=CCNA_01457;Note=CC_1391;codon_start=1;experiment=EXISTENCE:Ribosome profiling;product=hypothetical protein;protein_id=YP_002516830.1;transl_table=11;translation=length.83	CDS
rs|NC_011916|NC_011916.1	1567935	1567937	GANTC	6	1567879	1568187	+	ID=CCNA_01458.p01;Parent=CCNA_01458.t01;Dbxref=GI:221234395,GeneID:7330192;Name=CCNA_01458;Note=CC_1392;codon_start=1;experiment=EXISTENCE:Ribosome profiling;product=hypothetical protein;protein_id=YP_002516831.1;transl_table=11;translation=length.102	CDS
rs|NC_011916|NC_011916.1	1568694	1568696	GANTC	2	1568518	1568736	+	ID=CCNA_01460.p01;Parent=CCNA_01460.t01;Dbxref=GI:221234397,GeneID:7330194;Name=CCNA_01460;codon_start=1;experiment=EXISTENCE:Ribosome profiling;product=hypothetical protein;protein_id=YP_002516833.1;transl_table=11;translation=length.72	CDS
rs|NC_011916|NC_011916.1	1571784	1571786	GANTC	7	1570667	1571776	-	ID=CCNA_01463.p01;Parent=CCNA_01463.t01;Dbxref=GI:221234400,GeneID:7330197;eC_number=2.5.1.54;Name=CCNA_01463;Note=CC_1397;codon_start=1;experiment=EXISTENCE:LC-MS,EXISTENCE:Ribosome profiling,Start codon verified by LC-MS;product=3-deoxy-7-phosphoheptulonate synthase;protein_id=YP_002516836.1;transl_table=11;translation=length.369	CDS
rs|NC_011916|NC_011916.1	1574705	1574707	GANTC	7	1574712	1576358	+	ID=CCNA_01467.p01;Parent=CCNA_01467.t01;Dbxref=GI:221234404,GeneID:7330201;eC_number=1.9.3.1;Name=ccoN;Note=CC_1401;codon_start=1;experiment=EXISTENCE:Ribosome profiling;locus_tag=CCNA_01467;product=cytochrome cbb3 oxidase subunit I ccoN;protein_id=YP_002516840.1;transl_table=11;translation=length.548	CDS
rs|NC_011916|NC_011916.1	1576776	1576778	GANTC	4	1576367	1577110	+	ID=CCNA_01468.p01;Parent=CCNA_01468.t01;Dbxref=GI:221234405,GeneID:7330202;eC_number=1.9.3.1;Name=ccoO;Note=CC_1402;codon_start=1;experiment=EXISTENCE:LC-MS,EXISTENCE:Ribosome profiling;locus_tag=CCNA_01468;product=cytochrome cbb3 oxidase%2C cytochrome c subunit ccoO;protein_id=YP_002516841.1;transl_table=11;translation=length.247	CDS
rs|NC_011916|NC_011916.1	1581118	1581120	GANTC	4	1580130	1582304	+	ID=CCNA_01473.p01;Parent=CCNA_01473.t01;Dbxref=GI:221234410,GeneID:7330207;eC_number=3.6.3.4;Name=fixI;Note=CC_1407;codon_start=1;experiment=EXISTENCE:LC-MS,EXISTENCE:Ribosome profiling;locus_tag=CCNA_01473;product=E1-E2 cation pump ATPase fixI;protein_id=YP_002516846.1;transl_table=11;translation=length.724	CDS
rs|NC_011916|NC_011916.1	1582105	1582107	GANTC	2	1580130	1582304	+	ID=CCNA_01473.p01;Parent=CCNA_01473.t01;Dbxref=GI:221234410,GeneID:7330207;eC_number=3.6.3.4;Name=fixI;Note=CC_1407;codon_start=1;experiment=EXISTENCE:LC-MS,EXISTENCE:Ribosome profiling;locus_tag=CCNA_01473;product=E1-E2 cation pump ATPase fixI;protein_id=YP_002516846.1;transl_table=11;translation=length.724	CDS
rs|NC_011916|NC_011916.1	1586069	1586071	GANTC	4	1585598	1586344	-	ID=CCNA_01478.p01;Parent=CCNA_01478.t01;Dbxref=GI:221234415,GeneID:7330212;Name=CCNA_01478;Note=CC_1412;codon_start=1;experiment=EXISTENCE:LC-MS,EXISTENCE:Ribosome profiling;product=CRP-family transcription regulator;protein_id=YP_002516851.1;transl_table=11;translation=length.248	CDS
rs|NC_011916|NC_011916.1	1587403	1587405	GANTC	2	1586381	1588444	+	ID=CCNA_01479.p01;Parent=CCNA_01479.t01;Dbxref=GI:221234416,GeneID:7333142;Name=CCNA_01479;Note=CC_1413;codon_start=1;experiment=EXISTENCE:LC-MS,EXISTENCE:Ribosome profiling;product=tetratricopeptide repeat family protein;protein_id=YP_002516852.1;transl_table=11;translation=length.687	CDS
rs|NC_011916|NC_011916.1	1587618	1587620	GANTC	7	1586381	1588444	+	ID=CCNA_01479.p01;Parent=CCNA_01479.t01;Dbxref=GI:221234416,GeneID:7333142;Name=CCNA_01479;Note=CC_1413;codon_start=1;experiment=EXISTENCE:LC-MS,EXISTENCE:Ribosome profiling;product=tetratricopeptide repeat family protein;protein_id=YP_002516852.1;transl_table=11;translation=length.687	CDS
rs|NC_011916|NC_011916.1	1588401	1588403	GANTC	7	1586381	1588444	+	ID=CCNA_01479.p01;Parent=CCNA_01479.t01;Dbxref=GI:221234416,GeneID:7333142;Name=CCNA_01479;Note=CC_1413;codon_start=1;experiment=EXISTENCE:LC-MS,EXISTENCE:Ribosome profiling;product=tetratricopeptide repeat family protein;protein_id=YP_002516852.1;transl_table=11;translation=length.687	CDS
rs|NC_011916|NC_011916.1	1588784	1588786	GANTC	12	1588441	1588848	+	ID=CCNA_01480.p01;Parent=CCNA_01480.t01;Dbxref=GI:221234417,GeneID:7333154;Name=CCNA_01480;codon_start=1;experiment=EXISTENCE:LC-MS,EXISTENCE:Ribosome profiling;product=hypothetical protein;protein_id=YP_002516853.1;transl_table=11;translation=length.135	CDS
rs|NC_011916|NC_011916.1	1589714	1589716	GANTC	4	1588858	1590603	+	ID=CCNA_01481.p01;Parent=CCNA_01481.t01;Dbxref=GI:221234418,GeneID:7333155;Name=CCNA_01481;Note=CC_1415;codon_start=1;experiment=EXISTENCE:LC-MS,EXISTENCE:Ribosome profiling;product=cyclase homology domain protein;protein_id=YP_002516854.1;transl_table=11;translation=length.581	CDS
rs|NC_011916|NC_011916.1	1591120	1591122	GANTC	5	1591111	1591530	+	ID=CCNA_01484.p01;Parent=CCNA_01484.t01;Dbxref=GI:221234421,GeneID:7333158;Name=CCNA_01484;Note=CC_1417;codon_start=1;experiment=EXISTENCE:Ribosome profiling;product=DNA Ligase IV adenylation domain protein;protein_id=YP_002516857.1;transl_table=11;translation=length.139	CDS
[truncated: 1,431 more rows]

## Sheet: REC-Seq C. crescentus mucR
Genome	Position		Motif	Score	Feature Start	Feature End	Strand	Description	Type
rs|NC_011916|NC_011916.1	43	45	GANTC	9	1	182	-	ID=CCNA_R0094.r01;Parent=CCNA_R0094;Dbxref=GeneID:18668974;Name=CCNA_R0094;experiment=EXISTENCE:RNA-seq;ncRNA_class=other;product=small non-coding RNA	ncRNA
[truncated: 1,310 more rows]

## Sheet: REC-Seq C.crescentus comparison
Genome	Position		Motif	REC-Seq Score in NA1000	REC-Seq Score in mucR1/2	Possible association	Persistently unmethylated (Kozdon et al., 2013)?	MucR target (Fumeaux et al., 2014; ChIP-Exo)
[truncated: 150 more rows]

[truncated: 2 more sheets: REC-Seq WT-Rm2011, REC-Seq mucR-Rm101]
