# Supplementary material for: Cell Cycle Constraints and Environmental Control of Local DNA Hypomethylation in α-Proteobacteria
Source: PLoS Genet. 2016 Dec 20;12(12):e1006499. doi: 10.1371/journal.pgen.1006499 (PMC5172544; doi:10.1371/journal.pgen.1006499)
Supplement: S2 Table — (XLSX) [file pgen.1006499.s007.xlsx]

## Sheet: REC-Seq E. coli K12
Genome	Position		Motif	Score	Feature start	Feature end	Strand	Description	Type
NC_000913	1634	1637	GATC	2	337	2799	+	ID=b0002;Dbxref=GI:16127996,ASAP:ABE-0000008,UniProtKB/Swiss-Prot:P00561,EcoGene:EG10998,GeneID:945803;eC_number=1.1.1.3,2.7.2.4;gO_component=GO:0005737 - cytoplasm;gO_process=GO:0009090 - homoserine biosynthetic process%3B GO:0009086 - methionine biosynthetic process%3B GO:0009088 - threonine biosynthetic process;Name=thrA;Note=bifunctional: aspartokinase I (N-terminal)%3B homoserine dehydrogena…	CDS
NC_000913	5599	5602	GATC	2	5565	5669	+	ID=GenBank:repeat_region:NC_000913:5565:5669;Note=RIP1 (repetitive extragenic palindromic) element%3B contains 2 REP sequences and 1 IHF site	repeat_region
NC_000913	6033	6036	GATC	3	5683	6459	-	ID=b0006;Dbxref=GI:16128000,ASAP:ABE-0000018,UniProtKB/Swiss-Prot:P0A8I3,EcoGene:EG10011,GeneID:944749;Name=yaaA;codon_start=1;gene_synonym=ECK0006%3B JW0005;locus_tag=b0006;product=peroxide resistance protein%2C lowers intracellular iron;protein_id=NP_414547.1;transl_table=11;translation=length.258	CDS
NC_000913	8616	8619	GATC	3	8238	9191	+	ID=b0008;Dbxref=GI:16128002,ASAP:ABE-0000027,UniProtKB/Swiss-Prot:P0A870,EcoGene:EG11556,GeneID:944748;eC_number=2.2.1.2;gO_component=GO:0005737 - cytoplasm;gO_process=GO:0009052 - pentose-phosphate shunt%2C non-oxidative branch;Name=talB;codon_start=1;function=enzyme%3B Central intermediary metabolism: Non-oxidative branch%2C pentose pathway;gene_synonym=ECK0008%3B JW0007%3B yaaK;locus_tag=b0008…	CDS
NC_000913	8835	8838	GATC	2	8238	9191	+	ID=b0008;Dbxref=GI:16128002,ASAP:ABE-0000027,UniProtKB/Swiss-Prot:P0A870,EcoGene:EG11556,GeneID:944748;eC_number=2.2.1.2;gO_component=GO:0005737 - cytoplasm;gO_process=GO:0009052 - pentose-phosphate shunt%2C non-oxidative branch;Name=talB;codon_start=1;function=enzyme%3B Central intermediary metabolism: Non-oxidative branch%2C pentose pathway;gene_synonym=ECK0008%3B JW0007%3B yaaK;locus_tag=b0008…	CDS
NC_000913	9173	9176	GATC	2	8238	9191	+	ID=b0008;Dbxref=GI:16128002,ASAP:ABE-0000027,UniProtKB/Swiss-Prot:P0A870,EcoGene:EG11556,GeneID:944748;eC_number=2.2.1.2;gO_component=GO:0005737 - cytoplasm;gO_process=GO:0009052 - pentose-phosphate shunt%2C non-oxidative branch;Name=talB;codon_start=1;function=enzyme%3B Central intermediary metabolism: Non-oxidative branch%2C pentose pathway;gene_synonym=ECK0008%3B JW0007%3B yaaK;locus_tag=b0008…	CDS
NC_000913	9342	9345	GATC	3	9306	9893	+	ID=b0009;Dbxref=GI:16128003,ASAP:ABE-0000030,UniProtKB/Swiss-Prot:P0AF03,EcoGene:EG11511,GeneID:944760;gO_component=GO:0005737 - cytoplasm;gO_process=GO:0006777 - Mo-molybdopterin cofactor biosynthetic process;Name=mog;Note=putative molybdochetalase in molybdopterine biosynthesis;codon_start=1;function=transport%3B Biosynthesis of cofactors%2C carriers: Molybdopterin;gene_synonym=bisD%3B chlG%3B …	CDS
NC_000913	11326	11329	GATC	2	10643	11356	-	ID=b0011;Dbxref=GI:16128005,ASAP:ABE-0000037,UniProtKB/Swiss-Prot:P75617,EcoGene:EG14340,GeneID:944771;Name=yaaW;codon_start=1;function=putative enzyme%3B Not classified;gene_synonym=ECK0011%3B JW0010;locus_tag=b0011;product=UPF0174 family protein;protein_id=NP_414552.1;transl_table=11;translation=length.237	CDS
NC_000913	14057	14060	GATC	2	12163	14079	+	ID=b0014;Dbxref=GI:16128008,ASAP:ABE-0000052,UniProtKB/Swiss-Prot:P0A6Y8,EcoGene:EG10241,GeneID:944750;gO_component=GO:0005737 - cytoplasm;gO_process=GO:0006457 - protein folding%3B GO:0006970 - response to osmotic stress;Name=dnaK;Note=chaperone Hsp70%3B DNA biosynthesis%3B autoregulated heat shock proteins;codon_start=1;function=factor%3B Chaperones;gene_synonym=ECK0014%3B groPAB%3B groPC%3B gr…	CDS
NC_000913	14572	14575	GATC	2	14168	15298	+	ID=b0015;Dbxref=GI:16128009,ASAP:ABE-0000054,UniProtKB/Swiss-Prot:P08622,EcoGene:EG10240,GeneID:944753;gO_component=GO:0005737 - cytoplasm;gO_process=GO:0006457 - protein folding;Name=dnaJ;Note=chaperone with DnaK%3B heat shock protein;codon_start=1;function=factor%3B Chaperones;gene_synonym=ECK0015%3B faa%3B groP%3B grpC%3B JW0014;locus_tag=b0015;product=chaperone Hsp40%2C DnaK co-chaperone;prot…	CDS
NC_000913	14669	14672	GATC	2	14168	15298	+	ID=b0015;Dbxref=GI:16128009,ASAP:ABE-0000054,UniProtKB/Swiss-Prot:P08622,EcoGene:EG10240,GeneID:944753;gO_component=GO:0005737 - cytoplasm;gO_process=GO:0006457 - protein folding;Name=dnaJ;Note=chaperone with DnaK%3B heat shock protein;codon_start=1;function=factor%3B Chaperones;gene_synonym=ECK0015%3B faa%3B groP%3B grpC%3B JW0014;locus_tag=b0015;product=chaperone Hsp40%2C DnaK co-chaperone;prot…	CDS
NC_000913	16538	16541	GATC	2	15445	16557	+	ID=b0016;Dbxref=GI:16128010,ASAP:ABE-0000058,UniProtKB/Swiss-Prot:P0CF91,EcoGene:EG40012,GeneID:944754;Name=insL1;codon_start=1;function=IS%2C phage%2C Tn%3B Transposon-related functions%3B extrachromosomal%3B transposon related;gene_synonym=ECK0016;locus_tag=b0016;product=IS186 transposase;protein_id=NP_414557.1;transl_table=11;translation=length.370	CDS
NC_000913	17460	17463	GATC	8	17489	18655	+	ID=b0019;Dbxref=GI:16128013,ASAP:ABE-0000068,UniProtKB/Swiss-Prot:P13738,EcoGene:EG10652,GeneID:944758;gO_component=GO:0019866 - organelle inner membrane%3B GO:0009274 - peptidoglycan-based cell wall;gO_process=GO:0009268 - response to pH;Name=nhaA;Note=Na+/H antiporter%2C pH dependent;codon_start=1;experiment=N-terminus verified by Edman degradation: PMID 8381959;function=transport%3B Transport …	CDS
NC_000913	17869	17872	GATC	3	17489	18655	+	ID=b0019;Dbxref=GI:16128013,ASAP:ABE-0000068,UniProtKB/Swiss-Prot:P13738,EcoGene:EG10652,GeneID:944758;gO_component=GO:0019866 - organelle inner membrane%3B GO:0009274 - peptidoglycan-based cell wall;gO_process=GO:0009268 - response to pH;Name=nhaA;Note=Na+/H antiporter%2C pH dependent;codon_start=1;experiment=N-terminus verified by Edman degradation: PMID 8381959;function=transport%3B Transport …	CDS
NC_000913	18361	18364	GATC	3	17489	18655	+	ID=b0019;Dbxref=GI:16128013,ASAP:ABE-0000068,UniProtKB/Swiss-Prot:P13738,EcoGene:EG10652,GeneID:944758;gO_component=GO:0019866 - organelle inner membrane%3B GO:0009274 - peptidoglycan-based cell wall;gO_process=GO:0009268 - response to pH;Name=nhaA;Note=Na+/H antiporter%2C pH dependent;codon_start=1;experiment=N-terminus verified by Edman degradation: PMID 8381959;function=transport%3B Transport …	CDS
NC_000913	20155	20158	GATC	3	19811	20314	-	ID=b0021;Dbxref=GI:16128015,ASAP:ABE-0000075,UniProtKB/Swiss-Prot:P0CF25,EcoGene:EG40002,GeneID:944743;Name=insB1;codon_start=1;function=IS%2C phage%2C Tn%3B Transposon-related functions%3B extrachromosomal%3B transposon related;gene_synonym=ECK0022;locus_tag=b0021;product=IS1 transposase B;protein_id=NP_414562.1;transl_table=11;translation=length.167	CDS
NC_000913	21734	21737	GATC	3	21407	22348	+	ID=b0025;Dbxref=GI:16128019,ASAP:ABE-0000091,UniProtKB/Swiss-Prot:P0AG40,EcoGene:EG11079,GeneID:949129;eC_number=2.7.1.26,2.7.7.2;gO_component=GO:0005737 - cytoplasm;Name=ribF;codon_start=1;function=putative regulator%3B Not classified;gene_synonym=ECK0026%3B JW0023%3B yaaC;locus_tag=b0025;product=bifunctional riboflavin kinase/FAD synthetase;protein_id=NP_414566.1;transl_table=11;translation=len…	CDS
NC_000913	23477	23480	GATC	3	22391	25207	+	ID=b0026;Dbxref=GI:16128020,ASAP:ABE-0000094,UniProtKB/Swiss-Prot:P00956,EcoGene:EG10492,GeneID:944761;eC_number=6.1.1.5;gO_component=GO:0005737 - cytoplasm;gO_process=GO:0006418 - tRNA aminoacylation for protein translation;Name=ileS;Note=isoleucine tRNA synthetase;codon_start=1;function=enzyme%3B Aminoacyl tRNA synthetases%2C tRNA modification;gene_synonym=ECK0027%3B ilvS%3B JW0024;locus_tag=b0…	CDS
NC_000913	25218	25221	GATC	4	25207	25701	+	ID=b0027;Dbxref=GI:16128021,ASAP:ABE-0000096,UniProtKB/Swiss-Prot:P00804,EcoGene:EG10548,GeneID:944800;eC_number=3.4.23.36;gO_component=GO:0019866 - organelle inner membrane%3B GO:0009274 - peptidoglycan-based cell wall;Name=lspA;Note=prolipoprotein signal peptidase (SPase II);codon_start=1;function=enzyme%3B Protein%2C peptide secretion;gene_synonym=ECK0028%3B JW0025;locus_tag=b0027;product=prol…	CDS
NC_000913	29119	29122	GATC	76	28374	29195	+	ID=b0031;Dbxref=GI:16128025,ASAP:ABE-0000112,UniProtKB/Swiss-Prot:P04036,EcoGene:EG10206,GeneID:944762;eC_number=1.17.1.8;gO_component=GO:0005737 - cytoplasm%3B GO:0009274 - peptidoglycan-based cell wall;gO_process=GO:0009089 - lysine biosynthetic process via diaminopimelate;Name=dapB;codon_start=1;function=enzyme%3B Amino acid biosynthesis: Lysine;gene_synonym=ECK0032%3B JW0029;locus_tag=b0031;p…	CDS
NC_000913	29444	29447	GATC	35572	29651	30799	+	ID=b0032;Dbxref=GI:16128026,ASAP:ABE-0000118,UniProtKB/Swiss-Prot:P0A6F1,EcoGene:EG10134,GeneID:949025;eC_number=6.3.5.5;gO_process=GO:0006526 - arginine biosynthetic process%3B GO:0006221 - pyrimidine nucleotide biosynthetic process;Name=carA;codon_start=1;experiment=N-terminus verified by Edman degradation: PMID 3894020%2C9298646%2C9740056;function=enzyme%3B Pyrimidine ribonucleotide biosynthes…	CDS
NC_000913	34029	34032	GATC	2	30817	34038	+	ID=b0033;Dbxref=GI:16128027,ASAP:ABE-0000121,UniProtKB/Swiss-Prot:P00968,EcoGene:EG10135,GeneID:944775;eC_number=6.3.5.5;gO_process=GO:0006526 - arginine biosynthetic process%3B GO:0006221 - pyrimidine nucleotide biosynthetic process;Name=carB;codon_start=1;function=enzyme%3B Pyrimidine ribonucleotide biosynthesis;gene_synonym=cap%3B ECK0034%3B JW0031%3B pyrA;locus_tag=b0033;product=carbamoyl-pho…	CDS
NC_000913	34386	34389	GATC	4	34300	34695	+	ID=b0034;Dbxref=GI:90111079,ASAP:ABE-0000125,UniProtKB/Swiss-Prot:P0AE58,EcoGene:EG13451,GeneID:944795;gO_component=GO:0005737 - cytoplasm;gO_function=GO:0016563 - transcription activator activity;gO_process=GO:0009310 - amine catabolic process%3B GO:0006350 - transcription;Name=caiF;Note=transcriptional regulator of cai operon;codon_start=1;function=regulator%3B Central intermediary metabolism: …	CDS
NC_000913	34779	34782	GATC	3	34781	35371	-	ID=b0035;Dbxref=GI:90111080,ASAP:ABE-0000128,UniProtKB/Swiss-Prot:P39206,EcoGene:EG12608,GeneID:948999;gO_process=GO:0009310 - amine catabolic process%3B GO:0042413 - carnitine catabolic process;Name=caiE;Note=possible synthesis of cofactor for carnitine racemase and dehydratase;codon_start=1;function=putative enzyme%3B Central intermediary metabolism: Pool%2C multipurpose conversions;gene_synony…	CDS
NC_000913	36049	36052	GATC	2	35377	36162	-	ID=b0036;Dbxref=GI:221800779,ASAP:ABE-0000130,UniProtKB/Swiss-Prot:P31551,EcoGene:EG11557,GeneID:948995;eC_number=4.2.1.-;gO_process=GO:0009310 - amine catabolic process%3B GO:0042413 - carnitine catabolic process;Name=caiD;Note=carnitine racemase;codon_start=1;function=enzyme%3B Degradation of small molecules: Amines;gene_synonym=ECK0037%3B JW0035%3B yaaL;locus_tag=b0036;product=carnitinyl-CoA d…	CDS
NC_000913	36318	36321	GATC	6	36271	37824	-	ID=b0037;Dbxref=GI:221800780,ASAP:ABE-0000133,UniProtKB/Swiss-Prot:P31552,EcoGene:EG11558,GeneID:944886;eC_number=6.3.2.-;gO_component=GO:0019866 - organelle inner membrane%3B GO:0009274 - peptidoglycan-based cell wall;gO_process=GO:0009310 - amine catabolic process;Name=caiC;Note=probable crotonobetaine/carnitine-CoA ligase;codon_start=1;function=putative enzyme%3B Central intermediary metabolis…	CDS
NC_000913	36766	36769	GATC	2	36271	37824	-	ID=b0037;Dbxref=GI:221800780,ASAP:ABE-0000133,UniProtKB/Swiss-Prot:P31552,EcoGene:EG11558,GeneID:944886;eC_number=6.3.2.-;gO_component=GO:0019866 - organelle inner membrane%3B GO:0009274 - peptidoglycan-based cell wall;gO_process=GO:0009310 - amine catabolic process;Name=caiC;Note=probable crotonobetaine/carnitine-CoA ligase;codon_start=1;function=putative enzyme%3B Central intermediary metabolis…	CDS
NC_000913	37779	37782	GATC	2	36271	37824	-	ID=b0037;Dbxref=GI:221800780,ASAP:ABE-0000133,UniProtKB/Swiss-Prot:P31552,EcoGene:EG11558,GeneID:944886;eC_number=6.3.2.-;gO_component=GO:0019866 - organelle inner membrane%3B GO:0009274 - peptidoglycan-based cell wall;gO_process=GO:0009310 - amine catabolic process;Name=caiC;Note=probable crotonobetaine/carnitine-CoA ligase;codon_start=1;function=putative enzyme%3B Central intermediary metabolis…	CDS
NC_000913	38425	38428	GATC	3	37898	39115	-	ID=b0038;Dbxref=GI:16128032,ASAP:ABE-0000136,UniProtKB/Swiss-Prot:P31572,EcoGene:EG11559,GeneID:948997;eC_number=2.8.3.-;gO_component=GO:0005737 - cytoplasm;gO_process=GO:0009310 - amine catabolic process%3B GO:0042413 - carnitine catabolic process;Name=caiB;Note=l-carnitine dehydratase;codon_start=1;experiment=N-terminus verified by Edman degradation: PMID 8188598%2C10209289;function=enzyme%3B C…	CDS
NC_000913	40777	40780	GATC	3	40417	41931	-	ID=b0040;Dbxref=GI:16128034,ASAP:ABE-0000141,UniProtKB/Swiss-Prot:P31553,EcoGene:EG11561,GeneID:944765;gO_component=GO:0019866 - organelle inner membrane%3B GO:0009274 - peptidoglycan-based cell wall;gO_process=GO:0016052 - carbohydrate catabolic process;Name=caiT;Note=probable carnitine transporter;codon_start=1;function=putative transport%3B Central intermediary metabolism: Pool%2C multipurpose…	CDS
NC_000913	41835	41838	GATC	5	40417	41931	-	ID=b0040;Dbxref=GI:16128034,ASAP:ABE-0000141,UniProtKB/Swiss-Prot:P31553,EcoGene:EG11561,GeneID:944765;gO_component=GO:0019866 - organelle inner membrane%3B GO:0009274 - peptidoglycan-based cell wall;gO_process=GO:0016052 - carbohydrate catabolic process;Name=caiT;Note=probable carnitine transporter;codon_start=1;function=putative transport%3B Central intermediary metabolism: Pool%2C multipurpose…	CDS
NC_000913	42654	42657	GATC	2	42403	43173	+	ID=b0041;Dbxref=GI:90111081,ASAP:ABE-0000145,UniProtKB/Swiss-Prot:P60566,EcoGene:EG11562,GeneID:947316;gO_process=GO:0016052 - carbohydrate catabolic process;Name=fixA;Note=probable flavoprotein subunit%2C carnitine metabolism;codon_start=1;function=putative enzyme%3B Energy metabolism%2C carbon: Electron transport;gene_synonym=ECK0042%3B JW0040%3B yaaQ;locus_tag=b0041;product=anaerobic carnitine…	CDS
NC_000913	42742	42745	GATC	2	42403	43173	+	ID=b0041;Dbxref=GI:90111081,ASAP:ABE-0000145,UniProtKB/Swiss-Prot:P60566,EcoGene:EG11562,GeneID:947316;gO_process=GO:0016052 - carbohydrate catabolic process;Name=fixA;Note=probable flavoprotein subunit%2C carnitine metabolism;codon_start=1;function=putative enzyme%3B Energy metabolism%2C carbon: Electron transport;gene_synonym=ECK0042%3B JW0040%3B yaaQ;locus_tag=b0041;product=anaerobic carnitine…	CDS
NC_000913	43967	43970	GATC	2	43188	44129	+	ID=b0042;Dbxref=GI:16128036,ASAP:ABE-0000147,UniProtKB/Swiss-Prot:P31574,EcoGene:EG11563,GeneID:948939;gO_process=GO:0016052 - carbohydrate catabolic process;Name=fixB;Note=probable flavoprotein subunit%2C carnitine metabolism;codon_start=1;function=putative enzyme%3B Energy metabolism%2C carbon: Electron transport;gene_synonym=ECK0043%3B JW0041%3B yaaR;locus_tag=b0042;product=putative electron t…	CDS
NC_000913	48916	48919	GATC	2	47769	49631	+	ID=b0047;Dbxref=GI:16128041,ASAP:ABE-0000161,UniProtKB/Swiss-Prot:P03819,EcoGene:EG10521,GeneID:944773;gO_component=GO:0019866 - organelle inner membrane%3B GO:0009274 - peptidoglycan-based cell wall;gO_function=GO:0015386 - potassium:hydrogen antiporter activity;Name=kefC;Note=K+ efflux antiporter%2C glutathione-regulated;codon_start=1;function=transport%3B Transport of small molecules: Cations;…	CDS
NC_000913	51301	51304	GATC	2	51229	51606	-	ID=b0050;Dbxref=GI:16128044,ASAP:ABE-0000169,UniProtKB/Swiss-Prot:P62672,EcoGene:EG10047,GeneID:944772;Name=apaG;codon_start=1;gene_synonym=corD%3B ECK0051%3B JW0049%3B temP;locus_tag=b0050;product=protein associated with Co2+ and Mg2+ efflux;protein_id=NP_414592.1;transl_table=11;translation=length.125	CDS
NC_000913	54132	54135	GATC	3	53416	54702	-	ID=b0053;Dbxref=GI:16128047,ASAP:ABE-0000180,UniProtKB/Swiss-Prot:P0ABZ6,EcoGene:EG10985,GeneID:944812;eC_number=5.2.1.8;gO_component=GO:0009279 - cell outer membrane;gO_process=GO:0006457 - protein folding;Name=surA;Note=survival protein;codon_start=1;function=phenotype%3B Not classified;gene_synonym=ECK0054%3B JW0052;locus_tag=b0053;product=peptidyl-prolyl cis-trans isomerase (PPIase);protein_i…	CDS
NC_000913	56034	56037	GATC	2	54755	57109	-	ID=b0054;Dbxref=GI:16128048,ASAP:ABE-0000183,UniProtKB/Swiss-Prot:P31554,EcoGene:EG11569,GeneID:945011;gO_component=GO:0019866 - organelle inner membrane%3B GO:0009274 - peptidoglycan-based cell wall;Name=lptD;Note=organic solvent tolerance;codon_start=1;function=phenotype%3B Adaptations%2C atypical conditions;gene_synonym=ECK0055%3B imp%3B JW0053%3B ostA%3B yabG;locus_tag=b0054;product=LPS assem…	CDS
NC_000913	56480	56483	GATC	9	54755	57109	-	ID=b0054;Dbxref=GI:16128048,ASAP:ABE-0000183,UniProtKB/Swiss-Prot:P31554,EcoGene:EG11569,GeneID:945011;gO_component=GO:0019866 - organelle inner membrane%3B GO:0009274 - peptidoglycan-based cell wall;Name=lptD;Note=organic solvent tolerance;codon_start=1;function=phenotype%3B Adaptations%2C atypical conditions;gene_synonym=ECK0055%3B imp%3B JW0053%3B ostA%3B yabG;locus_tag=b0054;product=LPS assem…	CDS
NC_000913	59330	59333	GATC	2	59052	59279	+	ID=b4659;Dbxref=ASAP:ABE-0000192,ASAP:ABE-0000194,UniProtKB/Swiss-Prot:P39220,EcoGene:EG12610,GeneID:944776;Name=yabP;Note=pseudogene%2C pentapeptide repeats-containing;codon_start=1;gene_synonym=ECK0057%3B JW0055%3B yabQ;locus_tag=b4659;pseudo=_no_value;transl_table=11	pseudogenic_exon
NC_000913	60344	60347	GATC	2	59687	60346	-	ID=b0058;Dbxref=GI:16128052,ASAP:ABE-0000196,UniProtKB/Swiss-Prot:P0AA37,EcoGene:EG12609,GeneID:946262;eC_number=4.2.1.70;gO_process=GO:0009451 - RNA modification;Name=rluA;codon_start=1;function=enzyme%3B rRNA modification%3B tRNA modification;gene_synonym=ECK0059%3B JW0057%3B yabO;locus_tag=b0058;product=dual specificity 23S rRNA pseudouridine(746)%2C tRNA pseudouridine(32) synthase%2C SAM-depe…	CDS
NC_000913	60376	60379	GATC	2	60358	63264	-	ID=b0059;Dbxref=GI:16128053,ASAP:ABE-0000198,UniProtKB/Swiss-Prot:P60240,EcoGene:EG11083,GeneID:948523;eC_number=3.6.1.-;gO_process=GO:0009451 - RNA modification;Name=rapA;Note=probable ATP-dependent RNA helicase;codon_start=1;function=putative enzyme%3B RNA synthesis%2C modification%2C DNA transcription;gene_synonym=ECK0060%3B hepA%3B JW0058%3B yabA;locus_tag=b0059;product=RNA polymerase remodel…	CDS
NC_000913	60692	60695	GATC	3	60358	63264	-	ID=b0059;Dbxref=GI:16128053,ASAP:ABE-0000198,UniProtKB/Swiss-Prot:P60240,EcoGene:EG11083,GeneID:948523;eC_number=3.6.1.-;gO_process=GO:0009451 - RNA modification;Name=rapA;Note=probable ATP-dependent RNA helicase;codon_start=1;function=putative enzyme%3B RNA synthesis%2C modification%2C DNA transcription;gene_synonym=ECK0060%3B hepA%3B JW0058%3B yabA;locus_tag=b0059;product=RNA polymerase remodel…	CDS
NC_000913	88328	88331	GATC	2	88028	89032	+	ID=b0080;Dbxref=GI:16128073,ASAP:ABE-0000299,UniProtKB/Swiss-Prot:P0ACP1,EcoGene:EG10338,GeneID:944804;gO_component=GO:0005737 - cytoplasm;gO_function=GO:0016563 - transcription activator activity%3B GO:0016564 - transcription repressor activity;gO_process=GO:0006096 - glycolysis%3B GO:0006350 - transcription;Name=cra;Note=transcriptional repressor of fru operon and others;codon_start=1;function=…	CDS
NC_000913	89017	89020	GATC	2	88028	89032	+	ID=b0080;Dbxref=GI:16128073,ASAP:ABE-0000299,UniProtKB/Swiss-Prot:P0ACP1,EcoGene:EG10338,GeneID:944804;gO_component=GO:0005737 - cytoplasm;gO_function=GO:0016563 - transcription activator activity%3B GO:0016564 - transcription repressor activity;gO_process=GO:0006096 - glycolysis%3B GO:0006350 - transcription;Name=cra;Note=transcriptional repressor of fru operon and others;codon_start=1;function=…	CDS
NC_000913	90213	90216	GATC	3	90094	91035	+	ID=b0082;Dbxref=GI:16128075,ASAP:ABE-0000304,UniProtKB/Swiss-Prot:P60390,EcoGene:EG11085,GeneID:944806;eC_number=2.1.1.-;gO_process=GO:0042158 - lipoprotein biosynthetic process;Name=rsmH;Note=putative apolipoprotein;codon_start=1;experiment=N-terminus verified by Edman degradation: PMID 10572301;function=enzyme%3B rRNA modification;gene_synonym=ECK0083%3B JW0080%3B mraW%3B yabC;locus_tag=b0082;p…	CDS
NC_000913	90375	90378	GATC	6	90094	91035	+	ID=b0082;Dbxref=GI:16128075,ASAP:ABE-0000304,UniProtKB/Swiss-Prot:P60390,EcoGene:EG11085,GeneID:944806;eC_number=2.1.1.-;gO_process=GO:0042158 - lipoprotein biosynthetic process;Name=rsmH;Note=putative apolipoprotein;codon_start=1;experiment=N-terminus verified by Edman degradation: PMID 10572301;function=enzyme%3B rRNA modification;gene_synonym=ECK0083%3B JW0080%3B mraW%3B yabC;locus_tag=b0082;p…	CDS
NC_000913	90524	90527	GATC	2	90094	91035	+	ID=b0082;Dbxref=GI:16128075,ASAP:ABE-0000304,UniProtKB/Swiss-Prot:P60390,EcoGene:EG11085,GeneID:944806;eC_number=2.1.1.-;gO_process=GO:0042158 - lipoprotein biosynthetic process;Name=rsmH;Note=putative apolipoprotein;codon_start=1;experiment=N-terminus verified by Edman degradation: PMID 10572301;function=enzyme%3B rRNA modification;gene_synonym=ECK0083%3B JW0080%3B mraW%3B yabC;locus_tag=b0082;p…	CDS
NC_000913	91072	91075	GATC	2	91032	91397	+	ID=b0083;Dbxref=GI:16128076,ASAP:ABE-0000306,UniProtKB/Swiss-Prot:P0AEN4,EcoGene:EG11086,GeneID:944803;Name=ftsL;Note=cell division protein%3B ingrowth of wall at septum;codon_start=1;function=phenotype%3B Cell division;gene_synonym=ECK0084%3B JW0081%3B mraR%3B yabD;locus_tag=b0083;product=membrane bound cell division leucine zipper septum protein;protein_id=NP_414625.1;transl_table=11;translatio…	CDS
NC_000913	97093	97096	GATC	3	97087	98403	+	ID=b0088;Dbxref=GI:16128081,ASAP:ABE-0000318,UniProtKB/Swiss-Prot:P14900,EcoGene:EG10620,GeneID:944818;eC_number=6.3.2.9;gO_component=GO:0005737 - cytoplasm%3B GO:0009274 - peptidoglycan-based cell wall;gO_process=GO:0009252 - peptidoglycan biosynthetic process;Name=murD;codon_start=1;function=enzyme%3B Murein sacculus%2C peptidoglycan;gene_synonym=ECK0089%3B JW0086;locus_tag=b0088;product=UDP-N-…	CDS
NC_000913	97484	97487	GATC	2	97087	98403	+	ID=b0088;Dbxref=GI:16128081,ASAP:ABE-0000318,UniProtKB/Swiss-Prot:P14900,EcoGene:EG10620,GeneID:944818;eC_number=6.3.2.9;gO_component=GO:0005737 - cytoplasm%3B GO:0009274 - peptidoglycan-based cell wall;gO_process=GO:0009252 - peptidoglycan biosynthetic process;Name=murD;codon_start=1;function=enzyme%3B Murein sacculus%2C peptidoglycan;gene_synonym=ECK0089%3B JW0086;locus_tag=b0088;product=UDP-N-…	CDS
NC_000913	99530	99533	GATC	3	98403	99647	+	ID=b0089;Dbxref=GI:16128082,ASAP:ABE-0000320,UniProtKB/Swiss-Prot:P0ABG4,EcoGene:EG10344,GeneID:946322;gO_component=GO:0019866 - organelle inner membrane%3B GO:0009274 - peptidoglycan-based cell wall;Name=ftsW;Note=cell division%3B membrane protein involved in shape determination;codon_start=1;function=membrane%3B Cell division;gene_synonym=ECK0090%3B JW0087;locus_tag=b0089;product=putative lipid…	CDS
NC_000913	103002	103005	GATC	2	102233	103153	+	ID=b0092;Dbxref=GI:16128085,ASAP:ABE-0000326,UniProtKB/Swiss-Prot:P07862,EcoGene:EG10214,GeneID:946324;eC_number=6.3.2.4;gO_component=GO:0005737 - cytoplasm%3B GO:0009274 - peptidoglycan-based cell wall;gO_process=GO:0009252 - peptidoglycan biosynthetic process;Name=ddlB;Note=D-alanine-D-alanine ligase B%2C affects cell division;codon_start=1;function=enzyme%3B Murein sacculus%2C peptidoglycan;ge…	CDS
NC_000913	104371	104374	GATC	2	103982	105244	+	ID=b0094;Dbxref=GI:16128087,ASAP:ABE-0000331,UniProtKB/Swiss-Prot:P0ABH0,EcoGene:EG10339,GeneID:944778;gO_component=GO:0019866 - organelle inner membrane%3B GO:0009274 - peptidoglycan-based cell wall;Name=ftsA;Note=ATP-binding cell division protein%2C septation process%2C complexes with FtsZ%2C associated with junctions of inner and outer membranes;codon_start=1;function=phenotype%3B Cell divisio…	CDS
NC_000913	104461	104464	GATC	3	103982	105244	+	ID=b0094;Dbxref=GI:16128087,ASAP:ABE-0000331,UniProtKB/Swiss-Prot:P0ABH0,EcoGene:EG10339,GeneID:944778;gO_component=GO:0019866 - organelle inner membrane%3B GO:0009274 - peptidoglycan-based cell wall;Name=ftsA;Note=ATP-binding cell division protein%2C septation process%2C complexes with FtsZ%2C associated with junctions of inner and outer membranes;codon_start=1;function=phenotype%3B Cell divisio…	CDS
NC_000913	105417	105420	GATC	2	105305	106456	+	ID=b0095;Dbxref=GI:16128088,ASAP:ABE-0000333,UniProtKB/Swiss-Prot:P0A9A6,EcoGene:EG10347,GeneID:944786;gO_component=GO:0005737 - cytoplasm;Name=ftsZ;Note=cell division%3B forms circumferential ring%3B tubulin-like GTP-binding protein and GTPase;codon_start=1;experiment=N-terminus verified by Edman degradation: PMID 9298646;function=enzyme%3B Cell division;gene_synonym=ECK0096%3B JW0093%3B sfiB%3B…	CDS
NC_000913	106415	106418	GATC	2	105305	106456	+	ID=b0095;Dbxref=GI:16128088,ASAP:ABE-0000333,UniProtKB/Swiss-Prot:P0A9A6,EcoGene:EG10347,GeneID:944786;gO_component=GO:0005737 - cytoplasm;Name=ftsZ;Note=cell division%3B forms circumferential ring%3B tubulin-like GTP-binding protein and GTPase;codon_start=1;experiment=N-terminus verified by Edman degradation: PMID 9298646;function=enzyme%3B Cell division;gene_synonym=ECK0096%3B JW0093%3B sfiB%3B…	CDS
NC_000913	107654	107657	GATC	2	107705	108217	+	ID=b0097;Dbxref=GI:90111085,ASAP:ABE-0000340,UniProtKB/Swiss-Prot:P62395,EcoGene:EG11087,GeneID:944831;Name=secM;codon_start=1;gene_synonym=ECK0098%3B JW5007%3B srrA%3B yacA;locus_tag=b0097;product=regulator of secA translation;protein_id=NP_414639.2;transl_table=11;translation=length.170	CDS
NC_000913	108321	108324	GATC	2	108279	110984	+	ID=b0098;Dbxref=GI:16128091,ASAP:ABE-0000343,UniProtKB/Swiss-Prot:P10408,EcoGene:EG10936,GeneID:944821;gO_component=GO:0005737 - cytoplasm;Name=secA;Note=preprotein translocase%3B secretion protein;codon_start=1;experiment=N-terminus verified by Edman degradation: PMID 2841285;function=transport%3B Protein%2C peptide secretion;gene_synonym=azi%3B ECK0099%3B JW0096%3B pea%3B prlD;locus_tag=b0098;p…	CDS
NC_000913	112254	112257	GATC	3	111856	112599	-	ID=b0102;Dbxref=GI:16128095,ASAP:ABE-0000355,UniProtKB/Swiss-Prot:P36680,EcoGene:EG12313,GeneID:944873;Name=zapD;codon_start=1;gene_synonym=ECK0102%3B JW0099%3B yacF;locus_tag=b0102;product=FtsZ stabilizer;protein_id=NP_414644.1;transl_table=11;translation=length.247	CDS
NC_000913	112440	112443	GATC	2	111856	112599	-	ID=b0102;Dbxref=GI:16128095,ASAP:ABE-0000355,UniProtKB/Swiss-Prot:P36680,EcoGene:EG12313,GeneID:944873;Name=zapD;codon_start=1;gene_synonym=ECK0102%3B JW0099%3B yacF;locus_tag=b0102;product=FtsZ stabilizer;protein_id=NP_414644.1;transl_table=11;translation=length.247	CDS
NC_000913	114088	114091	GATC	3	113444	114487	+	ID=b0104;Dbxref=GI:16128097,ASAP:ABE-0000362,UniProtKB/Swiss-Prot:P60560,EcoGene:EG10422,GeneID:948986;eC_number=1.7.1.7;gO_component=GO:0005737 - cytoplasm;gO_process=GO:0015949 - nucleobase%2C nucleoside and nucleotide interconversion%3B GO:0009152 - purine ribonucleotide biosynthetic process;Name=guaC;codon_start=1;experiment=N-terminus verified by Edman degradation: PMID 9298646;function=enzy…	CDS
NC_000913	115093	115096	GATC	2	114522	115724	-	ID=b0106;Dbxref=GI:16128099,ASAP:ABE-0000366,UniProtKB/Swiss-Prot:P36646,EcoGene:EG11798,GeneID:945806;gO_component=GO:0019866 - organelle inner membrane%3B GO:0009274 - peptidoglycan-based cell wall;Name=hofC;Note=putative integral membrane protein involved in biogenesis of fimbriae%2C protein transport%2C DNA uptake;codon_start=1;function=putative transport%3B Not classified;gene_synonym=ECK010…	CDS
NC_000913	115107	115110	GATC	2	114522	115724	-	ID=b0106;Dbxref=GI:16128099,ASAP:ABE-0000366,UniProtKB/Swiss-Prot:P36646,EcoGene:EG11798,GeneID:945806;gO_component=GO:0019866 - organelle inner membrane%3B GO:0009274 - peptidoglycan-based cell wall;Name=hofC;Note=putative integral membrane protein involved in biogenesis of fimbriae%2C protein transport%2C DNA uptake;codon_start=1;function=putative transport%3B Not classified;gene_synonym=ECK010…	CDS
NC_000913	116197	116200	GATC	4	115714	117099	-	ID=b0107;Dbxref=GI:16128100,ASAP:ABE-0000370,UniProtKB/Swiss-Prot:P36645,EcoGene:EG12106,GeneID:947481;gO_component=GO:0009289 - pilus;Name=hofB;Note=putative integral membrane protein involved in biogenesis of fimbriae%2C protein transport%2C DNA uptake;codon_start=1;function=putative transport%3B Not classified;gene_synonym=ECK0106%3B hopB%3B JW0103;locus_tag=b0107;product=T2SE secretion family…	CDS
NC_000913	118873	118876	GATC	2	118733	119284	+	ID=b0110;Dbxref=GI:16128103,ASAP:ABE-0000380,UniProtKB/Swiss-Prot:P13016,EcoGene:EG10041,GeneID:948877;eC_number=3.5.1.28;gO_component=GO:0005737 - cytoplasm%3B GO:0009274 - peptidoglycan-based cell wall;gO_process=GO:0000270 - peptidoglycan metabolic process;Name=ampD;Note=regulates ampC;codon_start=1;function=regulator%3B Not classified;gene_synonym=ECK0109%3B JW0106;locus_tag=b0110;product=1%2…	CDS
NC_000913	120978	120981	GATC	3	120178	121551	-	ID=b0112;Dbxref=GI:16128105,ASAP:ABE-0000384,UniProtKB/Swiss-Prot:P15993,EcoGene:EG10084,GeneID:946018;gO_component=GO:0019866 - organelle inner membrane%3B GO:0009274 - peptidoglycan-based cell wall;gO_process=GO:0009094 - L-phenylalanine biosynthetic process%3B GO:0006571 - tyrosine biosynthetic process;Name=aroP;Note=aromatic amino acid transport protein;codon_start=1;function=transport%3B Tra…	CDS
NC_000913	121366	121369	GATC	2	120178	121551	-	ID=b0112;Dbxref=GI:16128105,ASAP:ABE-0000384,UniProtKB/Swiss-Prot:P15993,EcoGene:EG10084,GeneID:946018;gO_component=GO:0019866 - organelle inner membrane%3B GO:0009274 - peptidoglycan-based cell wall;gO_process=GO:0009094 - L-phenylalanine biosynthetic process%3B GO:0006571 - tyrosine biosynthetic process;Name=aroP;Note=aromatic amino acid transport protein;codon_start=1;function=transport%3B Tra…	CDS
NC_000913	121579	121582	GATC	2	120178	121551	-	ID=b0112;Dbxref=GI:16128105,ASAP:ABE-0000384,UniProtKB/Swiss-Prot:P15993,EcoGene:EG10084,GeneID:946018;gO_component=GO:0019866 - organelle inner membrane%3B GO:0009274 - peptidoglycan-based cell wall;gO_process=GO:0009094 - L-phenylalanine biosynthetic process%3B GO:0006571 - tyrosine biosynthetic process;Name=aroP;Note=aromatic amino acid transport protein;codon_start=1;function=transport%3B Tra…	CDS
NC_000913	121678	121681	GATC	218	120178	121551	-	ID=b0112;Dbxref=GI:16128105,ASAP:ABE-0000384,UniProtKB/Swiss-Prot:P15993,EcoGene:EG10084,GeneID:946018;gO_component=GO:0019866 - organelle inner membrane%3B GO:0009274 - peptidoglycan-based cell wall;gO_process=GO:0009094 - L-phenylalanine biosynthetic process%3B GO:0006571 - tyrosine biosynthetic process;Name=aroP;Note=aromatic amino acid transport protein;codon_start=1;function=transport%3B Tra…	CDS
NC_000913	124174	124177	GATC	2	123017	125680	+	ID=b0114;Dbxref=GI:16128107,ASAP:ABE-0000397,UniProtKB/Swiss-Prot:P0AFG8,EcoGene:EG10024,GeneID:944834;eC_number=1.2.4.1;gO_process=GO:0006086 - acetyl-CoA biosynthetic process from pyruvate%3B GO:0009061 - anaerobic respiration%3B GO:0016052 - carbohydrate catabolic process%3B GO:0006096 - glycolysis%3B GO:0009436 - glyoxylate catabolic process;Name=aceE;Note=pyruvate dehydrogenase (decarboxylas…	CDS
NC_000913	124570	124573	GATC	2	123017	125680	+	ID=b0114;Dbxref=GI:16128107,ASAP:ABE-0000397,UniProtKB/Swiss-Prot:P0AFG8,EcoGene:EG10024,GeneID:944834;eC_number=1.2.4.1;gO_process=GO:0006086 - acetyl-CoA biosynthetic process from pyruvate%3B GO:0009061 - anaerobic respiration%3B GO:0016052 - carbohydrate catabolic process%3B GO:0006096 - glycolysis%3B GO:0009436 - glyoxylate catabolic process;Name=aceE;Note=pyruvate dehydrogenase (decarboxylas…	CDS
NC_000913	126690	126693	GATC	2	125695	127587	+	ID=b0115;Dbxref=GI:16128108,ASAP:ABE-0000400,UniProtKB/Swiss-Prot:P06959,EcoGene:EG10025,GeneID:944794;eC_number=2.3.1.12;gO_process=GO:0006086 - acetyl-CoA biosynthetic process from pyruvate%3B GO:0009061 - anaerobic respiration%3B GO:0016052 - carbohydrate catabolic process%3B GO:0006096 - glycolysis%3B GO:0009436 - glyoxylate catabolic process;Name=aceF;Note=pyruvate dehydrogenase (dihydrolipo…	CDS
NC_000913	131993	131996	GATC	2	131615	134212	+	ID=b0118;Dbxref=GI:16128111,ASAP:ABE-0000411,UniProtKB/Swiss-Prot:P36683,EcoGene:EG12316,GeneID:944864;eC_number=4.2.1.3,4.2.1.99;gO_process=GO:0009060 - aerobic respiration%3B GO:0009061 - anaerobic respiration%3B GO:0006099 - tricarboxylic acid cycle;Name=acnB;Note=aconitate hydrase B;codon_start=1;experiment=N-terminus verified by Edman degradation: PMID 8932712%2C9298646%2C12473114;function=e…	CDS
NC_000913	132271	132274	GATC	2	131615	134212	+	ID=b0118;Dbxref=GI:16128111,ASAP:ABE-0000411,UniProtKB/Swiss-Prot:P36683,EcoGene:EG12316,GeneID:944864;eC_number=4.2.1.3,4.2.1.99;gO_process=GO:0009060 - aerobic respiration%3B GO:0009061 - anaerobic respiration%3B GO:0006099 - tricarboxylic acid cycle;Name=acnB;Note=aconitate hydrase B;codon_start=1;experiment=N-terminus verified by Edman degradation: PMID 8932712%2C9298646%2C12473114;function=e…	CDS
NC_000913	133459	133462	GATC	3	131615	134212	+	ID=b0118;Dbxref=GI:16128111,ASAP:ABE-0000411,UniProtKB/Swiss-Prot:P36683,EcoGene:EG12316,GeneID:944864;eC_number=4.2.1.3,4.2.1.99;gO_process=GO:0009060 - aerobic respiration%3B GO:0009061 - anaerobic respiration%3B GO:0006099 - tricarboxylic acid cycle;Name=acnB;Note=aconitate hydrase B;codon_start=1;experiment=N-terminus verified by Edman degradation: PMID 8932712%2C9298646%2C12473114;function=e…	CDS
NC_000913	135124	135127	GATC	2	134788	135582	-	ID=b0120;Dbxref=GI:16128113,ASAP:ABE-0000416,UniProtKB/Swiss-Prot:P0A7F6,EcoGene:EG10962,GeneID:947719;eC_number=4.1.1.50;gO_process=GO:0006596 - polyamine biosynthetic process;Name=speD;codon_start=1;experiment=N-terminus verified by Edman degradation: PMID 3546296;function=enzyme%3B Central intermediary metabolism: Polyamine biosynthesis;gene_synonym=ECK0119%3B JW0116;locus_tag=b0120;product=S-…	CDS
NC_000913	136051	136054	GATC	2	135598	136464	-	ID=b0121;Dbxref=GI:16128114,ASAP:ABE-0000418,UniProtKB/Swiss-Prot:P09158,EcoGene:EG10963,GeneID:947726;eC_number=2.5.1.16;gO_process=GO:0006596 - polyamine biosynthetic process;Name=speE;Note=spermidine synthase %3D putrescine aminopropyltransferase;codon_start=1;function=enzyme%3B Central intermediary metabolism: Polyamine biosynthesis;gene_synonym=ECK0120%3B JW0117;locus_tag=b0121;product=sperm…	CDS
NC_000913	137187	137190	GATC	2	137083	138633	+	ID=b0123;Dbxref=GI:16128116,ASAP:ABE-0000430,UniProtKB/Swiss-Prot:P36649,EcoGene:EG12318,GeneID:947736;Name=cueO;codon_start=1;gene_synonym=cuiD%3B ECK0122%3B JW0119%3B yacK;locus_tag=b0123;product=multicopper oxidase (laccase);protein_id=NP_414665.1;transl_table=11;translation=length.516	CDS
NC_000913	137910	137913	GATC	2	137083	138633	+	ID=b0123;Dbxref=GI:16128116,ASAP:ABE-0000430,UniProtKB/Swiss-Prot:P36649,EcoGene:EG12318,GeneID:947736;Name=cueO;codon_start=1;gene_synonym=cuiD%3B ECK0122%3B JW0119%3B yacK;locus_tag=b0123;product=multicopper oxidase (laccase);protein_id=NP_414665.1;transl_table=11;translation=length.516	CDS
NC_000913	141290	141293	GATC	213	138835	141225	-	ID=b0124;Dbxref=GI:16128117,ASAP:ABE-0000433,UniProtKB/Swiss-Prot:P15877,EcoGene:EG10369,GeneID:944830;eC_number=1.1.5.2;gO_component=GO:0019866 - organelle inner membrane%3B GO:0009274 - peptidoglycan-based cell wall;gO_process=GO:0016052 - carbohydrate catabolic process%3B GO:0006006 - glucose metabolic process;Name=gcd;codon_start=1;experiment=N-terminus verified by Edman degradation: PMID 850…	CDS
NC_000913	142604	142607	GATC	2	142008	142670	-	ID=b0126;Dbxref=GI:16128119,ASAP:ABE-0000442,UniProtKB/Swiss-Prot:P61517,EcoGene:EG12319,GeneID:944832;eC_number=4.2.1.1;Name=can;Note=putative carbonic anhdrase;codon_start=1;function=enzyme%3B Central intermediary metabolism: Pool%2C multipurpose conversions;gene_synonym=ECK0125%3B JW0122%3B yadF;locus_tag=b0126;product=carbonic anhydrase;protein_id=NP_414668.1;transl_table=11;translation=lengt…	CDS
NC_000913	143151	143154	GATC	40	142779	143705	+	ID=b0127;Dbxref=GI:16128120,ASAP:ABE-0000447,UniProtKB/Swiss-Prot:P36879,EcoGene:EG12320,GeneID:944833;gO_component=GO:0005737 - cytoplasm;Name=yadG;Note=putative ATP-binding component of a transport system;codon_start=1;function=putative transport%3B Not classified;gene_synonym=ECK0126%3B JW0123;locus_tag=b0127;product=putative ABC transporter ATPase;protein_id=NP_414669.1;transl_table=11;transl…	CDS
NC_000913	143914	143917	GATC	2	143702	144472	+	ID=b0128;Dbxref=GI:16128121,ASAP:ABE-0000450,UniProtKB/Swiss-Prot:P0AFN6,EcoGene:EG12321,GeneID:944836;gO_component=GO:0019866 - organelle inner membrane%3B GO:0009274 - peptidoglycan-based cell wall;Name=yadH;codon_start=1;gene_synonym=ECK0127%3B JW0124;locus_tag=b0128;product=putative ABC transporter permease;protein_id=NP_414670.1;transl_table=11;translation=length.256	CDS
NC_000913	147831	147834	GATC	2	146968	147870	+	ID=b0132;Dbxref=GI:16128125,ASAP:ABE-0000463,UniProtKB/Swiss-Prot:P31665,EcoGene:EG11748,GeneID:944781;Name=yadD;codon_start=1;gene_synonym=ECK0131%3B JW5010;locus_tag=b0132;product=transposase_31 family protein;protein_id=NP_414674.1;transl_table=11;translation=length.300	CDS
NC_000913	147971	147974	GATC	2	147944	148795	-	ID=b0133;Dbxref=GI:16128126,ASAP:ABE-0000465,UniProtKB/Swiss-Prot:P31663,EcoGene:EG11746,GeneID:944958;eC_number=6.3.2.1;gO_component=GO:0005737 - cytoplasm;gO_process=GO:0015937 - coenzyme A biosynthetic process;Name=panC;codon_start=1;function=enzyme%3B Biosynthesis of cofactors%2C carriers: Pantothenate;gene_synonym=ECK0132%3B JW0129;locus_tag=b0133;product=pantothenate synthetase;protein_id=N…	CDS
NC_000913	148259	148262	GATC	2	147944	148795	-	ID=b0133;Dbxref=GI:16128126,ASAP:ABE-0000465,UniProtKB/Swiss-Prot:P31663,EcoGene:EG11746,GeneID:944958;eC_number=6.3.2.1;gO_component=GO:0005737 - cytoplasm;gO_process=GO:0015937 - coenzyme A biosynthetic process;Name=panC;codon_start=1;function=enzyme%3B Biosynthesis of cofactors%2C carriers: Pantothenate;gene_synonym=ECK0132%3B JW0129;locus_tag=b0133;product=pantothenate synthetase;protein_id=N…	CDS
NC_000913	150494	150497	GATC	3	149715	150953	-	ID=b0135;Dbxref=GI:16128128,ASAP:ABE-0000470,UniProtKB/Swiss-Prot:P31058,EcoGene:EG11678,GeneID:944837;gO_component=GO:0009289 - pilus;Name=yadC;Note=putative fimbrial-like protein;codon_start=1;function=putative structural component%3B Surface structures;gene_synonym=ECK0134%3B JW0131;locus_tag=b0135;product=putative fimbrial-like adhesin protein;protein_id=NP_414677.1;transl_table=11;translatio…	CDS
NC_000913	152066	152069	GATC	4	151626	152231	-	ID=b0137;Dbxref=GI:16128130,ASAP:ABE-0000475,UniProtKB/Swiss-Prot:P37017,EcoGene:EG12326,GeneID:944829;Name=yadL;Note=putative fimbrial protein;codon_start=1;function=putative structural component%3B Surface structures;gene_synonym=ECK0136%3B JW0133;locus_tag=b0137;product=putative fimbrial-like adhesin protein;protein_id=NP_414679.1;transl_table=11;translation=length.201	CDS
NC_000913	153263	153266	GATC	5	152829	155426	-	ID=b0139;Dbxref=GI:16128132,ASAP:ABE-0000479,UniProtKB/Swiss-Prot:P33129,EcoGene:EG11972,GeneID:944819;gO_component=GO:0009279 - cell outer membrane%3B GO:0009274 - peptidoglycan-based cell wall;Name=htrE;Note=probable outer membrane porin protein involved in fimbrial assembly;codon_start=1;function=putative membrane%3B Surface structures;gene_synonym=ECK0138%3B JW0135;locus_tag=b0139;product=put…	CDS
NC_000913	153956	153959	GATC	2	152829	155426	-	ID=b0139;Dbxref=GI:16128132,ASAP:ABE-0000479,UniProtKB/Swiss-Prot:P33129,EcoGene:EG11972,GeneID:944819;gO_component=GO:0009279 - cell outer membrane%3B GO:0009274 - peptidoglycan-based cell wall;Name=htrE;Note=probable outer membrane porin protein involved in fimbrial assembly;codon_start=1;function=putative membrane%3B Surface structures;gene_synonym=ECK0138%3B JW0135;locus_tag=b0139;product=put…	CDS
NC_000913	156084	156087	GATC	2	155461	156201	-	ID=b0140;Dbxref=GI:16128133,ASAP:ABE-0000482,UniProtKB/Swiss-Prot:P33128,EcoGene:EG11973,GeneID:944859;gO_component=GO:0019866 - organelle inner membrane;gO_process=GO:0006457 - protein folding;Name=yadV;Note=probable pilin chaperone similar to PapD;codon_start=1;function=putative factor%3B Surface structures;gene_synonym=ECK0139%3B ecpD%3B JW0136;locus_tag=b0140;product=putative periplasmic pili…	CDS
NC_000913	157205	157208	GATC	2	157253	157732	-	ID=b0142;Dbxref=GI:16128135,ASAP:ABE-0000491,UniProtKB/Swiss-Prot:P26281,EcoGene:EG11374,GeneID:948792;eC_number=2.7.6.3;gO_process=GO:0046656 - folic acid biosynthetic process;Name=folK;Note=7%2C8-dihydro-6-hydroxymethylpterin- pyrophosphokinase;codon_start=1;function=enzyme%3B Biosynthesis of cofactors%2C carriers: Folic acid;gene_synonym=ECK0141%3B JW0138;locus_tag=b0142;product=2-amino-4-hydr…	CDS
NC_000913	163157	163160	GATC	2	162105	164534	+	ID=b0148;Dbxref=GI:162135893,ASAP:ABE-0000510,UniProtKB/Swiss-Prot:P37024,EcoGene:EG12329,GeneID:944845;gO_component=GO:0005737 - cytoplasm;gO_process=GO:0006261 - DNA-dependent DNA replication;Name=hrpB;Note=helicase%2C ATP-dependent;codon_start=1;function=enzyme%3B DNA - replication%2C repair%2C restriction/modification;gene_synonym=ECK0147%3B JW0144%3B yadO;locus_tag=b0148;product=putative ATP…	CDS
NC_000913	165950	165953	GATC	3	164730	167264	+	ID=b0149;Dbxref=GI:16128142,ASAP:ABE-0000516,UniProtKB/Swiss-Prot:P02919,EcoGene:EG10605,GeneID:944843;eC_number=2.4.1.129,3.4.-.-;gO_component=GO:0019866 - organelle inner membrane%3B GO:0009274 - peptidoglycan-based cell wall;gO_process=GO:0046349 - amino sugar biosynthetic process%3B GO:0009252 - peptidoglycan biosynthetic process%3B GO:0042493 - response to drug;Name=mrcB;Note=peptidoglycan s…	CDS
NC_000913	167237	167240	GATC	2	164730	167264	+	ID=b0149;Dbxref=GI:16128142,ASAP:ABE-0000516,UniProtKB/Swiss-Prot:P02919,EcoGene:EG10605,GeneID:944843;eC_number=2.4.1.129,3.4.-.-;gO_component=GO:0019866 - organelle inner membrane%3B GO:0009274 - peptidoglycan-based cell wall;gO_process=GO:0046349 - amino sugar biosynthetic process%3B GO:0009252 - peptidoglycan biosynthetic process%3B GO:0042493 - response to drug;Name=mrcB;Note=peptidoglycan s…	CDS
NC_000913	167852	167855	GATC	2	167484	169727	+	ID=b0150;Dbxref=GI:16128143,ASAP:ABE-0000520,UniProtKB/Swiss-Prot:P06971,EcoGene:EG10302,GeneID:944856;gO_component=GO:0009279 - cell outer membrane%3B GO:0009274 - peptidoglycan-based cell wall;Name=fhuA;Note=outer membrane protein receptor for ferrichrome%2C colicin M%2C and phages T1%2C T5%2C and phi80;codon_start=1;function=membrane%3B Outer membrane constituents;gene_synonym=ECK0149%3B JW014…	CDS
NC_000913	170423	170426	GATC	2	169778	170575	+	ID=b0151;Dbxref=GI:16128144,ASAP:ABE-0000522,UniProtKB/Swiss-Prot:P07821,EcoGene:EG10304,GeneID:945250;gO_component=GO:0005737 - cytoplasm;Name=fhuC;Note=ATP-binding component of hydroxymate-dependent iron transport;codon_start=1;function=transport%3B Transport of small molecules: Cations;gene_synonym=ECK0150%3B JW0147;locus_tag=b0151;product=iron(3+)-hydroxamate import ABC transporter ATPase;pro…	CDS
NC_000913	172400	172403	GATC	2	171462	173444	+	ID=b0153;Dbxref=GI:16128146,ASAP:ABE-0000526,UniProtKB/Swiss-Prot:P06972,EcoGene:EG10303,GeneID:946890;gO_component=GO:0019866 - organelle inner membrane%3B GO:0009274 - peptidoglycan-based cell wall;Name=fhuB;codon_start=1;function=transport%3B Transport of small molecules: Cations;gene_synonym=ECK0152%3B JW0149;locus_tag=b0153;product=iron(3+)-hydroxamate import ABC transporter permease;protein…	CDS
NC_000913	172739	172742	GATC	2	171462	173444	+	ID=b0153;Dbxref=GI:16128146,ASAP:ABE-0000526,UniProtKB/Swiss-Prot:P06972,EcoGene:EG10303,GeneID:946890;gO_component=GO:0019866 - organelle inner membrane%3B GO:0009274 - peptidoglycan-based cell wall;Name=fhuB;codon_start=1;function=transport%3B Transport of small molecules: Cations;gene_synonym=ECK0152%3B JW0149;locus_tag=b0153;product=iron(3+)-hydroxamate import ABC transporter permease;protein…	CDS
NC_000913	174178	174181	GATC	4	173602	174882	-	ID=b0154;Dbxref=GI:16128147,ASAP:ABE-0000529,UniProtKB/Swiss-Prot:P23893,EcoGene:EG10432,GeneID:946892;eC_number=5.4.3.8;Name=hemL;codon_start=1;function=enzyme%3B Biosynthesis of cofactors%2C carriers: Heme%2C porphyrin;gene_synonym=ECK0153%3B gsa?%3B JW0150%3B popC;locus_tag=b0154;product=glutamate-1-semialdehyde aminotransferase (aminomutase);protein_id=NP_414696.1;transl_table=11;translation=…	CDS
NC_000913	175951	175954	GATC	2	175107	176528	+	ID=b0155;Dbxref=GI:16128148,ASAP:ABE-0000533,UniProtKB/Swiss-Prot:P37019,EcoGene:EG12331,GeneID:946715;Name=clcA;Note=putative channel transporter;codon_start=1;function=transport%3B Not classified;gene_synonym=ECK0154%3B eriC%3B JW5012%3B yadQ;locus_tag=b0155;product=H(+)/Cl(-) exchange transporter;protein_id=NP_414697.1;transl_table=11;translation=length.473	CDS
NC_000913	176766	176769	GATC	4	176610	176954	+	ID=b0156;Dbxref=GI:16128149,ASAP:ABE-0000538,UniProtKB/Swiss-Prot:P0ACC3,EcoGene:EG12332,GeneID:944857;Name=erpA;codon_start=1;gene_synonym=ECK0155%3B JW0152%3B yadR;locus_tag=b0156;product=iron-sulfur cluster insertion protein;protein_id=NP_414698.1;transl_table=11;translation=length.114	CDS
NC_000913	177441	177444	GATC	3	177001	177624	-	ID=b0157;Dbxref=GI:16128150,ASAP:ABE-0000540,UniProtKB/Swiss-Prot:P0AFP0,EcoGene:EG12333,GeneID:949062;Name=yadS;codon_start=1;gene_synonym=ECK0156%3B JW0153;locus_tag=b0157;product=UPF0126 family inner membrane protein;protein_id=NP_414699.1;transl_table=11;translation=length.207	CDS
NC_000913	180683	180686	GATC	2	179237	180754	+	ID=b0160;Dbxref=GI:16128153,ASAP:ABE-0000548,UniProtKB/Swiss-Prot:P15723,EcoGene:EG10225,GeneID:947177;eC_number=3.1.5.1;gO_component=GO:0005737 - cytoplasm;gO_process=GO:0015949 - nucleobase%2C nucleoside and nucleotide interconversion;Name=dgt;codon_start=1;function=enzyme%3B Central intermediary metabolism: Nucleotide hydrolysis;gene_synonym=ECK0159%3B JW0156%3B optA;locus_tag=b0160;product=de…	CDS
NC_000913	181624	181627	GATC	2	180884	182308	+	ID=b0161;Dbxref=GI:16128154,ASAP:ABE-0000551,UniProtKB/Swiss-Prot:P0C0V0,EcoGene:EG10463,GeneID:947139;eC_number=3.4.21.-;gO_component=GO:0042597 - periplasmic space;gO_process=GO:0009266 - response to temperature stimulus;Name=degP;Note=periplasmic serine protease Do%3B heat shock protein HtrA;codon_start=1;function=enzyme%3B Degradation of proteins%2C peptides%2C glycopeptides;gene_synonym=ECK0…	CDS
NC_000913	181874	181877	GATC	2	180884	182308	+	ID=b0161;Dbxref=GI:16128154,ASAP:ABE-0000551,UniProtKB/Swiss-Prot:P0C0V0,EcoGene:EG10463,GeneID:947139;eC_number=3.4.21.-;gO_component=GO:0042597 - periplasmic space;gO_process=GO:0009266 - response to temperature stimulus;Name=degP;Note=periplasmic serine protease Do%3B heat shock protein HtrA;codon_start=1;function=enzyme%3B Degradation of proteins%2C peptides%2C glycopeptides;gene_synonym=ECK0…	CDS
NC_000913	182105	182108	GATC	2	180884	182308	+	ID=b0161;Dbxref=GI:16128154,ASAP:ABE-0000551,UniProtKB/Swiss-Prot:P0C0V0,EcoGene:EG10463,GeneID:947139;eC_number=3.4.21.-;gO_component=GO:0042597 - periplasmic space;gO_process=GO:0009266 - response to temperature stimulus;Name=degP;Note=periplasmic serine protease Do%3B heat shock protein HtrA;codon_start=1;function=enzyme%3B Degradation of proteins%2C peptides%2C glycopeptides;gene_synonym=ECK0…	CDS
NC_000913	182933	182936	GATC	2	182463	183620	+	ID=b0162;Dbxref=GI:90111093,ASAP:ABE-0000554,UniProtKB/Swiss-Prot:P37047,EcoGene:EG12335,GeneID:944860;Name=cdaR;codon_start=1;function=regulator%3B Not classified;gene_synonym=ECK0161%3B JW5013%3B sdaR%3B yaeG;locus_tag=b0162;product=carbohydrate diacid regulon transcriptional regulator%3B autoregulator;protein_id=NP_414704.4;transl_table=11;translation=length.385	CDS
NC_000913	187267	187270	GATC	2	185978	188650	-	ID=b0167;Dbxref=GI:16128160,ASAP:ABE-0000568,UniProtKB/Swiss-Prot:P27249,EcoGene:EG11411,GeneID:944863;eC_number=2.7.7.59;gO_component=GO:0005737 - cytoplasm;gO_process=GO:0006542 - glutamine biosynthetic process%3B GO:0006807 - nitrogen compound metabolic process%3B GO:0006464 - protein modification process;Name=glnD;Note=protein PII%3B uridylyltransferase acts on regulator of glnA;codon_start=1…	CDS
NC_000913	191950	191953	GATC	2	191855	192580	+	ID=b0171;Dbxref=GI:16128164,ASAP:ABE-0000582,UniProtKB/Swiss-Prot:P0A7E9,EcoGene:EG11539,GeneID:944989;eC_number=2.7.4.-;gO_component=GO:0005737 - cytoplasm;gO_process=GO:0015949 - nucleobase%2C nucleoside and nucleotide interconversion;Name=pyrH;codon_start=1;function=enzyme%3B Central intermediary metabolism: Nucleotide interconversions;gene_synonym=ECK0170%3B JW0166%3B smbA%3B umk;locus_tag=b0…	CDS
NC_000913	192874	192877	GATC	3	192872	193429	+	ID=b0172;Dbxref=GI:16128165,ASAP:ABE-0000588,UniProtKB/Swiss-Prot:P0A805,EcoGene:EG10335,GeneID:946122;gO_component=GO:0005737 - cytoplasm;gO_process=GO:0006412 - translation%3B GO:0009386 - translational attenuation;Name=frr;Note=ribosome releasing factor;codon_start=1;experiment=N-terminus verified by Edman degradation: PMID 2684966%2C8740179%2C9298646;function=factor%3B Proteins - translation …	CDS
NC_000913	193803	193806	GATC	2	193521	194717	+	ID=b0173;Dbxref=GI:16128166,ASAP:ABE-0000592,UniProtKB/Swiss-Prot:P45568,EcoGene:EG12715,GeneID:945019;eC_number=1.1.1.267;Name=dxr;codon_start=1;function=putative transport%3B Not classified;gene_synonym=ECK0172%3B ispC%3B JW0168%3B yaeM;locus_tag=b0173;product=1-deoxy-D-xylulose 5-phosphate reductoisomerase;protein_id=NP_414715.1;transl_table=11;translation=length.398	CDS
NC_000913	198992	198995	GATC	2	197928	200360	+	ID=b0177;Dbxref=GI:16128170,ASAP:ABE-0000605,UniProtKB/Swiss-Prot:P0A940,EcoGene:EG12676,GeneID:944870;gO_component=GO:0009279 - cell outer membrane%3B GO:0009274 - peptidoglycan-based cell wall;Name=bamA;Note=putative outer membrane antigen;codon_start=1;gene_synonym=ecfK%3B ECK0176%3B JW0172%3B omp85%3B yaeT%3B yzzN%3B yzzY;locus_tag=b0177;product=BamABCDE complex OM biogenesis outer membrane p…	CDS
NC_000913	199605	199608	GATC	2	197928	200360	+	ID=b0177;Dbxref=GI:16128170,ASAP:ABE-0000605,UniProtKB/Swiss-Prot:P0A940,EcoGene:EG12676,GeneID:944870;gO_component=GO:0009279 - cell outer membrane%3B GO:0009274 - peptidoglycan-based cell wall;Name=bamA;Note=putative outer membrane antigen;codon_start=1;gene_synonym=ecfK%3B ECK0176%3B JW0172%3B omp85%3B yaeT%3B yzzN%3B yzzY;locus_tag=b0177;product=BamABCDE complex OM biogenesis outer membrane p…	CDS
NC_000913	199974	199977	GATC	2	197928	200360	+	ID=b0177;Dbxref=GI:16128170,ASAP:ABE-0000605,UniProtKB/Swiss-Prot:P0A940,EcoGene:EG12676,GeneID:944870;gO_component=GO:0009279 - cell outer membrane%3B GO:0009274 - peptidoglycan-based cell wall;Name=bamA;Note=putative outer membrane antigen;codon_start=1;gene_synonym=ecfK%3B ECK0176%3B JW0172%3B omp85%3B yaeT%3B yzzN%3B yzzY;locus_tag=b0177;product=BamABCDE complex OM biogenesis outer membrane p…	CDS
NC_000913	200359	200362	GATC	2	197928	200360	+	ID=b0177;Dbxref=GI:16128170,ASAP:ABE-0000605,UniProtKB/Swiss-Prot:P0A940,EcoGene:EG12676,GeneID:944870;gO_component=GO:0009279 - cell outer membrane%3B GO:0009274 - peptidoglycan-based cell wall;Name=bamA;Note=putative outer membrane antigen;codon_start=1;gene_synonym=ecfK%3B ECK0176%3B JW0172%3B omp85%3B yaeT%3B yzzN%3B yzzY;locus_tag=b0177;product=BamABCDE complex OM biogenesis outer membrane p…	CDS
NC_000913	201594	201597	GATC	2	200971	201996	+	ID=b0179;Dbxref=GI:16128172,ASAP:ABE-0000610,UniProtKB/Swiss-Prot:P21645,EcoGene:EG10316,GeneID:944882;eC_number=2.3.1.-;gO_function=GO:0042280 - cell surface antigen activity%2C host-interacting;gO_process=GO:0009245 - lipid A biosynthetic process;Name=lpxD;codon_start=1;function=enzyme%3B Surface polysaccharides %26 antigens;gene_synonym=ECK0178%3B firA%3B JW0174%3B omsA%3B ssc;locus_tag=b0179;…	CDS
NC_000913	202433	202436	GATC	2	202101	202556	+	ID=b0180;Dbxref=GI:16128173,ASAP:ABE-0000613,UniProtKB/Swiss-Prot:P0A6Q6,EcoGene:EG11284,GeneID:944888;eC_number=4.2.1.-;gO_component=GO:0005737 - cytoplasm;Name=fabZ;codon_start=1;function=enzyme%3B Fatty acid and phosphatidic acid biosynthesis;gene_synonym=ECK0179%3B JW0175%3B sabA%3B sefA%3B sfhC%3B yaeA;locus_tag=b0180;product=(3R)-hydroxymyristol acyl carrier protein dehydratase;protein_id=N…	CDS
NC_000913	205176	205179	GATC	3	205126	208608	+	ID=b0184;Dbxref=GI:16128177,ASAP:ABE-0000624,UniProtKB/Swiss-Prot:P10443,EcoGene:EG10238,GeneID:944877;eC_number=2.7.7.7;gO_component=GO:0005737 - cytoplasm;gO_process=GO:0006261 - DNA-dependent DNA replication;Name=dnaE;Note=DNA polymerase III%2C alpha subunit;codon_start=1;function=enzyme%3B DNA - replication%2C repair%2C restriction/modification;gene_synonym=ECK0183%3B JW0179%3B polC%3B sdgC;l…	CDS
NC_000913	205635	205638	GATC	2	205126	208608	+	ID=b0184;Dbxref=GI:16128177,ASAP:ABE-0000624,UniProtKB/Swiss-Prot:P10443,EcoGene:EG10238,GeneID:944877;eC_number=2.7.7.7;gO_component=GO:0005737 - cytoplasm;gO_process=GO:0006261 - DNA-dependent DNA replication;Name=dnaE;Note=DNA polymerase III%2C alpha subunit;codon_start=1;function=enzyme%3B DNA - replication%2C repair%2C restriction/modification;gene_synonym=ECK0183%3B JW0179%3B polC%3B sdgC;l…	CDS
NC_000913	205996	205999	GATC	2	205126	208608	+	ID=b0184;Dbxref=GI:16128177,ASAP:ABE-0000624,UniProtKB/Swiss-Prot:P10443,EcoGene:EG10238,GeneID:944877;eC_number=2.7.7.7;gO_component=GO:0005737 - cytoplasm;gO_process=GO:0006261 - DNA-dependent DNA replication;Name=dnaE;Note=DNA polymerase III%2C alpha subunit;codon_start=1;function=enzyme%3B DNA - replication%2C repair%2C restriction/modification;gene_synonym=ECK0183%3B JW0179%3B polC%3B sdgC;l…	CDS
NC_000913	206607	206610	GATC	2	205126	208608	+	ID=b0184;Dbxref=GI:16128177,ASAP:ABE-0000624,UniProtKB/Swiss-Prot:P10443,EcoGene:EG10238,GeneID:944877;eC_number=2.7.7.7;gO_component=GO:0005737 - cytoplasm;gO_process=GO:0006261 - DNA-dependent DNA replication;Name=dnaE;Note=DNA polymerase III%2C alpha subunit;codon_start=1;function=enzyme%3B DNA - replication%2C repair%2C restriction/modification;gene_synonym=ECK0183%3B JW0179%3B polC%3B sdgC;l…	CDS
NC_000913	206982	206985	GATC	2	205126	208608	+	ID=b0184;Dbxref=GI:16128177,ASAP:ABE-0000624,UniProtKB/Swiss-Prot:P10443,EcoGene:EG10238,GeneID:944877;eC_number=2.7.7.7;gO_component=GO:0005737 - cytoplasm;gO_process=GO:0006261 - DNA-dependent DNA replication;Name=dnaE;Note=DNA polymerase III%2C alpha subunit;codon_start=1;function=enzyme%3B DNA - replication%2C repair%2C restriction/modification;gene_synonym=ECK0183%3B JW0179%3B polC%3B sdgC;l…	CDS
NC_000913	208143	208146	GATC	2	205126	208608	+	ID=b0184;Dbxref=GI:16128177,ASAP:ABE-0000624,UniProtKB/Swiss-Prot:P10443,EcoGene:EG10238,GeneID:944877;eC_number=2.7.7.7;gO_component=GO:0005737 - cytoplasm;gO_process=GO:0006261 - DNA-dependent DNA replication;Name=dnaE;Note=DNA polymerase III%2C alpha subunit;codon_start=1;function=enzyme%3B DNA - replication%2C repair%2C restriction/modification;gene_synonym=ECK0183%3B JW0179%3B polC%3B sdgC;l…	CDS
NC_000913	208543	208546	GATC	7	205126	208608	+	ID=b0184;Dbxref=GI:16128177,ASAP:ABE-0000624,UniProtKB/Swiss-Prot:P10443,EcoGene:EG10238,GeneID:944877;eC_number=2.7.7.7;gO_component=GO:0005737 - cytoplasm;gO_process=GO:0006261 - DNA-dependent DNA replication;Name=dnaE;Note=DNA polymerase III%2C alpha subunit;codon_start=1;function=enzyme%3B DNA - replication%2C repair%2C restriction/modification;gene_synonym=ECK0183%3B JW0179%3B polC%3B sdgC;l…	CDS
NC_000913	208558	208561	GATC	8	205126	208608	+	ID=b0184;Dbxref=GI:16128177,ASAP:ABE-0000624,UniProtKB/Swiss-Prot:P10443,EcoGene:EG10238,GeneID:944877;eC_number=2.7.7.7;gO_component=GO:0005737 - cytoplasm;gO_process=GO:0006261 - DNA-dependent DNA replication;Name=dnaE;Note=DNA polymerase III%2C alpha subunit;codon_start=1;function=enzyme%3B DNA - replication%2C repair%2C restriction/modification;gene_synonym=ECK0183%3B JW0179%3B polC%3B sdgC;l…	CDS
NC_000913	209649	209652	GATC	5	209679	211820	+	ID=b0186;Dbxref=GI:16128179,ASAP:ABE-0000633,UniProtKB/Swiss-Prot:P52095,EcoGene:EG13219,GeneID:944887;eC_number=4.1.1.18;gO_process=GO:0016052 - carbohydrate catabolic process%3B GO:0006096 - glycolysis;Name=ldcC;codon_start=1;experiment=N-terminus verified by Edman degradation: PMID 9226257%2C9339543;function=enzyme%3B Energy metabolism%2C carbon: Pyruvate dehydrogenase;gene_synonym=ECK0185%3B …	CDS
NC_000913	209843	209846	GATC	3	209679	211820	+	ID=b0186;Dbxref=GI:16128179,ASAP:ABE-0000633,UniProtKB/Swiss-Prot:P52095,EcoGene:EG13219,GeneID:944887;eC_number=4.1.1.18;gO_process=GO:0016052 - carbohydrate catabolic process%3B GO:0006096 - glycolysis;Name=ldcC;codon_start=1;experiment=N-terminus verified by Edman degradation: PMID 9226257%2C9339543;function=enzyme%3B Energy metabolism%2C carbon: Pyruvate dehydrogenase;gene_synonym=ECK0185%3B …	CDS
NC_000913	210950	210953	GATC	2	209679	211820	+	ID=b0186;Dbxref=GI:16128179,ASAP:ABE-0000633,UniProtKB/Swiss-Prot:P52095,EcoGene:EG13219,GeneID:944887;eC_number=4.1.1.18;gO_process=GO:0016052 - carbohydrate catabolic process%3B GO:0006096 - glycolysis;Name=ldcC;codon_start=1;experiment=N-terminus verified by Edman degradation: PMID 9226257%2C9339543;function=enzyme%3B Energy metabolism%2C carbon: Pyruvate dehydrogenase;gene_synonym=ECK0185%3B …	CDS
NC_000913	213452	213455	GATC	2	212331	213629	+	ID=b0188;Dbxref=GI:16128181,ASAP:ABE-0000638,UniProtKB/Swiss-Prot:P52097,EcoGene:EG13220,GeneID:944889;eC_number=6.1.1.5;Name=tilS;codon_start=1;function=enzyme%3B tRNA modification;gene_synonym=ECK0187%3B JW0183%3B mesJ%3B yaeN;locus_tag=b0188;product=tRNA(Ile)-lysidine synthetase;protein_id=NP_414730.1;transl_table=11;translation=length.432	CDS
NC_000913	214159	214162	GATC	4	213925	214125	-	ID=b4406;Dbxref=GI:49176004,ASAP:ABE-0047214,UniProtKB/Swiss-Prot:P0A8K5,EcoGene:EG13222,GeneID:1450233;Name=yaeP;Note=conserved hypothetical protein;codon_start=1;gene_synonym=ECK0189%3B JW0185;locus_tag=b4406;product=UPF0253 family protein;protein_id=YP_026160.1;transl_table=11;translation=length.66	CDS
NC_000913	214510	214513	GATC	2	214291	214836	+	ID=b0190;Dbxref=GI:16128183,ASAP:ABE-0000648,UniProtKB/Swiss-Prot:P0AA97,EcoGene:EG13223,GeneID:946809;Name=yaeQ;codon_start=1;function=putative enzyme%3B Not classified;gene_synonym=ECK0190%3B JW0186;locus_tag=b0190;product=PDDEXK superfamily protein;protein_id=NP_414732.1;transl_table=11;translation=length.181	CDS
NC_000913	214729	214732	GATC	2	214291	214836	+	ID=b0190;Dbxref=GI:16128183,ASAP:ABE-0000648,UniProtKB/Swiss-Prot:P0AA97,EcoGene:EG13223,GeneID:946809;Name=yaeQ;codon_start=1;function=putative enzyme%3B Not classified;gene_synonym=ECK0190%3B JW0186;locus_tag=b0190;product=PDDEXK superfamily protein;protein_id=NP_414732.1;transl_table=11;translation=length.181	CDS
NC_000913	214880	214883	GATC	2	214833	215255	+	ID=b0191;Dbxref=GI:16128184,ASAP:ABE-0000650,UniProtKB/Swiss-Prot:P40711,EcoGene:EG12354,GeneID:946046;Name=arfB;codon_start=1;gene_synonym=ECK0191%3B JW0187%3B yaeJ;locus_tag=b0191;product=alternative stalled-ribosome rescue factor B%3B peptidyl-tRNA hydrolase%2C ribosome-attached;protein_id=NP_414733.1;transl_table=11;translation=length.140	CDS
NC_000913	215021	215024	GATC	4	214833	215255	+	ID=b0191;Dbxref=GI:16128184,ASAP:ABE-0000650,UniProtKB/Swiss-Prot:P40711,EcoGene:EG12354,GeneID:946046;Name=arfB;codon_start=1;gene_synonym=ECK0191%3B JW0187%3B yaeJ;locus_tag=b0191;product=alternative stalled-ribosome rescue factor B%3B peptidyl-tRNA hydrolase%2C ribosome-attached;protein_id=NP_414733.1;transl_table=11;translation=length.140	CDS
NC_000913	216665	216668	GATC	2	216179	217003	-	ID=b0193;Dbxref=GI:90111098,ASAP:ABE-0000655,UniProtKB/Swiss-Prot:P37056,EcoGene:EG12138,GeneID:944892;Name=yaeF;codon_start=1;gene_synonym=ECK0193%3B JW5016%3B yaeK;locus_tag=b0193;product=putative lipoprotein;protein_id=NP_414735.4;transl_table=11;translation=length.274	CDS
NC_000913	217198	217201	GATC	2	217057	218775	-	ID=b0194;Dbxref=GI:16128187,ASAP:ABE-0000657,UniProtKB/Swiss-Prot:P16659,EcoGene:EG10770,GeneID:949116;eC_number=6.1.1.15;gO_component=GO:0005737 - cytoplasm;gO_process=GO:0006418 - tRNA aminoacylation for protein translation;Name=proS;Note=proline tRNA synthetase;codon_start=1;experiment=N-terminus verified by Edman degradation: PMID 2203971%2C9298646;function=enzyme%3B Aminoacyl tRNA synthetase…	CDS
NC_000913	222038	222041	GATC	2	221614	222645	-	ID=b0199;Dbxref=GI:16128192,ASAP:ABE-0000671,UniProtKB/Swiss-Prot:P30750,EcoGene:EG11621,GeneID:944896;gO_component=GO:0005737 - cytoplasm;Name=metN;Note=D- and L-methionine transport protein (ABC superfamily%2C atp_bind);codon_start=1;function=transport%3B Transport of small molecules: Amino acids%2C amines;gene_synonym=abc%3B ECK0199%3B JW0195%3B metD;locus_tag=b0199;product=DL-methionine trans…	CDS
NC_000913	222422	222425	GATC	2	221614	222645	-	ID=b0199;Dbxref=GI:16128192,ASAP:ABE-0000671,UniProtKB/Swiss-Prot:P30750,EcoGene:EG11621,GeneID:944896;gO_component=GO:0005737 - cytoplasm;Name=metN;Note=D- and L-methionine transport protein (ABC superfamily%2C atp_bind);codon_start=1;function=transport%3B Transport of small molecules: Amino acids%2C amines;gene_synonym=abc%3B ECK0199%3B JW0195%3B metD;locus_tag=b0199;product=DL-methionine trans…	CDS
NC_000913	222925	222928	GATC	2	222833	223408	+	ID=b0200;Dbxref=GI:16128193,ASAP:ABE-0000675,UniProtKB/Swiss-Prot:P63228,EcoGene:EG11736,GeneID:944879;Name=gmhB;codon_start=1;function=enzyme%3B Surface polysaccharides and antigens;gene_synonym=ECK0200%3B gmbC%3B gmbX%3B gmhX%3B JW0196%3B wcbN%3B yaeD;locus_tag=b0200;product=D%2CD-heptose 1%2C7-bisphosphate phosphatase;protein_id=NP_414742.1;transl_table=11;translation=length.191	CDS
NC_000913	224051	224054	GATC	2	223771	225312	+	ID=b0201.rRNA;Alias=b0201;Dbxref=ASAP:ABE-0000677,EcoGene:EG30090,GeneID:944897;Name=rrsH;gene_synonym=ECK0201%3B JWR0001;locus_tag=b0201;product=16S ribosomal RNA of rrnH operon	rRNA
NC_000913	225126	225129	GATC	2	223771	225312	+	ID=b0201.rRNA;Alias=b0201;Dbxref=ASAP:ABE-0000677,EcoGene:EG30090,GeneID:944897;Name=rrsH;gene_synonym=ECK0201%3B JWR0001;locus_tag=b0201;product=16S ribosomal RNA of rrnH operon	rRNA
NC_000913	226442	226445	GATC	2	225759	228662	+	ID=b0204.rRNA;Alias=b0204;Dbxref=ASAP:ABE-0000684,EcoGene:EG30083,GeneID:944900;Name=rrlH;gene_synonym=ECK0204%3B JWR0004;locus_tag=b0204;product=23S ribosomal RNA of rrnH operon	rRNA
NC_000913	231647	231650	GATC	2	231122	231922	+	ID=b0209;Dbxref=GI:16128196,ASAP:ABE-0000700,UniProtKB/Swiss-Prot:P0A8U2,EcoGene:EG11650,GeneID:946286;Name=yafD;codon_start=1;gene_synonym=ECK0209%3B JW5017;locus_tag=b0209;product=endo/exonuclease/phosphatase family protein;protein_id=NP_414745.1;transl_table=11;translation=length.266	CDS
NC_000913	232367	232370	GATC	2	231926	232549	+	ID=b0210;Dbxref=GI:16128197,ASAP:ABE-0000702,UniProtKB/Swiss-Prot:P30866,EcoGene:EG11651,GeneID:946197;gO_process=GO:0009102 - biotin biosynthetic process;Name=yafE;Note=putative biotin synthesis protein;codon_start=1;function=putative enzyme%3B Not classified;gene_synonym=ECK0210%3B JW0200;locus_tag=b0210;product=putative S-adenosyl-L-methionine-dependent methyltransferase;protein_id=NP_414746.1…	CDS
NC_000913	233568	233571	GATC	2	232597	233955	-	ID=b0211;Dbxref=GI:16128198,ASAP:ABE-0000704,UniProtKB/Swiss-Prot:P0AEZ7,EcoGene:EG10246,GeneID:945694;eC_number=3.2.1.-;gO_component=GO:0005737 - cytoplasm;gO_function=GO:0016563 - transcription activator activity;gO_process=GO:0009061 - anaerobic respiration%3B GO:0017004 - cytochrome complex assembly%3B GO:0006350 - transcription;Name=mltD;codon_start=1;function=regulator%3B Energy metabolism%…	CDS
NC_000913	233987	233990	GATC	13	232597	233955	-	ID=b0211;Dbxref=GI:16128198,ASAP:ABE-0000704,UniProtKB/Swiss-Prot:P0AEZ7,EcoGene:EG10246,GeneID:945694;eC_number=3.2.1.-;gO_component=GO:0005737 - cytoplasm;gO_function=GO:0016563 - transcription activator activity;gO_process=GO:0009061 - anaerobic respiration%3B GO:0017004 - cytochrome complex assembly%3B GO:0006350 - transcription;Name=mltD;codon_start=1;function=regulator%3B Energy metabolism%…	CDS
NC_000913	234108	234111	GATC	2	234027	234782	-	ID=b0212;Dbxref=GI:16128199,ASAP:ABE-0000707,UniProtKB/Swiss-Prot:P0AC84,EcoGene:EG13330,GeneID:944902;gO_process=GO:0009438 - methylglyoxal metabolic process;Name=gloB;Note=probable hydroxyacylglutathione hydrolase;codon_start=1;function=putative enzyme%3B Central intermediary metabolism: Pool%2C multipurpose conversions;gene_synonym=ECK0212%3B JW0202%3B yafR;locus_tag=b0212;product=hydroxyacylg…	CDS
NC_000913	236153	236156	GATC	3	236067	236798	+	ID=b0215;Dbxref=GI:16128202,ASAP:ABE-0000722,UniProtKB/Swiss-Prot:P03007,EcoGene:EG10243,GeneID:946441;eC_number=2.7.7.7;gO_component=GO:0005737 - cytoplasm;gO_process=GO:0006261 - DNA-dependent DNA replication%3B GO:0006457 - protein folding;Name=dnaQ;Note=DNA polymerase III%2C epsilon subunit;codon_start=1;function=enzyme%3B DNA - replication%2C repair%2C restriction/modification;gene_synonym=E…	CDS
NC_000913	239066	239069	GATC	2	238746	239102	-	ID=b0218;Dbxref=ASAP:ABE-0000729,UniProtKB/Swiss-Prot:P77354,EcoGene:EG13333,GeneID:946644;Name=yafU;Note=pseudogene;codon_start=1;gene_synonym=ECK0218%3B JW0207;locus_tag=b0218;pseudo=_no_value;transl_table=11	pseudogenic_exon
NC_000913	240076	240079	GATC	2	239419	240189	-	ID=b0219;Dbxref=GI:16128205,ASAP:ABE-0000734,UniProtKB/Swiss-Prot:Q47679,EcoGene:EG13334,GeneID:946585;Name=yafV;Note=putative EC 3.5. amidase-type enzyme;codon_start=1;function=putative enzyme%3B Not classified;gene_synonym=ECK0220%3B JW5019;locus_tag=b0219;product=putative NAD(P)-binding C-N hydrolase family amidase;protein_id=NP_414754.1;transl_table=11;translation=length.256	CDS
NC_000913	242607	242610	GATC	2	240859	243303	-	ID=b0221;Dbxref=GI:90111100,ASAP:ABE-0000743,UniProtKB/Swiss-Prot:Q47146,EcoGene:EG13145,GeneID:949007;eC_number=1.3.99.-;gO_process=GO:0019395 - fatty acid oxidation;Name=fadE;codon_start=1;function=putative enzyme%3B Not classified;gene_synonym=ECK0222%3B fadF%3B JW5020%3B yafH;locus_tag=b0221;product=acyl coenzyme A dehydrogenase;protein_id=NP_414756.2;transl_table=11;translation=length.814	CDS
NC_000913	242722	242725	GATC	2	240859	243303	-	ID=b0221;Dbxref=GI:90111100,ASAP:ABE-0000743,UniProtKB/Swiss-Prot:Q47146,EcoGene:EG13145,GeneID:949007;eC_number=1.3.99.-;gO_process=GO:0019395 - fatty acid oxidation;Name=fadE;codon_start=1;function=putative enzyme%3B Not classified;gene_synonym=ECK0222%3B fadF%3B JW5020%3B yafH;locus_tag=b0221;product=acyl coenzyme A dehydrogenase;protein_id=NP_414756.2;transl_table=11;translation=length.814	CDS
NC_000913	242853	242856	GATC	2	240859	243303	-	ID=b0221;Dbxref=GI:90111100,ASAP:ABE-0000743,UniProtKB/Swiss-Prot:Q47146,EcoGene:EG13145,GeneID:949007;eC_number=1.3.99.-;gO_process=GO:0019395 - fatty acid oxidation;Name=fadE;codon_start=1;function=putative enzyme%3B Not classified;gene_synonym=ECK0222%3B fadF%3B JW5020%3B yafH;locus_tag=b0221;product=acyl coenzyme A dehydrogenase;protein_id=NP_414756.2;transl_table=11;translation=length.814	CDS
NC_000913	245155	245158	GATC	2	245065	245805	-	ID=b0224;Dbxref=GI:16128210,ASAP:ABE-0000757,UniProtKB/Swiss-Prot:P0AA99,EcoGene:EG13148,GeneID:944910;Name=yafK;codon_start=1;gene_synonym=ECK0225%3B JW0214;locus_tag=b0224;product=L%2CD-transpeptidase-related protein;protein_id=NP_414759.1;transl_table=11;translation=length.246	CDS
NC_000913	245637	245640	GATC	4	245065	245805	-	ID=b0224;Dbxref=GI:16128210,ASAP:ABE-0000757,UniProtKB/Swiss-Prot:P0AA99,EcoGene:EG13148,GeneID:944910;Name=yafK;codon_start=1;gene_synonym=ECK0225%3B JW0214;locus_tag=b0224;product=L%2CD-transpeptidase-related protein;protein_id=NP_414759.1;transl_table=11;translation=length.246	CDS
NC_000913	246245	246248	GATC	3	246242	246502	-	ID=b0226;Dbxref=GI:16128212,ASAP:ABE-0000764,UniProtKB/Swiss-Prot:Q47150,EcoGene:EG13142,GeneID:944914;gO_process=GO:0006281 - DNA repair;Name=dinJ;Note=damage-inducible protein J;codon_start=1;function=phenotype%3B Not classified;gene_synonym=ECK0227%3B JW0216%3B sosA;locus_tag=b0226;product=antitoxin of YafQ-DinJ toxin-antitoxin system;protein_id=NP_414761.1;transl_table=11;translation=length.86	CDS
NC_000913	247182	247185	GATC	2	246712	247461	+	ID=b0227;Dbxref=GI:16128213,ASAP:ABE-0000775,UniProtKB/Swiss-Prot:Q47151,EcoGene:EG13149,GeneID:944899;gO_component=GO:0009274 - peptidoglycan-based cell wall;Name=yafL;Note=putative lipoprotein;codon_start=1;function=putative membrane%3B Not classified;gene_synonym=ECK0228%3B JW0217;locus_tag=b0227;product=putative lipoprotein and C40 family peptidase;protein_id=NP_414762.1;transl_table=11;trans…	CDS
NC_000913	247312	247315	GATC	2	246712	247461	+	ID=b0227;Dbxref=GI:16128213,ASAP:ABE-0000775,UniProtKB/Swiss-Prot:Q47151,EcoGene:EG13149,GeneID:944899;gO_component=GO:0009274 - peptidoglycan-based cell wall;Name=yafL;Note=putative lipoprotein;codon_start=1;function=putative membrane%3B Not classified;gene_synonym=ECK0228%3B JW0217;locus_tag=b0227;product=putative lipoprotein and C40 family peptidase;protein_id=NP_414762.1;transl_table=11;trans…	CDS
NC_000913	249702	249705	GATC	3	248358	250070	-	ID=b0229;Dbxref=ASAP:ABE-0000782,UniProtKB/Swiss-Prot:Q47153,EcoGene:EG13144,GeneID:944908;gO_component=GO:0019861 - flagellum%3B GO:0019866 - organelle inner membrane%3B GO:0009274 - peptidoglycan-based cell wall;Name=lfhA;Note=pseudogene%2C flagellar system protein%2C promoterless fragment%3B flagellar biosynthesis;codon_start=1;gene_synonym=ECK0230%3B fhiA%3B JW5811;locus_tag=b0229;pseudo=_no_…	pseudogenic_exon
NC_000913	251017	251020	GATC	2	250898	251953	+	ID=b0231;Dbxref=GI:16128217,ASAP:ABE-0000789,UniProtKB/Swiss-Prot:Q47155,EcoGene:EG13141,GeneID:944922;eC_number=2.7.7.7;gO_component=GO:0005737 - cytoplasm;gO_process=GO:0006261 - DNA-dependent DNA replication%3B GO:0009432 - SOS response;Name=dinB;Note=DNA polymerase IV%3B DNA polymerase IV%2C devoid of proofreading%2C damage-inducible protein P;codon_start=1;gene_synonym=dinP%3B ECK0232%3B JW0…	CDS
NC_000913	252077	252080	GATC	4	252005	252298	+	ID=b0232;Dbxref=GI:16128218,ASAP:ABE-0000793,UniProtKB/Swiss-Prot:Q47156,EcoGene:EG13151,GeneID:944920;Name=yafN;codon_start=1;gene_synonym=ECK0233%3B JW0222;locus_tag=b0232;product=antitoxin of the YafO-YafN toxin-antitoxin system;protein_id=NP_414767.1;transl_table=11;translation=length.97	CDS
NC_000913	253068	253071	GATC	2	252709	253161	+	ID=b0234;Dbxref=GI:16128220,ASAP:ABE-0000801,UniProtKB/Swiss-Prot:Q47158,EcoGene:EG13153,GeneID:944912;Name=yafP;codon_start=1;gene_synonym=ECK0235%3B JW0224;locus_tag=b0234;product=GNAT family putative N-acetyltransferase;protein_id=NP_414769.1;transl_table=11;translation=length.150	CDS
NC_000913	254903	254906	GATC	2	254259	255716	-	ID=b0237;Dbxref=GI:16128223,ASAP:ABE-0000809,UniProtKB/Swiss-Prot:P15288,EcoGene:EG10695,GeneID:945013;eC_number=3.4.13.18;gO_component=GO:0005737 - cytoplasm;Name=pepD;codon_start=1;function=enzyme%3B Degradation of proteins%2C peptides%2C glyco;gene_synonym=ECK0238%3B JW0227%3B pepH;locus_tag=b0237;product=aminoacyl-histidine dipeptidase (peptidase D);protein_id=NP_414772.1;transl_table=11;tran…	CDS
NC_000913	256250	256253	GATC	2	255977	256435	+	ID=b0238;Dbxref=GI:16128224,ASAP:ABE-0000814,UniProtKB/Swiss-Prot:P0A9M5,EcoGene:EG10414,GeneID:944817;eC_number=2.4.2.22;gO_component=GO:0005737 - cytoplasm;gO_process=GO:0015949 - nucleobase%2C nucleoside and nucleotide interconversion;Name=gpt;codon_start=1;function=enzyme%3B Salvage of nucleosides and nucleotides;gene_synonym=ECK0239%3B gpp%3B gxu%3B JW0228;locus_tag=b0238;product=xanthine ph…	CDS
NC_000913	257690	257693	GATC	2	256527	257771	+	ID=b0239;Dbxref=GI:16128225,ASAP:ABE-0000817,UniProtKB/Swiss-Prot:P04335,EcoGene:EG11091,GeneID:946039;Name=frsA;codon_start=1;gene_synonym=ECK0240%3B JW0229%3B yafA;locus_tag=b0239;product=fermentation-respiration switch protein%3B PTS Enzyme IIA(Glc)-binding protein%3B pNP-butyrate esterase activity;protein_id=NP_414774.1;transl_table=11;translation=length.414	CDS
NC_000913	258362	258365	GATC	3	257908	258675	-	ID=GenBank:mobile_element:NC_000913:257908:258675;mobile_element_type=insertion sequence:IS1I	mobile_element
NC_000913	258888	258891	GATC	2	258676	259006	+	ID=b0240;Dbxref=ASAP:ABE-0000821,UniProtKB/Swiss-Prot:P24251,EcoGene:EG11092,GeneID:945077;gO_component=GO:0005737 - cytoplasm%3B GO:0009289 - pilus;gO_function=GO:0016563 - transcription activator activity;gO_process=GO:0006350 - transcription;Name=crl;Note=pseudogene%2C sigma factor-binding protein%2C RNA polymerase holoenzyme formation stimulator%3Bregulator%3B Surface structures%3B transcript…	pseudogenic_exon
NC_000913	259197	259200	GATC	15	259045	260100	-	ID=b0241;Dbxref=GI:16128227,ASAP:ABE-0000823,UniProtKB/Swiss-Prot:P02932,EcoGene:EG10729,GeneID:944926;gO_component=GO:0009279 - cell outer membrane%3B GO:0009274 - peptidoglycan-based cell wall;Name=phoE;Note=outer membrane pore protein E (E%2CIc%2CNmpAB);codon_start=1;function=membrane%3B Outer membrane constituents;gene_synonym=ECK0242%3B JW0231%3B ompE;locus_tag=b0241;product=outer membrane p…	CDS
NC_000913	262153	262156	GATC	4	261503	262756	+	ID=b0243;Dbxref=GI:16128229,ASAP:ABE-0000832,UniProtKB/Swiss-Prot:P07004,EcoGene:EG10767,GeneID:946680;eC_number=1.2.1.41;gO_component=GO:0005737 - cytoplasm;gO_process=GO:0006561 - proline biosynthetic process;Name=proA;codon_start=1;experiment=N-terminus verified by Edman degradation: PMID 6089111;function=enzyme%3B Amino acid biosynthesis: Proline;gene_synonym=ECK0244%3B JW0233%3B pro;locus_ta…	CDS
NC_000913	262969	262972	GATC	37	262958	297265	+	ID=GenBank:region:NC_000913:262958:297265;Note=cryptic prophage CP4-6	region
NC_000913	265098	265101	GATC	2	262958	297265	+	ID=GenBank:region:NC_000913:262958:297265;Note=cryptic prophage CP4-6	region
NC_000913	267727	267730	GATC	2	262958	297265	+	ID=GenBank:region:NC_000913:262958:297265;Note=cryptic prophage CP4-6	region
NC_000913	269756	269759	GATC	2	262958	297265	+	ID=GenBank:region:NC_000913:262958:297265;Note=cryptic prophage CP4-6	region
NC_000913	269909	269912	GATC	2	262958	297265	+	ID=GenBank:region:NC_000913:262958:297265;Note=cryptic prophage CP4-6	region
NC_000913	271721	271724	GATC	2	262958	297265	+	ID=GenBank:region:NC_000913:262958:297265;Note=cryptic prophage CP4-6	region
NC_000913	271952	271955	GATC	3	262958	297265	+	ID=GenBank:region:NC_000913:262958:297265;Note=cryptic prophage CP4-6	region
NC_000913	272827	272830	GATC	2	262958	297265	+	ID=GenBank:region:NC_000913:262958:297265;Note=cryptic prophage CP4-6	region
NC_000913	274108	274111	GATC	3	262958	297265	+	ID=GenBank:region:NC_000913:262958:297265;Note=cryptic prophage CP4-6	region
NC_000913	276110	276113	GATC	3	262958	297265	+	ID=GenBank:region:NC_000913:262958:297265;Note=cryptic prophage CP4-6	region
NC_000913	278133	278136	GATC	4	277756	278802	-	ID=b0262;Dbxref=GI:90111106,ASAP:ABE-0000898,UniProtKB/Swiss-Prot:P37009,EcoGene:EG12340,GeneID:947676;Name=afuC;Note=putative ATP-binding component of a transport system;codon_start=1;function=putative transport%3B Not classified%3B Phage or Prophage Related;gene_synonym=ECK0264%3B fbpC%3B JW0254%3B yagC;locus_tag=b0262;product=CP4-6 prophage%3B putative ferric transporter subunit;protein_id=NP_…	CDS
NC_000913	278214	278217	GATC	2	277756	278802	-	ID=b0262;Dbxref=GI:90111106,ASAP:ABE-0000898,UniProtKB/Swiss-Prot:P37009,EcoGene:EG12340,GeneID:947676;Name=afuC;Note=putative ATP-binding component of a transport system;codon_start=1;function=putative transport%3B Not classified%3B Phage or Prophage Related;gene_synonym=ECK0264%3B fbpC%3B JW0254%3B yagC;locus_tag=b0262;product=CP4-6 prophage%3B putative ferric transporter subunit;protein_id=NP_…	CDS
NC_000913	279060	279063	GATC	2	262958	297265	+	ID=GenBank:region:NC_000913:262958:297265;Note=cryptic prophage CP4-6	region
NC_000913	283251	283254	GATC	3	262958	297265	+	ID=GenBank:region:NC_000913:262958:297265;Note=cryptic prophage CP4-6	region
NC_000913	289198	289201	GATC	2	262958	297265	+	ID=GenBank:region:NC_000913:262958:297265;Note=cryptic prophage CP4-6	region
NC_000913	293573	293576	GATC	2	262958	297265	+	ID=GenBank:region:NC_000913:262958:297265;Note=cryptic prophage CP4-6	region
NC_000913	294643	294646	GATC	10	262958	297265	+	ID=GenBank:region:NC_000913:262958:297265;Note=cryptic prophage CP4-6	region
NC_000913	296104	296107	GATC	2	262958	297265	+	ID=GenBank:region:NC_000913:262958:297265;Note=cryptic prophage CP4-6	region
NC_000913	298105	298108	GATC	4	297770	298726	-	ID=b0283;Dbxref=GI:16128268,ASAP:ABE-0000984,UniProtKB/Swiss-Prot:P77183,EcoGene:EG13556,GeneID:945010;Name=paoD;codon_start=1;gene_synonym=ECK0282%3B JW0277%3B yagQ;locus_tag=b0283;product=moco insertion factor for PaoABC aldehyde oxidoreductase;protein_id=NP_414817.1;transl_table=11;translation=length.318	CDS
NC_000913	303033	303036	GATC	2	302991	303605	+	ID=b0287;Dbxref=GI:16128272,ASAP:ABE-0000995,UniProtKB/Swiss-Prot:P0AAA1,EcoGene:EG13560,GeneID:945677;Name=yagU;codon_start=1;gene_synonym=ECK0286%3B JW0281;locus_tag=b0287;product=DUF1440 family inner membrane acid resistance protein;protein_id=NP_414821.1;transl_table=11;translation=length.204	CDS
NC_000913	303246	303249	GATC	3	302991	303605	+	ID=b0287;Dbxref=GI:16128272,ASAP:ABE-0000995,UniProtKB/Swiss-Prot:P0AAA1,EcoGene:EG13560,GeneID:945677;Name=yagU;codon_start=1;gene_synonym=ECK0286%3B JW0281;locus_tag=b0287;product=DUF1440 family inner membrane acid resistance protein;protein_id=NP_414821.1;transl_table=11;translation=length.204	CDS
NC_000913	310297	310300	GATC	3	310084	310671	-	ID=b0293;Dbxref=GI:16128278,ASAP:ABE-0001009,UniProtKB/Swiss-Prot:P0AAA3,EcoGene:EG13565,GeneID:948759;Name=ecpA;codon_start=1;function=structural component%3B Surface structures;gene_synonym=ECK0292%3B JW0287%3B matB%3B yagZ;locus_tag=b0293;product=ECP pilin;protein_id=NP_414827.1;transl_table=11;translation=length.195	CDS
NC_000913	311434	311437	GATC	2	310746	311336	-	ID=b0294;Dbxref=GI:16128279,ASAP:ABE-0001011,UniProtKB/Swiss-Prot:P71301,EcoGene:EG14324,GeneID:944966;Name=ecpR;Note=putative regulator;codon_start=1;function=putative regulator%3B Not classified;gene_synonym=ECK0293%3B JW5031%3B matA%3B ykgK;locus_tag=b0294;product=putative transcriptional regulator for the ecp operon;protein_id=NP_414828.1;transl_table=11;translation=length.196	CDS
NC_000913	312216	312219	GATC	2	312112	312339	+	ID=b0295;Dbxref=GI:16128280,ASAP:ABE-0001019,UniProtKB/Swiss-Prot:P56257,EcoGene:EG14325,GeneID:944962;Name=ykgL;codon_start=1;gene_synonym=ECK0294%3B JW5033;locus_tag=b0295;product=uncharacterized protein;protein_id=NP_414829.1;transl_table=11;translation=length.75	CDS
NC_000913	313763	313766	GATC	3	313716	313805	-	ID=b4630;Dbxref=EcoGene:EG14433,GeneID:5625556;Name=ykgP;Note=pseudogene%2C oxidoreductase family;codon_start=1;gene_synonym=ECK4446;locus_tag=b4630;pseudo=_no_value;transl_table=11	pseudogenic_exon
NC_000913	318696	318699	GATC	6	318676	320001	-	ID=b0304;Dbxref=GI:90111112,ASAP:ABE-0001048,UniProtKB/Swiss-Prot:P77212,EcoGene:EG13580,GeneID:946092;Name=rclA;Note=putative oxidoreductase;codon_start=1;function=putative enzyme%3B Not classified;gene_synonym=ECK0303%3B JW5040%3B ykgC;locus_tag=b0304;product=reactive chlorine stress species (RCS) resistance protein%3B pyridine nucleotide-dependent disulfide oxidoreductase family;protein_id=NP_…	CDS
NC_000913	318738	318741	GATC	6	318676	320001	-	ID=b0304;Dbxref=GI:90111112,ASAP:ABE-0001048,UniProtKB/Swiss-Prot:P77212,EcoGene:EG13580,GeneID:946092;Name=rclA;Note=putative oxidoreductase;codon_start=1;function=putative enzyme%3B Not classified;gene_synonym=ECK0303%3B JW5040%3B ykgC;locus_tag=b0304;product=reactive chlorine stress species (RCS) resistance protein%3B pyridine nucleotide-dependent disulfide oxidoreductase family;protein_id=NP_…	CDS
NC_000913	319029	319032	GATC	2	318676	320001	-	ID=b0304;Dbxref=GI:90111112,ASAP:ABE-0001048,UniProtKB/Swiss-Prot:P77212,EcoGene:EG13580,GeneID:946092;Name=rclA;Note=putative oxidoreductase;codon_start=1;function=putative enzyme%3B Not classified;gene_synonym=ECK0303%3B JW5040%3B ykgC;locus_tag=b0304;product=reactive chlorine stress species (RCS) resistance protein%3B pyridine nucleotide-dependent disulfide oxidoreductase family;protein_id=NP_…	CDS
NC_000913	321108	321111	GATC	2	320227	321081	+	ID=b0305;Dbxref=GI:16128290,ASAP:ABE-0001054,UniProtKB/Swiss-Prot:P77379,EcoGene:EG13581,GeneID:945616;gO_function=GO:0016563 - transcription activator activity;gO_process=GO:0006350 - transcription;Name=rclR;Note=putative ARAC-type regulatory protein;codon_start=1;function=regulator%3B Not classified;gene_synonym=ECK0304%3B JW0298%3B ykgD;locus_tag=b0305;product=reactive chlorine species (RCS)-s…	CDS
NC_000913	321392	321395	GATC	2	321608	322327	+	ID=b0306;Dbxref=GI:16128291,ASAP:ABE-0001058,UniProtKB/Swiss-Prot:P77252,EcoGene:EG13582,GeneID:948438;Name=ykgE;Note=putative dehydrogenase subunit;codon_start=1;function=putative carrier%3B Energy metabolism%2C carbon: Electron transport;gene_synonym=ECK0305%3B JW5041;locus_tag=b0306;product=cysteine-rich LutA family protein%3B putative electron transport chain YkgEFG component;protein_id=NP_41…	CDS
NC_000913	321547	321550	GATC	3	321608	322327	+	ID=b0306;Dbxref=GI:16128291,ASAP:ABE-0001058,UniProtKB/Swiss-Prot:P77252,EcoGene:EG13582,GeneID:948438;Name=ykgE;Note=putative dehydrogenase subunit;codon_start=1;function=putative carrier%3B Energy metabolism%2C carbon: Electron transport;gene_synonym=ECK0305%3B JW5041;locus_tag=b0306;product=cysteine-rich LutA family protein%3B putative electron transport chain YkgEFG component;protein_id=NP_41…	CDS
NC_000913	321745	321748	GATC	2	321608	322327	+	ID=b0306;Dbxref=GI:16128291,ASAP:ABE-0001058,UniProtKB/Swiss-Prot:P77252,EcoGene:EG13582,GeneID:948438;Name=ykgE;Note=putative dehydrogenase subunit;codon_start=1;function=putative carrier%3B Energy metabolism%2C carbon: Electron transport;gene_synonym=ECK0305%3B JW5041;locus_tag=b0306;product=cysteine-rich LutA family protein%3B putative electron transport chain YkgEFG component;protein_id=NP_41…	CDS
NC_000913	324004	324007	GATC	2	323758	324453	+	ID=b0308;Dbxref=GI:90111113,ASAP:ABE-0001062,UniProtKB/Swiss-Prot:P77433,EcoGene:EG13584,GeneID:945906;Name=ykgG;Note=putative transporter;codon_start=1;function=putative carrier%3B Energy metabolism%2C carbon: Electron transport;gene_synonym=ECK0307%3B JW5042;locus_tag=b0308;product=LutC family protein%3B putative electron transport chain YkgEFG component;protein_id=NP_414842.4;transl_table=11;t…	CDS
NC_000913	325215	325218	GATC	2	324696	325364	-	ID=b0310;Dbxref=GI:16128295,ASAP:ABE-0001066,UniProtKB/Swiss-Prot:P77180,EcoGene:EG13585,GeneID:947513;Name=ykgH;codon_start=1;gene_synonym=ECK0308%3B JW0302;locus_tag=b0310;product=putative inner membrane protein;protein_id=NP_414844.1;transl_table=11;translation=length.222	CDS
NC_000913	325334	325337	GATC	10	324696	325364	-	ID=b0310;Dbxref=GI:16128295,ASAP:ABE-0001066,UniProtKB/Swiss-Prot:P77180,EcoGene:EG13585,GeneID:947513;Name=ykgH;codon_start=1;gene_synonym=ECK0308%3B JW0302;locus_tag=b0310;product=putative inner membrane protein;protein_id=NP_414844.1;transl_table=11;translation=length.222	CDS
NC_000913	329537	329540	GATC	2	329463	331496	+	ID=b0314;Dbxref=GI:16128299,ASAP:ABE-0001080,UniProtKB/Swiss-Prot:P0ABC9,EcoGene:EG10112,GeneID:945079;gO_component=GO:0019866 - organelle inner membrane%3B GO:0009274 - peptidoglycan-based cell wall;gO_process=GO:0006578 - betaine biosynthetic process;Name=betT;Note=high-affinity choline transport;codon_start=1;function=transport%3B Transport of small molecules: Other;gene_synonym=ECK0312%3B JW0…	CDS
NC_000913	331594	331597	GATC	2	329463	331496	+	ID=b0314;Dbxref=GI:16128299,ASAP:ABE-0001080,UniProtKB/Swiss-Prot:P0ABC9,EcoGene:EG10112,GeneID:945079;gO_component=GO:0019866 - organelle inner membrane%3B GO:0009274 - peptidoglycan-based cell wall;gO_process=GO:0006578 - betaine biosynthetic process;Name=betT;Note=high-affinity choline transport;codon_start=1;function=transport%3B Transport of small molecules: Other;gene_synonym=ECK0312%3B JW0…	CDS
NC_000913	331709	331712	GATC	4	329463	331496	+	ID=b0314;Dbxref=GI:16128299,ASAP:ABE-0001080,UniProtKB/Swiss-Prot:P0ABC9,EcoGene:EG10112,GeneID:945079;gO_component=GO:0019866 - organelle inner membrane%3B GO:0009274 - peptidoglycan-based cell wall;gO_process=GO:0006578 - betaine biosynthetic process;Name=betT;Note=high-affinity choline transport;codon_start=1;function=transport%3B Transport of small molecules: Other;gene_synonym=ECK0312%3B JW0…	CDS
NC_000913	332770	332773	GATC	2	332371	333459	+	ID=b0315;Dbxref=GI:16128300,ASAP:ABE-0001086,UniProtKB/Swiss-Prot:P21514,EcoGene:EG11236,GeneID:947459;gO_process=GO:0006355 - regulation of transcription%2C DNA-dependent;Name=yahA;codon_start=1;gene_synonym=ECK0313%3B JW0307;locus_tag=b0315;product=c-di-GMP-specific phosphodiesterase;protein_id=NP_414849.1;transl_table=11;translation=length.362	CDS
NC_000913	335385	335388	GATC	2	335280	335885	+	ID=b0318;Dbxref=GI:16128303,ASAP:ABE-0001095,UniProtKB/Swiss-Prot:P77736,EcoGene:EG13588,GeneID:947681;Name=yahD;Note=putative transcription factor;codon_start=1;function=putative regulator%3B Not classified;gene_synonym=ECK0316%3B JW0310;locus_tag=b0318;product=ankyrin repeat protein;protein_id=NP_414852.1;transl_table=11;translation=length.201	CDS
NC_000913	335568	335571	GATC	2	335280	335885	+	ID=b0318;Dbxref=GI:16128303,ASAP:ABE-0001095,UniProtKB/Swiss-Prot:P77736,EcoGene:EG13588,GeneID:947681;Name=yahD;Note=putative transcription factor;codon_start=1;function=putative regulator%3B Not classified;gene_synonym=ECK0316%3B JW0310;locus_tag=b0318;product=ankyrin repeat protein;protein_id=NP_414852.1;transl_table=11;translation=length.201	CDS
NC_000913	337513	337516	GATC	2	336778	338325	+	ID=b0320;Dbxref=GI:16128305,ASAP:ABE-0001099,UniProtKB/Swiss-Prot:P77187,EcoGene:EG13590,GeneID:947298;Name=yahF;Note=putative oxidoreductase subunit;codon_start=1;function=putative enzyme%3B Not classified;gene_synonym=ECK0318%3B JW0312;locus_tag=b0320;product=putative NAD(P)-binding succinyl-CoA synthase;protein_id=NP_414854.1;transl_table=11;translation=length.515	CDS
NC_000913	338574	338577	GATC	2	338325	339743	+	ID=b0321;Dbxref=GI:16128306,ASAP:ABE-0001101,UniProtKB/Swiss-Prot:P77221,EcoGene:EG13591,GeneID:945379;Name=yahG;codon_start=1;gene_synonym=ECK0319%3B JW0313;locus_tag=b0321;product=DUF1116 family protein;protein_id=NP_414855.1;transl_table=11;translation=length.472	CDS
NC_000913	339000	339003	GATC	4	338325	339743	+	ID=b0321;Dbxref=GI:16128306,ASAP:ABE-0001101,UniProtKB/Swiss-Prot:P77221,EcoGene:EG13591,GeneID:945379;Name=yahG;codon_start=1;gene_synonym=ECK0319%3B JW0313;locus_tag=b0321;product=DUF1116 family protein;protein_id=NP_414855.1;transl_table=11;translation=length.472	CDS
NC_000913	361246	361249	GATC	2	361249	361860	-	ID=b0342;Dbxref=GI:16128327,ASAP:ABE-0001177,UniProtKB/Swiss-Prot:P07464,EcoGene:EG10524,GeneID:945674;eC_number=2.3.1.18;gO_component=GO:0005737 - cytoplasm;gO_process=GO:0016052 - carbohydrate catabolic process;Name=lacA;codon_start=1;experiment=N-terminus verified by Edman degradation: PMID 3922433;function=enzyme%3B Degradation of small molecules: Carbon compounds;gene_synonym=ECK0339%3B JW03…	CDS
NC_000913	362681	362684	GATC	2	361926	363179	-	ID=b0343;Dbxref=GI:16128328,ASAP:ABE-0001181,UniProtKB/Swiss-Prot:P02920,EcoGene:EG10526,GeneID:949083;gO_component=GO:0019866 - organelle inner membrane%3B GO:0009274 - peptidoglycan-based cell wall;gO_process=GO:0016052 - carbohydrate catabolic process;Name=lacY;Note=galactoside permease (lactose permease%2C M protein) (MFS family);codon_start=1;function=transport%3B Transport of small molecule…	CDS
NC_000913	365705	365708	GATC	4	363231	366305	-	ID=b0344;Dbxref=GI:16128329,ASAP:ABE-0001183,UniProtKB/Swiss-Prot:P00722,EcoGene:EG10527,GeneID:945006;eC_number=3.2.1.23;gO_component=GO:0005737 - cytoplasm;gO_process=GO:0016052 - carbohydrate catabolic process;Name=lacZ;codon_start=1;function=enzyme%3B Degradation of small molecules: Carbon compounds;gene_synonym=ECK0341%3B JW0335;locus_tag=b0344;product=beta-D-galactosidase;protein_id=NP_4148…	CDS
NC_000913	370582	370585	GATC	2	370277	371221	+	ID=b0348;Dbxref=GI:16128333,ASAP:ABE-0001198,UniProtKB/Swiss-Prot:P0ABR9,EcoGene:EG20274,GeneID:945047;eC_number=1.13.11.-;gO_process=GO:0019395 - fatty acid oxidation;Name=mhpB;codon_start=1;experiment=N-terminus verified by Edman degradation: PMID 8399388;function=enzyme%3B Degradation of small molecules: Carbon compounds;gene_synonym=ECK0345%3B JW0339;locus_tag=b0348;product=2%2C3-dihydroxyphe…	CDS
NC_000913	377631	377634	GATC	2	377535	378368	-	ID=b0355;Dbxref=GI:16128340,ASAP:ABE-0001219,UniProtKB/Swiss-Prot:P51025,EcoGene:EG13295,GeneID:944991;Name=frmB;Note=putative S-formylglutathione hydrolase;codon_start=1;function=enzyme%3B Formaldehyde degradation;gene_synonym=ECK0352%3B JW0346%3B yaiM;locus_tag=b0355;product=S-formylglutathione hydrolase;protein_id=NP_414889.1;transl_table=11;translation=length.277	CDS
NC_000913	381404	381407	GATC	2	381351	381716	+	ID=b0360;Dbxref=GI:145698224,ASAP:ABE-0001237,UniProtKB/Swiss-Prot:P0CF40,EcoGene:EG40003,GeneID:945025;Name=insC1;codon_start=1;function=IS%2C phage%2C Tn%3B Transposon-related functions%3B extrachromosomal%3B transposon related;gene_synonym=ECK0357;locus_tag=b0360;product=IS2 repressor TnpA;protein_id=NP_414894.2;transl_table=11;translation=length.121	CDS
NC_000913	382232	382235	GATC	3	381674	382579	+	ID=b0361;Dbxref=GI:16128346,ASAP:ABE-0001239,UniProtKB/Swiss-Prot:P0CF53,EcoGene:EG40004,GeneID:945203;Name=insD1;codon_start=1;function=IS%2C phage%2C Tn%3B Transposon-related functions%3B extrachromosomal%3B transposon related;gene_synonym=ECK0358;locus_tag=b0361;product=IS2 transposase TnpB;protein_id=NP_414895.1;transl_table=11;translation=length.301	CDS
NC_000913	382505	382508	GATC	2	381674	382579	+	ID=b0361;Dbxref=GI:16128346,ASAP:ABE-0001239,UniProtKB/Swiss-Prot:P0CF53,EcoGene:EG40004,GeneID:945203;Name=insD1;codon_start=1;function=IS%2C phage%2C Tn%3B Transposon-related functions%3B extrachromosomal%3B transposon related;gene_synonym=ECK0358;locus_tag=b0361;product=IS2 transposase TnpB;protein_id=NP_414895.1;transl_table=11;translation=length.301	CDS
NC_000913	384226	384229	GATC	2	384059	384616	-	ID=b0364;Dbxref=GI:90111121,ASAP:ABE-0001249,UniProtKB/Swiss-Prot:P71311,EcoGene:EG13302,GeneID:946967;Name=yaiS;codon_start=1;function=putative enzyme%3B Not classified;gene_synonym=ECK0361%3B JW0356;locus_tag=b0364;product=putative PIG-L family deacetylase;protein_id=NP_414898.4;transl_table=11;translation=length.185	CDS
NC_000913	387414	387417	GATC	2	386971	387798	+	ID=b0367;Dbxref=GI:16128352,ASAP:ABE-0001261,UniProtKB/Swiss-Prot:Q47539,EcoGene:EG13301,GeneID:945026;gO_component=GO:0019866 - organelle inner membrane%3B GO:0009274 - peptidoglycan-based cell wall;gO_process=GO:0009310 - amine catabolic process%3B GO:0006790 - sulfur metabolic process;Name=tauC;Note=taurine transport system permease protein;codon_start=1;function=transport%3B Transport of smal…	CDS
NC_000913	389386	389389	GATC	3	388753	389727	-	ID=b0369;Dbxref=GI:90111123,ASAP:ABE-0001266,UniProtKB/Swiss-Prot:P0ACB2,EcoGene:EG10428,GeneID:945017;eC_number=4.2.1.24;Name=hemB;Note=5-aminolevulinate dehydratase %3D porphobilinogen synthase;codon_start=1;function=enzyme%3B Biosynthesis of cofactors%2C carriers: Heme%2C porphyrin;gene_synonym=ECK0366%3B JW0361%3B ncf;locus_tag=b0369;product=5-aminolevulinate dehydratase (porphobilinogen synt…	CDS
NC_000913	389623	389626	GATC	2	388753	389727	-	ID=b0369;Dbxref=GI:90111123,ASAP:ABE-0001266,UniProtKB/Swiss-Prot:P0ACB2,EcoGene:EG10428,GeneID:945017;eC_number=4.2.1.24;Name=hemB;Note=5-aminolevulinate dehydratase %3D porphobilinogen synthase;codon_start=1;function=enzyme%3B Biosynthesis of cofactors%2C carriers: Heme%2C porphyrin;gene_synonym=ECK0366%3B JW0361%3B ncf;locus_tag=b0369;product=5-aminolevulinate dehydratase (porphobilinogen synt…	CDS
NC_000913	389713	389716	GATC	2	388753	389727	-	ID=b0369;Dbxref=GI:90111123,ASAP:ABE-0001266,UniProtKB/Swiss-Prot:P0ACB2,EcoGene:EG10428,GeneID:945017;eC_number=4.2.1.24;Name=hemB;Note=5-aminolevulinate dehydratase %3D porphobilinogen synthase;codon_start=1;function=enzyme%3B Biosynthesis of cofactors%2C carriers: Heme%2C porphyrin;gene_synonym=ECK0366%3B JW0361%3B ncf;locus_tag=b0369;product=5-aminolevulinate dehydratase (porphobilinogen synt…	CDS
NC_000913	389892	389895	GATC	3	388753	389727	-	ID=b0369;Dbxref=GI:90111123,ASAP:ABE-0001266,UniProtKB/Swiss-Prot:P0ACB2,EcoGene:EG10428,GeneID:945017;eC_number=4.2.1.24;Name=hemB;Note=5-aminolevulinate dehydratase %3D porphobilinogen synthase;codon_start=1;function=enzyme%3B Biosynthesis of cofactors%2C carriers: Heme%2C porphyrin;gene_synonym=ECK0366%3B JW0361%3B ncf;locus_tag=b0369;product=5-aminolevulinate dehydratase (porphobilinogen synt…	CDS
NC_000913	390508	390511	GATC	2	390251	391708	+	ID=b4580;Dbxref=ASAP:ABE-0001274,ASAP:ABE-0001288,ASAP:ABE-0285112,UniProtKB/Swiss-Prot:P77199,EcoGene:EG13605,GeneID:4056040;Name=yaiT;Note=pseudogene%2C autotransporter family%3Bputative structure%3B Not classified%3B interrupted by IS3%3B putative flagellin structural protein;codon_start=1;gene_synonym=ECK0368%3B JW0362%3B yaiU;locus_tag=b4580;pseudo=_no_value;transl_table=11	pseudogenic_exon
NC_000913	393030	393033	GATC	4	392970	394418	+	ID=b4580;Dbxref=ASAP:ABE-0001274,ASAP:ABE-0001288,ASAP:ABE-0285112,UniProtKB/Swiss-Prot:P77199,EcoGene:EG13605,GeneID:4056040;Name=yaiT;Note=pseudogene%2C autotransporter family%3Bputative structure%3B Not classified%3B interrupted by IS3%3B putative flagellin structural protein;codon_start=1;gene_synonym=ECK0368%3B JW0362%3B yaiU;locus_tag=b4580;pseudo=_no_value;transl_table=11	pseudogenic_exon
NC_000913	393093	393096	GATC	2	392970	394418	+	ID=b4580;Dbxref=ASAP:ABE-0001274,ASAP:ABE-0001288,ASAP:ABE-0285112,UniProtKB/Swiss-Prot:P77199,EcoGene:EG13605,GeneID:4056040;Name=yaiT;Note=pseudogene%2C autotransporter family%3Bputative structure%3B Not classified%3B interrupted by IS3%3B putative flagellin structural protein;codon_start=1;gene_synonym=ECK0368%3B JW0362%3B yaiU;locus_tag=b4580;pseudo=_no_value;transl_table=11	pseudogenic_exon
NC_000913	393231	393234	GATC	2	392970	394418	+	ID=b4580;Dbxref=ASAP:ABE-0001274,ASAP:ABE-0001288,ASAP:ABE-0285112,UniProtKB/Swiss-Prot:P77199,EcoGene:EG13605,GeneID:4056040;Name=yaiT;Note=pseudogene%2C autotransporter family%3Bputative structure%3B Not classified%3B interrupted by IS3%3B putative flagellin structural protein;codon_start=1;gene_synonym=ECK0368%3B JW0362%3B yaiU;locus_tag=b4580;pseudo=_no_value;transl_table=11	pseudogenic_exon
NC_000913	396405	396408	GATC	2	395130	396287	-	ID=b0376;Dbxref=GI:16128361,ASAP:ABE-0001292,UniProtKB/Swiss-Prot:P0AD70,EcoGene:EG12867,GeneID:946904;eC_number=3.4.17.8,3.5.2.6;gO_process=GO:0042493 - response to drug;Name=ampH;codon_start=1;function=enzyme%3B Murein recycling;gene_synonym=ECK0371%3B JW5052%3B yaiH;locus_tag=b0376;product=D-alanyl-D-alanine- carboxypeptidase/endopeptidase%3B penicillin-binding protein%3B weak beta-lactamase;p…	CDS
NC_000913	399211	399214	GATC	2	399025	399333	-	ID=b0379;Dbxref=GI:16128364,ASAP:ABE-0001302,UniProtKB/Swiss-Prot:P0AAP7,EcoGene:EG14279,GeneID:945223;Name=yaiY;codon_start=1;gene_synonym=ECK0374%3B JW0370;locus_tag=b0379;product=DUF2755 family inner membrane protein;protein_id=NP_414913.1;transl_table=11;translation=length.102	CDS
NC_000913	399900	399903	GATC	2	399829	400923	-	ID=b0381;Dbxref=GI:16128366,ASAP:ABE-0001309,UniProtKB/Swiss-Prot:P0A6J8,EcoGene:EG10213,GeneID:945313;eC_number=6.3.2.4;gO_component=GO:0005737 - cytoplasm%3B GO:0009274 - peptidoglycan-based cell wall;gO_process=GO:0009252 - peptidoglycan biosynthetic process;Name=ddlA;codon_start=1;experiment=N-terminus verified by Edman degradation: PMID 1993184;function=enzyme%3B Murein sacculus%2C peptidogl…	CDS
NC_000913	400078	400081	GATC	3	399829	400923	-	ID=b0381;Dbxref=GI:16128366,ASAP:ABE-0001309,UniProtKB/Swiss-Prot:P0A6J8,EcoGene:EG10213,GeneID:945313;eC_number=6.3.2.4;gO_component=GO:0005737 - cytoplasm%3B GO:0009274 - peptidoglycan-based cell wall;gO_process=GO:0009252 - peptidoglycan biosynthetic process;Name=ddlA;codon_start=1;experiment=N-terminus verified by Edman degradation: PMID 1993184;function=enzyme%3B Murein sacculus%2C peptidogl…	CDS
NC_000913	400260	400263	GATC	2	399829	400923	-	ID=b0381;Dbxref=GI:16128366,ASAP:ABE-0001309,UniProtKB/Swiss-Prot:P0A6J8,EcoGene:EG10213,GeneID:945313;eC_number=6.3.2.4;gO_component=GO:0005737 - cytoplasm%3B GO:0009274 - peptidoglycan-based cell wall;gO_process=GO:0009252 - peptidoglycan biosynthetic process;Name=ddlA;codon_start=1;experiment=N-terminus verified by Edman degradation: PMID 1993184;function=enzyme%3B Murein sacculus%2C peptidogl…	CDS
NC_000913	400267	400270	GATC	2	399829	400923	-	ID=b0381;Dbxref=GI:16128366,ASAP:ABE-0001309,UniProtKB/Swiss-Prot:P0A6J8,EcoGene:EG10213,GeneID:945313;eC_number=6.3.2.4;gO_component=GO:0005737 - cytoplasm%3B GO:0009274 - peptidoglycan-based cell wall;gO_process=GO:0009252 - peptidoglycan biosynthetic process;Name=ddlA;codon_start=1;experiment=N-terminus verified by Edman degradation: PMID 1993184;function=enzyme%3B Murein sacculus%2C peptidogl…	CDS
NC_000913	401075	401078	GATC	2308	399829	400923	-	ID=b0381;Dbxref=GI:16128366,ASAP:ABE-0001309,UniProtKB/Swiss-Prot:P0A6J8,EcoGene:EG10213,GeneID:945313;eC_number=6.3.2.4;gO_component=GO:0005737 - cytoplasm%3B GO:0009274 - peptidoglycan-based cell wall;gO_process=GO:0009252 - peptidoglycan biosynthetic process;Name=ddlA;codon_start=1;experiment=N-terminus verified by Edman degradation: PMID 1993184;function=enzyme%3B Murein sacculus%2C peptidogl…	CDS
NC_000913	406545	406548	GATC	3	406405	406929	+	ID=b0388;Dbxref=GI:16128373,ASAP:ABE-0001353,UniProtKB/Swiss-Prot:P0A6E1,EcoGene:EG10082,GeneID:945031;eC_number=2.7.1.71;gO_component=GO:0005737 - cytoplasm;gO_process=GO:0009423 - chorismate biosynthetic process;Name=aroL;codon_start=1;function=enzyme%3B Amino acid biosynthesis: Chorismate;gene_synonym=ECK0383%3B JW0379;locus_tag=b0388;product=shikimate kinase II;protein_id=NP_414922.1;transl_t…	CDS
NC_000913	407075	407078	GATC	2	406979	407170	+	ID=b0389;Dbxref=GI:16128374,ASAP:ABE-0001355,UniProtKB/Swiss-Prot:P0AAN5,EcoGene:EG11093,GeneID:945043;Name=yaiA;codon_start=1;gene_synonym=ECK0384%3B JW0380;locus_tag=b0389;product=OxyR-regulated conserved protein;protein_id=NP_414923.1;transl_table=11;translation=length.63	CDS
NC_000913	407215	407218	GATC	8	406979	407170	+	ID=b0389;Dbxref=GI:16128374,ASAP:ABE-0001355,UniProtKB/Swiss-Prot:P0AAN5,EcoGene:EG11093,GeneID:945043;Name=yaiA;codon_start=1;gene_synonym=ECK0384%3B JW0380;locus_tag=b0389;product=OxyR-regulated conserved protein;protein_id=NP_414923.1;transl_table=11;translation=length.63	CDS
NC_000913	417548	417551	GATC	2	417142	417831	+	ID=b0399;Dbxref=GI:16128384,ASAP:ABE-0001389,UniProtKB/Swiss-Prot:P0AFJ5,EcoGene:EG10728,GeneID:945046;gO_component=GO:0005737 - cytoplasm;gO_function=GO:0016563 - transcription activator activity;gO_process=GO:0006793 - phosphorus metabolic process%3B GO:0006350 - transcription;Name=phoB;Note=positive response regulator for pho regulon%2C sensor is PhoR (or CreC);codon_start=1;function=regulator…	CDS
NC_000913	419375	419378	GATC	163	417889	419184	+	ID=b0400;Dbxref=GI:16128385,ASAP:ABE-0001391,UniProtKB/Swiss-Prot:P08400,EcoGene:EG10733,GeneID:945044;eC_number=2.7.3.-;gO_component=GO:0019866 - organelle inner membrane%3B GO:0009274 - peptidoglycan-based cell wall;gO_process=GO:0006793 - phosphorus metabolic process%3B GO:0006464 - protein modification process;Name=phoR;Note=positive and negative sensor protein for pho regulon;codon_start=1;f…	CDS
NC_000913	422489	422492	GATC	15	422518	424332	+	ID=b0403;Dbxref=GI:345452716,ASAP:ABE-0001402,UniProtKB/Swiss-Prot:P21517,EcoGene:EG10565,GeneID:949131;eC_number=3.2.1.20;gO_component=GO:0005737 - cytoplasm;gO_process=GO:0016052 - carbohydrate catabolic process%3B GO:0000272 - polysaccharide catabolic process;Name=malZ;codon_start=1;function=enzyme%3B Degradation of small molecules: Carbon compounds;gene_synonym=ECK0397%3B JW0393;locus_tag=b04…	CDS
NC_000913	422722	422725	GATC	3	422518	424332	+	ID=b0403;Dbxref=GI:345452716,ASAP:ABE-0001402,UniProtKB/Swiss-Prot:P21517,EcoGene:EG10565,GeneID:949131;eC_number=3.2.1.20;gO_component=GO:0005737 - cytoplasm;gO_process=GO:0016052 - carbohydrate catabolic process%3B GO:0000272 - polysaccharide catabolic process;Name=malZ;codon_start=1;function=enzyme%3B Degradation of small molecules: Carbon compounds;gene_synonym=ECK0397%3B JW0393;locus_tag=b04…	CDS
NC_000913	422898	422901	GATC	2	422518	424332	+	ID=b0403;Dbxref=GI:345452716,ASAP:ABE-0001402,UniProtKB/Swiss-Prot:P21517,EcoGene:EG10565,GeneID:949131;eC_number=3.2.1.20;gO_component=GO:0005737 - cytoplasm;gO_process=GO:0016052 - carbohydrate catabolic process%3B GO:0000272 - polysaccharide catabolic process;Name=malZ;codon_start=1;function=enzyme%3B Degradation of small molecules: Carbon compounds;gene_synonym=ECK0397%3B JW0393;locus_tag=b04…	CDS
NC_000913	423841	423844	GATC	3	422518	424332	+	ID=b0403;Dbxref=GI:345452716,ASAP:ABE-0001402,UniProtKB/Swiss-Prot:P21517,EcoGene:EG10565,GeneID:949131;eC_number=3.2.1.20;gO_component=GO:0005737 - cytoplasm;gO_process=GO:0016052 - carbohydrate catabolic process%3B GO:0000272 - polysaccharide catabolic process;Name=malZ;codon_start=1;function=enzyme%3B Degradation of small molecules: Carbon compounds;gene_synonym=ECK0397%3B JW0393;locus_tag=b04…	CDS
NC_000913	424132	424135	GATC	2	422518	424332	+	ID=b0403;Dbxref=GI:345452716,ASAP:ABE-0001402,UniProtKB/Swiss-Prot:P21517,EcoGene:EG10565,GeneID:949131;eC_number=3.2.1.20;gO_component=GO:0005737 - cytoplasm;gO_process=GO:0016052 - carbohydrate catabolic process%3B GO:0000272 - polysaccharide catabolic process;Name=malZ;codon_start=1;function=enzyme%3B Degradation of small molecules: Carbon compounds;gene_synonym=ECK0397%3B JW0393;locus_tag=b04…	CDS
NC_000913	425199	425202	GATC	2	425011	426081	+	ID=b0405;Dbxref=GI:16128390,ASAP:ABE-0001411,UniProtKB/Swiss-Prot:P0A7F9,EcoGene:EG10812,GeneID:944905;eC_number=5.-.-.-;gO_component=GO:0005737 - cytoplasm;gO_process=GO:0009451 - RNA modification;Name=queA;Note=synthesis of queuine in tRNA%3B probably S-adenosylmethionine:tRNA ribosyltransferase-isomerase;codon_start=1;function=enzyme%3B Queuosine biosynthesis;gene_synonym=ECK0399%3B JW0395;loc…	CDS
NC_000913	426503	426506	GATC	2	426137	427264	+	ID=b0406;Dbxref=GI:16128391,ASAP:ABE-0001413,UniProtKB/Swiss-Prot:P0A847,EcoGene:EG10996,GeneID:949130;eC_number=2.4.2.29;gO_component=GO:0005737 - cytoplasm;gO_process=GO:0009451 - RNA modification;Name=tgt;codon_start=1;experiment=N-terminus verified by Edman degradation: PMID 8323579;function=enzyme%3B tRNA modification;gene_synonym=ECK0400%3B JW0396%3B vacC;locus_tag=b0406;product=tRNA-guanin…	CDS
NC_000913	426533	426536	GATC	3	426137	427264	+	ID=b0406;Dbxref=GI:16128391,ASAP:ABE-0001413,UniProtKB/Swiss-Prot:P0A847,EcoGene:EG10996,GeneID:949130;eC_number=2.4.2.29;gO_component=GO:0005737 - cytoplasm;gO_process=GO:0009451 - RNA modification;Name=tgt;codon_start=1;experiment=N-terminus verified by Edman degradation: PMID 8323579;function=enzyme%3B tRNA modification;gene_synonym=ECK0400%3B JW0396%3B vacC;locus_tag=b0406;product=tRNA-guanin…	CDS
NC_000913	429050	429053	GATC	4	427647	429494	+	ID=b0408;Dbxref=GI:16128393,ASAP:ABE-0001417,UniProtKB/Swiss-Prot:P0AG90,EcoGene:EG10938,GeneID:949133;gO_component=GO:0019866 - organelle inner membrane%3B GO:0009274 - peptidoglycan-based cell wall;Name=secD;Note=protein secretion%3B membrane protein%2C part of the channel;codon_start=1;function=transport%3B Protein%2C peptide secretion;gene_synonym=ECK0402%3B JW0398;locus_tag=b0408;product=Sec…	CDS
NC_000913	429107	429110	GATC	2	427647	429494	+	ID=b0408;Dbxref=GI:16128393,ASAP:ABE-0001417,UniProtKB/Swiss-Prot:P0AG90,EcoGene:EG10938,GeneID:949133;gO_component=GO:0019866 - organelle inner membrane%3B GO:0009274 - peptidoglycan-based cell wall;Name=secD;Note=protein secretion%3B membrane protein%2C part of the channel;codon_start=1;function=transport%3B Protein%2C peptide secretion;gene_synonym=ECK0402%3B JW0398;locus_tag=b0408;product=Sec…	CDS
NC_000913	429215	429218	GATC	3	427647	429494	+	ID=b0408;Dbxref=GI:16128393,ASAP:ABE-0001417,UniProtKB/Swiss-Prot:P0AG90,EcoGene:EG10938,GeneID:949133;gO_component=GO:0019866 - organelle inner membrane%3B GO:0009274 - peptidoglycan-based cell wall;Name=secD;Note=protein secretion%3B membrane protein%2C part of the channel;codon_start=1;function=transport%3B Protein%2C peptide secretion;gene_synonym=ECK0402%3B JW0398;locus_tag=b0408;product=Sec…	CDS
NC_000913	431422	431425	GATC	3	431129	432013	-	ID=b0411;Dbxref=GI:16128396,ASAP:ABE-0001425,UniProtKB/Swiss-Prot:P0A927,EcoGene:EG11035,GeneID:946242;gO_component=GO:0009279 - cell outer membrane%3B GO:0009274 - peptidoglycan-based cell wall;gO_process=GO:0015949 - nucleobase%2C nucleoside and nucleotide interconversion;Name=tsx;Note=nucleoside channel%3B receptor of phage T6 and colicin K;codon_start=1;function=transport%3B Transport of smal…	CDS
NC_000913	432113	432116	GATC	3	431129	432013	-	ID=b0411;Dbxref=GI:16128396,ASAP:ABE-0001425,UniProtKB/Swiss-Prot:P0A927,EcoGene:EG11035,GeneID:946242;gO_component=GO:0009279 - cell outer membrane%3B GO:0009274 - peptidoglycan-based cell wall;gO_process=GO:0015949 - nucleobase%2C nucleoside and nucleotide interconversion;Name=tsx;Note=nucleoside channel%3B receptor of phage T6 and colicin K;codon_start=1;function=transport%3B Transport of smal…	CDS
NC_000913	432612	432615	GATC	3	432312	432851	-	ID=b0412;Dbxref=GI:90111129,ASAP:ABE-0001433,UniProtKB/Swiss-Prot:P46122,EcoGene:EG12874,GeneID:947233;Name=yajI;codon_start=1;gene_synonym=ECK0406%3B JW5056;locus_tag=b0412;product=putative lipoprotein;protein_id=NP_414946.4;transl_table=11;translation=length.179	CDS
NC_000913	433964	433967	GATC	2	433455	434558	+	ID=b0414;Dbxref=GI:16128399,ASAP:ABE-0001441,UniProtKB/Swiss-Prot:P25539,EcoGene:EG11321,GeneID:945620;eC_number=1.1.1.193,3.5.4.26;Name=ribD;codon_start=1;function=enzyme%3B Biosynthesis of cofactors%2C carriers: Riboflavin;gene_synonym=ECK0408%3B JW0404%3B ribG%3B ybaE;locus_tag=b0414;product=fused diaminohydroxyphosphoribosylaminopyrimidine deaminase and 5-amino-6-(5-phosphoribosylamino) uraci…	CDS
NC_000913	434721	434724	GATC	3	434647	435117	+	ID=b0415;Dbxref=GI:16128400,ASAP:ABE-0001444,UniProtKB/Swiss-Prot:P61714,EcoGene:EG11322,GeneID:946453;eC_number=2.5.1.9;Name=ribE;Note=riboflavin synthase%2C beta chain;codon_start=1;function=enzyme%3B Biosynthesis of cofactors%2C carriers: Riboflavin;gene_synonym=ECK0409%3B JW0405%3B ribH%3B ybaF;locus_tag=b0415;product=riboflavin synthase beta chain;protein_id=NP_414949.1;transl_table=11;trans…	CDS
NC_000913	435630	435633	GATC	2	435634	436611	+	ID=b0417;Dbxref=GI:16128402,ASAP:ABE-0001452,UniProtKB/Swiss-Prot:P0AGG0,EcoGene:EG20227,GeneID:947387;eC_number=2.7.4.16;gO_process=GO:0009228 - thiamin biosynthetic process;Name=thiL;codon_start=1;function=enzyme%3B Biosynthesis of cofactors%2C carriers: Thiamine;gene_synonym=ECK0411%3B JW0407;locus_tag=b0417;product=thiamine monophosphate kinase;protein_id=NP_414951.1;transl_table=11;translati…	CDS
NC_000913	439290	439293	GATC	2	438315	440177	-	ID=b0420;Dbxref=GI:16128405,ASAP:ABE-0001461,UniProtKB/Swiss-Prot:P77488,EcoGene:EG13612,GeneID:945060;eC_number=2.2.1.7;gO_process=GO:0008615 - pyridoxine biosynthetic process%3B GO:0009228 - thiamin biosynthetic process;Name=dxs;Note=1-deoxyxylulose-5-phosphate synthase%3B flavoprotein;codon_start=1;function=enzyme%3B Central intermediary metabolism: Pool%2C multipurpose conversions;gene_synony…	CDS
NC_000913	439389	439392	GATC	2	438315	440177	-	ID=b0420;Dbxref=GI:16128405,ASAP:ABE-0001461,UniProtKB/Swiss-Prot:P77488,EcoGene:EG13612,GeneID:945060;eC_number=2.2.1.7;gO_process=GO:0008615 - pyridoxine biosynthetic process%3B GO:0009228 - thiamin biosynthetic process;Name=dxs;Note=1-deoxyxylulose-5-phosphate synthase%3B flavoprotein;codon_start=1;function=enzyme%3B Central intermediary metabolism: Pool%2C multipurpose conversions;gene_synony…	CDS
NC_000913	441557	441560	GATC	2	441549	442997	+	ID=b0423;Dbxref=GI:16128408,ASAP:ABE-0001470,UniProtKB/Swiss-Prot:P77718,EcoGene:EG13273,GeneID:945067;gO_process=GO:0009451 - RNA modification%3B GO:0009228 - thiamin biosynthetic process;Name=thiI;codon_start=1;function=enzyme%3B tRNA modification;gene_synonym=ECK0417%3B JW0413%3B nuvA%3B yajJ%3B yajK;locus_tag=b0423;product=tRNA s(4)U8 sulfurtransferase;protein_id=NP_414957.1;transl_table=11;t…	CDS
NC_000913	442017	442020	GATC	3	441549	442997	+	ID=b0423;Dbxref=GI:16128408,ASAP:ABE-0001470,UniProtKB/Swiss-Prot:P77718,EcoGene:EG13273,GeneID:945067;gO_process=GO:0009451 - RNA modification%3B GO:0009228 - thiamin biosynthetic process;Name=thiI;codon_start=1;function=enzyme%3B tRNA modification;gene_synonym=ECK0417%3B JW0413%3B nuvA%3B yajJ%3B yajK;locus_tag=b0423;product=tRNA s(4)U8 sulfurtransferase;protein_id=NP_414957.1;transl_table=11;t…	CDS
NC_000913	442481	442484	GATC	3	441549	442997	+	ID=b0423;Dbxref=GI:16128408,ASAP:ABE-0001470,UniProtKB/Swiss-Prot:P77718,EcoGene:EG13273,GeneID:945067;gO_process=GO:0009451 - RNA modification%3B GO:0009228 - thiamin biosynthetic process;Name=thiI;codon_start=1;function=enzyme%3B tRNA modification;gene_synonym=ECK0417%3B JW0413%3B nuvA%3B yajJ%3B yajK;locus_tag=b0423;product=tRNA s(4)U8 sulfurtransferase;protein_id=NP_414957.1;transl_table=11;t…	CDS
NC_000913	442496	442499	GATC	2	441549	442997	+	ID=b0423;Dbxref=GI:16128408,ASAP:ABE-0001470,UniProtKB/Swiss-Prot:P77718,EcoGene:EG13273,GeneID:945067;gO_process=GO:0009451 - RNA modification%3B GO:0009228 - thiamin biosynthetic process;Name=thiI;codon_start=1;function=enzyme%3B tRNA modification;gene_synonym=ECK0417%3B JW0413%3B nuvA%3B yajJ%3B yajK;locus_tag=b0423;product=tRNA s(4)U8 sulfurtransferase;protein_id=NP_414957.1;transl_table=11;t…	CDS
NC_000913	451188	451191	GATC	2	450663	451610	-	ID=b0432;Dbxref=GI:16128417,ASAP:ABE-0001495,UniProtKB/Swiss-Prot:P0ABJ1,EcoGene:EG10178,GeneID:945080;eC_number=1.10.3.-;gO_component=GO:0019866 - organelle inner membrane%3B GO:0009274 - peptidoglycan-based cell wall;gO_process=GO:0009060 - aerobic respiration;Name=cyoA;codon_start=1;function=enzyme%3B Energy metabolism%2C carbon: Aerobic respiration;gene_synonym=ECK0426%3B JW0422;locus_tag=b04…	CDS
NC_000913	451692	451695	GATC	2	450663	451610	-	ID=b0432;Dbxref=GI:16128417,ASAP:ABE-0001495,UniProtKB/Swiss-Prot:P0ABJ1,EcoGene:EG10178,GeneID:945080;eC_number=1.10.3.-;gO_component=GO:0019866 - organelle inner membrane%3B GO:0009274 - peptidoglycan-based cell wall;gO_process=GO:0009060 - aerobic respiration;Name=cyoA;codon_start=1;function=enzyme%3B Energy metabolism%2C carbon: Aerobic respiration;gene_synonym=ECK0426%3B JW0422;locus_tag=b04…	CDS
NC_000913	453410	453413	GATC	2	452070	453545	-	ID=b0433;Dbxref=GI:16128418,ASAP:ABE-0001501,UniProtKB/Swiss-Prot:P0AE16,EcoGene:EG12183,GeneID:946438;gO_component=GO:0019866 - organelle inner membrane%3B GO:0009274 - peptidoglycan-based cell wall;gO_process=GO:0000270 - peptidoglycan metabolic process;Name=ampG;Note=regulates beta-lactamase synthesis;codon_start=1;function=regulator%3B Drug/analog sensitivity;gene_synonym=ECK0427%3B JW0423;lo…	CDS
NC_000913	455714	455717	GATC	2	455133	456431	+	ID=b0436;Dbxref=GI:16128421,ASAP:ABE-0001511,UniProtKB/Swiss-Prot:P0A850,EcoGene:EG11003,GeneID:945081;gO_component=GO:0005737 - cytoplasm;gO_process=GO:0006457 - protein folding;Name=tig;Note=trigger factor%3B a molecular chaperone involved in cell division;codon_start=1;experiment=N-terminus verified by Edman degradation: PMID 2211496%2C2843289%2C9298646%2C9600841%2C9868784;function=factor%3B C…	CDS
NC_000913	456661	456664	GATC	2	456677	457300	+	ID=b0437;Dbxref=GI:16128422,ASAP:ABE-0001515,UniProtKB/Swiss-Prot:P0A6G7,EcoGene:EG10158,GeneID:945082;eC_number=3.4.21.92;gO_component=GO:0005737 - cytoplasm;gO_function=GO:0008233 - peptidase activity;gO_process=GO:0009266 - response to temperature stimulus;Name=clpP;Note=ATP-dependent proteolytic subunit of clpA-clpP serine protease%2C heat shock protein F21.5;codon_start=1;function=enzyme%3B …	CDS
NC_000913	457924	457927	GATC	2	457426	458700	+	ID=b0438;Dbxref=GI:16128423,ASAP:ABE-0001517,UniProtKB/Swiss-Prot:P0A6H1,EcoGene:EG10159,GeneID:945083;gO_component=GO:0005737 - cytoplasm;gO_process=GO:0006457 - protein folding;Name=clpX;Note=ATP-dependent specificity component of clpP serine protease%2C chaperone;codon_start=1;function=enzyme%3B Degradation of proteins%2C peptides%2C glyco;gene_synonym=ECK0432%3B JW0428%3B lopC;locus_tag=b0438…	CDS
NC_000913	459500	459503	GATC	4	459108	460208	+	ID=b0439.STS;Alias=b0439;Dbxref=UniSTS:148385;Name=lon;gene_synonym=capR%3B deg%3B dir%3B ECK0433%3B JW0429%3B lonA%3B lopA%3B muc;locus_tag=b0439;standard_name=D14S161	STS
NC_000913	460628	460631	GATC	2	458888	461242	+	ID=b0439;Dbxref=GI:16128424,ASAP:ABE-0001521,UniProtKB/Swiss-Prot:P0A9M0,EcoGene:EG10542,GeneID:945085;eC_number=3.4.21.53;gO_component=GO:0005737 - cytoplasm;gO_function=GO:0008233 - peptidase activity;Name=lon;Note=DNA-binding%2C ATP-dependent protease La%3B heat shock K-protein;codon_start=1;experiment=N-terminus verified by Edman degradation: PMID 2984174%2C8294008;function=enzyme%3B Global r…	CDS
NC_000913	461032	461035	GATC	2	458888	461242	+	ID=b0439;Dbxref=GI:16128424,ASAP:ABE-0001521,UniProtKB/Swiss-Prot:P0A9M0,EcoGene:EG10542,GeneID:945085;eC_number=3.4.21.53;gO_component=GO:0005737 - cytoplasm;gO_function=GO:0008233 - peptidase activity;Name=lon;Note=DNA-binding%2C ATP-dependent protease La%3B heat shock K-protein;codon_start=1;experiment=N-terminus verified by Edman degradation: PMID 2984174%2C8294008;function=enzyme%3B Global r…	CDS
NC_000913	461468	461471	GATC	2	461451	461723	+	ID=b0440;Dbxref=GI:16128425,ASAP:ABE-0001527,UniProtKB/Swiss-Prot:P0ACF4,EcoGene:EG10467,GeneID:949095;gO_component=GO:0005737 - cytoplasm;Name=hupB;Note=DNA-binding protein HU-beta%2C NS1 (HU-1);codon_start=1;experiment=N-terminus verified by Edman degradation: PMID 215461%2C350619%2C6987059%2C9298646;function=factor%3B Basic proteins - synthesis%2C modification;gene_synonym=dpeA%3B ECK0434%3B h…	CDS
NC_000913	461654	461657	GATC	2	461451	461723	+	ID=b0440;Dbxref=GI:16128425,ASAP:ABE-0001527,UniProtKB/Swiss-Prot:P0ACF4,EcoGene:EG10467,GeneID:949095;gO_component=GO:0005737 - cytoplasm;Name=hupB;Note=DNA-binding protein HU-beta%2C NS1 (HU-1);codon_start=1;experiment=N-terminus verified by Edman degradation: PMID 215461%2C350619%2C6987059%2C9298646;function=factor%3B Basic proteins - synthesis%2C modification;gene_synonym=dpeA%3B ECK0434%3B h…	CDS
NC_000913	466364	466367	GATC	2	465612	467312	-	ID=b0445;Dbxref=GI:16128430,ASAP:ABE-0001542,UniProtKB/Swiss-Prot:P46890,EcoGene:EG13217,GeneID:949093;gO_component=GO:0042597 - periplasmic space;Name=ybaE;codon_start=1;gene_synonym=ECK0439%3B JW0435;locus_tag=b0445;product=putative ABC transporter periplasmic binding protein;protein_id=NP_414979.1;transl_table=11;translation=length.566	CDS
NC_000913	466457	466460	GATC	2	465612	467312	-	ID=b0445;Dbxref=GI:16128430,ASAP:ABE-0001542,UniProtKB/Swiss-Prot:P46890,EcoGene:EG13217,GeneID:949093;gO_component=GO:0042597 - periplasmic space;Name=ybaE;codon_start=1;gene_synonym=ECK0439%3B JW0435;locus_tag=b0445;product=putative ABC transporter periplasmic binding protein;protein_id=NP_414979.1;transl_table=11;translation=length.566	CDS
NC_000913	469035	469038	GATC	2	468871	470643	+	ID=b0448;Dbxref=GI:16128433,ASAP:ABE-0001555,UniProtKB/Swiss-Prot:P77265,EcoGene:EG11622,GeneID:945092;gO_component=GO:0019866 - organelle inner membrane%3B GO:0009274 - peptidoglycan-based cell wall;gO_process=GO:0042493 - response to drug;Name=mdlA;codon_start=1;gene_synonym=ECK0442%3B JW0438%3B mdl;locus_tag=b0448;product=putative multidrug ABC transporter ATPase;protein_id=NP_414982.1;transl_…	CDS
NC_000913	474309	474312	GATC	2	474301	475161	-	ID=b0452;Dbxref=GI:16128437,ASAP:ABE-0001566,UniProtKB/Swiss-Prot:P0AGG2,EcoGene:EG10995,GeneID:945074;eC_number=3.1.2.-;Name=tesB;codon_start=1;function=enzyme%3B Fatty acid and phosphatidic acid biosynthesis;gene_synonym=ECK0446%3B JW0442;locus_tag=b0452;product=acyl-CoA thioesterase 2;protein_id=NP_414986.1;transl_table=11;translation=length.286	CDS
NC_000913	475955	475958	GATC	3	475379	475951	+	ID=b0453;Dbxref=GI:49176025,ASAP:ABE-0001574,UniProtKB/Swiss-Prot:P77717,EcoGene:EG13253,GeneID:945070;gO_process=GO:0009101 - glycoprotein biosynthetic process%3B GO:0042158 - lipoprotein biosynthetic process;Name=ybaY;Note=glycoprotein/polysaccharide metabolism;codon_start=1;function=phenotype%3B Not classified;gene_synonym=ECK0447%3B JW0443;locus_tag=b0453;product=outer membrane lipoprotein;pr…	CDS
NC_000913	477286	477289	GATC	2	477067	478617	-	ID=b0457;Dbxref=GI:90111138,ASAP:ABE-0001584,UniProtKB/Swiss-Prot:P77473,EcoGene:EG14237,GeneID:948951;Name=ylaB;codon_start=1;gene_synonym=ECK0451%3B JW5062;locus_tag=b0457;product=putative membrane-anchored cyclic-di-GMP phosphodiesterase;protein_id=NP_414990.2;transl_table=11;translation=length.516	CDS
NC_000913	479328	479331	GATC	2	479367	479918	-	ID=b0459;Dbxref=GI:16128443,ASAP:ABE-0001591,UniProtKB/Swiss-Prot:P77791,EcoGene:EG14239,GeneID:945096;eC_number=2.3.1.79;gO_component=GO:0005737 - cytoplasm;gO_process=GO:0016052 - carbohydrate catabolic process;Name=maa;codon_start=1;function=putative enzyme%3B Not classified;gene_synonym=ECK0453%3B JW0448%3B ylaD;locus_tag=b0459;product=maltose O-acetyltransferase;protein_id=NP_414992.1;transl…	CDS
NC_000913	480120	480123	GATC	3	480090	480308	-	ID=b0460;Dbxref=GI:16128444,ASAP:ABE-0001594,UniProtKB/Swiss-Prot:P0ACE3,EcoGene:EG10439,GeneID:945098;gO_process=GO:0006350 - transcription;Name=hha;Note=haemolysin expression modulating protein;codon_start=1;function=regulator%3B Proteins - translation and modification;gene_synonym=ECK0454%3B JW0449;locus_tag=b0460;product=modulator of gene expression%2C with H-NS;protein_id=NP_414993.1;transl_…	CDS
NC_000913	480420	480423	GATC	3	480334	480708	-	ID=b0461;Dbxref=GI:16128445,ASAP:ABE-0001596,UniProtKB/Swiss-Prot:P0AAR0,EcoGene:EG12429,GeneID:945106;Name=tomB;codon_start=1;gene_synonym=ECK0455%3B JW0450%3B ybaJ;locus_tag=b0461;product=Hha toxicity attenuator%3B conjugation-related protein;protein_id=NP_414994.1;transl_table=11;translation=length.124	CDS
NC_000913	484359	484362	GATC	2	481254	484403	-	ID=b0462;Dbxref=GI:16128446,ASAP:ABE-0001601,UniProtKB/Swiss-Prot:P31224,EcoGene:EG11704,GeneID:945108;gO_component=GO:0019866 - organelle inner membrane%3B GO:0009274 - peptidoglycan-based cell wall;gO_process=GO:0042493 - response to drug;Name=acrB;Note=acridine efflux pump;codon_start=1;function=transport%3B Drug/analog sensitivity;gene_synonym=acrE%3B ECK0456%3B JW0451;locus_tag=b0462;product…	CDS
NC_000913	485425	485428	GATC	2	484426	485619	-	ID=b0463;Dbxref=GI:16128447,ASAP:ABE-0001603,UniProtKB/Swiss-Prot:P0AE06,EcoGene:EG11703,GeneID:945112;gO_component=GO:0019866 - organelle inner membrane%3B GO:0009274 - peptidoglycan-based cell wall;gO_process=GO:0042493 - response to drug;Name=acrA;Note=acridine efflux pump;codon_start=1;function=transport%3B Drug/analog sensitivity;gene_synonym=ECK0457%3B JW0452%3B lir%3B Mb%3B mbl%3B mtcA%3B …	CDS
NC_000913	485459	485462	GATC	2	484426	485619	-	ID=b0463;Dbxref=GI:16128447,ASAP:ABE-0001603,UniProtKB/Swiss-Prot:P0AE06,EcoGene:EG11703,GeneID:945112;gO_component=GO:0019866 - organelle inner membrane%3B GO:0009274 - peptidoglycan-based cell wall;gO_process=GO:0042493 - response to drug;Name=acrA;Note=acridine efflux pump;codon_start=1;function=transport%3B Drug/analog sensitivity;gene_synonym=ECK0457%3B JW0452%3B lir%3B Mb%3B mbl%3B mtcA%3B …	CDS
NC_000913	486316	486319	GATC	4	485761	486408	+	ID=b0464;Dbxref=GI:16128448,ASAP:ABE-0001608,UniProtKB/Swiss-Prot:P0ACS9,EcoGene:EG12116,GeneID:945516;gO_component=GO:0005737 - cytoplasm;gO_function=GO:0016564 - transcription repressor activity;gO_process=GO:0042493 - response to drug%3B GO:0006350 - transcription;Name=acrR;Note=acrAB operon repressor;codon_start=1;function=regulator%3B Drug/analog sensitivity;gene_synonym=ECK0458%3B JW0453%3B…	CDS
NC_000913	486653	486656	GATC	3	486536	489898	+	ID=b0465;Dbxref=GI:16128449,ASAP:ABE-0001613,UniProtKB/Swiss-Prot:P77338,EcoGene:EG14240,GeneID:945132;gO_component=GO:0019866 - organelle inner membrane%3B GO:0009274 - peptidoglycan-based cell wall;Name=mscK;Note=mechanosensitive channel protein;codon_start=1;gene_synonym=aefA%3B ECK0459%3B JW0454%3B kefA%3B pnuH;locus_tag=b0465;product=mechanosensitive channel protein%2C intermediate conductan…	CDS
NC_000913	486710	486713	GATC	6	486536	489898	+	ID=b0465;Dbxref=GI:16128449,ASAP:ABE-0001613,UniProtKB/Swiss-Prot:P77338,EcoGene:EG14240,GeneID:945132;gO_component=GO:0019866 - organelle inner membrane%3B GO:0009274 - peptidoglycan-based cell wall;Name=mscK;Note=mechanosensitive channel protein;codon_start=1;gene_synonym=aefA%3B ECK0459%3B JW0454%3B kefA%3B pnuH;locus_tag=b0465;product=mechanosensitive channel protein%2C intermediate conductan…	CDS
NC_000913	488191	488194	GATC	2	486536	489898	+	ID=b0465;Dbxref=GI:16128449,ASAP:ABE-0001613,UniProtKB/Swiss-Prot:P77338,EcoGene:EG14240,GeneID:945132;gO_component=GO:0019866 - organelle inner membrane%3B GO:0009274 - peptidoglycan-based cell wall;Name=mscK;Note=mechanosensitive channel protein;codon_start=1;gene_synonym=aefA%3B ECK0459%3B JW0454%3B kefA%3B pnuH;locus_tag=b0465;product=mechanosensitive channel protein%2C intermediate conductan…	CDS
NC_000913	489686	489689	GATC	2	486536	489898	+	ID=b0465;Dbxref=GI:16128449,ASAP:ABE-0001613,UniProtKB/Swiss-Prot:P77338,EcoGene:EG14240,GeneID:945132;gO_component=GO:0019866 - organelle inner membrane%3B GO:0009274 - peptidoglycan-based cell wall;Name=mscK;Note=mechanosensitive channel protein;codon_start=1;gene_synonym=aefA%3B ECK0459%3B JW0454%3B kefA%3B pnuH;locus_tag=b0465;product=mechanosensitive channel protein%2C intermediate conductan…	CDS
NC_000913	490197	490200	GATC	3	490110	490271	-	ID=b0466;Dbxref=GI:16128450,ASAP:ABE-0001616,UniProtKB/Swiss-Prot:P45807,EcoGene:EG12830,GeneID:945144;Name=ybaM;codon_start=1;gene_synonym=ECK0460%3B JW0455;locus_tag=b0466;product=DUF2496 family protein;protein_id=NP_414999.1;transl_table=11;translation=length.53	CDS
NC_000913	491834	491837	GATC	2	491412	491963	+	ID=b0469;Dbxref=GI:16128453,ASAP:ABE-0001628,UniProtKB/Swiss-Prot:P69503,EcoGene:EG10051,GeneID:945113;eC_number=2.4.2.7;gO_component=GO:0005737 - cytoplasm;gO_process=GO:0015949 - nucleobase%2C nucleoside and nucleotide interconversion;Name=apt;codon_start=1;experiment=N-terminus verified by Edman degradation: PMID 9573169;function=enzyme%3B Salvage of nucleosides and nucleotides;gene_synonym=EC…	CDS
NC_000913	493865	493868	GATC	2	492092	494023	+	ID=b0470;Dbxref=GI:16128454,ASAP:ABE-0001633,UniProtKB/Swiss-Prot:P06710,EcoGene:EG10245,GeneID:945105;eC_number=2.7.7.7;gO_component=GO:0005737 - cytoplasm;gO_process=GO:0006261 - DNA-dependent DNA replication;Name=dnaX;Note=DNA polymerase III%2C tau and gamma subunits%3B DNA elongation factor III;codon_start=1;function=enzyme%3B DNA - replication%2C repair%2C restriction/modification;gene_synon…	CDS
NC_000913	496836	496839	GATC	2	495120	496994	+	ID=b0473;Dbxref=GI:16128457,ASAP:ABE-0001642,UniProtKB/Swiss-Prot:P0A6Z3,EcoGene:EG10461,GeneID:945099;gO_process=GO:0006457 - protein folding;Name=htpG;Note=chaperone Hsp90%2C heat shock protein C 62.5;codon_start=1;experiment=N-terminus verified by Edman degradation: PMID 9298646;function=factor%3B Chaperones;gene_synonym=ECK0467%3B JW0462;locus_tag=b0473;product=protein refolding molecular co-…	CDS
NC_000913	497901	497904	GATC	2	497916	497933	+	ID=GenBank:repeat_region:NC_000913:497916:497933;Note=REP45 (repetitive extragenic palindromic) element%3B contains 1 REP sequences	repeat_region
NC_000913	499016	499019	GATC	2	499014	499973	-	ID=b0476;Dbxref=GI:16128460,ASAP:ABE-0001651,UniProtKB/Swiss-Prot:P23872,EcoGene:EG11101,GeneID:947514;eC_number=3.1.1.-;gO_component=GO:0005737 - cytoplasm;gO_process=GO:0016052 - carbohydrate catabolic process;Name=aes;codon_start=1;experiment=N-terminus verified by Edman degradation: PMID 9576853;function=orf%3B Not classified;gene_synonym=ECK0470%3B JW0465%3B ybaC;locus_tag=b0476;product=acet…	CDS
NC_000913	500142	500145	GATC	2	500125	501429	+	ID=b0477;Dbxref=GI:16128461,ASAP:ABE-0001655,UniProtKB/Swiss-Prot:P0AEW6,EcoGene:EG11102,GeneID:946584;eC_number=2.7.1.73;gO_process=GO:0015949 - nucleobase%2C nucleoside and nucleotide interconversion;Name=gsk;Note=inosine-guanosine kinase;codon_start=1;experiment=N-terminus verified by Edman degradation: PMID 7721718;function=enzyme%3B Salvage of nucleosides and nucleotides;gene_synonym=ECK0471…	CDS
NC_000913	501421	501424	GATC	5	500125	501429	+	ID=b0477;Dbxref=GI:16128461,ASAP:ABE-0001655,UniProtKB/Swiss-Prot:P0AEW6,EcoGene:EG11102,GeneID:946584;eC_number=2.7.1.73;gO_process=GO:0015949 - nucleobase%2C nucleoside and nucleotide interconversion;Name=gsk;Note=inosine-guanosine kinase;codon_start=1;experiment=N-terminus verified by Edman degradation: PMID 7721718;function=enzyme%3B Salvage of nucleosides and nucleotides;gene_synonym=ECK0471…	CDS
NC_000913	504734	504737	GATC	47	503476	504696	-	ID=b0479;Dbxref=GI:16128463,ASAP:ABE-0001661,UniProtKB/Swiss-Prot:P52067,EcoGene:EG13268,GeneID:945119;gO_component=GO:0019866 - organelle inner membrane%3B GO:0009274 - peptidoglycan-based cell wall;gO_process=GO:0042493 - response to drug;Name=fsr;Note=fosmidomycin resistance protein;codon_start=1;function=putative transport%3B Not classified;gene_synonym=ECK0473%3B JW0468;locus_tag=b0479;produ…	CDS
NC_000913	505034	505037	GATC	2	504914	506566	+	ID=b0480;Dbxref=GI:16128464,ASAP:ABE-0001668,UniProtKB/Swiss-Prot:P07024,EcoGene:EG11060,GeneID:947331;eC_number=3.6.1.45;gO_component=GO:0005737 - cytoplasm;gO_process=GO:0009226 - nucleotide-sugar biosynthetic process;Name=ushA;Note=UDP-sugar hydrolase (5'-nucleotidase);codon_start=1;function=enzyme%3B Central intermediary metabolism: Sugar-nucleotide biosynthesis%2C conversions;gene_synonym=EC…	CDS
NC_000913	509952	509955	GATC	2	508875	511379	-	ID=b0484;Dbxref=GI:16128468,ASAP:ABE-0001681,UniProtKB/Swiss-Prot:Q59385,EcoGene:EG13246,GeneID:946106;eC_number=3.6.3.4;gO_component=GO:0019866 - organelle inner membrane%3B GO:0009274 - peptidoglycan-based cell wall;gO_function=GO:0015662 - ATPase activity%2C coupled to transmembrane movement of ions%2C phosphorylative mechanism;Name=copA;codon_start=1;function=putative enzyme%3B Not classified…	CDS
NC_000913	512986	512989	GATC	2	512576	513868	+	ID=b0486;Dbxref=GI:16128470,ASAP:ABE-0001690,UniProtKB/Swiss-Prot:P77400,EcoGene:EG13248,GeneID:945363;gO_component=GO:0019866 - organelle inner membrane%3B GO:0009274 - peptidoglycan-based cell wall;gO_process=GO:0009063 - cellular amino acid catabolic process;Name=ybaT;Note=putative amino acid/amine transport protein;codon_start=1;function=putative transport%3B Not classified;gene_synonym=ECK04…	CDS
NC_000913	513236	513239	GATC	3	512576	513868	+	ID=b0486;Dbxref=GI:16128470,ASAP:ABE-0001690,UniProtKB/Swiss-Prot:P77400,EcoGene:EG13248,GeneID:945363;gO_component=GO:0019866 - organelle inner membrane%3B GO:0009274 - peptidoglycan-based cell wall;gO_process=GO:0009063 - cellular amino acid catabolic process;Name=ybaT;Note=putative amino acid/amine transport protein;codon_start=1;function=putative transport%3B Not classified;gene_synonym=ECK04…	CDS
NC_000913	513580	513583	GATC	2	512576	513868	+	ID=b0486;Dbxref=GI:16128470,ASAP:ABE-0001690,UniProtKB/Swiss-Prot:P77400,EcoGene:EG13248,GeneID:945363;gO_component=GO:0019866 - organelle inner membrane%3B GO:0009274 - peptidoglycan-based cell wall;gO_process=GO:0009063 - cellular amino acid catabolic process;Name=ybaT;Note=putative amino acid/amine transport protein;codon_start=1;function=putative transport%3B Not classified;gene_synonym=ECK04…	CDS
NC_000913	517745	517748	GATC	2	517425	518279	-	ID=b0492;Dbxref=GI:90111142,ASAP:ABE-0001707,UniProtKB/Swiss-Prot:P77395,EcoGene:EG13261,GeneID:947119;Name=ybbN;Note=putative thioredoxin-like protein;codon_start=1;function=putative enzyme%3B Not classified;gene_synonym=ECK0486%3B JW5067;locus_tag=b0492;product=DnaK co-chaperone%2C thioredoxin-like protein;protein_id=NP_415025.4;transl_table=11;translation=length.284	CDS
NC_000913	518589	518592	GATC	2	518340	519149	-	ID=b0493;Dbxref=GI:16128477,ASAP:ABE-0001709,UniProtKB/Swiss-Prot:P0AFP4,EcoGene:EG13262,GeneID:945337;Name=ybbO;codon_start=1;function=putative enzyme%3B Not classified;gene_synonym=ECK0487%3B JW0482;locus_tag=b0493;product=putative oxidoreductase;protein_id=NP_415026.1;transl_table=11;translation=length.269	CDS
NC_000913	518955	518958	GATC	2	518340	519149	-	ID=b0493;Dbxref=GI:16128477,ASAP:ABE-0001709,UniProtKB/Swiss-Prot:P0AFP4,EcoGene:EG13262,GeneID:945337;Name=ybbO;codon_start=1;function=putative enzyme%3B Not classified;gene_synonym=ECK0487%3B JW0482;locus_tag=b0493;product=putative oxidoreductase;protein_id=NP_415026.1;transl_table=11;translation=length.269	CDS
NC_000913	520524	520527	GATC	2	520416	522830	+	ID=b0496;Dbxref=GI:16128480,ASAP:ABE-0001720,UniProtKB/Swiss-Prot:P77504,EcoGene:EG13263,GeneID:945118;Name=ybbP;Note=putative oxidoreductase;codon_start=1;function=putative enzyme%3B Not classified;gene_synonym=ECK0490%3B JW0485;locus_tag=b0496;product=putative ABC transporter permease;protein_id=NP_415029.1;transl_table=11;translation=length.804	CDS
NC_000913	521229	521232	GATC	2	520416	522830	+	ID=b0496;Dbxref=GI:16128480,ASAP:ABE-0001720,UniProtKB/Swiss-Prot:P77504,EcoGene:EG13263,GeneID:945118;Name=ybbP;Note=putative oxidoreductase;codon_start=1;function=putative enzyme%3B Not classified;gene_synonym=ECK0490%3B JW0485;locus_tag=b0496;product=putative ABC transporter permease;protein_id=NP_415029.1;transl_table=11;translation=length.804	CDS
NC_000913	522476	522479	GATC	2	520416	522830	+	ID=b0496;Dbxref=GI:16128480,ASAP:ABE-0001720,UniProtKB/Swiss-Prot:P77504,EcoGene:EG13263,GeneID:945118;Name=ybbP;Note=putative oxidoreductase;codon_start=1;function=putative enzyme%3B Not classified;gene_synonym=ECK0490%3B JW0485;locus_tag=b0496;product=putative ABC transporter permease;protein_id=NP_415029.1;transl_table=11;translation=length.804	CDS
NC_000913	528345	528348	GATC	4	527952	528659	+	ID=b0499;Dbxref=ASAP:ABE-0001729,UniProtKB/Swiss-Prot:P77759,EcoGene:EG14327,GeneID:945114;Name=rhsH;Note=pseudogene%2C Rhs family C-terminal fragment with unique putative toxin domain;codon_start=1;gene_synonym=ECK0493%3B JW0488%3B ylbH;locus_tag=b0499;pseudo=_no_value;transl_table=11	pseudogenic_exon
NC_000913	528409	528412	GATC	5	527952	528659	+	ID=b0499;Dbxref=ASAP:ABE-0001729,UniProtKB/Swiss-Prot:P77759,EcoGene:EG14327,GeneID:945114;Name=rhsH;Note=pseudogene%2C Rhs family C-terminal fragment with unique putative toxin domain;codon_start=1;gene_synonym=ECK0493%3B JW0488%3B ylbH;locus_tag=b0499;pseudo=_no_value;transl_table=11	pseudogenic_exon
NC_000913	528582	528585	GATC	2	527952	528659	+	ID=b0499;Dbxref=ASAP:ABE-0001729,UniProtKB/Swiss-Prot:P77759,EcoGene:EG14327,GeneID:945114;Name=rhsH;Note=pseudogene%2C Rhs family C-terminal fragment with unique putative toxin domain;codon_start=1;gene_synonym=ECK0493%3B JW0488%3B ylbH;locus_tag=b0499;pseudo=_no_value;transl_table=11	pseudogenic_exon
NC_000913	530098	530101	GATC	2	530132	531226	-	ID=b0503;Dbxref=GI:16128487,ASAP:ABE-0001740,UniProtKB/Swiss-Prot:P33667,EcoGene:EG11768,GeneID:947063;Name=mnmH;Note=putative capsule anchoring protein;codon_start=1;function=enzyme%3B tRNA modification;gene_synonym=ECK0496%3B JW0491%3B selE%3B selU%3B ybbB;locus_tag=b0503;product=tRNA 2-selenouridine synthase%2C selenophosphate-dependent;protein_id=NP_415036.1;transl_table=11;translation=length…	CDS
NC_000913	538712	538715	GATC	2	537633	539087	+	ID=b0511;Dbxref=GI:90111144,ASAP:ABE-0001764,UniProtKB/Swiss-Prot:P75712,EcoGene:EG13618,GeneID:945138;gO_component=GO:0019866 - organelle inner membrane%3B GO:0009274 - peptidoglycan-based cell wall;Name=ybbW;codon_start=1;function=putative transport%3B Transport of small molecules: Carbohydrates%2C organic acids%2C alcohols;gene_synonym=allP%3B ECK0504%3B glxB2%3B JW0499;locus_tag=b0511;product…	CDS
NC_000913	539398	539401	GATC	2	539147	540508	+	ID=b0512;Dbxref=GI:16128496,ASAP:ABE-0001768,UniProtKB/Swiss-Prot:P77671,EcoGene:EG13619,GeneID:945134;eC_number=3.5.2.5;gO_process=GO:0009442 - allantoin assimilation pathway%3B GO:0006807 - nitrogen compound metabolic process;Name=allB;codon_start=1;function=enzyme%3B Purine nitrogen catabolism;gene_synonym=ECK0505%3B glxB3%3B JW0500%3B ybbX;locus_tag=b0512;product=allantoinase;protein_id=NP_41…	CDS
NC_000913	539972	539975	GATC	4	539147	540508	+	ID=b0512;Dbxref=GI:16128496,ASAP:ABE-0001768,UniProtKB/Swiss-Prot:P77671,EcoGene:EG13619,GeneID:945134;eC_number=3.5.2.5;gO_process=GO:0009442 - allantoin assimilation pathway%3B GO:0006807 - nitrogen compound metabolic process;Name=allB;codon_start=1;function=enzyme%3B Purine nitrogen catabolism;gene_synonym=ECK0505%3B glxB3%3B JW0500%3B ybbX;locus_tag=b0512;product=allantoinase;protein_id=NP_41…	CDS
NC_000913	542751	542754	GATC	2	541888	543033	+	ID=b0514;Dbxref=GI:16128498,ASAP:ABE-0001773,UniProtKB/Swiss-Prot:P77364,EcoGene:EG13621,GeneID:945129;eC_number=2.7.1.31;gO_process=GO:0009442 - allantoin assimilation pathway%3B GO:0016052 - carbohydrate catabolic process%3B GO:0009441 - glycolate metabolic process;Name=glxK;codon_start=1;gene_synonym=ECK0507%3B glxB5%3B JW0502%3B ybbZ;locus_tag=b0514;product=glycerate kinase II;protein_id=NP_4…	CDS
NC_000913	543149	543152	GATC	2	543087	543183	+	ID=GenBank:repeat_region:NC_000913:543087:543183;Note=RIP50 (repetitive extragenic palindromic) element%3B contains 2 REP sequences and 1 IHF site	repeat_region
NC_000913	546682	546685	GATC	4	546680	548347	+	ID=b0518;Dbxref=GI:16128502,ASAP:ABE-0001784,UniProtKB/Swiss-Prot:Q47208,EcoGene:EG13399,GeneID:946298;gO_component=GO:0019866 - organelle inner membrane%3B GO:0009274 - peptidoglycan-based cell wall;Name=fdrA;Note=involved in protein transport%3B multicopy suppressor of dominant negative ftsH mutants;codon_start=1;function=transport%3B Protein%2C peptide secretion;gene_synonym=ECK0511%3B JW0506%…	CDS
NC_000913	550250	550253	GATC	2	549627	550442	+	ID=b0520;Dbxref=GI:16128504,ASAP:ABE-0001789,UniProtKB/Swiss-Prot:P0AAS5,EcoGene:EG13626,GeneID:945195;Name=ylbF;Note=putative carboxylase;codon_start=1;function=putative enzyme%3B Purine nitrogen catabolism;gene_synonym=ECK0513%3B JW0509;locus_tag=b0520;product=putative anaerobic allantoin catabolic oxamate carbamoyltransferase%3B DUF2877 family protein;protein_id=NP_415053.1;transl_table=11;tra…	CDS
NC_000913	554303	554306	GATC	2	553943	554437	-	ID=b0525;Dbxref=GI:16128509,ASAP:ABE-0001806,UniProtKB/Swiss-Prot:P23869,EcoGene:EG10758,GeneID:949038;eC_number=5.2.1.8;gO_component=GO:0005737 - cytoplasm;gO_process=GO:0006457 - protein folding;Name=ppiB;codon_start=1;experiment=N-terminus verified by Edman degradation: PMID 9298646%2C9600841%2C9740056;function=enzyme%3B Proteins - translation and modification;gene_synonym=ECK0518%3B JW0514;lo…	CDS
NC_000913	558049	558052	GATC	2	558212	558754	+	ID=b0530;Dbxref=GI:90111147,ASAP:ABE-0001825,UniProtKB/Swiss-Prot:P0ABW5,EcoGene:EG13881,GeneID:945522;gO_component=GO:0009289 - pilus;Name=sfmA;Note=putative fimbrial-like protein;codon_start=1;function=putative structural component%3B Surface structures;gene_synonym=ECK0523%3B fimA%3B JW0519;locus_tag=b0530;product=FimA homolog%2C function unknown;protein_id=NP_415063.4;transl_table=11;translat…	CDS
NC_000913	559670	559673	GATC	2	558974	559666	+	ID=b0531;Dbxref=GI:16128515,ASAP:ABE-0001828,UniProtKB/Swiss-Prot:P77249,EcoGene:EG13882,GeneID:945367;gO_process=GO:0006457 - protein folding;Name=sfmC;Note=putative chaperone;codon_start=1;function=putative factor%3B Surface structures;gene_synonym=ECK0524%3B fimC%3B JW0520;locus_tag=b0531;product=putative periplasmic pilus chaperone;protein_id=NP_415064.1;transl_table=11;translation=length.230	CDS
NC_000913	559907	559910	GATC	4	559697	562300	+	ID=b0532;Dbxref=GI:16128516,ASAP:ABE-0001830,UniProtKB/Swiss-Prot:P77468,EcoGene:EG13883,GeneID:945160;gO_component=GO:0009279 - cell outer membrane%3B GO:0009274 - peptidoglycan-based cell wall;Name=sfmD;Note=putative outer membrane protein%2C export function;codon_start=1;function=membrane%3B Outer membrane constituents;gene_synonym=ECK0525%3B fimD%3B JW0521;locus_tag=b0532;product=putative out…	CDS
NC_000913	562423	562426	GATC	7	562336	563319	+	ID=b0533;Dbxref=GI:145698227,ASAP:ABE-0001832,UniProtKB/Swiss-Prot:P75715,EcoGene:EG13884,GeneID:945407;gO_component=GO:0019861 - flagellum;gO_process=GO:0009296 - flagellum assembly%3B GO:0042330 - taxis;Name=sfmH;Note=involved in fimbrial asembly;codon_start=1;function=putative structural component%3B Surface structures;gene_synonym=ECK0526%3B fimH%3B JW5071;locus_tag=b0533;product=FimA homolog…	CDS
NC_000913	562699	562702	GATC	2	562336	563319	+	ID=b0533;Dbxref=GI:145698227,ASAP:ABE-0001832,UniProtKB/Swiss-Prot:P75715,EcoGene:EG13884,GeneID:945407;gO_component=GO:0019861 - flagellum;gO_process=GO:0009296 - flagellum assembly%3B GO:0042330 - taxis;Name=sfmH;Note=involved in fimbrial asembly;codon_start=1;function=putative structural component%3B Surface structures;gene_synonym=ECK0526%3B fimH%3B JW5071;locus_tag=b0533;product=FimA homolog…	CDS
NC_000913	562794	562797	GATC	6	562336	563319	+	ID=b0533;Dbxref=GI:145698227,ASAP:ABE-0001832,UniProtKB/Swiss-Prot:P75715,EcoGene:EG13884,GeneID:945407;gO_component=GO:0019861 - flagellum;gO_process=GO:0009296 - flagellum assembly%3B GO:0042330 - taxis;Name=sfmH;Note=involved in fimbrial asembly;codon_start=1;function=putative structural component%3B Surface structures;gene_synonym=ECK0526%3B fimH%3B JW5071;locus_tag=b0533;product=FimA homolog…	CDS
NC_000913	564460	564463	GATC	3	563848	564480	-	ID=b0535;Dbxref=GI:16128519,ASAP:ABE-0001836,UniProtKB/Swiss-Prot:P0AEL8,EcoGene:EG11103,GeneID:947079;gO_component=GO:0009289 - pilus;gO_function=GO:0016563 - transcription activator activity;gO_process=GO:0006350 - transcription;Name=sfmZ;Note=fimbrial Z protein%3B probable signal transducer;codon_start=1;function=putative regulator%3B Surface structures;gene_synonym=ECK0528%3B fimZ%3B JW5073%3…	CDS
NC_000913	570434	570437	GATC	87	564802	586103	+	ID=GenBank:region:NC_000913:564802:586103;Note=cryptic prophage DLP12	region
NC_000913	571748	571751	GATC	4	564802	586103	+	ID=GenBank:region:NC_000913:564802:586103;Note=cryptic prophage DLP12	region
NC_000913	571942	571945	GATC	2	564802	586103	+	ID=GenBank:region:NC_000913:564802:586103;Note=cryptic prophage DLP12	region
NC_000913	574744	574747	GATC	4	564802	586103	+	ID=GenBank:region:NC_000913:564802:586103;Note=cryptic prophage DLP12	region
NC_000913	576177	576180	GATC	4	564802	586103	+	ID=GenBank:region:NC_000913:564802:586103;Note=cryptic prophage DLP12	region
NC_000913	576945	576948	GATC	34	564802	586103	+	ID=GenBank:region:NC_000913:564802:586103;Note=cryptic prophage DLP12	region
NC_000913	577843	577846	GATC	2	564802	586103	+	ID=GenBank:region:NC_000913:564802:586103;Note=cryptic prophage DLP12	region
NC_000913	579558	579561	GATC	6	564802	586103	+	ID=GenBank:region:NC_000913:564802:586103;Note=cryptic prophage DLP12	region
NC_000913	579904	579907	GATC	6	564802	586103	+	ID=GenBank:region:NC_000913:564802:586103;Note=cryptic prophage DLP12	region
NC_000913	580085	580088	GATC	2	564802	586103	+	ID=GenBank:region:NC_000913:564802:586103;Note=cryptic prophage DLP12	region
NC_000913	580514	580517	GATC	3	564802	586103	+	ID=GenBank:region:NC_000913:564802:586103;Note=cryptic prophage DLP12	region
NC_000913	580545	580548	GATC	2	564802	586103	+	ID=GenBank:region:NC_000913:564802:586103;Note=cryptic prophage DLP12	region
NC_000913	581059	581062	GATC	3	564802	586103	+	ID=GenBank:region:NC_000913:564802:586103;Note=cryptic prophage DLP12	region
NC_000913	582437	582440	GATC	2	564802	586103	+	ID=GenBank:region:NC_000913:564802:586103;Note=cryptic prophage DLP12	region
NC_000913	583041	583044	GATC	15	564802	586103	+	ID=GenBank:region:NC_000913:564802:586103;Note=cryptic prophage DLP12	region
NC_000913	583292	583295	GATC	2	564802	586103	+	ID=GenBank:region:NC_000913:564802:586103;Note=cryptic prophage DLP12	region
NC_000913	583536	583539	GATC	2	564802	586103	+	ID=GenBank:region:NC_000913:564802:586103;Note=cryptic prophage DLP12	region
NC_000913	583647	583650	GATC	2	564802	586103	+	ID=GenBank:region:NC_000913:564802:586103;Note=cryptic prophage DLP12	region
NC_000913	583834	583837	GATC	2	564802	586103	+	ID=GenBank:region:NC_000913:564802:586103;Note=cryptic prophage DLP12	region
NC_000913	584710	584713	GATC	4	564802	586103	+	ID=GenBank:region:NC_000913:564802:586103;Note=cryptic prophage DLP12	region
NC_000913	585324	585327	GATC	6	564802	586103	+	ID=GenBank:region:NC_000913:564802:586103;Note=cryptic prophage DLP12	region
NC_000913	585586	585589	GATC	4	564802	586103	+	ID=GenBank:region:NC_000913:564802:586103;Note=cryptic prophage DLP12	region
NC_000913	585707	585710	GATC	2	564802	586103	+	ID=GenBank:region:NC_000913:564802:586103;Note=cryptic prophage DLP12	region
NC_000913	586989	586992	GATC	2	586147	586908	-	ID=b0566;Dbxref=GI:16128549,ASAP:ABE-0001935,UniProtKB/Swiss-Prot:P10805,EcoGene:EG10268,GeneID:949114;gO_component=GO:0009279 - cell outer membrane%3B GO:0009274 - peptidoglycan-based cell wall;gO_function=GO:0016563 - transcription activator activity;gO_process=GO:0006350 - transcription;Name=envY;Note=envelope protein%3B thermoregulation of porin biosynthesis;codon_start=1;function=structural …	CDS
NC_000913	587618	587621	GATC	2	587091	587981	-	ID=b0567;Dbxref=GI:16128550,ASAP:ABE-0001937,UniProtKB/Swiss-Prot:P37325,EcoGene:EG12448,GeneID:945186;Name=ybcH;codon_start=1;gene_synonym=ECK0559%3B JW0556;locus_tag=b0567;product=PRK09936 family protein;protein_id=NP_415099.1;transl_table=11;translation=length.296	CDS
NC_000913	587940	587943	GATC	2	587091	587981	-	ID=b0567;Dbxref=GI:16128550,ASAP:ABE-0001937,UniProtKB/Swiss-Prot:P37325,EcoGene:EG12448,GeneID:945186;Name=ybcH;codon_start=1;gene_synonym=ECK0559%3B JW0556;locus_tag=b0567;product=PRK09936 family protein;protein_id=NP_415099.1;transl_table=11;translation=length.296	CDS
NC_000913	588459	588462	GATC	3	587982	590954	-	ID=b0568;Dbxref=GI:16128551,ASAP:ABE-0001939,UniProtKB/Swiss-Prot:P31600,EcoGene:EG11740,GeneID:944741;gO_component=GO:0009279 - cell outer membrane%3B GO:0009274 - peptidoglycan-based cell wall;Name=nfrA;Note=bacteriophage N4 receptor%2C outer membrane protein;codon_start=1;function=membrane%3B Phage-related functions and prophages;gene_synonym=ECK0560%3B JW0557;locus_tag=b0568;product=bacteriop…	CDS
NC_000913	588464	588467	GATC	3	587982	590954	-	ID=b0568;Dbxref=GI:16128551,ASAP:ABE-0001939,UniProtKB/Swiss-Prot:P31600,EcoGene:EG11740,GeneID:944741;gO_component=GO:0009279 - cell outer membrane%3B GO:0009274 - peptidoglycan-based cell wall;Name=nfrA;Note=bacteriophage N4 receptor%2C outer membrane protein;codon_start=1;function=membrane%3B Phage-related functions and prophages;gene_synonym=ECK0560%3B JW0557;locus_tag=b0568;product=bacteriop…	CDS
NC_000913	589484	589487	GATC	2	587982	590954	-	ID=b0568;Dbxref=GI:16128551,ASAP:ABE-0001939,UniProtKB/Swiss-Prot:P31600,EcoGene:EG11740,GeneID:944741;gO_component=GO:0009279 - cell outer membrane%3B GO:0009274 - peptidoglycan-based cell wall;Name=nfrA;Note=bacteriophage N4 receptor%2C outer membrane protein;codon_start=1;function=membrane%3B Phage-related functions and prophages;gene_synonym=ECK0560%3B JW0557;locus_tag=b0568;product=bacteriop…	CDS
NC_000913	590217	590220	GATC	3	587982	590954	-	ID=b0568;Dbxref=GI:16128551,ASAP:ABE-0001939,UniProtKB/Swiss-Prot:P31600,EcoGene:EG11740,GeneID:944741;gO_component=GO:0009279 - cell outer membrane%3B GO:0009274 - peptidoglycan-based cell wall;Name=nfrA;Note=bacteriophage N4 receptor%2C outer membrane protein;codon_start=1;function=membrane%3B Phage-related functions and prophages;gene_synonym=ECK0560%3B JW0557;locus_tag=b0568;product=bacteriop…	CDS
NC_000913	590933	590936	GATC	2	587982	590954	-	ID=b0568;Dbxref=GI:16128551,ASAP:ABE-0001939,UniProtKB/Swiss-Prot:P31600,EcoGene:EG11740,GeneID:944741;gO_component=GO:0009279 - cell outer membrane%3B GO:0009274 - peptidoglycan-based cell wall;Name=nfrA;Note=bacteriophage N4 receptor%2C outer membrane protein;codon_start=1;function=membrane%3B Phage-related functions and prophages;gene_synonym=ECK0560%3B JW0557;locus_tag=b0568;product=bacteriop…	CDS
NC_000913	592054	592057	GATC	3	590941	593178	-	ID=b0569;Dbxref=GI:16128552,ASAP:ABE-0001942,UniProtKB/Swiss-Prot:P0AFA5,EcoGene:EG11739,GeneID:945849;gO_component=GO:0019866 - organelle inner membrane%3B GO:0009274 - peptidoglycan-based cell wall;Name=nfrB;Note=bacteriophage N4 receptor%2C subunit%2C inner membrane protein;codon_start=1;function=membrane%3B Phage-related functions and prophages;gene_synonym=ECK0561%3B JW0558;locus_tag=b0569;p…	CDS
NC_000913	592186	592189	GATC	3	590941	593178	-	ID=b0569;Dbxref=GI:16128552,ASAP:ABE-0001942,UniProtKB/Swiss-Prot:P0AFA5,EcoGene:EG11739,GeneID:945849;gO_component=GO:0019866 - organelle inner membrane%3B GO:0009274 - peptidoglycan-based cell wall;Name=nfrB;Note=bacteriophage N4 receptor%2C subunit%2C inner membrane protein;codon_start=1;function=membrane%3B Phage-related functions and prophages;gene_synonym=ECK0561%3B JW0558;locus_tag=b0569;p…	CDS
NC_000913	593654	593657	GATC	2	593328	594770	-	ID=b0570;Dbxref=GI:16128553,ASAP:ABE-0001946,UniProtKB/Swiss-Prot:P77485,EcoGene:EG13642,GeneID:945978;gO_component=GO:0019866 - organelle inner membrane;gO_process=GO:0006464 - protein modification process;Name=cusS;codon_start=1;function=putative regulator%3B Not classified;gene_synonym=ECK0562%3B JW5082%3B silS%3B ybcZ;locus_tag=b0570;product=copper-sensing histidine kinase in two-component re…	CDS
NC_000913	594132	594135	GATC	2	593328	594770	-	ID=b0570;Dbxref=GI:16128553,ASAP:ABE-0001946,UniProtKB/Swiss-Prot:P77485,EcoGene:EG13642,GeneID:945978;gO_component=GO:0019866 - organelle inner membrane;gO_process=GO:0006464 - protein modification process;Name=cusS;codon_start=1;function=putative regulator%3B Not classified;gene_synonym=ECK0562%3B JW5082%3B silS%3B ybcZ;locus_tag=b0570;product=copper-sensing histidine kinase in two-component re…	CDS
NC_000913	594669	594672	GATC	2	593328	594770	-	ID=b0570;Dbxref=GI:16128553,ASAP:ABE-0001946,UniProtKB/Swiss-Prot:P77485,EcoGene:EG13642,GeneID:945978;gO_component=GO:0019866 - organelle inner membrane;gO_process=GO:0006464 - protein modification process;Name=cusS;codon_start=1;function=putative regulator%3B Not classified;gene_synonym=ECK0562%3B JW5082%3B silS%3B ybcZ;locus_tag=b0570;product=copper-sensing histidine kinase in two-component re…	CDS
NC_000913	595484	595487	GATC	5	594760	595443	-	ID=b0571;Dbxref=GI:16128554,ASAP:ABE-0001948,UniProtKB/Swiss-Prot:P0ACZ8,EcoGene:EG13851,GeneID:945003;gO_process=GO:0006350 - transcription;Name=cusR;codon_start=1;function=putative regulator%3B Not classified;gene_synonym=ECK0563%3B JW0560%3B silR%3B ylcA;locus_tag=b0571;product=response regulator in two-component regulatory system with CusS;protein_id=NP_415103.1;transl_table=11;translation=le…	CDS
NC_000913	596557	596560	GATC	3	595600	596973	+	ID=b0572;Dbxref=GI:16128555,ASAP:ABE-0001958,UniProtKB/Swiss-Prot:P77211,EcoGene:EG14233,GeneID:946288;gO_component=GO:0009279 - cell outer membrane%3B GO:0009274 - peptidoglycan-based cell wall;Name=cusC;codon_start=1;function=putative transport%3B Drug/analog sensitivity;gene_synonym=ECK0564%3B ibeB%3B JW0561%3B silC%3B ylcB;locus_tag=b0572;product=copper/silver efflux system%2C outer membrane …	CDS
NC_000913	597272	597275	GATC	2	597131	597463	+	ID=b0573;Dbxref=GI:16128556,ASAP:ABE-0001967,UniProtKB/Swiss-Prot:P77214,EcoGene:EG14234,GeneID:945188;Name=cusF;codon_start=1;gene_synonym=cusX%3B ECK0565%3B JW0562%3B silF%3B ylcC;locus_tag=b0573;product=periplasmic copper- and silver-binding protein;protein_id=NP_415105.1;transl_table=11;translation=length.110	CDS
NC_000913	597511	597514	GATC	3	597479	598702	+	ID=b0574;Dbxref=GI:16128557,ASAP:ABE-0001969,UniProtKB/Swiss-Prot:P77239,EcoGene:EG14235,GeneID:945189;gO_process=GO:0042493 - response to drug;Name=cusB;codon_start=1;function=putative transport%3B Drug/analog sensitivity;gene_synonym=ECK0566%3B JW0563%3B silB%3B ylcD;locus_tag=b0574;product=copper/silver efflux system%2C membrane fusion protein;protein_id=NP_415106.1;transl_table=11;translation…	CDS
NC_000913	599017	599020	GATC	5	598714	601857	+	ID=b0575;Dbxref=GI:16128558,ASAP:ABE-0001971,UniProtKB/Swiss-Prot:P38054,EcoGene:EG12367,GeneID:945191;gO_component=GO:0019866 - organelle inner membrane%3B GO:0009274 - peptidoglycan-based cell wall;Name=cusA;codon_start=1;function=putative transport%3B Not classified;gene_synonym=ECK0567%3B JW0564%3B silA%3B ybdE;locus_tag=b0575;product=copper/silver efflux system%2C membrane component;protein_…	CDS
NC_000913	599588	599591	GATC	4	598714	601857	+	ID=b0575;Dbxref=GI:16128558,ASAP:ABE-0001971,UniProtKB/Swiss-Prot:P38054,EcoGene:EG12367,GeneID:945191;gO_component=GO:0019866 - organelle inner membrane%3B GO:0009274 - peptidoglycan-based cell wall;Name=cusA;codon_start=1;function=putative transport%3B Not classified;gene_synonym=ECK0567%3B JW0564%3B silA%3B ybdE;locus_tag=b0575;product=copper/silver efflux system%2C membrane component;protein_…	CDS
NC_000913	602150	602153	GATC	3	601959	603335	+	ID=b0576;Dbxref=GI:16128559,ASAP:ABE-0001976,UniProtKB/Swiss-Prot:P24207,EcoGene:EG10708,GeneID:945199;gO_component=GO:0019866 - organelle inner membrane%3B GO:0009274 - peptidoglycan-based cell wall;gO_process=GO:0009063 - cellular amino acid catabolic process%3B GO:0009094 - L-phenylalanine biosynthetic process;Name=pheP;Note=phenylalanine-specific transport system;codon_start=1;function=transp…	CDS
NC_000913	602456	602459	GATC	2	601959	603335	+	ID=b0576;Dbxref=GI:16128559,ASAP:ABE-0001976,UniProtKB/Swiss-Prot:P24207,EcoGene:EG10708,GeneID:945199;gO_component=GO:0019866 - organelle inner membrane%3B GO:0009274 - peptidoglycan-based cell wall;gO_process=GO:0009063 - cellular amino acid catabolic process%3B GO:0009094 - L-phenylalanine biosynthetic process;Name=pheP;Note=phenylalanine-specific transport system;codon_start=1;function=transp…	CDS
NC_000913	603272	603275	GATC	2	601959	603335	+	ID=b0576;Dbxref=GI:16128559,ASAP:ABE-0001976,UniProtKB/Swiss-Prot:P24207,EcoGene:EG10708,GeneID:945199;gO_component=GO:0019866 - organelle inner membrane%3B GO:0009274 - peptidoglycan-based cell wall;gO_process=GO:0009063 - cellular amino acid catabolic process%3B GO:0009094 - L-phenylalanine biosynthetic process;Name=pheP;Note=phenylalanine-specific transport system;codon_start=1;function=transp…	CDS
NC_000913	603863	603866	GATC	2	603416	604663	-	ID=b0577;Dbxref=GI:16128560,ASAP:ABE-0001978,UniProtKB/Swiss-Prot:P0AAT4,EcoGene:EG12620,GeneID:946243;gO_component=GO:0042597 - periplasmic space;Name=ybdG;Note=putative transport;codon_start=1;function=transport%3B Transport of small molecules: Other;gene_synonym=ECK0569%3B JW0566%3B mscM;locus_tag=b0577;product=mechanosensitive channel protein%2C miniconductance;protein_id=NP_415109.1;transl_t…	CDS
NC_000913	604232	604235	GATC	3	603416	604663	-	ID=b0577;Dbxref=GI:16128560,ASAP:ABE-0001978,UniProtKB/Swiss-Prot:P0AAT4,EcoGene:EG12620,GeneID:946243;gO_component=GO:0042597 - periplasmic space;Name=ybdG;Note=putative transport;codon_start=1;function=transport%3B Transport of small molecules: Other;gene_synonym=ECK0569%3B JW0566%3B mscM;locus_tag=b0577;product=mechanosensitive channel protein%2C miniconductance;protein_id=NP_415109.1;transl_t…	CDS
NC_000913	604612	604615	GATC	4	603416	604663	-	ID=b0577;Dbxref=GI:16128560,ASAP:ABE-0001978,UniProtKB/Swiss-Prot:P0AAT4,EcoGene:EG12620,GeneID:946243;gO_component=GO:0042597 - periplasmic space;Name=ybdG;Note=putative transport;codon_start=1;function=transport%3B Transport of small molecules: Other;gene_synonym=ECK0569%3B JW0566%3B mscM;locus_tag=b0577;product=mechanosensitive channel protein%2C miniconductance;protein_id=NP_415109.1;transl_t…	CDS
NC_000913	604616	604619	GATC	4	603416	604663	-	ID=b0577;Dbxref=GI:16128560,ASAP:ABE-0001978,UniProtKB/Swiss-Prot:P0AAT4,EcoGene:EG12620,GeneID:946243;gO_component=GO:0042597 - periplasmic space;Name=ybdG;Note=putative transport;codon_start=1;function=transport%3B Transport of small molecules: Other;gene_synonym=ECK0569%3B JW0566%3B mscM;locus_tag=b0577;product=mechanosensitive channel protein%2C miniconductance;protein_id=NP_415109.1;transl_t…	CDS
NC_000913	604665	604668	GATC	2	603416	604663	-	ID=b0577;Dbxref=GI:16128560,ASAP:ABE-0001978,UniProtKB/Swiss-Prot:P0AAT4,EcoGene:EG12620,GeneID:946243;gO_component=GO:0042597 - periplasmic space;Name=ybdG;Note=putative transport;codon_start=1;function=transport%3B Transport of small molecules: Other;gene_synonym=ECK0569%3B JW0566%3B mscM;locus_tag=b0577;product=mechanosensitive channel protein%2C miniconductance;protein_id=NP_415109.1;transl_t…	CDS
NC_000913	604893	604896	GATC	2	604771	605424	-	ID=b0578;Dbxref=GI:16128561,ASAP:ABE-0001981,UniProtKB/Swiss-Prot:P38489,EcoGene:EG20151,GeneID:945778;eC_number=1.5.1.34;gO_process=GO:0042493 - response to drug;Name=nfsB;Note=oxygen-insensitive NAD(P)H nitroreductase;codon_start=1;experiment=N-terminus verified by Edman degradation: PMID 1472094%2C3060113%2C9298646;function=enzyme%3B Drug/analog sensitivity;gene_synonym=dprA%3B ECK0570%3B JW05…	CDS
NC_000913	605981	605984	GATC	2	605951	606199	-	ID=b0580;Dbxref=GI:16128563,ASAP:ABE-0001988,UniProtKB/Swiss-Prot:P77506,EcoGene:EG13643,GeneID:947183;Name=ybdJ;codon_start=1;gene_synonym=ECK0572%3B JW0569;locus_tag=b0580;product=DUF1158 family putative inner membrane protein;protein_id=NP_415112.1;transl_table=11;translation=length.82	CDS
NC_000913	606061	606064	GATC	2	605951	606199	-	ID=b0580;Dbxref=GI:16128563,ASAP:ABE-0001988,UniProtKB/Swiss-Prot:P77506,EcoGene:EG13643,GeneID:947183;Name=ybdJ;codon_start=1;gene_synonym=ECK0572%3B JW0569;locus_tag=b0580;product=DUF1158 family putative inner membrane protein;protein_id=NP_415112.1;transl_table=11;translation=length.82	CDS
NC_000913	609158	609161	GATC	2	608065	609177	+	ID=b0582;Dbxref=GI:16128565,ASAP:ABE-0002007,UniProtKB/Swiss-Prot:P0CF92,EcoGene:EG40012,GeneID:945200;Name=insL1;codon_start=1;function=IS%2C phage%2C Tn%3B Transposon-related functions%3B extrachromosomal%3B transposon related;gene_synonym=ECK0016;locus_tag=b0582;product=IS186 transposase;protein_id=NP_415114.1;transl_table=11;translation=length.370	CDS
NC_000913	610723	610726	GATC	3	610254	612494	-	ID=b0584;Dbxref=GI:16128567,ASAP:ABE-0002014,UniProtKB/Swiss-Prot:P05825,EcoGene:EG10293,GeneID:945193;gO_component=GO:0009279 - cell outer membrane%3B GO:0009274 - peptidoglycan-based cell wall;gO_process=GO:0006826 - iron ion transport;Name=fepA;Note=outer membrane receptor for ferric enterobactin (enterochelin) and colicins B and D;codon_start=1;function=membrane%3B Transport of small molecule…	CDS
NC_000913	610775	610778	GATC	5	610254	612494	-	ID=b0584;Dbxref=GI:16128567,ASAP:ABE-0002014,UniProtKB/Swiss-Prot:P05825,EcoGene:EG10293,GeneID:945193;gO_component=GO:0009279 - cell outer membrane%3B GO:0009274 - peptidoglycan-based cell wall;gO_process=GO:0006826 - iron ion transport;Name=fepA;Note=outer membrane receptor for ferric enterobactin (enterochelin) and colicins B and D;codon_start=1;function=membrane%3B Transport of small molecule…	CDS
NC_000913	613008	613011	GATC	2	612737	613939	+	ID=b0585;Dbxref=GI:635341462,ASAP:ABE-0002019,UniProtKB/Swiss-Prot:P13039,EcoGene:EG10299,GeneID:945181;gO_component=GO:0005737 - cytoplasm;gO_process=GO:0006826 - iron ion transport;Name=fes;Note=enterochelin esterase;codon_start=1;function=enzyme%3B Transport of small molecules: Cations;gene_synonym=ECK0577%3B JW0576;locus_tag=b0585;product=enterobactin/ferrienterobactin esterase;protein_id=NP_…	CDS
NC_000913	613966	613969	GATC	2	613942	614160	+	ID=b4511;Dbxref=GI:94541099,ASAP:ABE-0285032,UniProtKB/Swiss-Prot:P18393,EcoGene:EG14353,GeneID:1450243;gO_component=GO:0005737 - cytoplasm;Name=ybdZ;codon_start=1;function=Enzyme%3B Biosynthesis of cofactors%2C carriers: Enterochelin;gene_synonym=ECK0578%3B JW0577%3B mbtH;locus_tag=b4511;product=stimulator of EntF adenylation activity%2C MbtH-like;protein_id=YP_588441.1;transl_table=11;translati…	CDS
NC_000913	614430	614433	GATC	5	614157	618038	+	ID=b0586;Dbxref=GI:16128569,ASAP:ABE-0002021,UniProtKB/Swiss-Prot:P11454,EcoGene:EG10264,GeneID:945184;eC_number=2.7.7.-;gO_component=GO:0005737 - cytoplasm;gO_process=GO:0015937 - coenzyme A biosynthetic process%3B GO:0009239 - enterobactin biosynthetic process%3B GO:0006826 - iron ion transport%3B GO:0019184 - nonribosomal peptide biosynthetic process;Name=entF;Note=ATP-dependent serine activat…	CDS
NC_000913	616117	616120	GATC	3	614157	618038	+	ID=b0586;Dbxref=GI:16128569,ASAP:ABE-0002021,UniProtKB/Swiss-Prot:P11454,EcoGene:EG10264,GeneID:945184;eC_number=2.7.7.-;gO_component=GO:0005737 - cytoplasm;gO_process=GO:0015937 - coenzyme A biosynthetic process%3B GO:0009239 - enterobactin biosynthetic process%3B GO:0006826 - iron ion transport%3B GO:0019184 - nonribosomal peptide biosynthetic process;Name=entF;Note=ATP-dependent serine activat…	CDS
NC_000913	616728	616731	GATC	3	614157	618038	+	ID=b0586;Dbxref=GI:16128569,ASAP:ABE-0002021,UniProtKB/Swiss-Prot:P11454,EcoGene:EG10264,GeneID:945184;eC_number=2.7.7.-;gO_component=GO:0005737 - cytoplasm;gO_process=GO:0015937 - coenzyme A biosynthetic process%3B GO:0009239 - enterobactin biosynthetic process%3B GO:0006826 - iron ion transport%3B GO:0019184 - nonribosomal peptide biosynthetic process;Name=entF;Note=ATP-dependent serine activat…	CDS
NC_000913	618098	618101	GATC	2	614157	618038	+	ID=b0586;Dbxref=GI:16128569,ASAP:ABE-0002021,UniProtKB/Swiss-Prot:P11454,EcoGene:EG10264,GeneID:945184;eC_number=2.7.7.-;gO_component=GO:0005737 - cytoplasm;gO_process=GO:0015937 - coenzyme A biosynthetic process%3B GO:0009239 - enterobactin biosynthetic process%3B GO:0006826 - iron ion transport%3B GO:0019184 - nonribosomal peptide biosynthetic process;Name=entF;Note=ATP-dependent serine activat…	CDS
NC_000913	618421	618424	GATC	3	618254	619387	+	ID=b0587;Dbxref=GI:16128570,ASAP:ABE-0002023,UniProtKB/Swiss-Prot:P26266,EcoGene:EG10297,GeneID:945180;gO_component=GO:0019866 - organelle inner membrane%3B GO:0009274 - peptidoglycan-based cell wall;gO_process=GO:0006826 - iron ion transport;Name=fepE;Note=ferric enterobactin (enterochelin) transport;codon_start=1;function=transport%3B Transport of small molecules: Cations;gene_synonym=ECK0580%3…	CDS
NC_000913	618504	618507	GATC	2	618254	619387	+	ID=b0587;Dbxref=GI:16128570,ASAP:ABE-0002023,UniProtKB/Swiss-Prot:P26266,EcoGene:EG10297,GeneID:945180;gO_component=GO:0019866 - organelle inner membrane%3B GO:0009274 - peptidoglycan-based cell wall;gO_process=GO:0006826 - iron ion transport;Name=fepE;Note=ferric enterobactin (enterochelin) transport;codon_start=1;function=transport%3B Transport of small molecules: Cations;gene_synonym=ECK0580%3…	CDS
NC_000913	618548	618551	GATC	3	618254	619387	+	ID=b0587;Dbxref=GI:16128570,ASAP:ABE-0002023,UniProtKB/Swiss-Prot:P26266,EcoGene:EG10297,GeneID:945180;gO_component=GO:0019866 - organelle inner membrane%3B GO:0009274 - peptidoglycan-based cell wall;gO_process=GO:0006826 - iron ion transport;Name=fepE;Note=ferric enterobactin (enterochelin) transport;codon_start=1;function=transport%3B Transport of small molecules: Cations;gene_synonym=ECK0580%3…	CDS
NC_000913	618677	618680	GATC	2	618254	619387	+	ID=b0587;Dbxref=GI:16128570,ASAP:ABE-0002023,UniProtKB/Swiss-Prot:P26266,EcoGene:EG10297,GeneID:945180;gO_component=GO:0019866 - organelle inner membrane%3B GO:0009274 - peptidoglycan-based cell wall;gO_process=GO:0006826 - iron ion transport;Name=fepE;Note=ferric enterobactin (enterochelin) transport;codon_start=1;function=transport%3B Transport of small molecules: Cations;gene_synonym=ECK0580%3…	CDS
NC_000913	618889	618892	GATC	4	618254	619387	+	ID=b0587;Dbxref=GI:16128570,ASAP:ABE-0002023,UniProtKB/Swiss-Prot:P26266,EcoGene:EG10297,GeneID:945180;gO_component=GO:0019866 - organelle inner membrane%3B GO:0009274 - peptidoglycan-based cell wall;gO_process=GO:0006826 - iron ion transport;Name=fepE;Note=ferric enterobactin (enterochelin) transport;codon_start=1;function=transport%3B Transport of small molecules: Cations;gene_synonym=ECK0580%3…	CDS
NC_000913	619279	619282	GATC	2	618254	619387	+	ID=b0587;Dbxref=GI:16128570,ASAP:ABE-0002023,UniProtKB/Swiss-Prot:P26266,EcoGene:EG10297,GeneID:945180;gO_component=GO:0019866 - organelle inner membrane%3B GO:0009274 - peptidoglycan-based cell wall;gO_process=GO:0006826 - iron ion transport;Name=fepE;Note=ferric enterobactin (enterochelin) transport;codon_start=1;function=transport%3B Transport of small molecules: Cations;gene_synonym=ECK0580%3…	CDS
NC_000913	619435	619438	GATC	2	619384	620199	-	ID=b0588;Dbxref=GI:16128571,ASAP:ABE-0002025,UniProtKB/Swiss-Prot:P23878,EcoGene:EG10295,GeneID:945201;gO_component=GO:0005737 - cytoplasm;gO_process=GO:0006826 - iron ion transport;Name=fepC;Note=ATP-binding component of ferric enterobactin transport;codon_start=1;function=transport%3B Transport of small molecules: Cations;gene_synonym=ECK0581%3B JW0580;locus_tag=b0588;product=ferrienterobactin …	CDS
NC_000913	619459	619462	GATC	3	619384	620199	-	ID=b0588;Dbxref=GI:16128571,ASAP:ABE-0002025,UniProtKB/Swiss-Prot:P23878,EcoGene:EG10295,GeneID:945201;gO_component=GO:0005737 - cytoplasm;gO_process=GO:0006826 - iron ion transport;Name=fepC;Note=ATP-binding component of ferric enterobactin transport;codon_start=1;function=transport%3B Transport of small molecules: Cations;gene_synonym=ECK0581%3B JW0580;locus_tag=b0588;product=ferrienterobactin …	CDS
NC_000913	620103	620106	GATC	2	619384	620199	-	ID=b0588;Dbxref=GI:16128571,ASAP:ABE-0002025,UniProtKB/Swiss-Prot:P23878,EcoGene:EG10295,GeneID:945201;gO_component=GO:0005737 - cytoplasm;gO_process=GO:0006826 - iron ion transport;Name=fepC;Note=ATP-binding component of ferric enterobactin transport;codon_start=1;function=transport%3B Transport of small molecules: Cations;gene_synonym=ECK0581%3B JW0580;locus_tag=b0588;product=ferrienterobactin …	CDS
NC_000913	621358	621361	GATC	2	621185	622189	-	ID=b0590;Dbxref=GI:16128573,ASAP:ABE-0002031,UniProtKB/Swiss-Prot:P23876,EcoGene:EG10296,GeneID:945214;gO_component=GO:0019866 - organelle inner membrane%3B GO:0009274 - peptidoglycan-based cell wall;gO_process=GO:0006826 - iron ion transport;Name=fepD;Note=ferric enterobactin (enterochelin) transport%3B membrane component of ABC superfamily;codon_start=1;function=transport%3B Transport of small …	CDS
NC_000913	622227	622230	GATC	3658	621185	622189	-	ID=b0590;Dbxref=GI:16128573,ASAP:ABE-0002031,UniProtKB/Swiss-Prot:P23876,EcoGene:EG10296,GeneID:945214;gO_component=GO:0019866 - organelle inner membrane%3B GO:0009274 - peptidoglycan-based cell wall;gO_process=GO:0006826 - iron ion transport;Name=fepD;Note=ferric enterobactin (enterochelin) transport%3B membrane component of ABC superfamily;codon_start=1;function=transport%3B Transport of small …	CDS
NC_000913	623189	623192	GATC	3	622300	623550	+	ID=b0591;Dbxref=GI:16128574,ASAP:ABE-0002036,UniProtKB/Swiss-Prot:P24077,EcoGene:EG11104,GeneID:946268;gO_component=GO:0019866 - organelle inner membrane%3B GO:0009274 - peptidoglycan-based cell wall;Name=entS;Note=putative transport;codon_start=1;function=putative transport%3B Not classified;gene_synonym=ECK0584%3B JW0583%3B ybdA;locus_tag=b0591;product=enterobactin exporter%2C iron-regulated;pr…	CDS
NC_000913	626666	626669	GATC	2	626070	627680	+	ID=b0594;Dbxref=GI:16128577,ASAP:ABE-0002049,UniProtKB/Swiss-Prot:P10378,EcoGene:EG10263,GeneID:947426;eC_number=2.7.7.58;gO_component=GO:0005737 - cytoplasm%3B GO:0009274 - peptidoglycan-based cell wall;gO_process=GO:0009239 - enterobactin biosynthetic process%3B GO:0019184 - nonribosomal peptide biosynthetic process;Name=entE;Note=2%2C3-dihydroxybenzoate-AMP ligase;codon_start=1;function=enzyme…	CDS
NC_000913	626794	626797	GATC	2	626070	627680	+	ID=b0594;Dbxref=GI:16128577,ASAP:ABE-0002049,UniProtKB/Swiss-Prot:P10378,EcoGene:EG10263,GeneID:947426;eC_number=2.7.7.58;gO_component=GO:0005737 - cytoplasm%3B GO:0009274 - peptidoglycan-based cell wall;gO_process=GO:0009239 - enterobactin biosynthetic process%3B GO:0019184 - nonribosomal peptide biosynthetic process;Name=entE;Note=2%2C3-dihydroxybenzoate-AMP ligase;codon_start=1;function=enzyme…	CDS
NC_000913	627366	627369	GATC	4	626070	627680	+	ID=b0594;Dbxref=GI:16128577,ASAP:ABE-0002049,UniProtKB/Swiss-Prot:P10378,EcoGene:EG10263,GeneID:947426;eC_number=2.7.7.58;gO_component=GO:0005737 - cytoplasm%3B GO:0009274 - peptidoglycan-based cell wall;gO_process=GO:0009239 - enterobactin biosynthetic process%3B GO:0019184 - nonribosomal peptide biosynthetic process;Name=entE;Note=2%2C3-dihydroxybenzoate-AMP ligase;codon_start=1;function=enzyme…	CDS
NC_000913	627440	627443	GATC	4	626070	627680	+	ID=b0594;Dbxref=GI:16128577,ASAP:ABE-0002049,UniProtKB/Swiss-Prot:P10378,EcoGene:EG10263,GeneID:947426;eC_number=2.7.7.58;gO_component=GO:0005737 - cytoplasm%3B GO:0009274 - peptidoglycan-based cell wall;gO_process=GO:0009239 - enterobactin biosynthetic process%3B GO:0019184 - nonribosomal peptide biosynthetic process;Name=entE;Note=2%2C3-dihydroxybenzoate-AMP ligase;codon_start=1;function=enzyme…	CDS
NC_000913	629986	629989	GATC	4	629894	631999	+	ID=b0598;Dbxref=GI:16128581,ASAP:ABE-0002061,UniProtKB/Swiss-Prot:P15078,EcoGene:EG10167,GeneID:945213;gO_component=GO:0019866 - organelle inner membrane%3B GO:0009274 - peptidoglycan-based cell wall;gO_process=GO:0042594 - response to starvation;Name=cstA;codon_start=1;function=putative transport%3B Not classified;gene_synonym=dppG?%3B ECK0591%3B JW0590%3B ybdC;locus_tag=b0598;product=carbon sta…	CDS
NC_000913	631202	631205	GATC	2	629894	631999	+	ID=b0598;Dbxref=GI:16128581,ASAP:ABE-0002061,UniProtKB/Swiss-Prot:P15078,EcoGene:EG10167,GeneID:945213;gO_component=GO:0019866 - organelle inner membrane%3B GO:0009274 - peptidoglycan-based cell wall;gO_process=GO:0042594 - response to starvation;Name=cstA;codon_start=1;function=putative transport%3B Not classified;gene_synonym=dppG?%3B ECK0591%3B JW0590%3B ybdC;locus_tag=b0598;product=carbon sta…	CDS
NC_000913	631753	631756	GATC	3	629894	631999	+	ID=b0598;Dbxref=GI:16128581,ASAP:ABE-0002061,UniProtKB/Swiss-Prot:P15078,EcoGene:EG10167,GeneID:945213;gO_component=GO:0019866 - organelle inner membrane%3B GO:0009274 - peptidoglycan-based cell wall;gO_process=GO:0042594 - response to starvation;Name=cstA;codon_start=1;function=putative transport%3B Not classified;gene_synonym=dppG?%3B ECK0591%3B JW0590%3B ybdC;locus_tag=b0598;product=carbon sta…	CDS
NC_000913	631910	631913	GATC	2	629894	631999	+	ID=b0598;Dbxref=GI:16128581,ASAP:ABE-0002061,UniProtKB/Swiss-Prot:P15078,EcoGene:EG10167,GeneID:945213;gO_component=GO:0019866 - organelle inner membrane%3B GO:0009274 - peptidoglycan-based cell wall;gO_process=GO:0042594 - response to starvation;Name=cstA;codon_start=1;function=putative transport%3B Not classified;gene_synonym=dppG?%3B ECK0591%3B JW0590%3B ybdC;locus_tag=b0598;product=carbon sta…	CDS
NC_000913	634297	634300	GATC	3	633586	634746	+	ID=b0600;Dbxref=GI:16128583,ASAP:ABE-0002069,UniProtKB/Swiss-Prot:P77806,EcoGene:EG13531,GeneID:945211;eC_number=2.6.1.-;gO_process=GO:0008152 - metabolic process;Name=ybdL;Note=PLP-dependent methionine aminotransferase;codon_start=1;function=putative enzyme%3B Not classified;gene_synonym=ECK0594%3B JW0593;locus_tag=b0600;product=methionine aminotransferase%2C PLP-dependent;protein_id=NP_415133.1…	CDS
NC_000913	635007	635010	GATC	2	634747	635376	-	ID=b0601;Dbxref=GI:16128584,ASAP:ABE-0002071,UniProtKB/Swiss-Prot:P77174,EcoGene:EG13532,GeneID:945206;Name=ybdM;codon_start=1;gene_synonym=ECK0595%3B JW0594;locus_tag=b0601;product=Spo0J family protein%2C ParB-like nuclease domain;protein_id=NP_415134.1;transl_table=11;translation=length.209	CDS
NC_000913	635564	635567	GATC	3	635349	636569	-	ID=b0602;Dbxref=GI:16128585,ASAP:ABE-0002073,UniProtKB/Swiss-Prot:P77216,EcoGene:EG13533,GeneID:945205;Name=ybdN;codon_start=1;gene_synonym=ECK0596%3B JW0595;locus_tag=b0602;product=PAPS reductase-like domain protein;protein_id=NP_415135.1;transl_table=11;translation=length.406	CDS
NC_000913	636599	636602	GATC	4	635349	636569	-	ID=b0602;Dbxref=GI:16128585,ASAP:ABE-0002073,UniProtKB/Swiss-Prot:P77216,EcoGene:EG13533,GeneID:945205;Name=ybdN;codon_start=1;gene_synonym=ECK0596%3B JW0595;locus_tag=b0602;product=PAPS reductase-like domain protein;protein_id=NP_415135.1;transl_table=11;translation=length.406	CDS
NC_000913	636608	636611	GATC	3	635349	636569	-	ID=b0602;Dbxref=GI:16128585,ASAP:ABE-0002073,UniProtKB/Swiss-Prot:P77216,EcoGene:EG13533,GeneID:945205;Name=ybdN;codon_start=1;gene_synonym=ECK0596%3B JW0595;locus_tag=b0602;product=PAPS reductase-like domain protein;protein_id=NP_415135.1;transl_table=11;translation=length.406	CDS
NC_000913	637142	637145	GATC	6	636716	637618	-	ID=b0603;Dbxref=GI:16128586,ASAP:ABE-0002077,UniProtKB/Swiss-Prot:P77746,EcoGene:EG13534,GeneID:945216;gO_process=GO:0006355 - regulation of transcription%2C DNA-dependent%3B GO:0006350 - transcription;Name=ybdO;Note=putative transcriptional regulator LYSR-type;codon_start=1;function=putative regulator%3B Not classified;gene_synonym=ECK0597%3B JW0596;locus_tag=b0603;product=putative DNA-binding t…	CDS
NC_000913	637268	637271	GATC	3	636716	637618	-	ID=b0603;Dbxref=GI:16128586,ASAP:ABE-0002077,UniProtKB/Swiss-Prot:P77746,EcoGene:EG13534,GeneID:945216;gO_process=GO:0006355 - regulation of transcription%2C DNA-dependent%3B GO:0006350 - transcription;Name=ybdO;Note=putative transcriptional regulator LYSR-type;codon_start=1;function=putative regulator%3B Not classified;gene_synonym=ECK0597%3B JW0596;locus_tag=b0603;product=putative DNA-binding t…	CDS
NC_000913	637862	637865	GATC	4	637827	638573	-	ID=b0604;Dbxref=GI:90111151,ASAP:ABE-0002084,UniProtKB/Swiss-Prot:P77202,EcoGene:EG13535,GeneID:945224;eC_number=5.3.4.1;gO_component=GO:0042597 - periplasmic space;gO_process=GO:0006457 - protein folding;Name=dsbG;Note=thiol:disulfide interchange protein;codon_start=1;function=enzyme%3B Central intermediary metabolism: Pool%2C multipurpose conversions;gene_synonym=ECK0598%3B JW0597%3B ybdP;locus…	CDS
NC_000913	638060	638063	GATC	7	637827	638573	-	ID=b0604;Dbxref=GI:90111151,ASAP:ABE-0002084,UniProtKB/Swiss-Prot:P77202,EcoGene:EG13535,GeneID:945224;eC_number=5.3.4.1;gO_component=GO:0042597 - periplasmic space;gO_process=GO:0006457 - protein folding;Name=dsbG;Note=thiol:disulfide interchange protein;codon_start=1;function=enzyme%3B Central intermediary metabolism: Pool%2C multipurpose conversions;gene_synonym=ECK0598%3B JW0597%3B ybdP;locus…	CDS
NC_000913	638204	638207	GATC	2	637827	638573	-	ID=b0604;Dbxref=GI:90111151,ASAP:ABE-0002084,UniProtKB/Swiss-Prot:P77202,EcoGene:EG13535,GeneID:945224;eC_number=5.3.4.1;gO_component=GO:0042597 - periplasmic space;gO_process=GO:0006457 - protein folding;Name=dsbG;Note=thiol:disulfide interchange protein;codon_start=1;function=enzyme%3B Central intermediary metabolism: Pool%2C multipurpose conversions;gene_synonym=ECK0598%3B JW0597%3B ybdP;locus…	CDS
NC_000913	638647	638650	GATC	4	637827	638573	-	ID=b0604;Dbxref=GI:90111151,ASAP:ABE-0002084,UniProtKB/Swiss-Prot:P77202,EcoGene:EG13535,GeneID:945224;eC_number=5.3.4.1;gO_component=GO:0042597 - periplasmic space;gO_process=GO:0006457 - protein folding;Name=dsbG;Note=thiol:disulfide interchange protein;codon_start=1;function=enzyme%3B Central intermediary metabolism: Pool%2C multipurpose conversions;gene_synonym=ECK0598%3B JW0597%3B ybdP;locus…	CDS
NC_000913	639950	639953	GATC	3	639753	641318	+	ID=b0606;Dbxref=GI:90111152,ASAP:ABE-0002093,UniProtKB/Swiss-Prot:P35340,EcoGene:EG11385,GeneID:947540;eC_number=1.11.1.15;gO_process=GO:0006805 - xenobiotic metabolic process;Name=ahpF;Note=alkyl hydroperoxide reductase%2C F52a subunit%3B detoxification of hydroperoxides;codon_start=1;function=enzyme%3B Detoxification;gene_synonym=ECK0600%3B JW0599;locus_tag=b0606;product=alkyl hydroperoxide red…	CDS
NC_000913	640755	640758	GATC	8	639753	641318	+	ID=b0606;Dbxref=GI:90111152,ASAP:ABE-0002093,UniProtKB/Swiss-Prot:P35340,EcoGene:EG11385,GeneID:947540;eC_number=1.11.1.15;gO_process=GO:0006805 - xenobiotic metabolic process;Name=ahpF;Note=alkyl hydroperoxide reductase%2C F52a subunit%3B detoxification of hydroperoxides;codon_start=1;function=enzyme%3B Detoxification;gene_synonym=ECK0600%3B JW0599;locus_tag=b0606;product=alkyl hydroperoxide red…	CDS
NC_000913	640929	640932	GATC	2	639753	641318	+	ID=b0606;Dbxref=GI:90111152,ASAP:ABE-0002093,UniProtKB/Swiss-Prot:P35340,EcoGene:EG11385,GeneID:947540;eC_number=1.11.1.15;gO_process=GO:0006805 - xenobiotic metabolic process;Name=ahpF;Note=alkyl hydroperoxide reductase%2C F52a subunit%3B detoxification of hydroperoxides;codon_start=1;function=enzyme%3B Detoxification;gene_synonym=ECK0600%3B JW0599;locus_tag=b0606;product=alkyl hydroperoxide red…	CDS
NC_000913	641582	641585	GATC	2	641439	641867	-	ID=b0607;Dbxref=GI:16128590,ASAP:ABE-0002095,UniProtKB/Swiss-Prot:P39177,EcoGene:EG12683,GeneID:945229;Name=uspG;codon_start=1;experiment=N-terminus verified by Edman degradation: PMID 8740179%2C9298646%2C9600841;gene_synonym=ECK0601%3B JW0600%3B UP12%3B ybdQ%3B yzzU;locus_tag=b0607;product=universal stress protein UP12;protein_id=NP_415140.1;transl_table=11;translation=length.142	CDS
NC_000913	641627	641630	GATC	5	641439	641867	-	ID=b0607;Dbxref=GI:16128590,ASAP:ABE-0002095,UniProtKB/Swiss-Prot:P39177,EcoGene:EG12683,GeneID:945229;Name=uspG;codon_start=1;experiment=N-terminus verified by Edman degradation: PMID 8740179%2C9298646%2C9600841;gene_synonym=ECK0601%3B JW0600%3B UP12%3B ybdQ%3B yzzU;locus_tag=b0607;product=universal stress protein UP12;protein_id=NP_415140.1;transl_table=11;translation=length.142	CDS
NC_000913	644844	644847	GATC	2	644197	645003	-	ID=b0611;Dbxref=GI:16128594,ASAP:ABE-0002107,UniProtKB/Swiss-Prot:P21338,EcoGene:EG10856,GeneID:949065;eC_number=3.1.27.6;gO_component=GO:0005737 - cytoplasm;gO_process=GO:0006401 - RNA catabolic process;Name=rna;Note=RNase I%2C cleaves phosphodiester bond between any two nucleotides;codon_start=1;function=enzyme%3B Degradation of RNA;gene_synonym=ECK0604%3B JW0603%3B rnsA;locus_tag=b0611;product…	CDS
NC_000913	646313	646316	GATC	2	645117	646580	-	ID=b0612;Dbxref=GI:16128595,ASAP:ABE-0002110,UniProtKB/Swiss-Prot:P0AE74,EcoGene:EG13538,GeneID:949070;gO_component=GO:0019866 - organelle inner membrane%3B GO:0009274 - peptidoglycan-based cell wall;gO_process=GO:0016052 - carbohydrate catabolic process;Name=citT;codon_start=1;function=putative membrane%3B Not classified;gene_synonym=ECK0605%3B JW0604%3B ybdS;locus_tag=b0612;product=citrate/succ…	CDS
NC_000913	646735	646738	GATC	2	646631	647509	-	ID=b0613;Dbxref=GI:16128596,ASAP:ABE-0002114,UniProtKB/Swiss-Prot:P77231,EcoGene:EG13539,GeneID:946395;eC_number=2.4.2.52;gO_process=GO:0006412 - translation;Name=citG;codon_start=1;gene_synonym=ECK0606%3B JW0605%3B ybdT;locus_tag=b0613;product=2-(5''-triphosphoribosyl)-3'-dephosphocoenzyme-A synthase;protein_id=NP_415146.1;transl_table=11;translation=length.292	CDS
NC_000913	646844	646847	GATC	3	646631	647509	-	ID=b0613;Dbxref=GI:16128596,ASAP:ABE-0002114,UniProtKB/Swiss-Prot:P77231,EcoGene:EG13539,GeneID:946395;eC_number=2.4.2.52;gO_process=GO:0006412 - translation;Name=citG;codon_start=1;gene_synonym=ECK0606%3B JW0605%3B ybdT;locus_tag=b0613;product=2-(5''-triphosphoribosyl)-3'-dephosphocoenzyme-A synthase;protein_id=NP_415146.1;transl_table=11;translation=length.292	CDS
NC_000913	646900	646903	GATC	7	646631	647509	-	ID=b0613;Dbxref=GI:16128596,ASAP:ABE-0002114,UniProtKB/Swiss-Prot:P77231,EcoGene:EG13539,GeneID:946395;eC_number=2.4.2.52;gO_process=GO:0006412 - translation;Name=citG;codon_start=1;gene_synonym=ECK0606%3B JW0605%3B ybdT;locus_tag=b0613;product=2-(5''-triphosphoribosyl)-3'-dephosphocoenzyme-A synthase;protein_id=NP_415146.1;transl_table=11;translation=length.292	CDS
NC_000913	647395	647398	GATC	2	646631	647509	-	ID=b0613;Dbxref=GI:16128596,ASAP:ABE-0002114,UniProtKB/Swiss-Prot:P77231,EcoGene:EG13539,GeneID:946395;eC_number=2.4.2.52;gO_process=GO:0006412 - translation;Name=citG;codon_start=1;gene_synonym=ECK0606%3B JW0605%3B ybdT;locus_tag=b0613;product=2-(5''-triphosphoribosyl)-3'-dephosphocoenzyme-A synthase;protein_id=NP_415146.1;transl_table=11;translation=length.292	CDS
NC_000913	648255	648258	GATC	2	648179	648383	+	ID=GenBank:STS:NC_000913:648179:648383;Dbxref=UniSTS:154731;standard_name=D13S1472	STS
NC_000913	649143	649146	GATC	2	648039	649571	-	ID=b0615;Dbxref=GI:16128598,ASAP:ABE-0002119,UniProtKB/Swiss-Prot:P75726,EcoGene:EG13541,GeneID:945230;eC_number=2.8.3.10,4.1.3.6;gO_component=GO:0005737 - cytoplasm;Name=citF;Note=citrate lyase alpha chain;codon_start=1;function=enzyme%3B Central intermediary metabolism: Pool%2C multipurpose conversions;gene_synonym=ECK0608%3B JW5087%3B ybdV;locus_tag=b0615;product=citrate lyase%2C citrate-ACP t…	CDS
NC_000913	649776	649779	GATC	6	649582	650490	-	ID=b0616;Dbxref=GI:90111153,ASAP:ABE-0002122,UniProtKB/Swiss-Prot:P0A9I1,EcoGene:EG13542,GeneID:945406;eC_number=4.1.3.34,4.1.3.6;gO_component=GO:0005737 - cytoplasm;Name=citE;codon_start=1;function=enzyme%3B Central intermediary metabolism: Pool%2C multipurpose conversions;gene_synonym=ECK0609%3B JW0608%3B ybdW;locus_tag=b0616;product=citrate lyase%2C citryl-ACP lyase (beta) subunit;protein_id=N…	CDS
NC_000913	649795	649798	GATC	2	649582	650490	-	ID=b0616;Dbxref=GI:90111153,ASAP:ABE-0002122,UniProtKB/Swiss-Prot:P0A9I1,EcoGene:EG13542,GeneID:945406;eC_number=4.1.3.34,4.1.3.6;gO_component=GO:0005737 - cytoplasm;Name=citE;codon_start=1;function=enzyme%3B Central intermediary metabolism: Pool%2C multipurpose conversions;gene_synonym=ECK0609%3B JW0608%3B ybdW;locus_tag=b0616;product=citrate lyase%2C citryl-ACP lyase (beta) subunit;protein_id=N…	CDS
NC_000913	650017	650020	GATC	2	649582	650490	-	ID=b0616;Dbxref=GI:90111153,ASAP:ABE-0002122,UniProtKB/Swiss-Prot:P0A9I1,EcoGene:EG13542,GeneID:945406;eC_number=4.1.3.34,4.1.3.6;gO_component=GO:0005737 - cytoplasm;Name=citE;codon_start=1;function=enzyme%3B Central intermediary metabolism: Pool%2C multipurpose conversions;gene_synonym=ECK0609%3B JW0608%3B ybdW;locus_tag=b0616;product=citrate lyase%2C citryl-ACP lyase (beta) subunit;protein_id=N…	CDS
NC_000913	652151	652154	GATC	4	652235	653893	+	ID=b0619;Dbxref=GI:16128602,ASAP:ABE-0002129,UniProtKB/Swiss-Prot:P77510,EcoGene:EG13646,GeneID:945233;gO_component=GO:0019866 - organelle inner membrane%3B GO:0009274 - peptidoglycan-based cell wall;gO_process=GO:0006464 - protein modification process;Name=citA;Note=putative sensor-type protein;codon_start=1;function=regulator%3B Degradation of small molecules: Carbon compounds;gene_synonym=criS…	CDS
NC_000913	652846	652849	GATC	2	652235	653893	+	ID=b0619;Dbxref=GI:16128602,ASAP:ABE-0002129,UniProtKB/Swiss-Prot:P77510,EcoGene:EG13646,GeneID:945233;gO_component=GO:0019866 - organelle inner membrane%3B GO:0009274 - peptidoglycan-based cell wall;gO_process=GO:0006464 - protein modification process;Name=citA;Note=putative sensor-type protein;codon_start=1;function=regulator%3B Degradation of small molecules: Carbon compounds;gene_synonym=criS…	CDS
NC_000913	653050	653053	GATC	3	652235	653893	+	ID=b0619;Dbxref=GI:16128602,ASAP:ABE-0002129,UniProtKB/Swiss-Prot:P77510,EcoGene:EG13646,GeneID:945233;gO_component=GO:0019866 - organelle inner membrane%3B GO:0009274 - peptidoglycan-based cell wall;gO_process=GO:0006464 - protein modification process;Name=citA;Note=putative sensor-type protein;codon_start=1;function=regulator%3B Degradation of small molecules: Carbon compounds;gene_synonym=criS…	CDS
NC_000913	653602	653605	GATC	3	652235	653893	+	ID=b0619;Dbxref=GI:16128602,ASAP:ABE-0002129,UniProtKB/Swiss-Prot:P77510,EcoGene:EG13646,GeneID:945233;gO_component=GO:0019866 - organelle inner membrane%3B GO:0009274 - peptidoglycan-based cell wall;gO_process=GO:0006464 - protein modification process;Name=citA;Note=putative sensor-type protein;codon_start=1;function=regulator%3B Degradation of small molecules: Carbon compounds;gene_synonym=criS…	CDS
NC_000913	653885	653888	GATC	4	653862	654542	+	ID=b0620;Dbxref=GI:16128603,ASAP:ABE-0002131,UniProtKB/Swiss-Prot:P0AEF4,EcoGene:EG13544,GeneID:947008;gO_component=GO:0005737 - cytoplasm;gO_function=GO:0016563 - transcription activator activity;gO_process=GO:0006350 - transcription;Name=citB;Note=sequence similarity to Shigella regulator;codon_start=1;function=regulator%3B Degradation of small molecules: Carbon compounds;gene_synonym=criR%3B d…	CDS
NC_000913	655390	655393	GATC	2	654583	655968	-	ID=b0621;Dbxref=GI:16128604,ASAP:ABE-0002133,UniProtKB/Swiss-Prot:P0ABP3,EcoGene:EG13545,GeneID:945000;gO_component=GO:0019866 - organelle inner membrane%3B GO:0009274 - peptidoglycan-based cell wall;gO_process=GO:0016052 - carbohydrate catabolic process;Name=dcuC;Note=transport of dicarboxylates;codon_start=1;function=transport%3B Transport of small molecules: Carbohydrates%2C organic acids%2C a…	CDS
NC_000913	656060	656063	GATC	4	654583	655968	-	ID=b0621;Dbxref=GI:16128604,ASAP:ABE-0002133,UniProtKB/Swiss-Prot:P0ABP3,EcoGene:EG13545,GeneID:945000;gO_component=GO:0019866 - organelle inner membrane%3B GO:0009274 - peptidoglycan-based cell wall;gO_process=GO:0016052 - carbohydrate catabolic process;Name=dcuC;Note=transport of dicarboxylates;codon_start=1;function=transport%3B Transport of small molecules: Carbohydrates%2C organic acids%2C a…	CDS
NC_000913	657532	657535	GATC	2	657555	657938	-	ID=b0624;Dbxref=GI:16128607,ASAP:ABE-0002144,UniProtKB/Swiss-Prot:P37002,EcoGene:EG12209,GeneID:945798;gO_component=GO:0009274 - peptidoglycan-based cell wall;Name=flc;codon_start=1;gene_synonym=crcB%3B ECK0617%3B fluC%3B JW0619%3B ybeI;locus_tag=b0624;product=fluoride efflux channel%2C dual topology membrane protein;protein_id=NP_415157.1;transl_table=11;translation=length.127	CDS
NC_000913	657631	657634	GATC	3	657555	657938	-	ID=b0624;Dbxref=GI:16128607,ASAP:ABE-0002144,UniProtKB/Swiss-Prot:P37002,EcoGene:EG12209,GeneID:945798;gO_component=GO:0009274 - peptidoglycan-based cell wall;Name=flc;codon_start=1;gene_synonym=crcB%3B ECK0617%3B fluC%3B JW0619%3B ybeI;locus_tag=b0624;product=fluoride efflux channel%2C dual topology membrane protein;protein_id=NP_415157.1;transl_table=11;translation=length.127	CDS
NC_000913	657989	657992	GATC	3	658031	658225	+	ID=b4581;Dbxref=ASAP:ABE-0002148,ASAP:ABE-0002150,ASAP:ABE-0285113,UniProtKB/Swiss-Prot:P39874,EcoGene:EG13162,GeneID:4056041;Name=ybeM;Note=pseudogene%2C C-N hydrolase superfamily homology%3Bputative enzyme%3B Not classified%3B putative amidase;codon_start=1;gene_synonym=ECK0618%3B JW0620%3B ybeH;locus_tag=b4581;pseudo=_no_value;transl_table=11	pseudogenic_exon
NC_000913	658577	658580	GATC	2	658225	658818	+	ID=b4581;Dbxref=ASAP:ABE-0002148,ASAP:ABE-0002150,ASAP:ABE-0285113,UniProtKB/Swiss-Prot:P39874,EcoGene:EG13162,GeneID:4056041;Name=ybeM;Note=pseudogene%2C C-N hydrolase superfamily homology%3Bputative enzyme%3B Not classified%3B putative amidase;codon_start=1;gene_synonym=ECK0618%3B JW0620%3B ybeH;locus_tag=b4581;pseudo=_no_value;transl_table=11	pseudogenic_exon
NC_000913	659115	659118	GATC	4	658947	659150	+	ID=b0627;Dbxref=GI:16128610,ASAP:ABE-0002153,UniProtKB/Swiss-Prot:P0A843,EcoGene:EG11305,GeneID:945228;gO_component=GO:0019866 - organelle inner membrane%3B GO:0009274 - peptidoglycan-based cell wall;Name=tatE;codon_start=1;gene_synonym=ECK0620%3B JW0622%3B ybeC;locus_tag=b0627;product=TatABCE protein translocation system subunit;protein_id=NP_415160.1;transl_table=11;translation=length.67	CDS
NC_000913	660469	660472	GATC	4	660425	661378	-	ID=b0629;Dbxref=GI:90111155,ASAP:ABE-0002158,UniProtKB/Swiss-Prot:P30979,EcoGene:EG11594,GeneID:945219;gO_function=GO:0016563 - transcription activator activity%3B GO:0016564 - transcription repressor activity;gO_process=GO:0006350 - transcription;Name=ybeF;Note=putative transcriptional regulator LYSR-type;codon_start=1;function=putative regulator%3B Not classified;gene_synonym=ECK0622%3B JW0624;…	CDS
NC_000913	660875	660878	GATC	2	660425	661378	-	ID=b0629;Dbxref=GI:90111155,ASAP:ABE-0002158,UniProtKB/Swiss-Prot:P30979,EcoGene:EG11594,GeneID:945219;gO_function=GO:0016563 - transcription activator activity%3B GO:0016564 - transcription repressor activity;gO_process=GO:0006350 - transcription;Name=ybeF;Note=putative transcriptional regulator LYSR-type;codon_start=1;function=putative regulator%3B Not classified;gene_synonym=ECK0622%3B JW0624;…	CDS
NC_000913	661216	661219	GATC	2	660425	661378	-	ID=b0629;Dbxref=GI:90111155,ASAP:ABE-0002158,UniProtKB/Swiss-Prot:P30979,EcoGene:EG11594,GeneID:945219;gO_function=GO:0016563 - transcription activator activity%3B GO:0016564 - transcription repressor activity;gO_process=GO:0006350 - transcription;Name=ybeF;Note=putative transcriptional regulator LYSR-type;codon_start=1;function=putative regulator%3B Not classified;gene_synonym=ECK0622%3B JW0624;…	CDS
NC_000913	661241	661244	GATC	6	660425	661378	-	ID=b0629;Dbxref=GI:90111155,ASAP:ABE-0002158,UniProtKB/Swiss-Prot:P30979,EcoGene:EG11594,GeneID:945219;gO_function=GO:0016563 - transcription activator activity%3B GO:0016564 - transcription repressor activity;gO_process=GO:0006350 - transcription;Name=ybeF;Note=putative transcriptional regulator LYSR-type;codon_start=1;function=putative regulator%3B Not classified;gene_synonym=ECK0622%3B JW0624;…	CDS
NC_000913	662068	662071	GATC	2	661637	662278	-	ID=b0630;Dbxref=GI:90111156,ASAP:ABE-0002160,UniProtKB/Swiss-Prot:P60720,EcoGene:EG11591,GeneID:945217;eC_number=2.3.1.-;gO_process=GO:0009107 - lipoate biosynthetic process;Name=lipB;Note=protein of lipoate biosynthesis;codon_start=1;function=enzyme%3B Biosynthesis of cofactors%2C carriers: Lipoate;gene_synonym=cde%3B ECK0623%3B JW5089;locus_tag=b0630;product=octanoyltransferase%3B octanoyl-[ACP…	CDS
NC_000913	662078	662081	GATC	3	661637	662278	-	ID=b0630;Dbxref=GI:90111156,ASAP:ABE-0002160,UniProtKB/Swiss-Prot:P60720,EcoGene:EG11591,GeneID:945217;eC_number=2.3.1.-;gO_process=GO:0009107 - lipoate biosynthetic process;Name=lipB;Note=protein of lipoate biosynthesis;codon_start=1;function=enzyme%3B Biosynthesis of cofactors%2C carriers: Lipoate;gene_synonym=cde%3B ECK0623%3B JW5089;locus_tag=b0630;product=octanoyltransferase%3B octanoyl-[ACP…	CDS
NC_000913	662555	662558	GATC	5	662379	662642	-	ID=b0631;Dbxref=GI:16128614,ASAP:ABE-0002162,UniProtKB/Swiss-Prot:P0A8J4,EcoGene:EG11592,GeneID:945220;Name=ybeD;codon_start=1;gene_synonym=ECK0624%3B JW0626;locus_tag=b0631;product=UPF0250 family protein;protein_id=NP_415164.1;transl_table=11;translation=length.87	CDS
NC_000913	663568	663571	GATC	4	662752	663963	-	ID=b0632;Dbxref=GI:16128615,ASAP:ABE-0002168,UniProtKB/Swiss-Prot:P0AEB2,EcoGene:EG10201,GeneID:945222;eC_number=3.4.16.4;gO_component=GO:0019866 - organelle inner membrane;gO_process=GO:0042493 - response to drug;Name=dacA;Note=D-alanyl-D-alanine carboxypeptidase%2C fraction A%3B penicillin-binding protein 5;codon_start=1;function=enzyme%3B Murein sacculus%2C peptidoglycan;gene_synonym=ECK0625%3…	CDS
NC_000913	664290	664293	GATC	4	664102	665190	-	ID=b0633;Dbxref=GI:16128616,ASAP:ABE-0002171,UniProtKB/Swiss-Prot:P10100,EcoGene:EG10854,GeneID:945241;gO_component=GO:0019866 - organelle inner membrane%3B GO:0009274 - peptidoglycan-based cell wall;Name=rlpA;Note=a minor lipoprotein;codon_start=1;function=membrane%3B Macromolecule synthesis%2C modification: Lipoprotein;gene_synonym=ECK0626%3B JW0628;locus_tag=b0633;product=septal ring protein%2…	CDS
NC_000913	664506	664509	GATC	2	664102	665190	-	ID=b0633;Dbxref=GI:16128616,ASAP:ABE-0002171,UniProtKB/Swiss-Prot:P10100,EcoGene:EG10854,GeneID:945241;gO_component=GO:0019866 - organelle inner membrane%3B GO:0009274 - peptidoglycan-based cell wall;Name=rlpA;Note=a minor lipoprotein;codon_start=1;function=membrane%3B Macromolecule synthesis%2C modification: Lipoprotein;gene_synonym=ECK0626%3B JW0628;locus_tag=b0633;product=septal ring protein%2…	CDS
NC_000913	664846	664849	GATC	2	664102	665190	-	ID=b0633;Dbxref=GI:16128616,ASAP:ABE-0002171,UniProtKB/Swiss-Prot:P10100,EcoGene:EG10854,GeneID:945241;gO_component=GO:0019866 - organelle inner membrane%3B GO:0009274 - peptidoglycan-based cell wall;Name=rlpA;Note=a minor lipoprotein;codon_start=1;function=membrane%3B Macromolecule synthesis%2C modification: Lipoprotein;gene_synonym=ECK0626%3B JW0628;locus_tag=b0633;product=septal ring protein%2…	CDS
NC_000913	665167	665170	GATC	2	664102	665190	-	ID=b0633;Dbxref=GI:16128616,ASAP:ABE-0002171,UniProtKB/Swiss-Prot:P10100,EcoGene:EG10854,GeneID:945241;gO_component=GO:0019866 - organelle inner membrane%3B GO:0009274 - peptidoglycan-based cell wall;Name=rlpA;Note=a minor lipoprotein;codon_start=1;function=membrane%3B Macromolecule synthesis%2C modification: Lipoprotein;gene_synonym=ECK0626%3B JW0628;locus_tag=b0633;product=septal ring protein%2…	CDS
NC_000913	666262	666265	GATC	2	665201	666313	-	ID=b0634;Dbxref=GI:16128617,ASAP:ABE-0002173,UniProtKB/Swiss-Prot:P0ABG7,EcoGene:EG10607,GeneID:945238;gO_component=GO:0019866 - organelle inner membrane%3B GO:0009274 - peptidoglycan-based cell wall;Name=mrdB;Note=rod shape-determining membrane protein%3B sensitivity to radiation and drugs;codon_start=1;function=phenotype%3B Cell division;gene_synonym=ECK0627%3B JW0629%3B rodA;locus_tag=b0634;pr…	CDS
NC_000913	667386	667389	GATC	2	666316	668217	-	ID=b0635;Dbxref=GI:16128618,ASAP:ABE-0002178,UniProtKB/Swiss-Prot:P0AD65,EcoGene:EG10606,GeneID:945240;gO_component=GO:0019866 - organelle inner membrane%3B GO:0009274 - peptidoglycan-based cell wall;gO_process=GO:0009252 - peptidoglycan biosynthetic process%3B GO:0042493 - response to drug;Name=mrdA;Note=cell elongation%2C e phase%3B peptidoglycan synthetase%3B penicillin-binding protein 2;codon…	CDS
NC_000913	670092	670095	GATC	2	669931	670572	-	ID=b0639;Dbxref=GI:16128622,ASAP:ABE-0002187,UniProtKB/Swiss-Prot:P0A752,EcoGene:EG13241,GeneID:945248;eC_number=2.7.7.18;gO_process=GO:0009435 - NAD biosynthetic process;Name=nadD;codon_start=1;gene_synonym=ECK0632%3B fusB%3B JW0634%3B ybeN;locus_tag=b0639;product=nicotinic acid mononucleotide adenylyltransferase%2C NAD(P)-dependent;protein_id=NP_415172.1;transl_table=11;translation=length.213	CDS
NC_000913	670533	670536	GATC	2	669931	670572	-	ID=b0639;Dbxref=GI:16128622,ASAP:ABE-0002187,UniProtKB/Swiss-Prot:P0A752,EcoGene:EG13241,GeneID:945248;eC_number=2.7.7.18;gO_process=GO:0009435 - NAD biosynthetic process;Name=nadD;codon_start=1;gene_synonym=ECK0632%3B fusB%3B JW0634%3B ybeN;locus_tag=b0639;product=nicotinic acid mononucleotide adenylyltransferase%2C NAD(P)-dependent;protein_id=NP_415172.1;transl_table=11;translation=length.213	CDS
NC_000913	671273	671276	GATC	2	670574	671605	-	ID=b0640;Dbxref=GI:16128623,ASAP:ABE-0002192,UniProtKB/Swiss-Prot:P28630,EcoGene:EG11412,GeneID:947573;eC_number=2.7.7.7;gO_component=GO:0005737 - cytoplasm;gO_process=GO:0006261 - DNA-dependent DNA replication;Name=holA;codon_start=1;experiment=N-terminus verified by Edman degradation: PMID 1400251%2C8505303;function=enzyme%3B DNA - replication%2C repair%2C restriction/modification;gene_synonym=…	CDS
NC_000913	671437	671440	GATC	4	670574	671605	-	ID=b0640;Dbxref=GI:16128623,ASAP:ABE-0002192,UniProtKB/Swiss-Prot:P28630,EcoGene:EG11412,GeneID:947573;eC_number=2.7.7.7;gO_component=GO:0005737 - cytoplasm;gO_process=GO:0006261 - DNA-dependent DNA replication;Name=holA;codon_start=1;experiment=N-terminus verified by Edman degradation: PMID 1400251%2C8505303;function=enzyme%3B DNA - replication%2C repair%2C restriction/modification;gene_synonym=…	CDS
NC_000913	672019	672022	GATC	3	671605	672186	-	ID=b0641;Dbxref=GI:16128624,ASAP:ABE-0002194,UniProtKB/Swiss-Prot:P0ADC1,EcoGene:EG10855,GeneID:946257;gO_component=GO:0019866 - organelle inner membrane;gO_process=GO:0042158 - lipoprotein biosynthetic process;Name=lptE;Note=a minor lipoprotein;codon_start=1;function=membrane%3B Macromolecule synthesis%2C modification: Lipoprotein;gene_synonym=ECK0634%3B JW0636%3B rlpB;locus_tag=b0641;product=LP…	CDS
NC_000913	673373	673376	GATC	3	672201	674783	-	ID=b0642;Dbxref=GI:16128625,ASAP:ABE-0002196,UniProtKB/Swiss-Prot:P07813,EcoGene:EG10532,GeneID:947497;eC_number=6.1.1.4;gO_component=GO:0005737 - cytoplasm;gO_process=GO:0006418 - tRNA aminoacylation for protein translation;Name=leuS;Note=leucine tRNA synthetase;codon_start=1;experiment=N-terminus verified by Edman degradation: PMID 3320963;function=enzyme%3B Aminoacyl tRNA synthetases%2C tRNA m…	CDS
NC_000913	673383	673386	GATC	2	672201	674783	-	ID=b0642;Dbxref=GI:16128625,ASAP:ABE-0002196,UniProtKB/Swiss-Prot:P07813,EcoGene:EG10532,GeneID:947497;eC_number=6.1.1.4;gO_component=GO:0005737 - cytoplasm;gO_process=GO:0006418 - tRNA aminoacylation for protein translation;Name=leuS;Note=leucine tRNA synthetase;codon_start=1;experiment=N-terminus verified by Edman degradation: PMID 3320963;function=enzyme%3B Aminoacyl tRNA synthetases%2C tRNA m…	CDS
NC_000913	674088	674091	GATC	5	672201	674783	-	ID=b0642;Dbxref=GI:16128625,ASAP:ABE-0002196,UniProtKB/Swiss-Prot:P07813,EcoGene:EG10532,GeneID:947497;eC_number=6.1.1.4;gO_component=GO:0005737 - cytoplasm;gO_process=GO:0006418 - tRNA aminoacylation for protein translation;Name=leuS;Note=leucine tRNA synthetase;codon_start=1;experiment=N-terminus verified by Edman degradation: PMID 3320963;function=enzyme%3B Aminoacyl tRNA synthetases%2C tRNA m…	CDS
NC_000913	674598	674601	GATC	2	672201	674783	-	ID=b0642;Dbxref=GI:16128625,ASAP:ABE-0002196,UniProtKB/Swiss-Prot:P07813,EcoGene:EG10532,GeneID:947497;eC_number=6.1.1.4;gO_component=GO:0005737 - cytoplasm;gO_process=GO:0006418 - tRNA aminoacylation for protein translation;Name=leuS;Note=leucine tRNA synthetase;codon_start=1;experiment=N-terminus verified by Edman degradation: PMID 3320963;function=enzyme%3B Aminoacyl tRNA synthetases%2C tRNA m…	CDS
NC_000913	675328	675331	GATC	3	675018	675500	+	ID=b0643;Dbxref=GI:16128626,ASAP:ABE-0002199,UniProtKB/Swiss-Prot:P0AAT9,EcoGene:EG12851,GeneID:945252;Name=ybeL;Note=putative alpha helical protein;codon_start=1;function=phenotype%3B Not classified;gene_synonym=ECK0636%3B JW0638;locus_tag=b0643;product=DUF1451 family protein;protein_id=NP_415176.1;transl_table=11;translation=length.160	CDS
NC_000913	676019	676022	GATC	3	675570	676547	-	ID=b0644;Dbxref=GI:90111158,ASAP:ABE-0002201,UniProtKB/Swiss-Prot:P77234,EcoGene:EG13647,GeneID:945251;Name=ybeQ;codon_start=1;gene_synonym=ECK0637%3B JW5091;locus_tag=b0644;product=Sel1 family TPR-like repeat protein;protein_id=NP_415177.4;transl_table=11;translation=length.325	CDS
NC_000913	676537	676540	GATC	3	675570	676547	-	ID=b0644;Dbxref=GI:90111158,ASAP:ABE-0002201,UniProtKB/Swiss-Prot:P77234,EcoGene:EG13647,GeneID:945251;Name=ybeQ;codon_start=1;gene_synonym=ECK0637%3B JW5091;locus_tag=b0644;product=Sel1 family TPR-like repeat protein;protein_id=NP_415177.4;transl_table=11;translation=length.325	CDS
NC_000913	677971	677974	GATC	2	677415	678842	+	ID=b0646;Dbxref=GI:16128629,ASAP:ABE-0002210,UniProtKB/Swiss-Prot:P77381,EcoGene:EG13649,GeneID:945245;gO_process=GO:0006457 - protein folding;Name=djlB;Note=putative enzyme of polynucleotide modification;codon_start=1;function=putative factor%3B Chaperones;gene_synonym=ECK0639%3B JW0641%3B ybeS;locus_tag=b0646;product=putative HscC co-chaperone%2C uncharacterized J domain-containing protein;prot…	CDS
NC_000913	678972	678975	GATC	2	678852	679406	-	ID=b0647;Dbxref=GI:16128630,ASAP:ABE-0002213,UniProtKB/Swiss-Prot:P77296,EcoGene:EG13650,GeneID:945243;Name=ybeT;codon_start=1;gene_synonym=ECK0640%3B JW0642;locus_tag=b0647;product=Sel1 family TPR-like repeat protein;protein_id=NP_415180.1;transl_table=11;translation=length.184	CDS
NC_000913	679080	679083	GATC	4	678852	679406	-	ID=b0647;Dbxref=GI:16128630,ASAP:ABE-0002213,UniProtKB/Swiss-Prot:P77296,EcoGene:EG13650,GeneID:945243;Name=ybeT;codon_start=1;gene_synonym=ECK0640%3B JW0642;locus_tag=b0647;product=Sel1 family TPR-like repeat protein;protein_id=NP_415180.1;transl_table=11;translation=length.184	CDS
NC_000913	679187	679190	GATC	2	678852	679406	-	ID=b0647;Dbxref=GI:16128630,ASAP:ABE-0002213,UniProtKB/Swiss-Prot:P77296,EcoGene:EG13650,GeneID:945243;Name=ybeT;codon_start=1;gene_synonym=ECK0640%3B JW0642;locus_tag=b0647;product=Sel1 family TPR-like repeat protein;protein_id=NP_415180.1;transl_table=11;translation=length.184	CDS
NC_000913	679316	679319	GATC	2	678852	679406	-	ID=b0647;Dbxref=GI:16128630,ASAP:ABE-0002213,UniProtKB/Swiss-Prot:P77296,EcoGene:EG13650,GeneID:945243;Name=ybeT;codon_start=1;gene_synonym=ECK0640%3B JW0642;locus_tag=b0647;product=Sel1 family TPR-like repeat protein;protein_id=NP_415180.1;transl_table=11;translation=length.184	CDS
NC_000913	679471	679474	GATC	2	679508	680215	+	ID=b0648;Dbxref=GI:16128631,ASAP:ABE-0002220,UniProtKB/Swiss-Prot:P77427,EcoGene:EG13651,GeneID:945244;Name=ybeU;Note=putative tRNA ligase;codon_start=1;function=putative enzyme%3B Not classified;gene_synonym=ECK0641%3B JW0643;locus_tag=b0648;product=DUF1266 family protein;protein_id=NP_415181.1;transl_table=11;translation=length.235	CDS
NC_000913	680314	680317	GATC	2	680212	681663	+	ID=b0649;Dbxref=GI:16128632,ASAP:ABE-0002222,UniProtKB/Swiss-Prot:P77359,EcoGene:EG13652,GeneID:945253;Name=djlC;codon_start=1;function=factor%3B Chaperones;gene_synonym=ECK0642%3B hscD%3B JW0644%3B ybeV;locus_tag=b0649;product=J domain-containing HscC co-chaperone%3B Hsc56;protein_id=NP_415182.1;transl_table=11;translation=length.483	CDS
NC_000913	680426	680429	GATC	2	680212	681663	+	ID=b0649;Dbxref=GI:16128632,ASAP:ABE-0002222,UniProtKB/Swiss-Prot:P77359,EcoGene:EG13652,GeneID:945253;Name=djlC;codon_start=1;function=factor%3B Chaperones;gene_synonym=ECK0642%3B hscD%3B JW0644%3B ybeV;locus_tag=b0649;product=J domain-containing HscC co-chaperone%3B Hsc56;protein_id=NP_415182.1;transl_table=11;translation=length.483	CDS
NC_000913	681993	681996	GATC	2	681723	683393	-	ID=b0650;Dbxref=GI:16128633,ASAP:ABE-0002225,UniProtKB/Swiss-Prot:P77319,EcoGene:EG13653,GeneID:945218;gO_process=GO:0006457 - protein folding;Name=hscC;codon_start=1;function=putative enzyme%3B Not classified;gene_synonym=ECK0643%3B JW0645%3B ybeW;locus_tag=b0650;product=Hsp70 family chaperone Hsc62%3B RpoD-binding transcription inhibitor;protein_id=NP_415183.1;transl_table=11;translation=length…	CDS
NC_000913	682329	682332	GATC	2	681723	683393	-	ID=b0650;Dbxref=GI:16128633,ASAP:ABE-0002225,UniProtKB/Swiss-Prot:P77319,EcoGene:EG13653,GeneID:945218;gO_process=GO:0006457 - protein folding;Name=hscC;codon_start=1;function=putative enzyme%3B Not classified;gene_synonym=ECK0643%3B JW0645%3B ybeW;locus_tag=b0650;product=Hsp70 family chaperone Hsc62%3B RpoD-binding transcription inhibitor;protein_id=NP_415183.1;transl_table=11;translation=length…	CDS
NC_000913	682541	682544	GATC	2	681723	683393	-	ID=b0650;Dbxref=GI:16128633,ASAP:ABE-0002225,UniProtKB/Swiss-Prot:P77319,EcoGene:EG13653,GeneID:945218;gO_process=GO:0006457 - protein folding;Name=hscC;codon_start=1;function=putative enzyme%3B Not classified;gene_synonym=ECK0643%3B JW0645%3B ybeW;locus_tag=b0650;product=Hsp70 family chaperone Hsc62%3B RpoD-binding transcription inhibitor;protein_id=NP_415183.1;transl_table=11;translation=length…	CDS
NC_000913	683360	683363	GATC	10	681723	683393	-	ID=b0650;Dbxref=GI:16128633,ASAP:ABE-0002225,UniProtKB/Swiss-Prot:P77319,EcoGene:EG13653,GeneID:945218;gO_process=GO:0006457 - protein folding;Name=hscC;codon_start=1;function=putative enzyme%3B Not classified;gene_synonym=ECK0643%3B JW0645%3B ybeW;locus_tag=b0650;product=Hsp70 family chaperone Hsc62%3B RpoD-binding transcription inhibitor;protein_id=NP_415183.1;transl_table=11;translation=length…	CDS
NC_000913	683867	683870	GATC	2	683477	684412	-	ID=b0651;Dbxref=GI:16128634,ASAP:ABE-0002227,UniProtKB/Swiss-Prot:P41409,EcoGene:EG12701,GeneID:945503;eC_number=3.2.2.-;gO_process=GO:0009226 - nucleotide-sugar biosynthetic process;Name=rihA;codon_start=1;function=orf%3B Not classified;gene_synonym=ECK0644%3B JW0646%3B ybeK;locus_tag=b0651;product=ribonucleoside hydrolase 1;protein_id=NP_415184.1;transl_table=11;translation=length.311	CDS
NC_000913	684528	684531	GATC	3	684530	685255	-	ID=b0652;Dbxref=GI:16128635,ASAP:ABE-0002232,UniProtKB/Swiss-Prot:P0AAG3,EcoGene:EG12663,GeneID:945254;gO_component=GO:0005737 - cytoplasm;gO_process=GO:0006532 - aspartate biosynthetic process%3B GO:0006537 - glutamate biosynthetic process;Name=gltL;Note=ATP-binding protein of glutamate/aspartate transport system;codon_start=1;function=transport%3B Transport of small molecules: Amino acids%2C am…	CDS
NC_000913	684740	684743	GATC	2	684530	685255	-	ID=b0652;Dbxref=GI:16128635,ASAP:ABE-0002232,UniProtKB/Swiss-Prot:P0AAG3,EcoGene:EG12663,GeneID:945254;gO_component=GO:0005737 - cytoplasm;gO_process=GO:0006532 - aspartate biosynthetic process%3B GO:0006537 - glutamate biosynthetic process;Name=gltL;Note=ATP-binding protein of glutamate/aspartate transport system;codon_start=1;function=transport%3B Transport of small molecules: Amino acids%2C am…	CDS
NC_000913	685495	685498	GATC	3	685255	685929	-	ID=b0653;Dbxref=GI:16128636,ASAP:ABE-0002234,UniProtKB/Swiss-Prot:P0AER5,EcoGene:EG12662,GeneID:947354;gO_component=GO:0019866 - organelle inner membrane%3B GO:0009274 - peptidoglycan-based cell wall;gO_process=GO:0006532 - aspartate biosynthetic process%3B GO:0006537 - glutamate biosynthetic process;Name=gltK;Note=glutamate/aspartate transport system permease%3B membrane component of ABC superfa…	CDS
NC_000913	685582	685585	GATC	2	685255	685929	-	ID=b0653;Dbxref=GI:16128636,ASAP:ABE-0002234,UniProtKB/Swiss-Prot:P0AER5,EcoGene:EG12662,GeneID:947354;gO_component=GO:0019866 - organelle inner membrane%3B GO:0009274 - peptidoglycan-based cell wall;gO_process=GO:0006532 - aspartate biosynthetic process%3B GO:0006537 - glutamate biosynthetic process;Name=gltK;Note=glutamate/aspartate transport system permease%3B membrane component of ABC superfa…	CDS
NC_000913	685696	685699	GATC	14	685255	685929	-	ID=b0653;Dbxref=GI:16128636,ASAP:ABE-0002234,UniProtKB/Swiss-Prot:P0AER5,EcoGene:EG12662,GeneID:947354;gO_component=GO:0019866 - organelle inner membrane%3B GO:0009274 - peptidoglycan-based cell wall;gO_process=GO:0006532 - aspartate biosynthetic process%3B GO:0006537 - glutamate biosynthetic process;Name=gltK;Note=glutamate/aspartate transport system permease%3B membrane component of ABC superfa…	CDS
NC_000913	685864	685867	GATC	6	685255	685929	-	ID=b0653;Dbxref=GI:16128636,ASAP:ABE-0002234,UniProtKB/Swiss-Prot:P0AER5,EcoGene:EG12662,GeneID:947354;gO_component=GO:0019866 - organelle inner membrane%3B GO:0009274 - peptidoglycan-based cell wall;gO_process=GO:0006532 - aspartate biosynthetic process%3B GO:0006537 - glutamate biosynthetic process;Name=gltK;Note=glutamate/aspartate transport system permease%3B membrane component of ABC superfa…	CDS
NC_000913	687985	687988	GATC	2	687851	689045	-	ID=GenBank:mobile_element:NC_000913:687851:689045;mobile_element_type=insertion sequence:IS5D	mobile_element
NC_000913	688004	688007	GATC	3	687997	689013	-	ID=b0656;Dbxref=GI:16128639,ASAP:ABE-0002246,UniProtKB/Swiss-Prot:P0CE51,EcoGene:EG40008,GeneID:944917;Name=insH1;codon_start=1;function=IS%2C phage%2C Tn%3B Transposon-related functions%3B extrachromosomal%3B transposon related;gene_synonym=ECK0261;locus_tag=b0656;product=IS5 transposase and trans-activator;protein_id=NP_415189.1;transl_table=11;translation=length.338	CDS
NC_000913	689014	689017	GATC	2	687851	689045	-	ID=GenBank:mobile_element:NC_000913:687851:689045;mobile_element_type=insertion sequence:IS5D	mobile_element
NC_000913	689496	689499	GATC	3	689343	690881	-	ID=b0657;Dbxref=GI:16128640,ASAP:ABE-0002250,UniProtKB/Swiss-Prot:P23930,EcoGene:EG10168,GeneID:946201;eC_number=2.3.1.-;gO_component=GO:0019866 - organelle inner membrane%3B GO:0009274 - peptidoglycan-based cell wall;gO_process=GO:0042158 - lipoprotein biosynthetic process;Name=lnt;Note=apolipoprotein N-acyltransferase%2C copper homeostasis protein%2C inner membrane;codon_start=1;function=enzyme…	CDS
NC_000913	689804	689807	GATC	2	689343	690881	-	ID=b0657;Dbxref=GI:16128640,ASAP:ABE-0002250,UniProtKB/Swiss-Prot:P23930,EcoGene:EG10168,GeneID:946201;eC_number=2.3.1.-;gO_component=GO:0019866 - organelle inner membrane%3B GO:0009274 - peptidoglycan-based cell wall;gO_process=GO:0042158 - lipoprotein biosynthetic process;Name=lnt;Note=apolipoprotein N-acyltransferase%2C copper homeostasis protein%2C inner membrane;codon_start=1;function=enzyme…	CDS
NC_000913	690348	690351	GATC	2	689343	690881	-	ID=b0657;Dbxref=GI:16128640,ASAP:ABE-0002250,UniProtKB/Swiss-Prot:P23930,EcoGene:EG10168,GeneID:946201;eC_number=2.3.1.-;gO_component=GO:0019866 - organelle inner membrane%3B GO:0009274 - peptidoglycan-based cell wall;gO_process=GO:0042158 - lipoprotein biosynthetic process;Name=lnt;Note=apolipoprotein N-acyltransferase%2C copper homeostasis protein%2C inner membrane;codon_start=1;function=enzyme…	CDS
NC_000913	692120	692123	GATC	2	691874	692341	-	ID=b0659;Dbxref=GI:16128642,ASAP:ABE-0002255,UniProtKB/Swiss-Prot:P0A898,EcoGene:EG13655,GeneID:946430;Name=ybeY;codon_start=1;gene_synonym=ECK0651%3B JW0656;locus_tag=b0659;product=ssRNA-specific endoribonuclease%3B 16S rRNA 3' end maturation and quality control co-endoribonuclease working with RNase R%3B rRNA transcription antitermination factor;protein_id=NP_415192.1;transl_table=11;translatio…	CDS
NC_000913	696350	696353	GATC	2	696307	696377	+	ID=GenBank:repeat_region:NC_000913:696307:696377;Note=REP60 (repetitive extragenic palindromic) element%3B contains 2 REP sequences	repeat_region
NC_000913	699448	699451	GATC	2	699425	699522	+	ID=GenBank:repeat_region:NC_000913:699425:699522;Note=RIP61 (repetitive extragenic palindromic) element%3B contains 2 REP sequences and 1 IHF site	repeat_region
NC_000913	699926	699929	GATC	2	699574	700326	-	ID=b0675;Dbxref=GI:16128651,ASAP:ABE-0002296,UniProtKB/Swiss-Prot:P0AF24,EcoGene:EG10634,GeneID:945283;gO_process=GO:0046349 - amino sugar biosynthetic process;Name=umpH;Note=N-acetylglucosamine metabolism;codon_start=1;function=enzyme%3B Central intermediary metabolism: Amino sugars;gene_synonym=ECK0663%3B JW0661%3B nagD;locus_tag=b0675;product=UMP phosphatase;protein_id=NP_415201.1;transl_table…	CDS
NC_000913	700173	700176	GATC	3	699574	700326	-	ID=b0675;Dbxref=GI:16128651,ASAP:ABE-0002296,UniProtKB/Swiss-Prot:P0AF24,EcoGene:EG10634,GeneID:945283;gO_process=GO:0046349 - amino sugar biosynthetic process;Name=umpH;Note=N-acetylglucosamine metabolism;codon_start=1;function=enzyme%3B Central intermediary metabolism: Amino sugars;gene_synonym=ECK0663%3B JW0661%3B nagD;locus_tag=b0675;product=UMP phosphatase;protein_id=NP_415201.1;transl_table…	CDS
NC_000913	701409	701412	GATC	3	700374	701594	-	ID=b0676;Dbxref=GI:16128652,ASAP:ABE-0002299,UniProtKB/Swiss-Prot:P0AF20,EcoGene:EG10636,GeneID:945285;gO_component=GO:0005737 - cytoplasm;gO_function=GO:0016563 - transcription activator activity%3B GO:0016564 - transcription repressor activity;gO_process=GO:0046349 - amino sugar biosynthetic process%3B GO:0006350 - transcription%3B GO:0009386 - translational attenuation;Name=nagC;Note=transcrip…	CDS
NC_000913	704034	704037	GATC	2	703944	705890	+	ID=b0679;Dbxref=GI:16128655,ASAP:ABE-0002312,UniProtKB/Swiss-Prot:P09323,EcoGene:EG10635,GeneID:945292;eC_number=2.7.1.69;gO_component=GO:0019866 - organelle inner membrane%3B GO:0009274 - peptidoglycan-based cell wall;gO_process=GO:0009310 - amine catabolic process%3B GO:0046349 - amino sugar biosynthetic process;Name=nagE;Note=PTS system%2C N-acetylglucosamine-specific enzyme IIABC;codon_start=…	CDS
NC_000913	707868	707871	GATC	2	707770	707934	+	ID=GenBank:repeat_region:NC_000913:707770:707934;Note=RIP63 (repetitive extragenic palindromic) element%3B contains 3 REP sequences and 1 IHF site	repeat_region
NC_000913	708669	708672	GATC	2	708334	709740	+	ID=b0681;Dbxref=GI:16128657,ASAP:ABE-0002323,UniProtKB/Swiss-Prot:P75733,EcoGene:EG13659,GeneID:945296;Name=chiP;codon_start=1;gene_synonym=ECK0669%3B JW0667%3B ybfM;locus_tag=b0681;product=chitoporin%2C uptake of chitosugars;protein_id=NP_415207.1;transl_table=11;translation=length.468	CDS
NC_000913	709075	709078	GATC	5	708334	709740	+	ID=b0681;Dbxref=GI:16128657,ASAP:ABE-0002323,UniProtKB/Swiss-Prot:P75733,EcoGene:EG13659,GeneID:945296;Name=chiP;codon_start=1;gene_synonym=ECK0669%3B JW0667%3B ybfM;locus_tag=b0681;product=chitoporin%2C uptake of chitosugars;protein_id=NP_415207.1;transl_table=11;translation=length.468	CDS
NC_000913	712262	712265	GATC	2	712038	712802	-	ID=b0686;Dbxref=GI:16128662,ASAP:ABE-0002337,UniProtKB/Swiss-Prot:P75736,EcoGene:EG11776,GeneID:945288;Name=ybfF;codon_start=1;gene_synonym=ECK0674%3B JW0673;locus_tag=b0686;product=acyl-CoA esterase;protein_id=NP_415212.1;transl_table=11;translation=length.254	CDS
NC_000913	713178	713181	GATC	2	712987	713532	+	ID=b0687;Dbxref=GI:16128663,ASAP:ABE-0002343,UniProtKB/Swiss-Prot:P0AFY8,EcoGene:EG12197,GeneID:945272;gO_component=GO:0019866 - organelle inner membrane%3B GO:0009274 - peptidoglycan-based cell wall;gO_process=GO:0006261 - DNA-dependent DNA replication;Name=seqA;codon_start=1;experiment=N-terminus verified by Edman degradation: PMID 7553853;function=regulator%3B DNA - replication%2C repair%2C re…	CDS
NC_000913	714127	714130	GATC	2	713558	715198	+	ID=b0688;Dbxref=GI:16128664,ASAP:ABE-0002345,UniProtKB/Swiss-Prot:P36938,EcoGene:EG12144,GeneID:945271;eC_number=5.4.2.2;gO_component=GO:0005737 - cytoplasm;gO_process=GO:0016052 - carbohydrate catabolic process%3B GO:0006006 - glucose metabolic process;Name=pgm;codon_start=1;function=enzyme%3B Degradation of small molecules: Carbon compounds;gene_synonym=blu%3B ECK0676%3B JW0675%3B pgmA;locus_ta…	CDS
NC_000913	714344	714347	GATC	2	713558	715198	+	ID=b0688;Dbxref=GI:16128664,ASAP:ABE-0002345,UniProtKB/Swiss-Prot:P36938,EcoGene:EG12144,GeneID:945271;eC_number=5.4.2.2;gO_component=GO:0005737 - cytoplasm;gO_process=GO:0016052 - carbohydrate catabolic process%3B GO:0006006 - glucose metabolic process;Name=pgm;codon_start=1;function=enzyme%3B Degradation of small molecules: Carbon compounds;gene_synonym=blu%3B ECK0676%3B JW0675%3B pgmA;locus_ta…	CDS
NC_000913	715229	715232	GATC	2	713558	715198	+	ID=b0688;Dbxref=GI:16128664,ASAP:ABE-0002345,UniProtKB/Swiss-Prot:P36938,EcoGene:EG12144,GeneID:945271;eC_number=5.4.2.2;gO_component=GO:0005737 - cytoplasm;gO_process=GO:0016052 - carbohydrate catabolic process%3B GO:0006006 - glucose metabolic process;Name=pgm;codon_start=1;function=enzyme%3B Degradation of small molecules: Carbon compounds;gene_synonym=blu%3B ECK0676%3B JW0675%3B pgmA;locus_ta…	CDS
NC_000913	715229	715232	GATC	2	715264	715361	+	ID=GenBank:repeat_region:NC_000913:715264:715361;Note=RIP65 (repetitive extragenic palindromic) element%3B contains 2 REP sequences and 1 IHF site	repeat_region
NC_000913	718397	718400	GATC	2	718262	720460	-	ID=b0693;Dbxref=GI:16128669,ASAP:ABE-0002362,UniProtKB/Swiss-Prot:P24169,EcoGene:EG10964,GeneID:945297;eC_number=4.1.1.17;gO_process=GO:0006596 - polyamine biosynthetic process;Name=speF;codon_start=1;function=enzyme%3B Central intermediary metabolism: Polyamine biosynthesis;gene_synonym=ECK0681%3B JW0680;locus_tag=b0693;product=ornithine decarboxylase isozyme%2C inducible;protein_id=NP_415220.1;…	CDS
NC_000913	719654	719657	GATC	2	718262	720460	-	ID=b0693;Dbxref=GI:16128669,ASAP:ABE-0002362,UniProtKB/Swiss-Prot:P24169,EcoGene:EG10964,GeneID:945297;eC_number=4.1.1.17;gO_process=GO:0006596 - polyamine biosynthetic process;Name=speF;codon_start=1;function=enzyme%3B Central intermediary metabolism: Polyamine biosynthesis;gene_synonym=ECK0681%3B JW0680;locus_tag=b0693;product=ornithine decarboxylase isozyme%2C inducible;protein_id=NP_415220.1;…	CDS
NC_000913	720079	720082	GATC	2	718262	720460	-	ID=b0693;Dbxref=GI:16128669,ASAP:ABE-0002362,UniProtKB/Swiss-Prot:P24169,EcoGene:EG10964,GeneID:945297;eC_number=4.1.1.17;gO_process=GO:0006596 - polyamine biosynthetic process;Name=speF;codon_start=1;function=enzyme%3B Central intermediary metabolism: Polyamine biosynthesis;gene_synonym=ECK0681%3B JW0680;locus_tag=b0693;product=ornithine decarboxylase isozyme%2C inducible;protein_id=NP_415220.1;…	CDS
NC_000913	720517	720520	GATC	7	718262	720460	-	ID=b0693;Dbxref=GI:16128669,ASAP:ABE-0002362,UniProtKB/Swiss-Prot:P24169,EcoGene:EG10964,GeneID:945297;eC_number=4.1.1.17;gO_process=GO:0006596 - polyamine biosynthetic process;Name=speF;codon_start=1;function=enzyme%3B Central intermediary metabolism: Polyamine biosynthesis;gene_synonym=ECK0681%3B JW0680;locus_tag=b0693;product=ornithine decarboxylase isozyme%2C inducible;protein_id=NP_415220.1;…	CDS
NC_000913	720909	720912	GATC	2	720583	720840	+	ID=b4590;Dbxref=GI:145698231,UniProtKB/Swiss-Prot:P46121,EcoGene:EG12869,GeneID:948953;Name=ybfK;codon_start=1;gene_synonym=ECK4400;locus_tag=b4590;product=uncharacterized protein;protein_id=YP_001165310.1;transl_table=11;translation=length.85	CDS
NC_000913	725360	725363	GATC	2	724988	727036	-	ID=b0697;Dbxref=GI:16128673,ASAP:ABE-0002376,UniProtKB/Swiss-Prot:P03960,EcoGene:EG10514,GeneID:947450;eC_number=3.6.3.12;gO_component=GO:0019866 - organelle inner membrane%3B GO:0009274 - peptidoglycan-based cell wall;gO_function=GO:0015662 - ATPase activity%2C coupled to transmembrane movement of ions%2C phosphorylative mechanism;Name=kdpB;Note=ATPase of high-affinity potassium transport system…	CDS
NC_000913	733492	733495	GATC	2	729583	733776	+	ID=b0700;Dbxref=GI:16128676,ASAP:ABE-0002392,UniProtKB/Swiss-Prot:P16918,EcoGene:EG10848,GeneID:945306;Name=rhsC;codon_start=1;gene_synonym=ECK0689%3B JW0689;locus_tag=b0700;product=Rhs protein with putative toxin domain%3B putative neighboring cell growth inhibitor;protein_id=NP_415229.1;transl_table=11;translation=length.1397	CDS
NC_000913	735876	735879	GATC	3	735650	736219	+	ID=b0704;Dbxref=GI:16128679,ASAP:ABE-0002404,UniProtKB/Swiss-Prot:P28915,EcoGene:EG11523,GeneID:947288;Name=ybfC;codon_start=1;gene_synonym=ECK0692%3B JW0693;locus_tag=b0704;product=putative secreted protein;protein_id=NP_415232.1;transl_table=11;translation=length.189	CDS
NC_000913	736791	736794	GATC	2	736825	737961	+	ID=b0705;Dbxref=ASAP:ABE-0002407,UniProtKB/Swiss-Prot:P75741,EcoGene:EG13417,GeneID:947075;Name=ybfL;Note=pseudogene%2C DDE domain transposase family%3Bputative factor%3B Not classified%3B putative receptor protein;codon_start=1;gene_synonym=ECK0694%3B JW0695;locus_tag=b0705;pseudo=_no_value;transl_table=11	pseudogenic_exon
NC_000913	738057	738060	GATC	3	738092	738853	+	ID=b0706;Dbxref=GI:16128681,ASAP:ABE-0002411,UniProtKB/Swiss-Prot:P28916,EcoGene:EG11524,GeneID:945176;Name=ybfD;Note=putative DNA ligase;codon_start=1;function=putative enzyme%3B Not classified;gene_synonym=ECK0695%3B JW0696;locus_tag=b0706;product=H repeat-associated putative transposase;protein_id=NP_415234.1;transl_table=11;translation=length.253	CDS
NC_000913	738544	738547	GATC	3	738092	738853	+	ID=b0706;Dbxref=GI:16128681,ASAP:ABE-0002411,UniProtKB/Swiss-Prot:P28916,EcoGene:EG11524,GeneID:945176;Name=ybfD;Note=putative DNA ligase;codon_start=1;function=putative enzyme%3B Not classified;gene_synonym=ECK0695%3B JW0696;locus_tag=b0706;product=H repeat-associated putative transposase;protein_id=NP_415234.1;transl_table=11;translation=length.253	CDS
NC_000913	739039	739042	GATC	2	739001	739510	+	ID=b0707;Dbxref=GI:16128682,ASAP:ABE-0002414,UniProtKB/Swiss-Prot:P24252,EcoGene:EG11108,GeneID:944853;Name=ybgA;codon_start=1;gene_synonym=ECK0696%3B JW0697%3B tkp;locus_tag=b0707;product=DUF1722 family protein;protein_id=NP_415235.1;transl_table=11;translation=length.169	CDS
NC_000913	740334	740337	GATC	3	739507	740925	+	ID=b0708;Dbxref=GI:16128683,ASAP:ABE-0002417,UniProtKB/Swiss-Prot:P00914,EcoGene:EG10736,GeneID:947005;eC_number=4.1.99.3;gO_component=GO:0005737 - cytoplasm;gO_process=GO:0006281 - DNA repair;Name=phr;Note=deoxyribodipyrimidine photolyase (photoreactivation);codon_start=1;function=enzyme%3B DNA - replication%2C repair%2C restriction/modification;gene_synonym=ECK0697%3B JW0698%3B phrB;locus_tag=b…	CDS
NC_000913	740577	740580	GATC	4	739507	740925	+	ID=b0708;Dbxref=GI:16128683,ASAP:ABE-0002417,UniProtKB/Swiss-Prot:P00914,EcoGene:EG10736,GeneID:947005;eC_number=4.1.99.3;gO_component=GO:0005737 - cytoplasm;gO_process=GO:0006281 - DNA repair;Name=phr;Note=deoxyribodipyrimidine photolyase (photoreactivation);codon_start=1;function=enzyme%3B DNA - replication%2C repair%2C restriction/modification;gene_synonym=ECK0697%3B JW0698%3B phrB;locus_tag=b…	CDS
NC_000913	744084	744087	GATC	2	743593	744249	+	ID=b0711;Dbxref=GI:16128686,ASAP:ABE-0002426,UniProtKB/Swiss-Prot:P0AAV4,EcoGene:EG13306,GeneID:945311;Name=ybgJ;Note=putative carboxylase;codon_start=1;function=putative enzyme%3B Not classified;gene_synonym=ECK0700%3B JW0701;locus_tag=b0711;product=putative allophanate hydrolase%2C subunit 1;protein_id=NP_415239.1;transl_table=11;translation=length.218	CDS
NC_000913	751806	751809	GATC	2	749722	752169	-	ID=b0718;Dbxref=GI:90111165,ASAP:ABE-0002446,UniProtKB/Swiss-Prot:P75750,EcoGene:EG13313,GeneID:946537;gO_component=GO:0009279 - cell outer membrane%3B GO:0009274 - peptidoglycan-based cell wall;Name=ybgQ;codon_start=1;function=putative membrane%3B Not classified;gene_synonym=ECK0707%3B JW5099;locus_tag=b0718;product=putative outer membrane protein;protein_id=NP_415246.2;transl_table=11;translati…	CDS
NC_000913	754876	754879	GATC	3	755177	755566	+	ID=b0721;Dbxref=GI:16128696,ASAP:ABE-0002460,UniProtKB/Swiss-Prot:P69054,EcoGene:EG10933,GeneID:945316;gO_component=GO:0019866 - organelle inner membrane%3B GO:0009274 - peptidoglycan-based cell wall;gO_process=GO:0009060 - aerobic respiration%3B GO:0017004 - cytochrome complex assembly%3B GO:0006099 - tricarboxylic acid cycle;Name=sdhC;Note=succinate dehydrogenase%2C cytochrome b556;codon_start=…	CDS
NC_000913	755807	755810	GATC	2	755560	755907	+	ID=b0722;Dbxref=GI:16128697,ASAP:ABE-0002464,UniProtKB/Swiss-Prot:P0AC44,EcoGene:EG10934,GeneID:945322;gO_component=GO:0019866 - organelle inner membrane%3B GO:0009274 - peptidoglycan-based cell wall;gO_process=GO:0009060 - aerobic respiration%3B GO:0006099 - tricarboxylic acid cycle;Name=sdhD;Note=succinate dehydrogenase%2C hydrophobic subunit;codon_start=1;function=enzyme%3B Energy metabolism%2…	CDS
NC_000913	757545	757548	GATC	2	755907	757673	+	ID=b0723;Dbxref=GI:16128698,ASAP:ABE-0002466,UniProtKB/Swiss-Prot:P0AC41,EcoGene:EG10931,GeneID:945402;gO_component=GO:0005737 - cytoplasm;gO_process=GO:0009060 - aerobic respiration%3B GO:0006099 - tricarboxylic acid cycle;Name=sdhA;codon_start=1;experiment=N-terminus verified by Edman degradation: PMID 9298646%2C9600841%2C9740056;function=enzyme%3B Energy metabolism%2C carbon: TCA cycle;gene_sy…	CDS
NC_000913	758348	758351	GATC	2	757689	758405	+	ID=b0724;Dbxref=GI:16128699,ASAP:ABE-0002468,UniProtKB/Swiss-Prot:P07014,EcoGene:EG10932,GeneID:945300;gO_component=GO:0005737 - cytoplasm;gO_process=GO:0009060 - aerobic respiration%3B GO:0006099 - tricarboxylic acid cycle;Name=sdhB;Note=succinate dehydrogenase%2C iron sulfur protein;codon_start=1;experiment=N-terminus verified by Edman degradation: PMID 9298646;function=enzyme%3B Energy metabol…	CDS
NC_000913	761737	761740	GATC	2	761522	762739	+	ID=b0727;Dbxref=GI:16128702,ASAP:ABE-0002480,UniProtKB/Swiss-Prot:P0AFG6,EcoGene:EG10980,GeneID:945307;eC_number=2.3.1.61;gO_process=GO:0006099 - tricarboxylic acid cycle;Name=sucB;Note=2-oxoglutarate dehydrogenase (dihydrolipoyltranssuccinase E2 component);codon_start=1;function=enzyme%3B Energy metabolism%2C carbon: TCA cycle;gene_synonym=ECK0715%3B JW0716;locus_tag=b0727;product=dihydrolipoylt…	CDS
NC_000913	765975	765978	GATC	111225	765984	767960	+	ID=b0731;Dbxref=GI:16128706,ASAP:ABE-0002493,UniProtKB/Swiss-Prot:P54745,EcoGene:EG13235,GeneID:945355;eC_number=2.7.1.69;gO_component=GO:0019866 - organelle inner membrane%3B GO:0009274 - peptidoglycan-based cell wall;gO_process=GO:0016052 - carbohydrate catabolic process%3B GO:0006464 - protein modification process%3B GO:0009266 - response to temperature stimulus;Name=mngA;Note=protein modifica…	CDS
NC_000913	766811	766814	GATC	2	765984	767960	+	ID=b0731;Dbxref=GI:16128706,ASAP:ABE-0002493,UniProtKB/Swiss-Prot:P54745,EcoGene:EG13235,GeneID:945355;eC_number=2.7.1.69;gO_component=GO:0019866 - organelle inner membrane%3B GO:0009274 - peptidoglycan-based cell wall;gO_process=GO:0016052 - carbohydrate catabolic process%3B GO:0006464 - protein modification process%3B GO:0009266 - response to temperature stimulus;Name=mngA;Note=protein modifica…	CDS
NC_000913	768694	768697	GATC	2	767978	770611	+	ID=b0732;Dbxref=GI:16128707,ASAP:ABE-0002495,UniProtKB/Swiss-Prot:P54746,EcoGene:EG13236,GeneID:945359;gO_process=GO:0016052 - carbohydrate catabolic process;Name=mngB;Note=putative sugar hydrolase;codon_start=1;function=enzyme%3B Not classified;gene_synonym=ECK0720%3B JW0721%3B ybgG;locus_tag=b0732;product=alpha-mannosidase;protein_id=NP_415260.1;transl_table=11;translation=length.877	CDS
NC_000913	770617	770620	GATC	2	767978	770611	+	ID=b0732;Dbxref=GI:16128707,ASAP:ABE-0002495,UniProtKB/Swiss-Prot:P54746,EcoGene:EG13236,GeneID:945359;gO_process=GO:0016052 - carbohydrate catabolic process;Name=mngB;Note=putative sugar hydrolase;codon_start=1;function=enzyme%3B Not classified;gene_synonym=ECK0720%3B JW0721%3B ybgG;locus_tag=b0732;product=alpha-mannosidase;protein_id=NP_415260.1;transl_table=11;translation=length.877	CDS
NC_000913	771170	771173	GATC	3	771458	773026	+	ID=b0733;Dbxref=GI:90111166,ASAP:ABE-0002499,UniProtKB/Swiss-Prot:P0ABJ9,EcoGene:EG10173,GeneID:945341;eC_number=1.9.3.-;gO_component=GO:0019866 - organelle inner membrane%3B GO:0009274 - peptidoglycan-based cell wall;Name=cydA;Note=cytochrome d terminal oxidase%2C polypeptide subunit I;codon_start=1;experiment=N-terminus verified by Edman degradation: PMID 10428033;function=enzyme%3B Energy meta…	CDS
NC_000913	773578	773581	GATC	2	773042	774181	+	ID=b0734;Dbxref=GI:16128709,ASAP:ABE-0002501,UniProtKB/Swiss-Prot:P0ABK2,EcoGene:EG10174,GeneID:945347;eC_number=1.9.3.-;gO_component=GO:0019866 - organelle inner membrane%3B GO:0009274 - peptidoglycan-based cell wall;Name=cydB;Note=cytochrome d terminal oxidase polypeptide subunit II;codon_start=1;function=enzyme%3B Energy metabolism%2C carbon: Electron transport;gene_synonym=ECK0722%3B JW0723;l…	CDS
NC_000913	775596	775599	GATC	3	775153	775845	+	ID=b0737;Dbxref=GI:16128712,ASAP:ABE-0002511,UniProtKB/Swiss-Prot:P0ABU9,EcoGene:EG11010,GeneID:948900;gO_component=GO:0019866 - organelle inner membrane%3B GO:0009274 - peptidoglycan-based cell wall;Name=tolQ;Note=inner membrane protein%2C membrane-spanning%2C maintains integrity of cell envelope%3B tolerance to group A colicins;codon_start=1;experiment=N-terminus verified by Edman degradation: …	CDS
NC_000913	776428	776431	GATC	2	776342	777607	+	ID=b0739;Dbxref=GI:16128714,ASAP:ABE-0002515,UniProtKB/Swiss-Prot:P19934,EcoGene:EG11007,GeneID:946625;gO_component=GO:0019866 - organelle inner membrane%3B GO:0009274 - peptidoglycan-based cell wall;Name=tolA;Note=membrane spanning protein%2C required for outer membrane integrity;codon_start=1;function=membrane%3B Colicin-related functions;gene_synonym=cim%3B ECK0728%3B excC%3B JW0729%3B lky;loc…	CDS
NC_000913	777944	777947	GATC	2	777740	779032	+	ID=b0740;Dbxref=GI:16128715,ASAP:ABE-0002517,UniProtKB/Swiss-Prot:P0A855,EcoGene:EG11008,GeneID:945429;gO_component=GO:0042597 - periplasmic space;Name=tolB;Note=periplasmic protein involved in the tonb-independent uptake of group A colicins;codon_start=1;function=factor%3B Colicin-related functions;gene_synonym=ECK0729%3B JW5100;locus_tag=b0740;product=periplasmic protein;protein_id=NP_415268.1;…	CDS
NC_000913	782822	782825	GATC	4	782085	783128	+	ID=b0750;Dbxref=GI:16128718,ASAP:ABE-0002541,UniProtKB/Swiss-Prot:P11458,EcoGene:EG10630,GeneID:945351;gO_component=GO:0005737 - cytoplasm;gO_process=GO:0009435 - NAD biosynthetic process;Name=nadA;Note=quinolinate synthetase%2C A protein;codon_start=1;function=enzyme%3B Biosynthesis of cofactors%2C carriers: Pyridine nucleotide;gene_synonym=ECK0739%3B JW0733%3B nicA;locus_tag=b0750;product=quino…	CDS
NC_000913	783297	783300	GATC	2	783166	783885	+	ID=b0751;Dbxref=GI:16128719,ASAP:ABE-0002547,UniProtKB/Swiss-Prot:P0AFK2,EcoGene:EG11700,GeneID:945350;gO_component=GO:0019866 - organelle inner membrane%3B GO:0009274 - peptidoglycan-based cell wall;gO_process=GO:0015949 - nucleobase%2C nucleoside and nucleotide interconversion;Name=pnuC;Note=required for NMN transport;codon_start=1;function=transport%3B Transport of small molecules: Nucleosides…	CDS
NC_000913	785482	785485	GATC	7	785633	786685	+	ID=b0754;Dbxref=GI:16128722,ASAP:ABE-0002560,UniProtKB/Swiss-Prot:P0AB91,EcoGene:EG10079,GeneID:945605;eC_number=2.5.1.54;gO_process=GO:0009094 - L-phenylalanine biosynthetic process;Name=aroG;Note=3-deoxy-D-arabinoheptulosonate-7-phosphate synthase (DAHP synthetase%2C phenylalanine repressible);codon_start=1;experiment=N-terminus verified by Edman degradation: PMID 9298646%2C9740056;function=enz…	CDS
NC_000913	785532	785535	GATC	2	785633	786685	+	ID=b0754;Dbxref=GI:16128722,ASAP:ABE-0002560,UniProtKB/Swiss-Prot:P0AB91,EcoGene:EG10079,GeneID:945605;eC_number=2.5.1.54;gO_process=GO:0009094 - L-phenylalanine biosynthetic process;Name=aroG;Note=3-deoxy-D-arabinoheptulosonate-7-phosphate synthase (DAHP synthetase%2C phenylalanine repressible);codon_start=1;experiment=N-terminus verified by Edman degradation: PMID 9298646%2C9740056;function=enz…	CDS
NC_000913	785767	785770	GATC	3	785633	786685	+	ID=b0754;Dbxref=GI:16128722,ASAP:ABE-0002560,UniProtKB/Swiss-Prot:P0AB91,EcoGene:EG10079,GeneID:945605;eC_number=2.5.1.54;gO_process=GO:0009094 - L-phenylalanine biosynthetic process;Name=aroG;Note=3-deoxy-D-arabinoheptulosonate-7-phosphate synthase (DAHP synthetase%2C phenylalanine repressible);codon_start=1;experiment=N-terminus verified by Edman degradation: PMID 9298646%2C9740056;function=enz…	CDS
NC_000913	787488	787491	GATC	2	786843	787595	-	ID=b0755;Dbxref=GI:16128723,ASAP:ABE-0002563,UniProtKB/Swiss-Prot:P62707,EcoGene:EG11699,GeneID:945068;gO_process=GO:0006094 - gluconeogenesis%3B GO:0006096 - glycolysis;Name=gpmA;codon_start=1;function=enzyme%3B Energy metabolism%2C carbon: Glycolysis;gene_synonym=ECK0744%3B gpm%3B JW0738;locus_tag=b0755;product=phosphoglyceromutase 1;protein_id=NP_415276.1;transl_table=11;translation=length.250	CDS
NC_000913	788227	788230	GATC	2	787797	788837	-	ID=b0756;Dbxref=GI:16128724,ASAP:ABE-0002566,UniProtKB/Swiss-Prot:P0A9C3,EcoGene:EG11698,GeneID:944943;eC_number=5.1.3.3;gO_component=GO:0042597 - periplasmic space;gO_process=GO:0016052 - carbohydrate catabolic process;Name=galM;codon_start=1;function=enzyme%3B Central intermediary metabolism: Pool%2C multipurpose conversions;gene_synonym=ECK0745%3B JW0739;locus_tag=b0756;product=aldose 1-epimer…	CDS
NC_000913	788432	788435	GATC	2	787797	788837	-	ID=b0756;Dbxref=GI:16128724,ASAP:ABE-0002566,UniProtKB/Swiss-Prot:P0A9C3,EcoGene:EG11698,GeneID:944943;eC_number=5.1.3.3;gO_component=GO:0042597 - periplasmic space;gO_process=GO:0016052 - carbohydrate catabolic process;Name=galM;codon_start=1;function=enzyme%3B Central intermediary metabolism: Pool%2C multipurpose conversions;gene_synonym=ECK0745%3B JW0739;locus_tag=b0756;product=aldose 1-epimer…	CDS
NC_000913	791579	791582	GATC	2	791039	792055	-	ID=b0759;Dbxref=GI:49176045,ASAP:ABE-0002575,UniProtKB/Swiss-Prot:P09147,EcoGene:EG10362,GeneID:945354;eC_number=5.1.3.2;gO_component=GO:0005737 - cytoplasm;gO_function=GO:0042280 - cell surface antigen activity%2C host-interacting;gO_process=GO:0016052 - carbohydrate catabolic process%3B GO:0009242 - colanic acid biosynthetic process%3B GO:0006012 - galactose metabolic process%3B GO:0009435 - NA…	CDS
NC_000913	797660	797663	GATC	2	797613	798431	-	ID=b0766;Dbxref=GI:16128734,ASAP:ABE-0002607,UniProtKB/Swiss-Prot:P21829,EcoGene:EG11239,GeneID:945372;Name=ybhA;Note=putative phosphatase;codon_start=1;function=putative enzyme%3B Not classified;gene_synonym=ECK0755%3B JW0749%3B modD;locus_tag=b0766;product=pyridoxal phosphate (PLP) phosphatase;protein_id=NP_415287.1;transl_table=11;translation=length.272	CDS
NC_000913	798113	798116	GATC	2	797613	798431	-	ID=b0766;Dbxref=GI:16128734,ASAP:ABE-0002607,UniProtKB/Swiss-Prot:P21829,EcoGene:EG11239,GeneID:945372;Name=ybhA;Note=putative phosphatase;codon_start=1;function=putative enzyme%3B Not classified;gene_synonym=ECK0755%3B JW0749%3B modD;locus_tag=b0766;product=pyridoxal phosphate (PLP) phosphatase;protein_id=NP_415287.1;transl_table=11;translation=length.272	CDS
NC_000913	800981	800984	GATC	2	800759	801811	+	ID=b0769;Dbxref=GI:16128737,ASAP:ABE-0002618,UniProtKB/Swiss-Prot:P0AAV8,EcoGene:EG13664,GeneID:945375;Name=ybhH;codon_start=1;function=putative enzyme%3B Not classified;gene_synonym=ECK0758%3B JW0752;locus_tag=b0769;product=putative PrpF family isomerase;protein_id=NP_415290.1;transl_table=11;translation=length.350	CDS
NC_000913	801928	801931	GATC	3	801887	803320	+	ID=b0770;Dbxref=GI:16128738,ASAP:ABE-0002621,UniProtKB/Swiss-Prot:P75763,EcoGene:EG13665,GeneID:945377;gO_component=GO:0019866 - organelle inner membrane%3B GO:0009274 - peptidoglycan-based cell wall;Name=ybhI;Note=putative membrane pump protein;codon_start=1;function=orf%3B Not classified;gene_synonym=ECK0759%3B JW0753;locus_tag=b0770;product=putative DASS family tricarboxylate or dicarboxylate …	CDS
NC_000913	803505	803508	GATC	3	803503	805764	+	ID=b0771;Dbxref=GI:90111167,ASAP:ABE-0002626,UniProtKB/Swiss-Prot:P75764,EcoGene:EG13666,GeneID:945380;Name=ybhJ;Note=putative enzyme;codon_start=1;function=putative enzyme%3B Not classified;gene_synonym=ECK0760%3B JW5103;locus_tag=b0771;product=aconitase family protein;protein_id=NP_415292.2;transl_table=11;translation=length.753	CDS
NC_000913	807182	807185	GATC	3	805998	807281	-	ID=b0772;Dbxref=GI:16128740,ASAP:ABE-0002629,UniProtKB/Swiss-Prot:P46130,EcoGene:EG12875,GeneID:945381;gO_component=GO:0009279 - cell outer membrane;gO_process=GO:0008152 - metabolic process%3B GO:0000272 - polysaccharide catabolic process;Name=ybhC;Note=putative pectinesterase;codon_start=1;function=putative enzyme;gene_synonym=ECK0761%3B JW0755;locus_tag=b0772;product=acyl-CoA thioesterase%2C l…	CDS
NC_000913	809090	809093	GATC	2	807968	809257	-	ID=b0774;Dbxref=GI:16128742,ASAP:ABE-0002635,UniProtKB/Swiss-Prot:P12995,EcoGene:EG10117,GeneID:945376;eC_number=2.6.1.62;gO_process=GO:0009102 - biotin biosynthetic process;Name=bioA;Note=7%2C8-diaminopelargonic acid synthetase;codon_start=1;function=enzyme%3B Biosynthesis of cofactors%2C carriers: Biotin;gene_synonym=ECK0763%3B JW0757;locus_tag=b0774;product=7%2C8-diaminopelargonic acid synthas…	CDS
NC_000913	812878	812881	GATC	3	812270	812947	+	ID=b0778;Dbxref=GI:16128746,ASAP:ABE-0002650,UniProtKB/Swiss-Prot:P13000,EcoGene:EG10120,GeneID:945387;eC_number=6.3.3.3;gO_process=GO:0009102 - biotin biosynthetic process;Name=bioD;codon_start=1;function=enzyme%3B Biosynthesis of cofactors%2C carriers: Biotin;gene_synonym=ECK0767%3B JW0761;locus_tag=b0778;product=dethiobiotin synthetase;protein_id=NP_415299.1;transl_table=11;translation=length.…	CDS
NC_000913	813571	813574	GATC	2	813526	815547	+	ID=b0779;Dbxref=GI:16128747,ASAP:ABE-0002658,UniProtKB/Swiss-Prot:P0A8F8,EcoGene:EG11062,GeneID:945385;gO_component=GO:0005737 - cytoplasm;gO_process=GO:0006308 - DNA catabolic process%3B GO:0006281 - DNA repair%3B GO:0009314 - response to radiation%3B GO:0009432 - SOS response;Name=uvrB;Note=DNA repair%3B excision nuclease subunit B;codon_start=1;function=enzyme%3B Degradation of DNA;gene_synony…	CDS
NC_000913	816294	816297	GATC	2	815739	816647	-	ID=b0780;Dbxref=GI:16128748,ASAP:ABE-0002661,UniProtKB/Swiss-Prot:P75767,EcoGene:EG13667,GeneID:945390;Name=ybhK;Note=putative structural protein;codon_start=1;function=putative structure%3B Not classified;gene_synonym=ECK0769%3B JW0763;locus_tag=b0780;product=putative CofD superfamily transferase;protein_id=NP_415301.1;transl_table=11;translation=length.302	CDS
NC_000913	820069	820072	GATC	3	819884	820588	+	ID=b0786;Dbxref=GI:16128754,ASAP:ABE-0002685,UniProtKB/Swiss-Prot:P0AAC4,EcoGene:EG13668,GeneID:945401;gO_component=GO:0019866 - organelle inner membrane%3B GO:0009274 - peptidoglycan-based cell wall;Name=ybhL;codon_start=1;gene_synonym=aceP%3B ECK0775%3B JW0769;locus_tag=b0786;product=putative acetate transporter%3B BAX Inhibitor-1 family inner membrane protein;protein_id=NP_415307.1;transl_tabl…	CDS
NC_000913	820567	820570	GATC	3	819884	820588	+	ID=b0786;Dbxref=GI:16128754,ASAP:ABE-0002685,UniProtKB/Swiss-Prot:P0AAC4,EcoGene:EG13668,GeneID:945401;gO_component=GO:0019866 - organelle inner membrane%3B GO:0009274 - peptidoglycan-based cell wall;Name=ybhL;codon_start=1;gene_synonym=aceP%3B ECK0775%3B JW0769;locus_tag=b0786;product=putative acetate transporter%3B BAX Inhibitor-1 family inner membrane protein;protein_id=NP_415307.1;transl_tabl…	CDS
NC_000913	825560	825563	GATC	2	825002	826108	-	ID=b0792;Dbxref=GI:16128760,ASAP:ABE-0002701,UniProtKB/Swiss-Prot:P0AFP9,EcoGene:EG13674,GeneID:945403;gO_component=GO:0019866 - organelle inner membrane%3B GO:0009274 - peptidoglycan-based cell wall;Name=ybhR;codon_start=1;gene_synonym=ECK0781%3B JW5803;locus_tag=b0792;product=putative ABC transporter permease;protein_id=NP_415313.1;transl_table=11;translation=length.368	CDS
NC_000913	825569	825572	GATC	3	825002	826108	-	ID=b0792;Dbxref=GI:16128760,ASAP:ABE-0002701,UniProtKB/Swiss-Prot:P0AFP9,EcoGene:EG13674,GeneID:945403;gO_component=GO:0019866 - organelle inner membrane%3B GO:0009274 - peptidoglycan-based cell wall;Name=ybhR;codon_start=1;gene_synonym=ECK0781%3B JW5803;locus_tag=b0792;product=putative ABC transporter permease;protein_id=NP_415313.1;transl_table=11;translation=length.368	CDS
NC_000913	826557	826560	GATC	2	826119	827252	-	ID=b0793;Dbxref=GI:16128761,ASAP:ABE-0002703,UniProtKB/Swiss-Prot:P0AFQ2,EcoGene:EG13675,GeneID:945411;gO_component=GO:0019866 - organelle inner membrane%3B GO:0009274 - peptidoglycan-based cell wall;Name=ybhS;codon_start=1;gene_synonym=ECK0782%3B JW0777;locus_tag=b0793;product=putative ABC transporter permease;protein_id=NP_415314.1;transl_table=11;translation=length.377	CDS
NC_000913	828771	828774	GATC	2	827245	828981	-	ID=b0794;Dbxref=GI:90111168,ASAP:ABE-0002707,UniProtKB/Swiss-Prot:P0A9U1,EcoGene:EG13314,GeneID:945413;gO_component=GO:0005737 - cytoplasm;Name=ybhF;Note=putative ATP-binding component of a transport system;codon_start=1;function=putative transport%3B Not classified;gene_synonym=ECK0783%3B JW5104;locus_tag=b0794;product=putative ABC transporter ATPase;protein_id=NP_415315.4;transl_table=11;transl…	CDS
NC_000913	830035	830038	GATC	2	829972	830643	-	ID=b0796;Dbxref=GI:162135896,ASAP:ABE-0002711,UniProtKB/Swiss-Prot:P0ACU0,EcoGene:EG12406,GeneID:945421;gO_component=GO:0005737 - cytoplasm;gO_function=GO:0016564 - transcription repressor activity;gO_process=GO:0006350 - transcription;Name=ybiH;Note=putative transcriptional regulator;codon_start=1;function=putative regulator%3B Not classified;gene_synonym=ECK0785%3B JW0780;locus_tag=b0796;produc…	CDS
NC_000913	833375	833378	GATC	2	833070	835220	+	ID=b0799;Dbxref=GI:16128767,ASAP:ABE-0002732,UniProtKB/Swiss-Prot:P27296,EcoGene:EG11357,GeneID:945431;gO_component=GO:0005737 - cytoplasm;gO_process=GO:0006281 - DNA repair%3B GO:0009432 - SOS response;Name=dinG;Note=probably ATP-dependent helicase;codon_start=1;function=putative enzyme%3B DNA - replication%2C repair%2C restriction/modification;gene_synonym=ECK0788%3B JW0784%3B rarB;locus_tag=b0…	CDS
NC_000913	837482	837485	GATC	3	836351	837436	+	ID=b0801;Dbxref=GI:16128769,ASAP:ABE-0002738,UniProtKB/Swiss-Prot:P30178,EcoGene:EG11581,GeneID:945412;Name=ybiC;codon_start=1;function=putative enzyme%3B Not classified;gene_synonym=ECK0790%3B JW0786;locus_tag=b0801;product=putative dehydrogenase;protein_id=NP_415322.1;transl_table=11;translation=length.361	CDS
NC_000913	843921	843924	GATC	2	843255	845480	-	ID=b0808;Dbxref=GI:90111173,ASAP:ABE-0002760,UniProtKB/Swiss-Prot:P75783,EcoGene:EG13320,GeneID:945935;Name=ybiO;Note=putative transport protein;codon_start=1;function=putative transport%3B Not classified;gene_synonym=ECK0797%3B JW5108;locus_tag=b0808;product=mechanosensitive channel protein%2C intermediate conductance;protein_id=NP_415329.4;transl_table=11;translation=length.741	CDS
NC_000913	845090	845093	GATC	2	843255	845480	-	ID=b0808;Dbxref=GI:90111173,ASAP:ABE-0002760,UniProtKB/Swiss-Prot:P75783,EcoGene:EG13320,GeneID:945935;Name=ybiO;Note=putative transport protein;codon_start=1;function=putative transport%3B Not classified;gene_synonym=ECK0797%3B JW5108;locus_tag=b0808;product=mechanosensitive channel protein%2C intermediate conductance;protein_id=NP_415329.4;transl_table=11;translation=length.741	CDS
NC_000913	845792	845795	GATC	2	845741	846463	-	ID=b0809;Dbxref=GI:16128777,ASAP:ABE-0002764,UniProtKB/Swiss-Prot:P10346,EcoGene:EG10389,GeneID:945435;gO_component=GO:0005737 - cytoplasm;gO_process=GO:0006542 - glutamine biosynthetic process;Name=glnQ;Note=ATP-binding component of glutamine high-affinity transport system;codon_start=1;function=transport%3B Transport of small molecules: Amino acids%2C amines;gene_synonym=ECK0798%3B JW0794;locus…	CDS
NC_000913	847148	847151	GATC	2	846460	847119	-	ID=b0810;Dbxref=GI:16128778,ASAP:ABE-0002766,UniProtKB/Swiss-Prot:P0AEQ6,EcoGene:EG10388,GeneID:945621;gO_component=GO:0019866 - organelle inner membrane%3B GO:0009274 - peptidoglycan-based cell wall;gO_process=GO:0006542 - glutamine biosynthetic process;Name=glnP;Note=glutamine high-affinity transport system%3B membrane component;codon_start=1;function=transport%3B Transport of small molecules: …	CDS
NC_000913	848443	848446	GATC	2	848408	848911	-	ID=b0812;Dbxref=GI:16128780,ASAP:ABE-0002776,UniProtKB/Swiss-Prot:P0ABT2,EcoGene:EG11415,GeneID:945101;gO_component=GO:0005737 - cytoplasm;gO_process=GO:0042594 - response to starvation;Name=dps;Note=global regulator%2C starvation conditions;codon_start=1;function=regulator%3B Global regulatory functions;gene_synonym=ECK0801%3B JW0797%3B pexB%3B vtm;locus_tag=b0812;product=Fe-binding and storage …	CDS
NC_000913	849704	849707	GATC	3	849210	850097	-	ID=b0813;Dbxref=GI:16128781,ASAP:ABE-0002779,UniProtKB/Swiss-Prot:P0AA67,EcoGene:EG12134,GeneID:947045;gO_component=GO:0009274 - peptidoglycan-based cell wall;Name=rhtA;Note=putative transmembrane subunit;codon_start=1;function=putative membrane%3B Not classified;gene_synonym=ECK0802%3B JW0798%3B ybiF;locus_tag=b0813;product=threonine and homoserine efflux system;protein_id=NP_415334.1;transl_tab…	CDS
NC_000913	849936	849939	GATC	3	849210	850097	-	ID=b0813;Dbxref=GI:16128781,ASAP:ABE-0002779,UniProtKB/Swiss-Prot:P0AA67,EcoGene:EG12134,GeneID:947045;gO_component=GO:0009274 - peptidoglycan-based cell wall;Name=rhtA;Note=putative transmembrane subunit;codon_start=1;function=putative membrane%3B Not classified;gene_synonym=ECK0802%3B JW0798%3B ybiF;locus_tag=b0813;product=threonine and homoserine efflux system;protein_id=NP_415334.1;transl_tab…	CDS
NC_000913	851379	851382	GATC	4	851014	852597	-	ID=b0815;Dbxref=GI:16128783,ASAP:ABE-0002786,UniProtKB/Swiss-Prot:P75785,EcoGene:EG13321,GeneID:945360;gO_component=GO:0009274 - peptidoglycan-based cell wall;Name=opgE;Note=putative enzyme;codon_start=1;function=putative enzyme%3B Not classified;gene_synonym=ECK0804%3B JW0800%3B ybiP;locus_tag=b0815;product=OPG biosynthetic transmembrane phosphoethanolamine transferase;protein_id=NP_415336.1;tra…	CDS
NC_000913	856314	856317	GATC	2	855963	857555	+	ID=b0820;Dbxref=GI:16128788,ASAP:ABE-0002801,UniProtKB/Swiss-Prot:P0A9U3,EcoGene:EG13325,GeneID:945440;gO_component=GO:0005737 - cytoplasm;Name=ybiT;Note=putative ATP-binding component of a transport system;codon_start=1;function=putative factor%3B Not classified;gene_synonym=ECK0810%3B JW0804;locus_tag=b0820;product=ABC-F family putative regulatory ATPase;protein_id=NP_415341.1;transl_table=11;t…	CDS
NC_000913	857558	857561	GATC	2	855963	857555	+	ID=b0820;Dbxref=GI:16128788,ASAP:ABE-0002801,UniProtKB/Swiss-Prot:P0A9U3,EcoGene:EG13325,GeneID:945440;gO_component=GO:0005737 - cytoplasm;Name=ybiT;Note=putative ATP-binding component of a transport system;codon_start=1;function=putative factor%3B Not classified;gene_synonym=ECK0810%3B JW0804;locus_tag=b0820;product=ABC-F family putative regulatory ATPase;protein_id=NP_415341.1;transl_table=11;t…	CDS
NC_000913	858245	858248	GATC	2	857796	859061	-	ID=b0821;Dbxref=GI:16128789,ASAP:ABE-0002804,UniProtKB/Swiss-Prot:P75791,EcoGene:EG13326,GeneID:945439;Name=ybiU;codon_start=1;gene_synonym=ECK0811%3B JW0805;locus_tag=b0821;product=DUF1479 family protein;protein_id=NP_415342.1;transl_table=11;translation=length.421	CDS
NC_000913	861794	861797	GATC	2	860174	862606	-	ID=b0823;Dbxref=GI:16128791,ASAP:ABE-0002810,UniProtKB/Swiss-Prot:P75793,EcoGene:EG13328,GeneID:945444;gO_process=GO:0006113 - fermentation;Name=ybiW;codon_start=1;function=putative enzyme%3B Not classified;gene_synonym=ECK0813%3B JW0807%3B pflF;locus_tag=b0823;product=putative pyruvate formate lyase;protein_id=NP_415344.1;transl_table=11;translation=length.810	CDS
NC_000913	865621	865624	GATC	2	865129	866364	-	ID=b0827;Dbxref=GI:16128795,ASAP:ABE-0002823,UniProtKB/Swiss-Prot:P12281,EcoGene:EG10153,GeneID:945454;gO_process=GO:0006777 - Mo-molybdopterin cofactor biosynthetic process;Name=moeA;Note=molybdopterin biosynthesis;codon_start=1;function=enzyme%3B Biosynthesis of cofactors%2C carriers: Molybdopterin;gene_synonym=bisB%3B chlE%3B ECK0817%3B JW0811%3B narE;locus_tag=b0827;product=molybdopterin moly…	CDS
NC_000913	866661	866664	GATC	2	866568	867533	+	ID=b0828;Dbxref=GI:16128796,ASAP:ABE-0002828,UniProtKB/Swiss-Prot:P37595,EcoGene:EG12407,GeneID:945456;eC_number=3.5.1.1;gO_process=GO:0009063 - cellular amino acid catabolic process;Name=iaaA;Note=putative asparaginase;codon_start=1;function=orf%3B Not classified;gene_synonym=ECK0818%3B JW0812%3B spt%3B ybiK;locus_tag=b0828;product=Isoaspartyl peptidase;protein_id=NP_415349.1;transl_table=11;tra…	CDS
NC_000913	872088	872091	GATC	2	871890	872801	+	ID=b0832;Dbxref=GI:16128800,ASAP:ABE-0002836,UniProtKB/Swiss-Prot:P75799,EcoGene:EG13475,GeneID:945461;gO_component=GO:0019866 - organelle inner membrane%3B GO:0009274 - peptidoglycan-based cell wall;Name=gsiD;Note=putative transport system permease protein;codon_start=1;function=putative transport%3B Not classified;gene_synonym=ECK0822%3B JW0816%3B yliD;locus_tag=b0832;product=glutathione ABC tr…	CDS
NC_000913	873233	873236	GATC	2	872979	875327	+	ID=b0833;Dbxref=GI:16128801,ASAP:ABE-0002839,UniProtKB/Swiss-Prot:P75800,EcoGene:EG13476,GeneID:945462;Name=yliE;codon_start=1;gene_synonym=ECK0823%3B JW0817;locus_tag=b0833;product=putative membrane-anchored cyclic-di-GMP phosphodiesterase;protein_id=NP_415354.1;transl_table=11;translation=length.782	CDS
NC_000913	873650	873653	GATC	3	872979	875327	+	ID=b0833;Dbxref=GI:16128801,ASAP:ABE-0002839,UniProtKB/Swiss-Prot:P75800,EcoGene:EG13476,GeneID:945462;Name=yliE;codon_start=1;gene_synonym=ECK0823%3B JW0817;locus_tag=b0833;product=putative membrane-anchored cyclic-di-GMP phosphodiesterase;protein_id=NP_415354.1;transl_table=11;translation=length.782	CDS
NC_000913	874088	874091	GATC	6	872979	875327	+	ID=b0833;Dbxref=GI:16128801,ASAP:ABE-0002839,UniProtKB/Swiss-Prot:P75800,EcoGene:EG13476,GeneID:945462;Name=yliE;codon_start=1;gene_synonym=ECK0823%3B JW0817;locus_tag=b0833;product=putative membrane-anchored cyclic-di-GMP phosphodiesterase;protein_id=NP_415354.1;transl_table=11;translation=length.782	CDS
NC_000913	874943	874946	GATC	2	872979	875327	+	ID=b0833;Dbxref=GI:16128801,ASAP:ABE-0002839,UniProtKB/Swiss-Prot:P75800,EcoGene:EG13476,GeneID:945462;Name=yliE;codon_start=1;gene_synonym=ECK0823%3B JW0817;locus_tag=b0833;product=putative membrane-anchored cyclic-di-GMP phosphodiesterase;protein_id=NP_415354.1;transl_table=11;translation=length.782	CDS
NC_000913	875518	875521	GATC	2	875335	876663	+	ID=b0834;Dbxref=GI:16128802,ASAP:ABE-0002841,UniProtKB/Swiss-Prot:P75801,EcoGene:EG13477,GeneID:945463;Name=yliF;codon_start=1;gene_synonym=ECK0824%3B JW0818;locus_tag=b0834;product=putative membrane-anchored diguanylate cyclase;protein_id=NP_415355.1;transl_table=11;translation=length.442	CDS
NC_000913	876405	876408	GATC	3	875335	876663	+	ID=b0834;Dbxref=GI:16128802,ASAP:ABE-0002841,UniProtKB/Swiss-Prot:P75801,EcoGene:EG13477,GeneID:945463;Name=yliF;codon_start=1;gene_synonym=ECK0824%3B JW0818;locus_tag=b0834;product=putative membrane-anchored diguanylate cyclase;protein_id=NP_415355.1;transl_table=11;translation=length.442	CDS
NC_000913	877460	877463	GATC	2	876710	878035	-	ID=b0835;Dbxref=GI:16128803,ASAP:ABE-0002843,UniProtKB/Swiss-Prot:P0AEI4,EcoGene:EG13478,GeneID:945465;Name=rimO;codon_start=1;gene_synonym=ECK0825%3B JW0819%3B yliG;locus_tag=b0835;product=ribosomal protein S12 methylthiotransferase;protein_id=NP_415356.1;transl_table=11;translation=length.441	CDS
NC_000913	879456	879459	GATC	2	878742	879857	+	ID=b0837;Dbxref=GI:16128805,ASAP:ABE-0002852,UniProtKB/Swiss-Prot:P75804,EcoGene:EG13480,GeneID:945467;Name=yliI;Note=putative dehydrogenase;codon_start=1;function=putative enzyme%3B Not classified;gene_synonym=ECK0827%3B JW0821;locus_tag=b0837;product=soluble aldose sugar dehydrogenase;protein_id=NP_415358.1;transl_table=11;translation=length.371	CDS
NC_000913	882816	882819	GATC	2	882792	883388	-	ID=b0841;Dbxref=GI:16128809,ASAP:ABE-0002865,UniProtKB/Swiss-Prot:P75806,EcoGene:EG13676,GeneID:945450;gO_component=GO:0009274 - peptidoglycan-based cell wall;Name=ybjG;codon_start=1;gene_synonym=bcrC%3B ECK0831%3B JW5112;locus_tag=b0841;product=undecaprenyl pyrophosphate phosphatase;protein_id=NP_415362.1;transl_table=11;translation=length.198	CDS
NC_000913	884749	884752	GATC	2	883673	884905	+	ID=b0842;Dbxref=GI:16128810,ASAP:ABE-0002871,UniProtKB/Swiss-Prot:P0AEY8,EcoGene:EG13696,GeneID:945448;gO_component=GO:0019866 - organelle inner membrane%3B GO:0009274 - peptidoglycan-based cell wall;gO_process=GO:0042493 - response to drug;Name=mdfA;Note=proton motive force efflux pump;codon_start=1;function=transport%3B Transport of small molecules: Other;gene_synonym=cmlA%3B cmr%3B ECK0832%3B …	CDS
NC_000913	887695	887698	GATC	2	887423	887959	+	ID=b0846;Dbxref=GI:16128814,ASAP:ABE-0002885,UniProtKB/Swiss-Prot:P75811,EcoGene:EG13680,GeneID:945473;Name=rcdA;Note=putative DEOR-type transcriptional regulator;codon_start=1;function=putative regulator%3B Not classified;gene_synonym=ECK0836%3B JW5114%3B rcdR%3B ybjK;locus_tag=b0846;product=transcriptional regulator of csgD and ybiJI%3B autoregulator;protein_id=NP_415367.1;transl_table=11;trans…	CDS
NC_000913	887962	887965	GATC	2	887423	887959	+	ID=b0846;Dbxref=GI:16128814,ASAP:ABE-0002885,UniProtKB/Swiss-Prot:P75811,EcoGene:EG13680,GeneID:945473;Name=rcdA;Note=putative DEOR-type transcriptional regulator;codon_start=1;function=putative regulator%3B Not classified;gene_synonym=ECK0836%3B JW5114%3B rcdR%3B ybjK;locus_tag=b0846;product=transcriptional regulator of csgD and ybiJI%3B autoregulator;protein_id=NP_415367.1;transl_table=11;trans…	CDS
NC_000913	888257	888260	GATC	2	888134	889819	-	ID=b0847;Dbxref=GI:16128815,ASAP:ABE-0002887,UniProtKB/Swiss-Prot:P60869,EcoGene:EG13681,GeneID:945474;Name=ybjL;Note=putative transport protein;codon_start=1;function=putative transport%3B Not classified;gene_synonym=ECK0838%3B JW0831;locus_tag=b0847;product=putative transporter;protein_id=NP_415368.1;transl_table=11;translation=length.561	CDS
NC_000913	889680	889683	GATC	2	888134	889819	-	ID=b0847;Dbxref=GI:16128815,ASAP:ABE-0002887,UniProtKB/Swiss-Prot:P60869,EcoGene:EG13681,GeneID:945474;Name=ybjL;Note=putative transport protein;codon_start=1;function=putative transport%3B Not classified;gene_synonym=ECK0838%3B JW0831;locus_tag=b0847;product=putative transporter;protein_id=NP_415368.1;transl_table=11;translation=length.561	CDS
NC_000913	892149	892152	GATC	2	891967	892869	+	ID=b0852;Dbxref=GI:16128820,ASAP:ABE-0002903,UniProtKB/Swiss-Prot:P0C0U4,EcoGene:EG10852,GeneID:945484;gO_component=GO:0005737 - cytoplasm;gO_function=GO:0003735 - structural constituent of ribosome;gO_process=GO:0006412 - translation;Name=rimK;codon_start=1;function=structural component%3B Ribosomes - maturation and modification;gene_synonym=ECK0843%3B JW0836%3B nek;locus_tag=b0852;product=ribos…	CDS
NC_000913	896550	896553	GATC	2	896134	897087	+	ID=b0856;Dbxref=GI:16128824,ASAP:ABE-0002917,UniProtKB/Swiss-Prot:P31135,EcoGene:EG11631,GeneID:945475;gO_component=GO:0019866 - organelle inner membrane%3B GO:0009274 - peptidoglycan-based cell wall;gO_process=GO:0009310 - amine catabolic process%3B GO:0006596 - polyamine biosynthetic process%3B GO:0015847 - putrescine transport;Name=potH;Note=putrescine transport protein%3B permease;codon_start…	CDS
NC_000913	897609	897612	GATC	3	897084	897929	+	ID=b0857;Dbxref=GI:16128825,ASAP:ABE-0002919,UniProtKB/Swiss-Prot:P0AFL1,EcoGene:EG11632,GeneID:945485;gO_component=GO:0019866 - organelle inner membrane%3B GO:0009274 - peptidoglycan-based cell wall;gO_process=GO:0009310 - amine catabolic process%3B GO:0006596 - polyamine biosynthetic process%3B GO:0015847 - putrescine transport;Name=potI;Note=putrescine transport protein%3B permease;codon_start…	CDS
NC_000913	899072	899075	GATC	2	898518	899645	+	ID=b0859;Dbxref=GI:16128827,ASAP:ABE-0002924,UniProtKB/Swiss-Prot:P75817,EcoGene:EG13427,GeneID:947260;eC_number=2.1.1.-;gO_process=GO:0009451 - RNA modification;Name=rlmC;Note=putative enzyme;codon_start=1;function=enzyme%3B rRNA modification;gene_synonym=ECK0850%3B JW0843%3B rumB%3B ybjF;locus_tag=b0859;product=23S rRNA m(5)U747 methyltransferase%2C SAM-dependent;protein_id=NP_415380.1;transl_t…	CDS
NC_000913	900089	900092	GATC	5	899844	900575	-	ID=b0860;Dbxref=GI:16128828,ASAP:ABE-0002927,UniProtKB/Swiss-Prot:P30860,EcoGene:EG11628,GeneID:948981;gO_component=GO:0042597 - periplasmic space;gO_process=GO:0006526 - arginine biosynthetic process;Name=artJ;Note=arginine 3rd transport system periplasmic binding protein;codon_start=1;function=transport%3B Transport of small molecules: Amino acids%2C amines;gene_synonym=ECK0851%3B JW0844;locus_…	CDS
NC_000913	900206	900209	GATC	3	899844	900575	-	ID=b0860;Dbxref=GI:16128828,ASAP:ABE-0002927,UniProtKB/Swiss-Prot:P30860,EcoGene:EG11628,GeneID:948981;gO_component=GO:0042597 - periplasmic space;gO_process=GO:0006526 - arginine biosynthetic process;Name=artJ;Note=arginine 3rd transport system periplasmic binding protein;codon_start=1;function=transport%3B Transport of small molecules: Amino acids%2C amines;gene_synonym=ECK0851%3B JW0844;locus_…	CDS
NC_000913	900428	900431	GATC	4	899844	900575	-	ID=b0860;Dbxref=GI:16128828,ASAP:ABE-0002927,UniProtKB/Swiss-Prot:P30860,EcoGene:EG11628,GeneID:948981;gO_component=GO:0042597 - periplasmic space;gO_process=GO:0006526 - arginine biosynthetic process;Name=artJ;Note=arginine 3rd transport system periplasmic binding protein;codon_start=1;function=transport%3B Transport of small molecules: Amino acids%2C amines;gene_synonym=ECK0851%3B JW0844;locus_…	CDS
NC_000913	903147	903150	GATC	2	903006	903734	-	ID=b0864;Dbxref=GI:16128832,ASAP:ABE-0002939,UniProtKB/Swiss-Prot:P0AAF6,EcoGene:EG11624,GeneID:945489;gO_component=GO:0005737 - cytoplasm%3B GO:0009274 - peptidoglycan-based cell wall;gO_process=GO:0006526 - arginine biosynthetic process;Name=artP;Note=ATP-binding component of 3rd arginine transport system;codon_start=1;function=transport%3B Transport of small molecules: Amino acids%2C amines;ge…	CDS
NC_000913	906595	906598	GATC	2	905740	906753	-	ID=b0868;Dbxref=GI:90111178,ASAP:ABE-0002949,UniProtKB/Swiss-Prot:P75821,EcoGene:EG13688,GeneID:945495;Name=ybjS;codon_start=1;function=putative enzyme%3B Not classified;gene_synonym=ECK0859%3B JW5819;locus_tag=b0868;product=putative NAD(P)H-dependent oxidoreductase;protein_id=NP_415389.2;transl_table=11;translation=length.337	CDS
NC_000913	906609	906612	GATC	2	905740	906753	-	ID=b0868;Dbxref=GI:90111178,ASAP:ABE-0002949,UniProtKB/Swiss-Prot:P75821,EcoGene:EG13688,GeneID:945495;Name=ybjS;codon_start=1;function=putative enzyme%3B Not classified;gene_synonym=ECK0859%3B JW5819;locus_tag=b0868;product=putative NAD(P)H-dependent oxidoreductase;protein_id=NP_415389.2;transl_table=11;translation=length.337	CDS
NC_000913	906850	906853	GATC	2	906852	908282	-	ID=b0869;Dbxref=GI:90111179,ASAP:ABE-0002951,UniProtKB/Swiss-Prot:P75822,EcoGene:EG13689,GeneID:945496;Name=ybjT;codon_start=1;function=putative enzyme%3B Not classified;gene_synonym=ECK0860%3B JW5116;locus_tag=b0869;product=putative NAD-dependent oxidoreductase;protein_id=NP_415390.4;transl_table=11;translation=length.476	CDS
NC_000913	910065	910068	GATC	2	909331	911049	-	ID=b0871;Dbxref=GI:16128839,ASAP:ABE-0002958,UniProtKB/Swiss-Prot:P07003,EcoGene:EG10754,GeneID:946132;eC_number=1.2.5.1;gO_component=GO:0005737 - cytoplasm;gO_process=GO:0016052 - carbohydrate catabolic process%3B GO:0042867 - pyruvate catabolic process;Name=poxB;Note=pyruvate oxidase;codon_start=1;experiment=N-terminus verified by Edman degradation: PMID 3902830;function=enzyme%3B Degradation o…	CDS
NC_000913	913938	913941	GATC	2	913958	914857	-	ID=b0874;Dbxref=GI:90111181,ASAP:ABE-0002966,UniProtKB/Swiss-Prot:P75826,EcoGene:EG13426,GeneID:947142;Name=ybjE;Note=putative surface protein;codon_start=1;function=putative structure%3B Not classified;gene_synonym=ECK0865%3B JW0858;locus_tag=b0874;product=putative transporter;protein_id=NP_415395.2;transl_table=11;translation=length.299	CDS
NC_000913	918929	918932	GATC	2	918128	919120	-	ID=b0877;Dbxref=GI:16128845,ASAP:ABE-0002982,UniProtKB/Swiss-Prot:P75829,EcoGene:EG13693,GeneID:946025;Name=ybjX;Note=putative enzyme;codon_start=1;function=putative enzyme%3B Not classified;gene_synonym=ECK0868%3B JW0861;locus_tag=b0877;product=DUF535 family protein;protein_id=NP_415398.1;transl_table=11;translation=length.330	CDS
NC_000913	924653	924656	GATC	2	923264	925540	+	ID=b0882;Dbxref=GI:16128850,ASAP:ABE-0003001,UniProtKB/Swiss-Prot:P0ABH9,EcoGene:EG10156,GeneID:945764;gO_component=GO:0005737 - cytoplasm;Name=clpA;Note=ATP-binding component of serine protease;codon_start=1;experiment=N-terminus verified by Edman degradation: PMID 3049606;function=enzyme%3B Degradation of proteins%2C peptides%2C glyco;gene_synonym=ECK0873%3B JW0866%3B lopD;locus_tag=b0882;produ…	CDS
NC_000913	925560	925563	GATC	2	923264	925540	+	ID=b0882;Dbxref=GI:16128850,ASAP:ABE-0003001,UniProtKB/Swiss-Prot:P0ABH9,EcoGene:EG10156,GeneID:945764;gO_component=GO:0005737 - cytoplasm;Name=clpA;Note=ATP-binding component of serine protease;codon_start=1;experiment=N-terminus verified by Edman degradation: PMID 3049606;function=enzyme%3B Degradation of proteins%2C peptides%2C glyco;gene_synonym=ECK0873%3B JW0866%3B lopD;locus_tag=b0882;produ…	CDS
NC_000913	927657	927660	GATC	3	927474	929195	-	ID=b0886;Dbxref=GI:16128853,ASAP:ABE-0003012,UniProtKB/Swiss-Prot:P23886,EcoGene:EG10012,GeneID:945504;gO_component=GO:0019866 - organelle inner membrane%3B GO:0009274 - peptidoglycan-based cell wall;Name=cydC;Note=ATP-binding component of cytochrome-related transport;codon_start=1;function=transport%3B Transport of small molecules: Other;gene_synonym=ECK0877%3B JW0869%3B mdrA%3B mdrH%3B surB%3B …	CDS
NC_000913	928238	928241	GATC	2	927474	929195	-	ID=b0886;Dbxref=GI:16128853,ASAP:ABE-0003012,UniProtKB/Swiss-Prot:P23886,EcoGene:EG10012,GeneID:945504;gO_component=GO:0019866 - organelle inner membrane%3B GO:0009274 - peptidoglycan-based cell wall;Name=cydC;Note=ATP-binding component of cytochrome-related transport;codon_start=1;function=transport%3B Transport of small molecules: Other;gene_synonym=ECK0877%3B JW0869%3B mdrA%3B mdrH%3B surB%3B …	CDS
NC_000913	937019	937022	GATC	3	933224	937213	+	ID=b0890;Dbxref=GI:16128857,ASAP:ABE-0003027,UniProtKB/Swiss-Prot:P46889,EcoGene:EG13226,GeneID:945102;gO_component=GO:0019866 - organelle inner membrane%3B GO:0009274 - peptidoglycan-based cell wall;gO_process=GO:0009432 - SOS response;Name=ftsK;Note=cell division protein;codon_start=1;function=phenotype%3B Cell division;gene_synonym=dinH%3B ECK0881%3B JW0873;locus_tag=b0890;product=DNA transloc…	CDS
NC_000913	939712	939715	GATC	2	939428	940720	+	ID=b0893;Dbxref=GI:16128860,ASAP:ABE-0003038,UniProtKB/Swiss-Prot:P0A8L1,EcoGene:EG10947,GeneID:945506;eC_number=6.1.1.11;gO_component=GO:0005737 - cytoplasm;gO_process=GO:0006418 - tRNA aminoacylation for protein translation;Name=serS;Note=serine tRNA synthetase%3B also charges selenocystein tRNA with serine;codon_start=1;function=enzyme%3B Aminoacyl tRNA synthetases%2C tRNA modification;gene_sy…	CDS
NC_000913	940270	940273	GATC	6	939428	940720	+	ID=b0893;Dbxref=GI:16128860,ASAP:ABE-0003038,UniProtKB/Swiss-Prot:P0A8L1,EcoGene:EG10947,GeneID:945506;eC_number=6.1.1.11;gO_component=GO:0005737 - cytoplasm;gO_process=GO:0006418 - tRNA aminoacylation for protein translation;Name=serS;Note=serine tRNA synthetase%3B also charges selenocystein tRNA with serine;codon_start=1;function=enzyme%3B Aminoacyl tRNA synthetases%2C tRNA modification;gene_sy…	CDS
NC_000913	942380	942383	GATC	2	940959	943403	+	ID=b0894;Dbxref=GI:90111183,ASAP:ABE-0003044,UniProtKB/Swiss-Prot:P18775,EcoGene:EG10232,GeneID:945508;eC_number=1.8.99.-;gO_component=GO:0019866 - organelle inner membrane%3B GO:0009274 - peptidoglycan-based cell wall;gO_process=GO:0009061 - anaerobic respiration;Name=dmsA;Note=anaerobic dimethyl sulfoxide reductase subunit A;codon_start=1;function=enzyme%3B Energy metabolism%2C carbon: Anaerobi…	CDS
NC_000913	942389	942392	GATC	2	940959	943403	+	ID=b0894;Dbxref=GI:90111183,ASAP:ABE-0003044,UniProtKB/Swiss-Prot:P18775,EcoGene:EG10232,GeneID:945508;eC_number=1.8.99.-;gO_component=GO:0019866 - organelle inner membrane%3B GO:0009274 - peptidoglycan-based cell wall;gO_process=GO:0009061 - anaerobic respiration;Name=dmsA;Note=anaerobic dimethyl sulfoxide reductase subunit A;codon_start=1;function=enzyme%3B Energy metabolism%2C carbon: Anaerobi…	CDS
NC_000913	942683	942686	GATC	2	940959	943403	+	ID=b0894;Dbxref=GI:90111183,ASAP:ABE-0003044,UniProtKB/Swiss-Prot:P18775,EcoGene:EG10232,GeneID:945508;eC_number=1.8.99.-;gO_component=GO:0019866 - organelle inner membrane%3B GO:0009274 - peptidoglycan-based cell wall;gO_process=GO:0009061 - anaerobic respiration;Name=dmsA;Note=anaerobic dimethyl sulfoxide reductase subunit A;codon_start=1;function=enzyme%3B Energy metabolism%2C carbon: Anaerobi…	CDS
NC_000913	942867	942870	GATC	2	940959	943403	+	ID=b0894;Dbxref=GI:90111183,ASAP:ABE-0003044,UniProtKB/Swiss-Prot:P18775,EcoGene:EG10232,GeneID:945508;eC_number=1.8.99.-;gO_component=GO:0019866 - organelle inner membrane%3B GO:0009274 - peptidoglycan-based cell wall;gO_process=GO:0009061 - anaerobic respiration;Name=dmsA;Note=anaerobic dimethyl sulfoxide reductase subunit A;codon_start=1;function=enzyme%3B Energy metabolism%2C carbon: Anaerobi…	CDS
NC_000913	943197	943200	GATC	3	940959	943403	+	ID=b0894;Dbxref=GI:90111183,ASAP:ABE-0003044,UniProtKB/Swiss-Prot:P18775,EcoGene:EG10232,GeneID:945508;eC_number=1.8.99.-;gO_component=GO:0019866 - organelle inner membrane%3B GO:0009274 - peptidoglycan-based cell wall;gO_process=GO:0009061 - anaerobic respiration;Name=dmsA;Note=anaerobic dimethyl sulfoxide reductase subunit A;codon_start=1;function=enzyme%3B Energy metabolism%2C carbon: Anaerobi…	CDS
NC_000913	943627	943630	GATC	2	943414	944031	+	ID=b0895;Dbxref=GI:16128862,ASAP:ABE-0003046,UniProtKB/Swiss-Prot:P18776,EcoGene:EG10233,GeneID:945507;eC_number=1.8.99.-;gO_component=GO:0019866 - organelle inner membrane%3B GO:0009274 - peptidoglycan-based cell wall;gO_process=GO:0009061 - anaerobic respiration;Name=dmsB;Note=anaerobic dimethyl sulfoxide reductase subunit B;codon_start=1;function=enzyme%3B Energy metabolism%2C carbon: Anaerobi…	CDS
NC_000913	945231	945234	GATC	2	944931	945557	-	ID=b0897;Dbxref=GI:16128864,ASAP:ABE-0003050,UniProtKB/Swiss-Prot:P21367,EcoGene:EG11241,GeneID:945512;gO_process=GO:0009063 - cellular amino acid catabolic process;Name=ycaC;codon_start=1;experiment=N-terminus verified by Edman degradation: PMID 9782055;gene_synonym=ECK0888%3B JW0880;locus_tag=b0897;product=putative isochorismatase family hydrolase;protein_id=NP_415417.1;transl_table=11;translat…	CDS
NC_000913	946383	946386	GATC	2	945871	947019	+	ID=b0898;Dbxref=GI:16128865,ASAP:ABE-0003056,UniProtKB/Swiss-Prot:P21503,EcoGene:EG11242,GeneID:945515;gO_component=GO:0019866 - organelle inner membrane%3B GO:0009274 - peptidoglycan-based cell wall;Name=ycaD;codon_start=1;function=putative transport%3B Not classified;gene_synonym=ECK0889%3B JW0881;locus_tag=b0898;product=putative MFS transporter%2C inner membrane protein;protein_id=NP_415418.1;…	CDS
NC_000913	946520	946523	GATC	2	945871	947019	+	ID=b0898;Dbxref=GI:16128865,ASAP:ABE-0003056,UniProtKB/Swiss-Prot:P21503,EcoGene:EG11242,GeneID:945515;gO_component=GO:0019866 - organelle inner membrane%3B GO:0009274 - peptidoglycan-based cell wall;Name=ycaD;codon_start=1;function=putative transport%3B Not classified;gene_synonym=ECK0889%3B JW0881;locus_tag=b0898;product=putative MFS transporter%2C inner membrane protein;protein_id=NP_415418.1;…	CDS
NC_000913	952280	952283	GATC	2	951272	953554	-	ID=b0903;Dbxref=GI:16128870,ASAP:ABE-0003071,UniProtKB/Swiss-Prot:P09373,EcoGene:EG10701,GeneID:945514;eC_number=2.3.1.54;gO_component=GO:0005737 - cytoplasm;gO_process=GO:0009061 - anaerobic respiration%3B GO:0009063 - cellular amino acid catabolic process;Name=pflB;Note=formate acetyltransferase 1;codon_start=1;function=enzyme%3B Energy metabolism%2C carbon: Anaerobic respiration;gene_synonym=E…	CDS
NC_000913	954244	954247	GATC	2	953609	954466	-	ID=b0904;Dbxref=GI:16128871,ASAP:ABE-0003073,UniProtKB/Swiss-Prot:P0AC23,EcoGene:EG11258,GeneID:945513;gO_component=GO:0019866 - organelle inner membrane%3B GO:0009274 - peptidoglycan-based cell wall;gO_process=GO:0016052 - carbohydrate catabolic process;Name=focA;Note=probable formate transporter (formate channel 1);codon_start=1;function=putative transport%3B Degradation of small molecules: Car…	CDS
NC_000913	954719	954722	GATC	4	954872	956632	-	ID=b0905;Dbxref=GI:90111185,ASAP:ABE-0003081,UniProtKB/Swiss-Prot:P75838,EcoGene:EG13699,GeneID:945509;Name=ycaO;codon_start=1;gene_synonym=ECK0896%3B JW0888;locus_tag=b0905;product=ribosomal protein S12 methylthiotransferase accessory factor;protein_id=NP_415425.4;transl_table=11;translation=length.586	CDS
NC_000913	955531	955534	GATC	7	954872	956632	-	ID=b0905;Dbxref=GI:90111185,ASAP:ABE-0003081,UniProtKB/Swiss-Prot:P75838,EcoGene:EG13699,GeneID:945509;Name=ycaO;codon_start=1;gene_synonym=ECK0896%3B JW0888;locus_tag=b0905;product=ribosomal protein S12 methylthiotransferase accessory factor;protein_id=NP_415425.4;transl_table=11;translation=length.586	CDS
NC_000913	955931	955934	GATC	2	954872	956632	-	ID=b0905;Dbxref=GI:90111185,ASAP:ABE-0003081,UniProtKB/Swiss-Prot:P75838,EcoGene:EG13699,GeneID:945509;Name=ycaO;codon_start=1;gene_synonym=ECK0896%3B JW0888;locus_tag=b0905;product=ribosomal protein S12 methylthiotransferase accessory factor;protein_id=NP_415425.4;transl_table=11;translation=length.586	CDS
NC_000913	955976	955979	GATC	4	954872	956632	-	ID=b0905;Dbxref=GI:90111185,ASAP:ABE-0003081,UniProtKB/Swiss-Prot:P75838,EcoGene:EG13699,GeneID:945509;Name=ycaO;codon_start=1;gene_synonym=ECK0896%3B JW0888;locus_tag=b0905;product=ribosomal protein S12 methylthiotransferase accessory factor;protein_id=NP_415425.4;transl_table=11;translation=length.586	CDS
NC_000913	956940	956943	GATC	3	956762	957454	+	ID=b0906;Dbxref=GI:16128873,ASAP:ABE-0003089,UniProtKB/Swiss-Prot:P75839,EcoGene:EG13700,GeneID:945525;Name=ycaP;codon_start=1;gene_synonym=ECK0897%3B JW0889;locus_tag=b0906;product=UPF0702 family putative inner membrane protein;protein_id=NP_415426.1;transl_table=11;translation=length.230	CDS
NC_000913	959945	959948	GATC	2	958812	960095	+	ID=b0908;Dbxref=GI:16128875,ASAP:ABE-0003095,UniProtKB/Swiss-Prot:P0A6D3,EcoGene:EG10073,GeneID:945528;eC_number=2.5.1.19;gO_process=GO:0009423 - chorismate biosynthetic process;Name=aroA;codon_start=1;experiment=N-terminus verified by Edman degradation: PMID 3518706;function=enzyme%3B Amino acid biosynthesis: Chorismate;gene_synonym=ECK0899%3B JW0891;locus_tag=b0908;product=5-enolpyruvylshikimat…	CDS
NC_000913	960024	960027	GATC	2	958812	960095	+	ID=b0908;Dbxref=GI:16128875,ASAP:ABE-0003095,UniProtKB/Swiss-Prot:P0A6D3,EcoGene:EG10073,GeneID:945528;eC_number=2.5.1.19;gO_process=GO:0009423 - chorismate biosynthetic process;Name=aroA;codon_start=1;experiment=N-terminus verified by Edman degradation: PMID 3518706;function=enzyme%3B Amino acid biosynthesis: Chorismate;gene_synonym=ECK0899%3B JW0891;locus_tag=b0908;product=5-enolpyruvylshikimat…	CDS
NC_000913	961440	961443	GATC	2	961201	961884	+	ID=b0910;Dbxref=GI:16128877,ASAP:ABE-0003101,UniProtKB/Swiss-Prot:P0A6I0,EcoGene:EG11265,GeneID:945535;eC_number=2.7.4.14;gO_component=GO:0005737 - cytoplasm;gO_process=GO:0015949 - nucleobase%2C nucleoside and nucleotide interconversion;Name=cmk;codon_start=1;function=enzyme%3B Pyrimidine ribonucleotide biosynthesis;gene_synonym=ECK0901%3B JW0893%3B mssA%3B ycaF%3B ycaG;locus_tag=b0910;product=c…	CDS
NC_000913	962279	962282	GATC	2	961995	963668	+	ID=b0911;Dbxref=GI:16128878,ASAP:ABE-0003104,UniProtKB/Swiss-Prot:P0AG67,EcoGene:EG10900,GeneID:945536;gO_component=GO:0005737 - cytoplasm;gO_function=GO:0003735 - structural constituent of ribosome;gO_process=GO:0006412 - translation;Name=rpsA;codon_start=1;experiment=N-terminus verified by Edman degradation: PMID 7041110%2C7783627%2C9298646%2C9600841%2C11248028;function=structural component%3B …	CDS
NC_000913	963104	963107	GATC	4	961995	963668	+	ID=b0911;Dbxref=GI:16128878,ASAP:ABE-0003104,UniProtKB/Swiss-Prot:P0AG67,EcoGene:EG10900,GeneID:945536;gO_component=GO:0005737 - cytoplasm;gO_function=GO:0003735 - structural constituent of ribosome;gO_process=GO:0006412 - translation;Name=rpsA;codon_start=1;experiment=N-terminus verified by Edman degradation: PMID 7041110%2C7783627%2C9298646%2C9600841%2C11248028;function=structural component%3B …	CDS
NC_000913	964631	964634	GATC	2	964320	966584	+	ID=b0913;Dbxref=GI:90111187,ASAP:ABE-0003111,UniProtKB/Swiss-Prot:P37443,EcoGene:EG12375,GeneID:945531;Name=ycaI;codon_start=1;gene_synonym=ECK0904%3B JW5120;locus_tag=b0913;product=ComEC family inner membrane protein;protein_id=NP_415433.4;transl_table=11;translation=length.754	CDS
NC_000913	966509	966512	GATC	2	964320	966584	+	ID=b0913;Dbxref=GI:90111187,ASAP:ABE-0003111,UniProtKB/Swiss-Prot:P37443,EcoGene:EG12375,GeneID:945531;Name=ycaI;codon_start=1;gene_synonym=ECK0904%3B JW5120;locus_tag=b0913;product=ComEC family inner membrane protein;protein_id=NP_415433.4;transl_table=11;translation=length.754	CDS
NC_000913	966636	966639	GATC	2	966621	968369	+	ID=b0914;Dbxref=GI:16128881,ASAP:ABE-0003113,UniProtKB/Swiss-Prot:P60752,EcoGene:EG10613,GeneID:945530;gO_component=GO:0019866 - organelle inner membrane%3B GO:0009274 - peptidoglycan-based cell wall;Name=msbA;Note=ATP-binding transport protein%3B multicopy suppressor of htrB;codon_start=1;function=transport%3B Transport of small molecules: Other;gene_synonym=ECK0905%3B JW0897;locus_tag=b0914;pro…	CDS
NC_000913	966722	966725	GATC	2	966621	968369	+	ID=b0914;Dbxref=GI:16128881,ASAP:ABE-0003113,UniProtKB/Swiss-Prot:P60752,EcoGene:EG10613,GeneID:945530;gO_component=GO:0019866 - organelle inner membrane%3B GO:0009274 - peptidoglycan-based cell wall;Name=msbA;Note=ATP-binding transport protein%3B multicopy suppressor of htrB;codon_start=1;function=transport%3B Transport of small molecules: Other;gene_synonym=ECK0905%3B JW0897;locus_tag=b0914;pro…	CDS
NC_000913	967391	967394	GATC	2	966621	968369	+	ID=b0914;Dbxref=GI:16128881,ASAP:ABE-0003113,UniProtKB/Swiss-Prot:P60752,EcoGene:EG10613,GeneID:945530;gO_component=GO:0019866 - organelle inner membrane%3B GO:0009274 - peptidoglycan-based cell wall;Name=msbA;Note=ATP-binding transport protein%3B multicopy suppressor of htrB;codon_start=1;function=transport%3B Transport of small molecules: Other;gene_synonym=ECK0905%3B JW0897;locus_tag=b0914;pro…	CDS
NC_000913	968610	968613	GATC	2	968366	969352	+	ID=b0915;Dbxref=GI:16128882,ASAP:ABE-0003115,UniProtKB/Swiss-Prot:P27300,EcoGene:EG11409,GeneID:945526;eC_number=2.7.1.130;gO_component=GO:0019866 - organelle inner membrane%3B GO:0009274 - peptidoglycan-based cell wall;gO_function=GO:0042280 - cell surface antigen activity%2C host-interacting;gO_process=GO:0009248 - K antigen biosynthetic process%3B GO:0009245 - lipid A biosynthetic process%3B G…	CDS
NC_000913	971892	971895	GATC	2	971752	972645	+	ID=b0919;Dbxref=GI:16128886,ASAP:ABE-0003125,UniProtKB/Swiss-Prot:P0AB03,EcoGene:EG13702,GeneID:945545;Name=ycbJ;codon_start=1;gene_synonym=ECK0910%3B JW0902;locus_tag=b0919;product=protein kinase-like domain protein;protein_id=NP_415439.1;transl_table=11;translation=length.297	CDS
NC_000913	973027	973030	GATC	4	972622	973401	-	ID=b0920;Dbxref=GI:16128887,ASAP:ABE-0003127,UniProtKB/Swiss-Prot:P0AB01,EcoGene:EG12166,GeneID:945546;Name=elyC;codon_start=1;function=factor%3B Murein sacculus%2C peptidoglycan;gene_synonym=ECK0911%3B JW0903%3B ycbC;locus_tag=b0920;product=envelope biogenesis factor%3B DUF218 superfamily protein;protein_id=NP_415440.1;transl_table=11;translation=length.259	CDS
NC_000913	973184	973187	GATC	2	972622	973401	-	ID=b0920;Dbxref=GI:16128887,ASAP:ABE-0003127,UniProtKB/Swiss-Prot:P0AB01,EcoGene:EG12166,GeneID:945546;Name=elyC;codon_start=1;function=factor%3B Murein sacculus%2C peptidoglycan;gene_synonym=ECK0911%3B JW0903%3B ycbC;locus_tag=b0920;product=envelope biogenesis factor%3B DUF218 superfamily protein;protein_id=NP_415440.1;transl_table=11;translation=length.259	CDS
NC_000913	975377	975380	GATC	2	974319	975641	+	ID=b0922;Dbxref=GI:16128889,ASAP:ABE-0003134,UniProtKB/Swiss-Prot:P60293,EcoGene:EG12165,GeneID:945548;Name=mukF;Note=mukF protein (killing factor KICB);codon_start=1;function=factor%3B Cell killing;gene_synonym=ECK0913%3B JW0905%3B kicB;locus_tag=b0922;product=chromosome condensin MukBEF%2C kleisin-like subunit%2C binds calcium;protein_id=NP_415442.1;transl_table=11;translation=length.440	CDS
NC_000913	976815	976818	GATC	2	976326	980786	+	ID=b0924;Dbxref=GI:16128891,ASAP:ABE-0003138,UniProtKB/Swiss-Prot:P22523,EcoGene:EG10618,GeneID:945549;Name=mukB;Note=kinesin-like cell division protein involved in chromosome partitioning;codon_start=1;experiment=N-terminus verified by Edman degradation: PMID 1464330;function=structural component%3B Cell division;gene_synonym=ECK0915%3B JW0907;locus_tag=b0924;product=chromosome condensin MukBEF%…	CDS
NC_000913	978336	978339	GATC	3	976326	980786	+	ID=b0924;Dbxref=GI:16128891,ASAP:ABE-0003138,UniProtKB/Swiss-Prot:P22523,EcoGene:EG10618,GeneID:945549;Name=mukB;Note=kinesin-like cell division protein involved in chromosome partitioning;codon_start=1;experiment=N-terminus verified by Edman degradation: PMID 1464330;function=structural component%3B Cell division;gene_synonym=ECK0915%3B JW0907;locus_tag=b0924;product=chromosome condensin MukBEF%…	CDS
NC_000913	978533	978536	GATC	3	976326	980786	+	ID=b0924;Dbxref=GI:16128891,ASAP:ABE-0003138,UniProtKB/Swiss-Prot:P22523,EcoGene:EG10618,GeneID:945549;Name=mukB;Note=kinesin-like cell division protein involved in chromosome partitioning;codon_start=1;experiment=N-terminus verified by Edman degradation: PMID 1464330;function=structural component%3B Cell division;gene_synonym=ECK0915%3B JW0907;locus_tag=b0924;product=chromosome condensin MukBEF%…	CDS
NC_000913	979002	979005	GATC	2	976326	980786	+	ID=b0924;Dbxref=GI:16128891,ASAP:ABE-0003138,UniProtKB/Swiss-Prot:P22523,EcoGene:EG10618,GeneID:945549;Name=mukB;Note=kinesin-like cell division protein involved in chromosome partitioning;codon_start=1;experiment=N-terminus verified by Edman degradation: PMID 1464330;function=structural component%3B Cell division;gene_synonym=ECK0915%3B JW0907;locus_tag=b0924;product=chromosome condensin MukBEF%…	CDS
NC_000913	979576	979579	GATC	2	976326	980786	+	ID=b0924;Dbxref=GI:16128891,ASAP:ABE-0003138,UniProtKB/Swiss-Prot:P22523,EcoGene:EG10618,GeneID:945549;Name=mukB;Note=kinesin-like cell division protein involved in chromosome partitioning;codon_start=1;experiment=N-terminus verified by Edman degradation: PMID 1464330;function=structural component%3B Cell division;gene_synonym=ECK0915%3B JW0907;locus_tag=b0924;product=chromosome condensin MukBEF%…	CDS
NC_000913	982174	982177	GATC	3	981047	982894	+	ID=b0925;Dbxref=GI:16128892,ASAP:ABE-0003142,UniProtKB/Swiss-Prot:P22525,EcoGene:EG11253,GeneID:945541;Name=ldtD;Note=putative amidase;codon_start=1;function=enzyme%3B Murein sacculus%2C peptidoglycan;gene_synonym=ECK0916%3B JW0908%3B ycbB;locus_tag=b0925;product=murein L%2CD-transpeptidase;protein_id=NP_415445.1;transl_table=11;translation=length.615	CDS
NC_000913	982866	982869	GATC	2	981047	982894	+	ID=b0925;Dbxref=GI:16128892,ASAP:ABE-0003142,UniProtKB/Swiss-Prot:P22525,EcoGene:EG11253,GeneID:945541;Name=ldtD;Note=putative amidase;codon_start=1;function=enzyme%3B Murein sacculus%2C peptidoglycan;gene_synonym=ECK0916%3B JW0908%3B ycbB;locus_tag=b0925;product=murein L%2CD-transpeptidase;protein_id=NP_415445.1;transl_table=11;translation=length.615	CDS
NC_000913	984902	984905	GATC	2	984519	985709	-	ID=b0928;Dbxref=GI:16128895,ASAP:ABE-0003150,UniProtKB/Swiss-Prot:P00509,EcoGene:EG10096,GeneID:945553;eC_number=2.6.1.1;gO_component=GO:0005737 - cytoplasm;gO_process=GO:0006532 - aspartate biosynthetic process%3B GO:0009063 - cellular amino acid catabolic process;Name=aspC;Note=aspartate aminotransferase;codon_start=1;experiment=N-terminus verified by Edman degradation: PMID 387032%2C3298240%2C…	CDS
NC_000913	986880	986883	GATC	2	985894	986982	-	ID=b0929;Dbxref=GI:16128896,ASAP:ABE-0003153,UniProtKB/Swiss-Prot:P02931,EcoGene:EG10671,GeneID:945554;gO_component=GO:0009279 - cell outer membrane%3B GO:0009274 - peptidoglycan-based cell wall;Name=ompF;Note=outer membrane protein 1a (Ia%3Bb%3BF);codon_start=1;function=membrane%3B Outer membrane constituents;gene_synonym=cmlB%3B coa%3B cry%3B ECK0920%3B JW0912%3B nfxB?%3B tolF;locus_tag=b0929;p…	CDS
NC_000913	987478	987481	GATC	15	987585	988985	-	ID=b0930;Dbxref=GI:16128897,ASAP:ABE-0003162,UniProtKB/Swiss-Prot:P0A8M0,EcoGene:EG10094,GeneID:945555;eC_number=6.1.1.22;gO_component=GO:0005737 - cytoplasm;gO_process=GO:0006418 - tRNA aminoacylation for protein translation;Name=asnS;Note=asparagine tRNA synthetase;codon_start=1;function=enzyme%3B Aminoacyl tRNA synthetases%2C tRNA modification;gene_synonym=ECK0921%3B JW0913%3B lcs%3B tss;locus…	CDS
NC_000913	987816	987819	GATC	2	987585	988985	-	ID=b0930;Dbxref=GI:16128897,ASAP:ABE-0003162,UniProtKB/Swiss-Prot:P0A8M0,EcoGene:EG10094,GeneID:945555;eC_number=6.1.1.22;gO_component=GO:0005737 - cytoplasm;gO_process=GO:0006418 - tRNA aminoacylation for protein translation;Name=asnS;Note=asparagine tRNA synthetase;codon_start=1;function=enzyme%3B Aminoacyl tRNA synthetases%2C tRNA modification;gene_synonym=ECK0921%3B JW0913%3B lcs%3B tss;locus…	CDS
NC_000913	988478	988481	GATC	3	987585	988985	-	ID=b0930;Dbxref=GI:16128897,ASAP:ABE-0003162,UniProtKB/Swiss-Prot:P0A8M0,EcoGene:EG10094,GeneID:945555;eC_number=6.1.1.22;gO_component=GO:0005737 - cytoplasm;gO_process=GO:0006418 - tRNA aminoacylation for protein translation;Name=asnS;Note=asparagine tRNA synthetase;codon_start=1;function=enzyme%3B Aminoacyl tRNA synthetases%2C tRNA modification;gene_synonym=ECK0921%3B JW0913%3B lcs%3B tss;locus…	CDS
NC_000913	992446	992449	GATC	2	990622	993234	+	ID=b0932;Dbxref=GI:16128899,ASAP:ABE-0003171,UniProtKB/Swiss-Prot:P04825,EcoGene:EG10696,GeneID:947253;eC_number=3.4.11.2;Name=pepN;codon_start=1;experiment=N-terminus verified by Edman degradation: PMID 2869947;function=enzyme%3B Degradation of proteins%2C peptides%2C glyco;gene_synonym=ECK0923%3B JW0915;locus_tag=b0932;product=aminopeptidase N;protein_id=NP_415452.1;transl_table=11;translation=…	CDS
NC_000913	994641	994644	GATC	2	994041	994832	-	ID=b0934;Dbxref=GI:90111188,ASAP:ABE-0003175,UniProtKB/Swiss-Prot:P75851,EcoGene:EG13705,GeneID:947216;gO_component=GO:0009274 - peptidoglycan-based cell wall%3B GO:0042597 - periplasmic space;gO_process=GO:0006793 - phosphorus metabolic process;Name=ssuC;Note=membrane component of ABC superfamily;codon_start=1;function=putative transport%3B Not classified;gene_synonym=ECK0925%3B JW5121%3B ycbM;l…	CDS
NC_000913	998309	998312	GATC	5	997868	998407	+	ID=b0938;Dbxref=GI:90111190,ASAP:ABE-0003185,UniProtKB/Swiss-Prot:P75855,EcoGene:EG13709,GeneID:948306;gO_component=GO:0009289 - pilus;Name=elfA;Note=putative fimbrial-like protein;codon_start=1;function=structural component%3B Surface structures;gene_synonym=ECK0929%3B JW5122%3B ycbQ;locus_tag=b0938;product=laminin-binding fimbrin subunit;protein_id=NP_415458.2;transl_table=11;translation=length…	CDS
NC_000913	999084	999087	GATC	3	998490	999191	+	ID=b0939;Dbxref=GI:16128906,ASAP:ABE-0003187,UniProtKB/Swiss-Prot:P75856,EcoGene:EG13710,GeneID:946773;gO_process=GO:0006457 - protein folding;Name=elfD;codon_start=1;function=putative factor%3B Surface structures;gene_synonym=ECK0930%3B JW0922%3B ycbR;locus_tag=b0939;product=putative periplasmic pilin chaperone;protein_id=NP_415459.1;transl_table=11;translation=length.233	CDS
NC_000913	1000884	1000887	GATC	8	999216	1001816	+	ID=b0940;Dbxref=GI:16128907,ASAP:ABE-0003189,UniProtKB/Swiss-Prot:P75857,EcoGene:EG13711,GeneID:946934;gO_component=GO:0009279 - cell outer membrane%3B GO:0009274 - peptidoglycan-based cell wall;Name=elfC;codon_start=1;function=putative membrane%3B Outer membrane constituents;gene_synonym=ECK0931%3B JW0923%3B ycbS;locus_tag=b0940;product=putative outer membrane fimbrial subunit export usher prote…	CDS
NC_000913	1005010	1005013	GATC	3	1004768	1005778	+	ID=b0945;Dbxref=GI:16128912,ASAP:ABE-0003201,UniProtKB/Swiss-Prot:P0A7E1,EcoGene:EG10807,GeneID:945556;eC_number=1.3.5.2;gO_component=GO:0005737 - cytoplasm;gO_process=GO:0006221 - pyrimidine nucleotide biosynthetic process;Name=pyrD;Note=dihydro-orotate dehydrogenase;codon_start=1;experiment=N-terminus verified by Edman degradation: PMID 2992959;function=enzyme%3B Pyrimidine ribonucleotide biosy…	CDS
NC_000913	1005341	1005344	GATC	2	1004768	1005778	+	ID=b0945;Dbxref=GI:16128912,ASAP:ABE-0003201,UniProtKB/Swiss-Prot:P0A7E1,EcoGene:EG10807,GeneID:945556;eC_number=1.3.5.2;gO_component=GO:0005737 - cytoplasm;gO_process=GO:0006221 - pyrimidine nucleotide biosynthetic process;Name=pyrD;Note=dihydro-orotate dehydrogenase;codon_start=1;experiment=N-terminus verified by Edman degradation: PMID 2992959;function=enzyme%3B Pyrimidine ribonucleotide biosy…	CDS
NC_000913	1005418	1005421	GATC	3	1004768	1005778	+	ID=b0945;Dbxref=GI:16128912,ASAP:ABE-0003201,UniProtKB/Swiss-Prot:P0A7E1,EcoGene:EG10807,GeneID:945556;eC_number=1.3.5.2;gO_component=GO:0005737 - cytoplasm;gO_process=GO:0006221 - pyrimidine nucleotide biosynthetic process;Name=pyrD;Note=dihydro-orotate dehydrogenase;codon_start=1;experiment=N-terminus verified by Edman degradation: PMID 2992959;function=enzyme%3B Pyrimidine ribonucleotide biosy…	CDS
NC_000913	1005790	1005793	GATC	2	1004768	1005778	+	ID=b0945;Dbxref=GI:16128912,ASAP:ABE-0003201,UniProtKB/Swiss-Prot:P0A7E1,EcoGene:EG10807,GeneID:945556;eC_number=1.3.5.2;gO_component=GO:0005737 - cytoplasm;gO_process=GO:0006221 - pyrimidine nucleotide biosynthetic process;Name=pyrD;Note=dihydro-orotate dehydrogenase;codon_start=1;experiment=N-terminus verified by Edman degradation: PMID 2992959;function=enzyme%3B Pyrimidine ribonucleotide biosy…	CDS
NC_000913	1008099	1008102	GATC	2	1007844	1009952	+	ID=b0948;Dbxref=GI:16128915,ASAP:ABE-0003211,UniProtKB/Swiss-Prot:P75864,EcoGene:EG13717,GeneID:945564;Name=rlmL;Note=putative oxidoreductase;codon_start=1;function=enzyme%3B rRNA modification;gene_synonym=ECK0939%3B JW0931%3B rlmK%3B rlmKL%3B ycbY;locus_tag=b0948;product=23S rRNA m(2)G2445 and m(7)G2069 methyltransferases%2C SAM-dependent;protein_id=NP_415468.1;transl_table=11;translation=length…	CDS
NC_000913	1008692	1008695	GATC	4	1007844	1009952	+	ID=b0948;Dbxref=GI:16128915,ASAP:ABE-0003211,UniProtKB/Swiss-Prot:P75864,EcoGene:EG13717,GeneID:945564;Name=rlmL;Note=putative oxidoreductase;codon_start=1;function=enzyme%3B rRNA modification;gene_synonym=ECK0939%3B JW0931%3B rlmK%3B rlmKL%3B ycbY;locus_tag=b0948;product=23S rRNA m(2)G2445 and m(7)G2069 methyltransferases%2C SAM-dependent;protein_id=NP_415468.1;transl_table=11;translation=length…	CDS
NC_000913	1009676	1009679	GATC	3	1007844	1009952	+	ID=b0948;Dbxref=GI:16128915,ASAP:ABE-0003211,UniProtKB/Swiss-Prot:P75864,EcoGene:EG13717,GeneID:945564;Name=rlmL;Note=putative oxidoreductase;codon_start=1;function=enzyme%3B rRNA modification;gene_synonym=ECK0939%3B JW0931%3B rlmK%3B rlmKL%3B ycbY;locus_tag=b0948;product=23S rRNA m(2)G2445 and m(7)G2069 methyltransferases%2C SAM-dependent;protein_id=NP_415468.1;transl_table=11;translation=length…	CDS
NC_000913	1012921	1012924	GATC	2	1012001	1013254	+	ID=b0950;Dbxref=GI:16128917,ASAP:ABE-0003219,UniProtKB/Swiss-Prot:P0AFL9,EcoGene:EG12965,GeneID:944999;Name=pqiA;Note=paraquat-inducible protein A;codon_start=1;function=phenotype%3B Not classified;gene_synonym=ECK0941%3B JW0933%3B pqi5;locus_tag=b0950;product=paraquat-inducible%2C SoxRS-regulated inner membrane protein;protein_id=NP_415470.1;transl_table=11;translation=length.417	CDS
NC_000913	1013729	1013732	GATC	2	1013259	1014899	+	ID=b0951;Dbxref=GI:16128918,ASAP:ABE-0003221,UniProtKB/Swiss-Prot:P43671,EcoGene:EG12966,GeneID:945653;Name=pqiB;codon_start=1;function=phenotype%3B Not classified;gene_synonym=ECK0942%3B JW0934%3B pqi5;locus_tag=b0951;product=paraquat-inducible%2C SoxRS-regulated MCE domain protein;protein_id=NP_415471.1;transl_table=11;translation=length.546	CDS
NC_000913	1014783	1014786	GATC	2	1013259	1014899	+	ID=b0951;Dbxref=GI:16128918,ASAP:ABE-0003221,UniProtKB/Swiss-Prot:P43671,EcoGene:EG12966,GeneID:945653;Name=pqiB;codon_start=1;function=phenotype%3B Not classified;gene_synonym=ECK0942%3B JW0934%3B pqi5;locus_tag=b0951;product=paraquat-inducible%2C SoxRS-regulated MCE domain protein;protein_id=NP_415471.1;transl_table=11;translation=length.546	CDS
NC_000913	1018478	1018481	GATC	4	1018485	1018937	+	ID=b0956;Dbxref=GI:16128923,ASAP:ABE-0003238,UniProtKB/Swiss-Prot:P0A8N0,EcoGene:EG12855,GeneID:945570;Name=matP;Note=putative dehydrogenase;codon_start=1;function=factor%3B DNA - replication%2C repair%2C restriction/modification;gene_synonym=ECK0947%3B JW0939%3B ycbG;locus_tag=b0956;product=Ter macrodomain organizer matS-binding protein;protein_id=NP_415476.1;transl_table=11;translation=length.1…	CDS
NC_000913	1018565	1018568	GATC	2	1018485	1018937	+	ID=b0956;Dbxref=GI:16128923,ASAP:ABE-0003238,UniProtKB/Swiss-Prot:P0A8N0,EcoGene:EG12855,GeneID:945570;Name=matP;Note=putative dehydrogenase;codon_start=1;function=factor%3B DNA - replication%2C repair%2C restriction/modification;gene_synonym=ECK0947%3B JW0939%3B ycbG;locus_tag=b0956;product=Ter macrodomain organizer matS-binding protein;protein_id=NP_415476.1;transl_table=11;translation=length.1…	CDS
NC_000913	1018763	1018766	GATC	4	1018485	1018937	+	ID=b0956;Dbxref=GI:16128923,ASAP:ABE-0003238,UniProtKB/Swiss-Prot:P0A8N0,EcoGene:EG12855,GeneID:945570;Name=matP;Note=putative dehydrogenase;codon_start=1;function=factor%3B DNA - replication%2C repair%2C restriction/modification;gene_synonym=ECK0947%3B JW0939%3B ycbG;locus_tag=b0956;product=Ter macrodomain organizer matS-binding protein;protein_id=NP_415476.1;transl_table=11;translation=length.1…	CDS
NC_000913	1019336	1019339	GATC	3	1019013	1020053	-	ID=b0957;Dbxref=GI:16128924,ASAP:ABE-0003240,UniProtKB/Swiss-Prot:P0A910,EcoGene:EG10669,GeneID:945571;gO_component=GO:0009279 - cell outer membrane%3B GO:0009274 - peptidoglycan-based cell wall;Name=ompA;Note=outer membrane protein 3a (II*%3BG%3Bd);codon_start=1;function=membrane%3B Outer membrane constituents;gene_synonym=con%3B ECK0948%3B JW0940%3B tolG%3B tut;locus_tag=b0957;product=outer mem…	CDS
NC_000913	1022405	1022408	GATC	2	1021730	1023883	-	ID=b0960;Dbxref=GI:90111194,ASAP:ABE-0003251,UniProtKB/Swiss-Prot:P75870,EcoGene:EG13721,GeneID:947001;Name=yccS;codon_start=1;gene_synonym=ECK0951%3B JW5128;locus_tag=b0960;product=putative transporter%2C FUSC superfamily inner membrane protein;protein_id=NP_415480.2;transl_table=11;translation=length.717	CDS
NC_000913	1022989	1022992	GATC	2	1021730	1023883	-	ID=b0960;Dbxref=GI:90111194,ASAP:ABE-0003251,UniProtKB/Swiss-Prot:P75870,EcoGene:EG13721,GeneID:947001;Name=yccS;codon_start=1;gene_synonym=ECK0951%3B JW5128;locus_tag=b0960;product=putative transporter%2C FUSC superfamily inner membrane protein;protein_id=NP_415480.2;transl_table=11;translation=length.717	CDS
NC_000913	1023199	1023202	GATC	2	1021730	1023883	-	ID=b0960;Dbxref=GI:90111194,ASAP:ABE-0003251,UniProtKB/Swiss-Prot:P75870,EcoGene:EG13721,GeneID:947001;Name=yccS;codon_start=1;gene_synonym=ECK0951%3B JW5128;locus_tag=b0960;product=putative transporter%2C FUSC superfamily inner membrane protein;protein_id=NP_415480.2;transl_table=11;translation=length.717	CDS
NC_000913	1023316	1023319	GATC	2	1021730	1023883	-	ID=b0960;Dbxref=GI:90111194,ASAP:ABE-0003251,UniProtKB/Swiss-Prot:P75870,EcoGene:EG13721,GeneID:947001;Name=yccS;codon_start=1;gene_synonym=ECK0951%3B JW5128;locus_tag=b0960;product=putative transporter%2C FUSC superfamily inner membrane protein;protein_id=NP_415480.2;transl_table=11;translation=length.717	CDS
NC_000913	1023518	1023521	GATC	2	1021730	1023883	-	ID=b0960;Dbxref=GI:90111194,ASAP:ABE-0003251,UniProtKB/Swiss-Prot:P75870,EcoGene:EG13721,GeneID:947001;Name=yccS;codon_start=1;gene_synonym=ECK0951%3B JW5128;locus_tag=b0960;product=putative transporter%2C FUSC superfamily inner membrane protein;protein_id=NP_415480.2;transl_table=11;translation=length.717	CDS
NC_000913	1024533	1024536	GATC	2	1024471	1026525	+	ID=b0962;Dbxref=GI:16128929,ASAP:ABE-0003257,UniProtKB/Swiss-Prot:P15038,EcoGene:EG10426,GeneID:946227;eC_number=3.6.1.-;gO_component=GO:0005737 - cytoplasm;gO_process=GO:0006261 - DNA-dependent DNA replication;Name=helD;codon_start=1;experiment=N-terminus verified by Edman degradation: PMID 2542273;function=enzyme%3B DNA - replication%2C repair%2C restriction/modification;gene_synonym=ECK0953%3B…	CDS
NC_000913	1026782	1026785	GATC	2	1026557	1027015	-	ID=b0963;Dbxref=GI:90111195,ASAP:ABE-0003259,UniProtKB/Swiss-Prot:P0A731,EcoGene:EG12307,GeneID:945574;eC_number=4.2.3.3;gO_component=GO:0005737 - cytoplasm;gO_process=GO:0009438 - methylglyoxal metabolic process;Name=mgsA;codon_start=1;experiment=N-terminus verified by Edman degradation: PMID 9489667%2C9665712;function=enzyme%3B Central intermediary metabolism: Pool%2C multipurpose conversions;g…	CDS
NC_000913	1028312	1028315	GATC	3	1027946	1028359	+	ID=b0965;Dbxref=GI:90111196,ASAP:ABE-0003267,UniProtKB/Swiss-Prot:P75874,EcoGene:EG13723,GeneID:949008;Name=yccU;codon_start=1;experiment=N-terminus verified by Edman degradation: PMID 9868784;gene_synonym=ECK0956%3B JW5130;locus_tag=b0965;product=putative CoA-binding protein;protein_id=NP_415485.4;transl_table=11;translation=length.137	CDS
NC_000913	1030927	1030930	GATC	2	1030759	1031418	-	ID=b0970;Dbxref=GI:16128937,ASAP:ABE-0003280,UniProtKB/Swiss-Prot:P0AAC6,EcoGene:EG11113,GeneID:946016;gO_component=GO:0005737 - cytoplasm%3B GO:0009274 - peptidoglycan-based cell wall;Name=yccA;Note=putative carrier/transport protein;codon_start=1;function=putative transport%3B Not classified;gene_synonym=ECK0961%3B JW0953;locus_tag=b0970;product=Modulator of FtsH protease%2C inner membrane prot…	CDS
NC_000913	1031822	1031825	GATC	85	1031625	1031712	-	ID=b0971;Name=serT;gene_synonym=divE%3B ECK0962%3B JWR0026;locus_tag=b0971	exon
NC_000913	1031822	1031825	GATC	85	1031625	1031712	-	ID=b0971.tRNA;Alias=b0971;Dbxref=ASAP:ABE-0003283,EcoGene:EG30093,GeneID:944826;Name=serT;Note=anticodon: UGA;gene_synonym=divE%3B ECK0962%3B JWR0026;locus_tag=b0971;product=tRNA-Ser	tRNA
NC_000913	1033530	1033533	GATC	2	1033254	1035047	+	ID=b0973;Dbxref=GI:16128939,ASAP:ABE-0003288,UniProtKB/Swiss-Prot:P0ACD8,EcoGene:EG10469,GeneID:945580;eC_number=1.12.99.6;gO_component=GO:0019866 - organelle inner membrane;gO_process=GO:0009060 - aerobic respiration%3B GO:0009061 - anaerobic respiration;Name=hyaB;Note=hydrogenase-1 large subunit;codon_start=1;experiment=N-terminus verified by Edman degradation: PMID 2180913;function=enzyme%3B E…	CDS
NC_000913	1034948	1034951	GATC	3	1033254	1035047	+	ID=b0973;Dbxref=GI:16128939,ASAP:ABE-0003288,UniProtKB/Swiss-Prot:P0ACD8,EcoGene:EG10469,GeneID:945580;eC_number=1.12.99.6;gO_component=GO:0019866 - organelle inner membrane;gO_process=GO:0009060 - aerobic respiration%3B GO:0009061 - anaerobic respiration;Name=hyaB;Note=hydrogenase-1 large subunit;codon_start=1;experiment=N-terminus verified by Edman degradation: PMID 2180913;function=enzyme%3B E…	CDS
NC_000913	1037343	1037346	GATC	4	1036749	1037606	+	ID=b0977;Dbxref=GI:16128943,ASAP:ABE-0003296,UniProtKB/Swiss-Prot:P19932,EcoGene:EG10473,GeneID:945572;gO_process=GO:0009060 - aerobic respiration%3B GO:0009061 - anaerobic respiration%3B GO:0006457 - protein folding;Name=hyaF;Note=nickel incorporation into hydrogenase-1 proteins;codon_start=1;function=phenotype%3B Energy metabolism%2C carbon: Aerobic respiration;gene_synonym=ECK0968%3B JW0959;lo…	CDS
NC_000913	1039664	1039667	GATC	2	1039296	1040432	+	ID=b0979;Dbxref=GI:16128945,ASAP:ABE-0003302,UniProtKB/Swiss-Prot:P26458,EcoGene:EG11379,GeneID:947547;eC_number=1.10.3.-;gO_component=GO:0019866 - organelle inner membrane%3B GO:0009274 - peptidoglycan-based cell wall;Name=cbdB;Note=probable third cytochrome oxidase%2C subunit II;codon_start=1;function=putative enzyme%3B Energy metabolism%2C carbon: Electron transport;gene_synonym=appB%3B cyxB%3…	CDS
NC_000913	1043496	1043499	GATC	2	1042030	1044210	-	ID=b0981;Dbxref=GI:16128947,ASAP:ABE-0003309,UniProtKB/Swiss-Prot:P38134,EcoGene:EG11826,GeneID:947409;eC_number=2.7.10.2;gO_component=GO:0019866 - organelle inner membrane%3B GO:0009274 - peptidoglycan-based cell wall;gO_process=GO:0006464 - protein modification process;Name=etk;codon_start=1;experiment=N-terminus verified by Edman degradation: PMID 10369665;gene_synonym=ECK0972%3B JW0964%3B ycc…	CDS
NC_000913	1043971	1043974	GATC	2	1042030	1044210	-	ID=b0981;Dbxref=GI:16128947,ASAP:ABE-0003309,UniProtKB/Swiss-Prot:P38134,EcoGene:EG11826,GeneID:947409;eC_number=2.7.10.2;gO_component=GO:0019866 - organelle inner membrane%3B GO:0009274 - peptidoglycan-based cell wall;gO_process=GO:0006464 - protein modification process;Name=etk;codon_start=1;experiment=N-terminus verified by Edman degradation: PMID 10369665;gene_synonym=ECK0972%3B JW0964%3B ycc…	CDS
NC_000913	1046715	1046718	GATC	3	1045849	1047945	-	ID=b0984;Dbxref=GI:16128950,ASAP:ABE-0003319,UniProtKB/Swiss-Prot:P75882,EcoGene:EG13729,GeneID:945588;Name=gfcD;codon_start=1;gene_synonym=ECK0975%3B JW0967%3B ymcA;locus_tag=b0984;product=putative O-antigen capsule production periplasmic protein;protein_id=NP_415504.1;transl_table=11;translation=length.698	CDS
NC_000913	1047943	1047946	GATC	2	1047945	1048691	-	ID=b0985;Dbxref=GI:16128951,ASAP:ABE-0003321,UniProtKB/Swiss-Prot:P75883,EcoGene:EG13730,GeneID:944978;Name=gfcC;codon_start=1;gene_synonym=ECK0976%3B JW0968%3B ymcB;locus_tag=b0985;product=putative O-antigen capsule production periplasmic protein;protein_id=NP_415505.1;transl_table=11;translation=length.248	CDS
NC_000913	1060060	1060063	GATC	2	1059256	1061802	+	ID=b0997;Dbxref=GI:16128963,ASAP:ABE-0003372,UniProtKB/Swiss-Prot:P33225,EcoGene:EG11814,GeneID:946267;eC_number=1.6.6.9;gO_component=GO:0042597 - periplasmic space;gO_process=GO:0009061 - anaerobic respiration;Name=torA;Note=trimethylamine N-oxide reductase subunit;codon_start=1;function=enzyme%3B Energy metabolism%2C carbon: Anaerobic respiration;gene_synonym=ECK0988%3B JW0982;locus_tag=b0997;p…	CDS
NC_000913	1060876	1060879	GATC	2	1059256	1061802	+	ID=b0997;Dbxref=GI:16128963,ASAP:ABE-0003372,UniProtKB/Swiss-Prot:P33225,EcoGene:EG11814,GeneID:946267;eC_number=1.6.6.9;gO_component=GO:0042597 - periplasmic space;gO_process=GO:0009061 - anaerobic respiration;Name=torA;Note=trimethylamine N-oxide reductase subunit;codon_start=1;function=enzyme%3B Energy metabolism%2C carbon: Anaerobic respiration;gene_synonym=ECK0988%3B JW0982;locus_tag=b0997;p…	CDS
NC_000913	1062977	1062980	GATC	2	1062855	1063775	-	ID=b1000;Dbxref=GI:16128966,ASAP:ABE-0003379,UniProtKB/Swiss-Prot:P36659,EcoGene:EG12193,GeneID:947572;gO_component=GO:0005737 - cytoplasm;gO_process=GO:0006457 - protein folding;Name=cbpA;Note=curved DNA-binding protein%3B functions closely related to DnaJ;codon_start=1;experiment=N-terminus verified by Edman degradation: PMID 8302830;function=factor%3B Chaperones;gene_synonym=ECK0991%3B JW0985;…	CDS
NC_000913	1064276	1064279	GATC	8	1064036	1065292	+	ID=b1001;Dbxref=GI:16128967,ASAP:ABE-0003384,UniProtKB/Swiss-Prot:P36661,EcoGene:EG12196,GeneID:947468;Name=yccE;codon_start=1;gene_synonym=ECK0992%3B JW0986;locus_tag=b1001;product=uncharacterized protein;protein_id=NP_415521.1;transl_table=11;translation=length.418	CDS
NC_000913	1065152	1065155	GATC	7	1064036	1065292	+	ID=b1001;Dbxref=GI:16128967,ASAP:ABE-0003384,UniProtKB/Swiss-Prot:P36661,EcoGene:EG12196,GeneID:947468;Name=yccE;codon_start=1;gene_synonym=ECK0992%3B JW0986;locus_tag=b1001;product=uncharacterized protein;protein_id=NP_415521.1;transl_table=11;translation=length.418	CDS
NC_000913	1067773	1067776	GATC	2	1067112	1067708	-	ID=b1004;Dbxref=GI:16128970,ASAP:ABE-0003392,UniProtKB/Swiss-Prot:P0A8G6,EcoGene:EG11540,GeneID:947263;gO_component=GO:0005737 - cytoplasm;Name=wrbA;Note=flavoprotein WrbA (Trp repressor binding protein);codon_start=1;function=enzyme%3B Not classified;gene_synonym=ECK0995%3B JW0989;locus_tag=b1004;product=NAD(P)H:quinone oxidoreductase;protein_id=NP_415524.1;transl_table=11;translation=length.198	CDS
NC_000913	1070339	1070342	GATC	2	1069860	1070354	-	ID=b1007;Dbxref=GI:90111202,ASAP:ABE-0003403,UniProtKB/Swiss-Prot:P75893,EcoGene:EG13854,GeneID:946594;Name=rutF;codon_start=1;function=enzyme%3B Pyrimidine nitrogen catabolism;gene_synonym=ECK0998%3B JW5138%3B ycdH;locus_tag=b1007;product=flavin:NADH reductase;protein_id=NP_415527.4;transl_table=11;translation=length.164	CDS
NC_000913	1076452	1076455	GATC	2	1074920	1078882	-	ID=b1014;Dbxref=GI:16128980,ASAP:ABE-0003424,UniProtKB/Swiss-Prot:P09546,EcoGene:EG10801,GeneID:945600;eC_number=1.2.1.88,1.5.5.2;gO_component=GO:0005737 - cytoplasm;gO_function=GO:0016564 - transcription repressor activity;gO_process=GO:0009063 - cellular amino acid catabolic process%3B GO:0006350 - transcription;Name=putA;Note=proline dehydrogenase%2C P5C dehydrogenase;codon_start=1;function=en…	CDS
NC_000913	1077641	1077644	GATC	2	1074920	1078882	-	ID=b1014;Dbxref=GI:16128980,ASAP:ABE-0003424,UniProtKB/Swiss-Prot:P09546,EcoGene:EG10801,GeneID:945600;eC_number=1.2.1.88,1.5.5.2;gO_component=GO:0005737 - cytoplasm;gO_function=GO:0016564 - transcription repressor activity;gO_process=GO:0009063 - cellular amino acid catabolic process%3B GO:0006350 - transcription;Name=putA;Note=proline dehydrogenase%2C P5C dehydrogenase;codon_start=1;function=en…	CDS
NC_000913	1077679	1077682	GATC	2	1074920	1078882	-	ID=b1014;Dbxref=GI:16128980,ASAP:ABE-0003424,UniProtKB/Swiss-Prot:P09546,EcoGene:EG10801,GeneID:945600;eC_number=1.2.1.88,1.5.5.2;gO_component=GO:0005737 - cytoplasm;gO_function=GO:0016564 - transcription repressor activity;gO_process=GO:0009063 - cellular amino acid catabolic process%3B GO:0006350 - transcription;Name=putA;Note=proline dehydrogenase%2C P5C dehydrogenase;codon_start=1;function=en…	CDS
NC_000913	1081026	1081029	GATC	2	1081112	1081145	+	ID=GenBank:repeat_region:NC_000913:1081112:1081145;Note=REP94 (repetitive extragenic palindromic) element%3B contains 1 REP sequences	repeat_region
NC_000913	1082849	1082852	GATC	2	1082243	1083370	+	ID=b1018;Dbxref=GI:16128982,ASAP:ABE-0003448,UniProtKB/Swiss-Prot:P0AB24,EcoGene:EG13861,GeneID:945603;Name=efeO;codon_start=1;gene_synonym=ECK1008%3B JW1003%3B ycdO;locus_tag=b1018;product=inactive ferrous ion transporter EfeUOB;protein_id=NP_415537.1;transl_table=11;translation=length.375	CDS
NC_000913	1083332	1083335	GATC	3	1082243	1083370	+	ID=b1018;Dbxref=GI:16128982,ASAP:ABE-0003448,UniProtKB/Swiss-Prot:P0AB24,EcoGene:EG13861,GeneID:945603;Name=efeO;codon_start=1;gene_synonym=ECK1008%3B JW1003%3B ycdO;locus_tag=b1018;product=inactive ferrous ion transporter EfeUOB;protein_id=NP_415537.1;transl_table=11;translation=length.375	CDS
NC_000913	1083420	1083423	GATC	2	1083376	1084647	+	ID=b1019;Dbxref=GI:16128983,ASAP:ABE-0003451,UniProtKB/Swiss-Prot:P31545,EcoGene:EG11735,GeneID:946500;Name=efeB;codon_start=1;gene_synonym=ECK1009%3B JW1004%3B ycdB;locus_tag=b1019;product=deferrrochelatase%2C periplasmic;protein_id=NP_415538.1;transl_table=11;translation=length.423	CDS
NC_000913	1084922	1084925	GATC	2	1084992	1086056	+	ID=b1020;Dbxref=GI:16128984,ASAP:ABE-0003458,UniProtKB/Swiss-Prot:P0A9K1,EcoGene:EG11734,GeneID:948010;gO_component=GO:0005737 - cytoplasm;gO_process=GO:0006793 - phosphorus metabolic process%3B GO:0042594 - response to starvation;Name=phoH;Note=PhoB-dependent%2C ATP-binding pho regulon component%3B may be helicase%3B induced by P starvation;codon_start=1;experiment=N-terminus verified by Edman d…	CDS
NC_000913	1085534	1085537	GATC	2	1084992	1086056	+	ID=b1020;Dbxref=GI:16128984,ASAP:ABE-0003458,UniProtKB/Swiss-Prot:P0A9K1,EcoGene:EG11734,GeneID:948010;gO_component=GO:0005737 - cytoplasm;gO_process=GO:0006793 - phosphorus metabolic process%3B GO:0042594 - response to starvation;Name=phoH;Note=PhoB-dependent%2C ATP-binding pho regulon component%3B may be helicase%3B induced by P starvation;codon_start=1;experiment=N-terminus verified by Edman d…	CDS
NC_000913	1085622	1085625	GATC	2	1084992	1086056	+	ID=b1020;Dbxref=GI:16128984,ASAP:ABE-0003458,UniProtKB/Swiss-Prot:P0A9K1,EcoGene:EG11734,GeneID:948010;gO_component=GO:0005737 - cytoplasm;gO_process=GO:0006793 - phosphorus metabolic process%3B GO:0042594 - response to starvation;Name=phoH;Note=PhoB-dependent%2C ATP-binding pho regulon component%3B may be helicase%3B induced by P starvation;codon_start=1;experiment=N-terminus verified by Edman d…	CDS
NC_000913	1088501	1088504	GATC	2	1087839	1089857	-	ID=b1023;Dbxref=GI:16128987,ASAP:ABE-0003467,UniProtKB/Swiss-Prot:P75906,EcoGene:EG13864,GeneID:945604;gO_component=GO:0019866 - organelle inner membrane%3B GO:0009274 - peptidoglycan-based cell wall;Name=pgaB;codon_start=1;function=transport%3B Surface polysaccharides %26 antigens;gene_synonym=ECK1013%3B JW5142%3B ycdR;locus_tag=b1023;product=poly-beta-1%2C6-N-acetyl-D-glucosamine (PGA) N-deacet…	CDS
NC_000913	1088783	1088786	GATC	2	1087839	1089857	-	ID=b1023;Dbxref=GI:16128987,ASAP:ABE-0003467,UniProtKB/Swiss-Prot:P75906,EcoGene:EG13864,GeneID:945604;gO_component=GO:0019866 - organelle inner membrane%3B GO:0009274 - peptidoglycan-based cell wall;Name=pgaB;codon_start=1;function=transport%3B Surface polysaccharides %26 antigens;gene_synonym=ECK1013%3B JW5142%3B ycdR;locus_tag=b1023;product=poly-beta-1%2C6-N-acetyl-D-glucosamine (PGA) N-deacet…	CDS
NC_000913	1088897	1088900	GATC	11	1087839	1089857	-	ID=b1023;Dbxref=GI:16128987,ASAP:ABE-0003467,UniProtKB/Swiss-Prot:P75906,EcoGene:EG13864,GeneID:945604;gO_component=GO:0019866 - organelle inner membrane%3B GO:0009274 - peptidoglycan-based cell wall;Name=pgaB;codon_start=1;function=transport%3B Surface polysaccharides %26 antigens;gene_synonym=ECK1013%3B JW5142%3B ycdR;locus_tag=b1023;product=poly-beta-1%2C6-N-acetyl-D-glucosamine (PGA) N-deacet…	CDS
NC_000913	1092795	1092798	GATC	3	1092876	1094234	+	ID=b1025;Dbxref=GI:16128989,ASAP:ABE-0003472,UniProtKB/Swiss-Prot:P75908,EcoGene:EG13866,GeneID:945593;Name=ycdT;codon_start=1;gene_synonym=ECK1015%3B JW5143;locus_tag=b1025;product=diguanylate cyclase%2C membrane-anchored;protein_id=NP_415544.1;transl_table=11;translation=length.452	CDS
NC_000913	1092963	1092966	GATC	2	1092876	1094234	+	ID=b1025;Dbxref=GI:16128989,ASAP:ABE-0003472,UniProtKB/Swiss-Prot:P75908,EcoGene:EG13866,GeneID:945593;Name=ycdT;codon_start=1;gene_synonym=ECK1015%3B JW5143;locus_tag=b1025;product=diguanylate cyclase%2C membrane-anchored;protein_id=NP_415544.1;transl_table=11;translation=length.452	CDS
NC_000913	1095498	1095501	GATC	3	1094245	1095502	-	ID=GenBank:mobile_element:NC_000913:1094245:1095502;mobile_element_type=insertion sequence:IS3D	mobile_element
NC_000913	1095620	1095623	GATC	2	1095505	1095846	+	ID=b1028;Dbxref=ASAP:ABE-0003486,UniProtKB/Swiss-Prot:Q7DFV4,EcoGene:EG14357,GeneID:945589;Name=ymdE;Note=pseudogene;codon_start=1;gene_synonym=ECK1016%3B JW5145;locus_tag=b1028;pseudo=_no_value;transl_table=11	pseudogenic_exon
NC_000913	1096023	1096026	GATC	3	1095843	1096829	+	ID=b1029;Dbxref=GI:16128993,ASAP:ABE-0003489,UniProtKB/Swiss-Prot:P75910,EcoGene:EG13867,GeneID:945592;Name=ycdU;codon_start=1;gene_synonym=ECK1017%3B JW1015;locus_tag=b1029;product=putative inner membrane protein;protein_id=NP_415548.1;transl_table=11;translation=length.328	CDS
NC_000913	1100199	1100202	GATC	82044	1099640	1100194	+	ID=b1035;Dbxref=GI:16128998,ASAP:ABE-0003511,UniProtKB/Swiss-Prot:P75915,EcoGene:EG13871,GeneID:945609;Name=ycdY;Note=putative oxidoreductase component;codon_start=1;function=putative enzyme%3B Not classified;gene_synonym=ECK1021%3B JW1018;locus_tag=b1035;product=redox enzyme maturation protein (REMP) chaperone for YcdX;protein_id=NP_415553.1;transl_table=11;translation=length.184	CDS
NC_000913	1100256	1100259	GATC	2562	1100296	1100787	+	ID=b1036;Dbxref=GI:90111206,ASAP:ABE-0003514,UniProtKB/Swiss-Prot:P75916,EcoGene:EG13872,GeneID:945617;Name=ycdZ;codon_start=1;gene_synonym=ECK1022%3B JW5147%3B nupT;locus_tag=b1036;product=DUF1097 family inner membrane protein;protein_id=NP_415554.4;transl_table=11;translation=length.163	CDS
NC_000913	1101174	1101177	GATC	5	1100851	1101684	-	ID=b1037;Dbxref=GI:16129000,ASAP:ABE-0003516,UniProtKB/Swiss-Prot:P0AEA2,EcoGene:EG13413,GeneID:945619;gO_component=GO:0009279 - cell outer membrane%3B GO:0009274 - peptidoglycan-based cell wall%3B GO:0009289 - pilus;Name=csgG;Note=curli production assembly/transport component%2C 2nd curli operon;codon_start=1;function=structural component%3B Surface structures;gene_synonym=agfG%3B ECK1023%3B JW1…	CDS
NC_000913	1104756	1104759	GATC	3	1104447	1104902	+	ID=b1042;Dbxref=GI:16129005,ASAP:ABE-0003537,UniProtKB/Swiss-Prot:P28307,EcoGene:EG11489,GeneID:949055;gO_component=GO:0009279 - cell outer membrane%3B GO:0009289 - pilus;gO_process=GO:0009101 - glycoprotein biosynthetic process;Name=csgA;Note=curlin major subunit%2C coiled surface structures%3B cryptic;codon_start=1;function=regulator%3B Surface structures;gene_synonym=agfA%3B ECK1028%3B JW1025;…	CDS
NC_000913	1109277	1109280	GATC	2	1109335	1110870	+	ID=b1048;Dbxref=GI:16129011,ASAP:ABE-0003558,UniProtKB/Swiss-Prot:P33136,EcoGene:EG11885,GeneID:945005;gO_component=GO:0042597 - periplasmic space;gO_process=GO:0009250 - glucan biosynthetic process%3B GO:0006970 - response to osmotic stress;Name=opgG;Note=periplasmic glucans biosynthesis protein;codon_start=1;function=enzyme%3B Osmoregulated periplasmic glucan (OPG) biosynthesis;gene_synonym=ECK…	CDS
NC_000913	1113013	1113016	GATC	2	1110863	1113406	+	ID=b1049;Dbxref=GI:16129012,ASAP:ABE-0003560,UniProtKB/Swiss-Prot:P62517,EcoGene:EG11886,GeneID:945624;gO_component=GO:0019866 - organelle inner membrane%3B GO:0009274 - peptidoglycan-based cell wall;gO_process=GO:0006970 - response to osmotic stress;Name=opgH;Note=membrane glycosyltransferase%3B synthesis of membrane-derived oligosaccharide (MDO);codon_start=1;function=enzyme%3B Osmoregulated pe…	CDS
NC_000913	1119325	1119328	GATC	3	1119307	1119447	-	ID=b1058;Dbxref=GI:16129021,ASAP:ABE-0003588,UniProtKB/Swiss-Prot:P64442,EcoGene:EG14334,GeneID:945629;Name=yceO;codon_start=1;gene_synonym=ECK1043%3B JW1045;locus_tag=b1058;product=uncharacterized protein;protein_id=NP_415576.1;transl_table=11;translation=length.46	CDS
NC_000913	1119330	1119333	GATC	3	1119307	1119447	-	ID=b1058;Dbxref=GI:16129021,ASAP:ABE-0003588,UniProtKB/Swiss-Prot:P64442,EcoGene:EG14334,GeneID:945629;Name=yceO;codon_start=1;gene_synonym=ECK1043%3B JW1045;locus_tag=b1058;product=uncharacterized protein;protein_id=NP_415576.1;transl_table=11;translation=length.46	CDS
NC_000913	1120343	1120346	GATC	2	1119468	1120586	-	ID=b1059;Dbxref=GI:16129022,ASAP:ABE-0003590,UniProtKB/Swiss-Prot:P40874,EcoGene:EG12669,GeneID:944983;eC_number=1.5.3.2;Name=solA;Note=sarcosine oxidase-like protein;codon_start=1;function=putative enzyme%3B Not classified;gene_synonym=ECK1044%3B JW1046;locus_tag=b1059;product=N-methyltryptophan oxidase%2C FAD-binding;protein_id=NP_415577.1;transl_table=11;translation=length.372	CDS
NC_000913	1125228	1125231	GATC	2	1124118	1125326	-	ID=b1065;Dbxref=GI:90111209,ASAP:ABE-0003618,UniProtKB/Swiss-Prot:P69367,EcoGene:EG13878,GeneID:946920;gO_component=GO:0019866 - organelle inner membrane%3B GO:0009274 - peptidoglycan-based cell wall;Name=mdtH;codon_start=1;gene_synonym=ECK1050%3B JW1052%3B yceL;locus_tag=b1065;product=multidrug resistance efflux transporter conferring overexpression resistance to norfloxacin and enoxacin;protein…	CDS
NC_000913	1129779	1129782	GATC	2	1129414	1129830	-	ID=b1070;Dbxref=GI:16129033,ASAP:ABE-0003632,UniProtKB/Swiss-Prot:P43533,EcoGene:EG12665,GeneID:945634;gO_component=GO:0019861 - flagellum;gO_process=GO:0009296 - flagellum assembly%3B GO:0006457 - protein folding%3B GO:0042330 - taxis;Name=flgN;Note=protein of flagellar biosynthesis;codon_start=1;function=phenotype%3B Surface structures;gene_synonym=ECK1055%3B JW1057;locus_tag=b1070;product=expo…	CDS
NC_000913	1132138	1132141	GATC	2	1131854	1132549	+	ID=b1075;Dbxref=GI:16129038,ASAP:ABE-0003645,UniProtKB/Swiss-Prot:P75936,EcoGene:EG14268,GeneID:945813;gO_component=GO:0019861 - flagellum;gO_process=GO:0009296 - flagellum assembly%3B GO:0042330 - taxis;Name=flgD;Note=flagellar biosynthesis%2C initiation of hook assembly;codon_start=1;function=putative structure%3B Surface structures;gene_synonym=ECK1060%3B flaV%3B JW1062;locus_tag=b1075;product…	CDS
NC_000913	1134731	1134734	GATC	9	1134729	1135511	+	ID=b1078;Dbxref=GI:16129041,ASAP:ABE-0003652,UniProtKB/Swiss-Prot:P0ABX5,EcoGene:EG14271,GeneID:945647;gO_component=GO:0019861 - flagellum%3B GO:0042597 - periplasmic space;gO_process=GO:0009296 - flagellum assembly%3B GO:0042330 - taxis;Name=flgG;Note=flagellar biosynthesis%2C cell-distal portion of basal-body rod;codon_start=1;function=structural component%3B Surface structures;gene_synonym=ECK…	CDS
NC_000913	1137373	1137376	GATC	2	1137371	1138312	+	ID=b1081;Dbxref=GI:16129044,ASAP:ABE-0003658,UniProtKB/Swiss-Prot:P75942,EcoGene:EG14272,GeneID:947456;gO_component=GO:0019861 - flagellum;gO_process=GO:0009296 - flagellum assembly%3B GO:0042330 - taxis;Name=flgJ;Note=flagellar biosynthesis;codon_start=1;function=structure%3B Surface structures%3B enzyme%3B Murein sacculus%2C peptidoglycan;gene_synonym=ECK1066%3B flaZ%3B JW1068;locus_tag=b1081;p…	CDS
NC_000913	1138876	1138879	GATC	3	1138378	1140021	+	ID=b1082;Dbxref=GI:16129045,ASAP:ABE-0003660,UniProtKB/Swiss-Prot:P33235,EcoGene:EG11967,GeneID:945648;gO_component=GO:0019861 - flagellum;gO_process=GO:0009296 - flagellum assembly%3B GO:0006457 - protein folding%3B GO:0042330 - taxis;Name=flgK;Note=flagellar biosynthesis%2C hook-filament junction protein 1;codon_start=1;function=structural component%3B Surface structures;gene_synonym=ECK1067%3B…	CDS
NC_000913	1143600	1143603	GATC	2	1141182	1144367	-	ID=b1084;Dbxref=GI:16129047,ASAP:ABE-0003668,UniProtKB/Swiss-Prot:P21513,EcoGene:EG10859,GeneID:945641;eC_number=3.1.4.-;gO_component=GO:0005737 - cytoplasm;gO_process=GO:0006401 - RNA catabolic process;Name=rne;Note=RNase E%2C membrane attachment%2C mRNA turnover%2C maturation 5S RNA;codon_start=1;experiment=N-terminus verified by Edman degradation: PMID 2011493;function=enzyme%3B Degradation of…	CDS
NC_000913	1144631	1144634	GATC	5	1144502	1144822	+	ID=b1085;Dbxref=GI:90111210,ASAP:ABE-0003672,UniProtKB/Swiss-Prot:P62066,EcoGene:EG14413,GeneID:945640;Name=yceQ;codon_start=1;gene_synonym=ECK1070%3B JW5154;locus_tag=b1085;product=uncharacterized protein;protein_id=NP_415603.2;transl_table=11;translation=length.106	CDS
NC_000913	1144664	1144667	GATC	2	1144502	1144822	+	ID=b1085;Dbxref=GI:90111210,ASAP:ABE-0003672,UniProtKB/Swiss-Prot:P62066,EcoGene:EG14413,GeneID:945640;Name=yceQ;codon_start=1;gene_synonym=ECK1070%3B JW5154;locus_tag=b1085;product=uncharacterized protein;protein_id=NP_415603.2;transl_table=11;translation=length.106	CDS
NC_000913	1146878	1146881	GATC	2	1146794	1147315	+	ID=b1088;Dbxref=GI:16129051,ASAP:ABE-0003684,UniProtKB/Swiss-Prot:P0AB28,EcoGene:EG11119,GeneID:945650;Name=yceD;codon_start=1;gene_synonym=ECK1074%3B JW1074;locus_tag=b1088;product=DUF177 family protein;protein_id=NP_415606.1;transl_table=11;translation=length.173	CDS
NC_000913	1147555	1147558	GATC	2	1147367	1147540	+	ID=b1089;Dbxref=GI:16129052,ASAP:ABE-0003686,UniProtKB/Swiss-Prot:P0A7N4,EcoGene:EG10890,GeneID:945657;gO_component=GO:0005737 - cytoplasm;gO_function=GO:0003735 - structural constituent of ribosome;gO_process=GO:0006412 - translation;Name=rpmF;codon_start=1;function=structural component%3B Ribosomal proteins - synthesis%2C modification;gene_synonym=ECK1075%3B JW1075;locus_tag=b1089;product=50S r…	CDS
NC_000913	1150801	1150804	GATC	2	1150670	1151404	+	ID=b1093;Dbxref=GI:16129056,ASAP:ABE-0003700,UniProtKB/Swiss-Prot:P0AEK2,EcoGene:EG11318,GeneID:945645;eC_number=1.1.1.100;gO_component=GO:0005737 - cytoplasm;Name=fabG;codon_start=1;function=enzyme%3B Fatty acid and phosphatidic acid biosynthesis;gene_synonym=ECK1079%3B JW1079;locus_tag=b1093;product=3-oxoacyl-[acyl-carrier-protein] reductase;protein_id=NP_415611.1;transl_table=11;translation=le…	CDS
NC_000913	1160548	1160551	GATC	3	1159362	1161551	-	ID=b1102;Dbxref=GI:16129065,ASAP:ABE-0003724,UniProtKB/Swiss-Prot:P16869,EcoGene:EG10306,GeneID:945649;gO_component=GO:0009279 - cell outer membrane%3B GO:0009274 - peptidoglycan-based cell wall;gO_process=GO:0006826 - iron ion transport;Name=fhuE;Note=outer membrane receptor for ferric iron uptake;codon_start=1;function=transport%3B Transport of small molecules: Cations;gene_synonym=ECK1088%3B J…	CDS
NC_000913	1160786	1160789	GATC	2	1159362	1161551	-	ID=b1102;Dbxref=GI:16129065,ASAP:ABE-0003724,UniProtKB/Swiss-Prot:P16869,EcoGene:EG10306,GeneID:945649;gO_component=GO:0009279 - cell outer membrane%3B GO:0009274 - peptidoglycan-based cell wall;gO_process=GO:0006826 - iron ion transport;Name=fhuE;Note=outer membrane receptor for ferric iron uptake;codon_start=1;function=transport%3B Transport of small molecules: Cations;gene_synonym=ECK1088%3B J…	CDS
NC_000913	1161228	1161231	GATC	2	1159362	1161551	-	ID=b1102;Dbxref=GI:16129065,ASAP:ABE-0003724,UniProtKB/Swiss-Prot:P16869,EcoGene:EG10306,GeneID:945649;gO_component=GO:0009279 - cell outer membrane%3B GO:0009274 - peptidoglycan-based cell wall;gO_process=GO:0006826 - iron ion transport;Name=fhuE;Note=outer membrane receptor for ferric iron uptake;codon_start=1;function=transport%3B Transport of small molecules: Cations;gene_synonym=ECK1088%3B J…	CDS
NC_000913	1167299	1167302	GATC	2	1166085	1167389	+	ID=b1109;Dbxref=GI:16129072,ASAP:ABE-0003746,UniProtKB/Swiss-Prot:P00393,EcoGene:EG10649,GeneID:946792;eC_number=1.16.1.-,1.6.99.3;gO_component=GO:0005737 - cytoplasm;gO_process=GO:0009060 - aerobic respiration%3B GO:0009061 - anaerobic respiration;Name=ndh;Note=respiratory NADH dehydrogenase;codon_start=1;function=enzyme%3B Energy metabolism%2C carbon: Aerobic respiration;gene_synonym=ECK1095%3B…	CDS
NC_000913	1168992	1168995	GATC	117	1169073	1169330	+	ID=b1112;Dbxref=GI:16129075,ASAP:ABE-0003758,UniProtKB/Swiss-Prot:P0AB40,EcoGene:EG13436,GeneID:945492;Name=bhsA;codon_start=1;gene_synonym=ECK1098%3B JW1098%3B ycfR;locus_tag=b1112;product=biofilm%2C cell surface and signaling protein;protein_id=NP_415630.1;transl_table=11;translation=length.85	CDS
NC_000913	1168998	1169001	GATC	10397	1169073	1169330	+	ID=b1112;Dbxref=GI:16129075,ASAP:ABE-0003758,UniProtKB/Swiss-Prot:P0AB40,EcoGene:EG13436,GeneID:945492;Name=bhsA;codon_start=1;gene_synonym=ECK1098%3B JW1098%3B ycfR;locus_tag=b1112;product=biofilm%2C cell surface and signaling protein;protein_id=NP_415630.1;transl_table=11;translation=length.85	CDS
NC_000913	1169022	1169025	GATC	4721	1169073	1169330	+	ID=b1112;Dbxref=GI:16129075,ASAP:ABE-0003758,UniProtKB/Swiss-Prot:P0AB40,EcoGene:EG13436,GeneID:945492;Name=bhsA;codon_start=1;gene_synonym=ECK1098%3B JW1098%3B ycfR;locus_tag=b1112;product=biofilm%2C cell surface and signaling protein;protein_id=NP_415630.1;transl_table=11;translation=length.85	CDS
NC_000913	1170366	1170369	GATC	2	1169412	1170374	-	ID=b1113;Dbxref=GI:16129076,ASAP:ABE-0003760,UniProtKB/Swiss-Prot:P75954,EcoGene:EG13437,GeneID:945666;Name=ldtC;codon_start=1;function=enzyme%3B Murein sacculus%2C peptidoglycan;gene_synonym=ECK1099%3B JW5820%3B ycfS;locus_tag=b1113;product=L%2CD-transpeptidase linking Lpp to murein;protein_id=NP_415631.1;transl_table=11;translation=length.320	CDS
NC_000913	1171340	1171343	GATC	2	1170518	1173964	-	ID=b1114;Dbxref=GI:16129077,ASAP:ABE-0003763,UniProtKB/Swiss-Prot:P30958,EcoGene:EG11619,GeneID:945681;gO_component=GO:0005737 - cytoplasm;gO_process=GO:0006350 - transcription;Name=mfd;Note=transcription-repair coupling factor%3B mutation frequency decline;codon_start=1;function=factor%3B DNA - replication%2C repair%2C restriction/modification;gene_synonym=ECK1100%3B JW1100;locus_tag=b1114;produ…	CDS
NC_000913	1172378	1172381	GATC	2	1170518	1173964	-	ID=b1114;Dbxref=GI:16129077,ASAP:ABE-0003763,UniProtKB/Swiss-Prot:P30958,EcoGene:EG11619,GeneID:945681;gO_component=GO:0005737 - cytoplasm;gO_process=GO:0006350 - transcription;Name=mfd;Note=transcription-repair coupling factor%3B mutation frequency decline;codon_start=1;function=factor%3B DNA - replication%2C repair%2C restriction/modification;gene_synonym=ECK1100%3B JW1100;locus_tag=b1114;produ…	CDS
NC_000913	1175133	1175136	GATC	2	1174092	1175165	-	ID=b1115;Dbxref=GI:16129078,ASAP:ABE-0003767,UniProtKB/Swiss-Prot:P75955,EcoGene:EG13438,GeneID:945679;Name=ycfT;codon_start=1;gene_synonym=ECK1101%3B JW1101;locus_tag=b1115;product=inner membrane protein;protein_id=NP_415633.1;transl_table=11;translation=length.357	CDS
NC_000913	1175904	1175907	GATC	2	1175427	1176626	+	ID=b1116;Dbxref=GI:16129079,ASAP:ABE-0003772,UniProtKB/Swiss-Prot:P0ADC3,EcoGene:EG13439,GeneID:945673;gO_component=GO:0019866 - organelle inner membrane%3B GO:0009274 - peptidoglycan-based cell wall;Name=lolC;Note=membrane component of ABC superfamily;codon_start=1;experiment=N-terminus verified by Edman degradation: PMID 10783239;gene_synonym=ECK1102%3B JW5161%3B ycfU;locus_tag=b1116;product=li…	CDS
NC_000913	1180671	1180674	GATC	86	1180479	1181267	-	ID=b1121;Dbxref=GI:16129084,ASAP:ABE-0003784,UniProtKB/Swiss-Prot:P75961,EcoGene:EG13444,GeneID:945685;Name=ycfZ;codon_start=1;function=putative factor%3B Not classified;gene_synonym=ECK1107%3B JW1107;locus_tag=b1121;product=inner membrane protein;protein_id=NP_415639.1;transl_table=11;translation=length.262	CDS
NC_000913	1180853	1180856	GATC	11	1180479	1181267	-	ID=b1121;Dbxref=GI:16129084,ASAP:ABE-0003784,UniProtKB/Swiss-Prot:P75961,EcoGene:EG13444,GeneID:945685;Name=ycfZ;codon_start=1;function=putative factor%3B Not classified;gene_synonym=ECK1107%3B JW1107;locus_tag=b1121;product=inner membrane protein;protein_id=NP_415639.1;transl_table=11;translation=length.262	CDS
NC_000913	1180941	1180944	GATC	3	1180479	1181267	-	ID=b1121;Dbxref=GI:16129084,ASAP:ABE-0003784,UniProtKB/Swiss-Prot:P75961,EcoGene:EG13444,GeneID:945685;Name=ycfZ;codon_start=1;function=putative factor%3B Not classified;gene_synonym=ECK1107%3B JW1107;locus_tag=b1121;product=inner membrane protein;protein_id=NP_415639.1;transl_table=11;translation=length.262	CDS
NC_000913	1187266	1187269	GATC	2	1187119	1188240	-	ID=b1128;Dbxref=GI:90111217,ASAP:ABE-0003802,UniProtKB/Swiss-Prot:P27431,EcoGene:EG11430,GeneID:945391;eC_number=1.14.11.-;Name=roxA;codon_start=1;function=enzyme%3B Proteins - translation and modification;gene_synonym=ECK1114%3B JW1114%3B ycfD;locus_tag=b1128;product=50S ribosomal protein L16 arginine hydroxylase%3B 2-oxoglutarate oxygenase;protein_id=NP_415646.4;transl_table=11;translation=leng…	CDS
NC_000913	1187367	1187370	GATC	3	1187119	1188240	-	ID=b1128;Dbxref=GI:90111217,ASAP:ABE-0003802,UniProtKB/Swiss-Prot:P27431,EcoGene:EG11430,GeneID:945391;eC_number=1.14.11.-;Name=roxA;codon_start=1;function=enzyme%3B Proteins - translation and modification;gene_synonym=ECK1114%3B JW1114%3B ycfD;locus_tag=b1128;product=50S ribosomal protein L16 arginine hydroxylase%3B 2-oxoglutarate oxygenase;protein_id=NP_415646.4;transl_table=11;translation=leng…	CDS
NC_000913	1187550	1187553	GATC	2	1187119	1188240	-	ID=b1128;Dbxref=GI:90111217,ASAP:ABE-0003802,UniProtKB/Swiss-Prot:P27431,EcoGene:EG11430,GeneID:945391;eC_number=1.14.11.-;Name=roxA;codon_start=1;function=enzyme%3B Proteins - translation and modification;gene_synonym=ECK1114%3B JW1114%3B ycfD;locus_tag=b1128;product=50S ribosomal protein L16 arginine hydroxylase%3B 2-oxoglutarate oxygenase;protein_id=NP_415646.4;transl_table=11;translation=leng…	CDS
NC_000913	1188667	1188670	GATC	4	1188316	1189776	-	ID=b1129;Dbxref=GI:16129092,ASAP:ABE-0003805,UniProtKB/Swiss-Prot:P23837,EcoGene:EG10732,GeneID:946326;gO_component=GO:0019866 - organelle inner membrane%3B GO:0009274 - peptidoglycan-based cell wall;gO_process=GO:0006464 - protein modification process;Name=phoQ;Note=sensor protein PhoQ;codon_start=1;function=enzyme%3B Global regulatory functions;gene_synonym=ECK1115%3B JW1115;locus_tag=b1129;pro…	CDS
NC_000913	1190849	1190852	GATC	2	1190616	1191986	-	ID=b1131;Dbxref=GI:16129094,ASAP:ABE-0003810,UniProtKB/Swiss-Prot:P0AB89,EcoGene:EG11314,GeneID:945695;eC_number=4.3.2.2;gO_component=GO:0005737 - cytoplasm;gO_process=GO:0006164 - purine nucleotide biosynthetic process;Name=purB;codon_start=1;experiment=N-terminus verified by Edman degradation: PMID 1729205;function=enzyme%3B Purine ribonucleotide biosynthesis;gene_synonym=ade%3B ECK1117%3B JW11…	CDS
NC_000913	1195390	1195393	GATC	2	1195123	1196373	+	ID=b1136;Dbxref=GI:16129099,ASAP:ABE-0003823,UniProtKB/Swiss-Prot:P08200,EcoGene:EG10489,GeneID:945702;eC_number=1.1.1.42;gO_process=GO:0009061 - anaerobic respiration%3B GO:0006099 - tricarboxylic acid cycle;Name=icd;Note=isocitrate dehydrogenase%2C specific for NADP+;codon_start=1;experiment=N-terminus verified by Edman degradation: PMID 9298646;function=enzyme%3B Energy metabolism%2C carbon: T…	CDS
NC_000913	1195647	1195650	GATC	2	1195123	1196373	+	ID=b1136;Dbxref=GI:16129099,ASAP:ABE-0003823,UniProtKB/Swiss-Prot:P08200,EcoGene:EG10489,GeneID:945702;eC_number=1.1.1.42;gO_process=GO:0009061 - anaerobic respiration%3B GO:0006099 - tricarboxylic acid cycle;Name=icd;Note=isocitrate dehydrogenase%2C specific for NADP+;codon_start=1;experiment=N-terminus verified by Edman degradation: PMID 9298646;function=enzyme%3B Energy metabolism%2C carbon: T…	CDS
NC_000913	1213101	1213104	GATC	2	1212703	1213107	-	ID=b1161;Dbxref=GI:16129124,ASAP:ABE-0003897,UniProtKB/Swiss-Prot:P75988,EcoGene:EG14244,GeneID:945733;Name=ycgX;codon_start=1;gene_synonym=ECK1148%3B JW1148;locus_tag=b1161;product=DUF1398 family protein;protein_id=NP_415679.1;transl_table=11;translation=length.134	CDS
NC_000913	1214560	1214563	GATC	4	1214264	1215475	-	ID=b1163;Dbxref=GI:16129126,ASAP:ABE-0003903,UniProtKB/Swiss-Prot:P75990,EcoGene:EG13887,GeneID:947592;Name=bluF;codon_start=1;gene_synonym=ECK1150%3B JW1150%3B ycgF;locus_tag=b1163;product=anti-repressor for YcgE%2C blue light-responsive%3B FAD-binding%3B inactive c-di-GMP phosphodiesterase-like EAL domain protein;protein_id=NP_415681.1;transl_table=11;translation=length.403	CDS
NC_000913	1215359	1215362	GATC	2	1214264	1215475	-	ID=b1163;Dbxref=GI:16129126,ASAP:ABE-0003903,UniProtKB/Swiss-Prot:P75990,EcoGene:EG13887,GeneID:947592;Name=bluF;codon_start=1;gene_synonym=ECK1150%3B JW1150%3B ycgF;locus_tag=b1163;product=anti-repressor for YcgE%2C blue light-responsive%3B FAD-binding%3B inactive c-di-GMP phosphodiesterase-like EAL domain protein;protein_id=NP_415681.1;transl_table=11;translation=length.403	CDS
NC_000913	1215960	1215963	GATC	2	1215789	1216025	+	ID=b1164;Dbxref=GI:16129127,ASAP:ABE-0003907,UniProtKB/Swiss-Prot:P75991,EcoGene:EG14288,GeneID:945885;Name=ycgZ;codon_start=1;gene_synonym=ECK1151%3B JW1151;locus_tag=b1164;product=RcsB connector protein for regulation of biofilm and acid-resistance;protein_id=NP_415682.1;transl_table=11;translation=length.78	CDS
NC_000913	1216853	1216856	GATC	3	1216748	1216996	+	ID=b1167;Dbxref=GI:16129130,ASAP:ABE-0003915,UniProtKB/Swiss-Prot:P75994,EcoGene:EG14291,GeneID:945090;Name=ymgC;codon_start=1;gene_synonym=ECK1154%3B JW1154;locus_tag=b1167;product=Blue light%2C low temperature and stress induced protein;protein_id=NP_415685.1;transl_table=11;translation=length.82	CDS
NC_000913	1218080	1218083	GATC	2	1217328	1218851	+	ID=b1168;Dbxref=GI:90111225,ASAP:ABE-0003918,UniProtKB/Swiss-Prot:P75995,EcoGene:EG13888,GeneID:945738;Name=ycgG;Note=putative proteases;codon_start=1;function=putative enzyme%3B Not classified;gene_synonym=ECK1155%3B JW5174;locus_tag=b1168;product=putative membrane-anchored cyclic-di-GMP phosphodiesterase;protein_id=NP_415686.2;transl_table=11;translation=length.507	CDS
NC_000913	1218564	1218567	GATC	2	1217328	1218851	+	ID=b1168;Dbxref=GI:90111225,ASAP:ABE-0003918,UniProtKB/Swiss-Prot:P75995,EcoGene:EG13888,GeneID:945738;Name=ycgG;Note=putative proteases;codon_start=1;function=putative enzyme%3B Not classified;gene_synonym=ECK1155%3B JW5174;locus_tag=b1168;product=putative membrane-anchored cyclic-di-GMP phosphodiesterase;protein_id=NP_415686.2;transl_table=11;translation=length.507	CDS
NC_000913	1218857	1218860	GATC	92	1217328	1218851	+	ID=b1168;Dbxref=GI:90111225,ASAP:ABE-0003918,UniProtKB/Swiss-Prot:P75995,EcoGene:EG13888,GeneID:945738;Name=ycgG;Note=putative proteases;codon_start=1;function=putative enzyme%3B Not classified;gene_synonym=ECK1155%3B JW5174;locus_tag=b1168;product=putative membrane-anchored cyclic-di-GMP phosphodiesterase;protein_id=NP_415686.2;transl_table=11;translation=length.507	CDS
NC_000913	1223044	1223047	GATC	2	1222990	1223163	-	ID=b4593;Dbxref=GI:145698243,UniProtKB/Swiss-Prot:A5A611,EcoGene:EG14449,GeneID:5061515;Name=ymgI;codon_start=1;gene_synonym=ECK4403;locus_tag=b4593;product=uncharacterized protein;protein_id=YP_001165314.1;transl_table=11;translation=length.57	CDS
NC_000913	1224742	1224745	GATC	2	1224549	1225361	-	ID=b1175;Dbxref=GI:16129138,ASAP:ABE-0003938,UniProtKB/Swiss-Prot:P0AEZ3,EcoGene:EG10597,GeneID:945741;gO_component=GO:0019866 - organelle inner membrane%3B GO:0009274 - peptidoglycan-based cell wall;Name=minD;Note=cell division inhibitor%2C a membrane ATPase%2C activates minC;codon_start=1;function=enzyme%3B Cell division;gene_synonym=ECK1163%3B JW1164%3B minB;locus_tag=b1175;product=inhibitor o…	CDS
NC_000913	1225465	1225468	GATC	2	1225385	1226080	-	ID=b1176;Dbxref=GI:16129139,ASAP:ABE-0003941,UniProtKB/Swiss-Prot:P18196,EcoGene:EG10596,GeneID:945744;gO_component=GO:0005737 - cytoplasm;Name=minC;Note=cell division inhibitor%2C inhibits ftsZ ring formation;codon_start=1;function=factor%3B Cell division;gene_synonym=ECK1164%3B JW1165%3B minB;locus_tag=b1176;product=inhibitor of FtsZ ring polymerization;protein_id=NP_415694.1;transl_table=11;tr…	CDS
NC_000913	1227747	1227750	GATC	2	1227714	1228007	+	ID=b1179;Dbxref=GI:308209620,ASAP:ABE-0003954,UniProtKB/Swiss-Prot:P0AB43,EcoGene:EG13893,GeneID:946226;Name=ycgL;codon_start=1;gene_synonym=ECK1167%3B JW1168;locus_tag=b1179;product=UPF0745 family protein;protein_id=NP_415697.4;transl_table=11;translation=length.97	CDS
NC_000913	1228074	1228077	GATC	2	1228079	1228738	+	ID=b1180;Dbxref=GI:16129143,ASAP:ABE-0003957,UniProtKB/Swiss-Prot:P76004,EcoGene:EG13894,GeneID:946115;Name=ycgM;Note=putative isomerase;codon_start=1;function=putative enzyme%3B Not classified;gene_synonym=ECK1168%3B JW1169;locus_tag=b1180;product=putative isomerase/hydrolase;protein_id=NP_415698.1;transl_table=11;translation=length.219	CDS
NC_000913	1228255	1228258	GATC	2	1228079	1228738	+	ID=b1180;Dbxref=GI:16129143,ASAP:ABE-0003957,UniProtKB/Swiss-Prot:P76004,EcoGene:EG13894,GeneID:946115;Name=ycgM;Note=putative isomerase;codon_start=1;function=putative enzyme%3B Not classified;gene_synonym=ECK1168%3B JW1169;locus_tag=b1180;product=putative isomerase/hydrolase;protein_id=NP_415698.1;transl_table=11;translation=length.219	CDS
NC_000913	1228573	1228576	GATC	2	1228079	1228738	+	ID=b1180;Dbxref=GI:16129143,ASAP:ABE-0003957,UniProtKB/Swiss-Prot:P76004,EcoGene:EG13894,GeneID:946115;Name=ycgM;Note=putative isomerase;codon_start=1;function=putative enzyme%3B Not classified;gene_synonym=ECK1168%3B JW1169;locus_tag=b1180;product=putative isomerase/hydrolase;protein_id=NP_415698.1;transl_table=11;translation=length.219	CDS
NC_000913	1230298	1230301	GATC	4	1229483	1230394	-	ID=b1182;Dbxref=GI:162135899,ASAP:ABE-0003962,UniProtKB/Swiss-Prot:P77335,EcoGene:EG13243,GeneID:945745;gO_component=GO:0005576 - extracellular region;Name=hlyE;codon_start=1;function=phenotype%3B Not classified;gene_synonym=clyA%3B ECK1170%3B hpr%3B JW5181%3B sheA%3B ycgD;locus_tag=b1182;product=hemolysin E;protein_id=NP_415700.4;transl_table=11;translation=length.303	CDS
NC_000913	1230830	1230833	GATC	2	1230767	1231186	+	ID=b1183;Dbxref=GI:16129146,ASAP:ABE-0003974,UniProtKB/Swiss-Prot:P0AG11,EcoGene:EG11057,GeneID:945746;eC_number=3.4.21.-;gO_component=GO:0005737 - cytoplasm;gO_process=GO:0006281 - DNA repair%3B GO:0006261 - DNA-dependent DNA replication%3B GO:0009432 - SOS response%3B GO:0006350 - transcription;Name=umuD;Note=SOS mutagenesis%3B error-prone repair%3B processed to UmuD'%3B forms complex with UmuC…	CDS
NC_000913	1230982	1230985	GATC	2	1230767	1231186	+	ID=b1183;Dbxref=GI:16129146,ASAP:ABE-0003974,UniProtKB/Swiss-Prot:P0AG11,EcoGene:EG11057,GeneID:945746;eC_number=3.4.21.-;gO_component=GO:0005737 - cytoplasm;gO_process=GO:0006281 - DNA repair%3B GO:0006261 - DNA-dependent DNA replication%3B GO:0009432 - SOS response%3B GO:0006350 - transcription;Name=umuD;Note=SOS mutagenesis%3B error-prone repair%3B processed to UmuD'%3B forms complex with UmuC…	CDS
NC_000913	1231528	1231531	GATC	3	1231186	1232454	+	ID=b1184;Dbxref=GI:16129147,ASAP:ABE-0003977,UniProtKB/Swiss-Prot:P04152,EcoGene:EG11056,GeneID:946359;gO_component=GO:0005737 - cytoplasm;gO_process=GO:0006281 - DNA repair%3B GO:0006261 - DNA-dependent DNA replication%3B GO:0009432 - SOS response;Name=umuC;Note=SOS mutagenesis and repair;codon_start=1;function=putative enzyme%3B DNA - replication%2C repair%2C restriction/modification;gene_synon…	CDS
NC_000913	1234844	1234847	GATC	2	1234938	1235657	+	ID=b1187;Dbxref=GI:16129150,ASAP:ABE-0003988,UniProtKB/Swiss-Prot:P0A8V6,EcoGene:EG10281,GeneID:948652;gO_component=GO:0005737 - cytoplasm;gO_function=GO:0016563 - transcription activator activity%3B GO:0016564 - transcription repressor activity;gO_process=GO:0019395 - fatty acid oxidation%3B GO:0006350 - transcription;Name=fadR;Note=negative regulator for fad regulon%2C and positive activator of…	CDS
NC_000913	1235653	1235656	GATC	4	1234938	1235657	+	ID=b1187;Dbxref=GI:16129150,ASAP:ABE-0003988,UniProtKB/Swiss-Prot:P0A8V6,EcoGene:EG10281,GeneID:948652;gO_component=GO:0005737 - cytoplasm;gO_function=GO:0016563 - transcription activator activity%3B GO:0016564 - transcription repressor activity;gO_process=GO:0019395 - fatty acid oxidation%3B GO:0006350 - transcription;Name=fadR;Note=negative regulator for fad regulon%2C and positive activator of…	CDS
NC_000913	1239995	1239998	GATC	2	1238879	1239949	+	ID=b1190;Dbxref=GI:16129153,ASAP:ABE-0003997,UniProtKB/Swiss-Prot:P29012,EcoGene:EG11408,GeneID:945754;eC_number=5.1.1.1;gO_process=GO:0006523 - alanine biosynthetic process%3B GO:0009063 - cellular amino acid catabolic process;Name=dadX;Note=alanine racemase 2%2C catabolic;codon_start=1;function=enzyme%3B Degradation of small molecules: Amino acids;gene_synonym=alnB%3B dadB%3B ECK1178%3B JW1179%…	CDS
NC_000913	1240413	1240416	GATC	3	1240335	1242071	-	ID=b1191;Dbxref=GI:90111230,ASAP:ABE-0003999,UniProtKB/Swiss-Prot:P76007,EcoGene:EG13896,GeneID:945755;gO_component=GO:0019866 - organelle inner membrane%3B GO:0009274 - peptidoglycan-based cell wall;Name=cvrA;codon_start=1;gene_synonym=ECK1179%3B JW5184%3B ycgO;locus_tag=b1191;product=putative cation/proton antiporter;protein_id=NP_415709.2;transl_table=11;translation=length.578	CDS
NC_000913	1241189	1241192	GATC	2	1240335	1242071	-	ID=b1191;Dbxref=GI:90111230,ASAP:ABE-0003999,UniProtKB/Swiss-Prot:P76007,EcoGene:EG13896,GeneID:945755;gO_component=GO:0019866 - organelle inner membrane%3B GO:0009274 - peptidoglycan-based cell wall;Name=cvrA;codon_start=1;gene_synonym=ECK1179%3B JW5184%3B ycgO;locus_tag=b1191;product=putative cation/proton antiporter;protein_id=NP_415709.2;transl_table=11;translation=length.578	CDS
NC_000913	1242538	1242541	GATC	2	1242166	1243080	-	ID=b1192;Dbxref=GI:16129155,ASAP:ABE-0004002,UniProtKB/Swiss-Prot:P76008,EcoGene:EG13898,GeneID:945756;eC_number=3.4.17.13;gO_component=GO:0005737 - cytoplasm%3B GO:0009274 - peptidoglycan-based cell wall;gO_process=GO:0000270 - peptidoglycan metabolic process;Name=ldcA;codon_start=1;function=enzyme%3B Murein sacculus%2C peptidoglycan;gene_synonym=ECK1180%3B JW1181%3B ycgQ;locus_tag=b1192;product…	CDS
NC_000913	1246252	1246255	GATC	2	1245679	1247376	-	ID=b1197;Dbxref=GI:16129160,ASAP:ABE-0004021,UniProtKB/Swiss-Prot:P13482,EcoGene:EG11017,GeneID:945757;eC_number=3.2.1.28;gO_component=GO:0042597 - periplasmic space;gO_process=GO:0006006 - glucose metabolic process%3B GO:0006970 - response to osmotic stress;Name=treA;Note=trehalase%2C periplasmic;codon_start=1;function=enzyme%3B Osmotic adaptation;gene_synonym=ECK1185%3B JW1186%3B osmA;locus_tag…	CDS
NC_000913	1249436	1249439	GATC	3	1249125	1249757	-	ID=b1199;Dbxref=GI:16129162,ASAP:ABE-0004026,UniProtKB/Swiss-Prot:P76014,EcoGene:EG13900,GeneID:945748;Name=dhaL;codon_start=1;function=putative enzyme%3B Not classified;gene_synonym=dhaK2%3B ECK1187%3B JW5186%3B ptsD%3B ycgS;locus_tag=b1199;product=dihydroxyacetone kinase%2C C-terminal domain;protein_id=NP_415717.1;transl_table=11;translation=length.210	CDS
NC_000913	1250807	1250810	GATC	2	1249768	1250838	-	ID=b1200;Dbxref=GI:162135900,ASAP:ABE-0004029,UniProtKB/Swiss-Prot:P76015,EcoGene:EG13901,GeneID:945747;Name=dhaK;codon_start=1;function=putative enzyme%3B Not classified;gene_synonym=dhaK1%3B ECK1188%3B JW5187%3B ptsD%3B ycgT;locus_tag=b1200;product=dihydroxyacetone kinase%2C PTS-dependent%2C dihydroxyacetone-binding subunit;protein_id=NP_415718.6;transl_table=11;translation=length.356	CDS
NC_000913	1252910	1252913	GATC	2	1251066	1252985	+	ID=b1201;Dbxref=GI:90111234,ASAP:ABE-0004033,UniProtKB/Swiss-Prot:P76016,EcoGene:EG13902,GeneID:945743;gO_function=GO:0016563 - transcription activator activity;gO_process=GO:0006350 - transcription;Name=dhaR;codon_start=1;function=putative regulator%3B Not classified;gene_synonym=ECK1189%3B JW5188%3B ptsD%3B ycgU;locus_tag=b1201;product=dhaKLM operon transcription activator;protein_id=NP_415719.…	CDS
NC_000913	1253526	1253529	GATC	3	1253085	1255952	-	ID=b1202;Dbxref=GI:16129165,ASAP:ABE-0004035,UniProtKB/Swiss-Prot:P76017,EcoGene:EG13903,GeneID:945767;gO_component=GO:0009279 - cell outer membrane;Name=ycgV;Note=putative adhesion and penetration protein;codon_start=1;function=putative factor%3B Not classified;gene_synonym=ECK1190%3B JW1193;locus_tag=b1202;product=putative adhesin;protein_id=NP_415720.1;transl_table=11;translation=length.955	CDS
NC_000913	1255328	1255331	GATC	2	1253085	1255952	-	ID=b1202;Dbxref=GI:16129165,ASAP:ABE-0004035,UniProtKB/Swiss-Prot:P76017,EcoGene:EG13903,GeneID:945767;gO_component=GO:0009279 - cell outer membrane;Name=ycgV;Note=putative adhesion and penetration protein;codon_start=1;function=putative factor%3B Not classified;gene_synonym=ECK1190%3B JW1193;locus_tag=b1202;product=putative adhesin;protein_id=NP_415720.1;transl_table=11;translation=length.955	CDS
NC_000913	1255913	1255916	GATC	2	1253085	1255952	-	ID=b1202;Dbxref=GI:16129165,ASAP:ABE-0004035,UniProtKB/Swiss-Prot:P76017,EcoGene:EG13903,GeneID:945767;gO_component=GO:0009279 - cell outer membrane;Name=ycgV;Note=putative adhesion and penetration protein;codon_start=1;function=putative factor%3B Not classified;gene_synonym=ECK1190%3B JW1193;locus_tag=b1202;product=putative adhesin;protein_id=NP_415720.1;transl_table=11;translation=length.955	CDS
NC_000913	1256378	1256381	GATC	2	1256721	1257812	-	ID=b1203;Dbxref=GI:16129166,ASAP:ABE-0004038,UniProtKB/Swiss-Prot:P0ABU2,EcoGene:EG11404,GeneID:945769;Name=ychF;Note=putative GTP-binding protein;codon_start=1;function=enzyme%3B Not classified;gene_synonym=ECK1191%3B engD%3B gtp1%3B JW1194;locus_tag=b1203;product=catalase inhibitor protein%3B ATPase%2C K+-dependent%2C ribosome-associated;protein_id=NP_415721.1;transl_table=11;translation=length…	CDS
NC_000913	1257003	1257006	GATC	3	1256721	1257812	-	ID=b1203;Dbxref=GI:16129166,ASAP:ABE-0004038,UniProtKB/Swiss-Prot:P0ABU2,EcoGene:EG11404,GeneID:945769;Name=ychF;Note=putative GTP-binding protein;codon_start=1;function=enzyme%3B Not classified;gene_synonym=ECK1191%3B engD%3B gtp1%3B JW1194;locus_tag=b1203;product=catalase inhibitor protein%3B ATPase%2C K+-dependent%2C ribosome-associated;protein_id=NP_415721.1;transl_table=11;translation=length…	CDS
NC_000913	1259331	1259334	GATC	2	1259124	1260803	-	ID=b1206;Dbxref=GI:90111235,ASAP:ABE-0004051,UniProtKB/Swiss-Prot:P0AFR2,EcoGene:EG12392,GeneID:945770;gO_component=GO:0019866 - organelle inner membrane%3B GO:0009274 - peptidoglycan-based cell wall;Name=dauA;Note=putative sulfate transporter;codon_start=1;gene_synonym=ECK1194%3B JW5189%3B ychM;locus_tag=b1206;product=C4-dicarboxylic acid transporter;protein_id=NP_415724.2;transl_table=11;transl…	CDS
NC_000913	1269222	1269225	GATC	2	1269168	1269275	-	ID=b4419;Dbxref=GI:49176087,ASAP:ABE-0047280,UniProtKB/Swiss-Prot:Q6BF86,EcoGene:EG14403,GeneID:2847733;Name=ldrA;Note=small toxic polypeptide;codon_start=1;gene_synonym=ECK1204%3B JW5957;locus_tag=b4419;product=toxic polypeptide%2C small;protein_id=YP_025297.1;transl_table=11;translation=length.35	CDS
NC_000913	1273054	1273057	GATC	2	1272507	1273202	+	ID=b1218;Dbxref=GI:145698247,ASAP:ABE-0004089,UniProtKB/Swiss-Prot:P39163,EcoGene:EG12403,GeneID:945793;gO_component=GO:0005737 - cytoplasm;gO_process=GO:0006350 - transcription;Name=chaC;codon_start=1;function=transport%3B Transport of small molecules: Cations;gene_synonym=ECK1212%3B JW1209;locus_tag=b1218;product=cation transport regulator;protein_id=NP_415736.2;transl_table=11;translation=leng…	CDS
NC_000913	1275662	1275665	GATC	2	1275179	1275829	-	ID=b1221;Dbxref=GI:16129184,ASAP:ABE-0004097,UniProtKB/Swiss-Prot:P0AF28,EcoGene:EG10643,GeneID:945795;gO_component=GO:0005737 - cytoplasm;gO_function=GO:0016563 - transcription activator activity%3B GO:0016564 - transcription repressor activity;gO_process=GO:0009061 - anaerobic respiration%3B GO:0006350 - transcription;Name=narL;Note=pleiotrophic regulation of anaerobic respiration: response reg…	CDS
NC_000913	1277286	1277289	GATC	3	1275822	1277618	-	ID=b1222;Dbxref=GI:16129185,ASAP:ABE-0004099,UniProtKB/Swiss-Prot:P0AFA2,EcoGene:EG10646,GeneID:945788;gO_component=GO:0019866 - organelle inner membrane%3B GO:0009274 - peptidoglycan-based cell wall;gO_process=GO:0009061 - anaerobic respiration%3B GO:0006464 - protein modification process;Name=narX;Note=nitrate/nitrate sensor%2C histidine protein kinase acts on NarL regulator;codon_start=1;funct…	CDS
NC_000913	1277464	1277467	GATC	2	1275822	1277618	-	ID=b1222;Dbxref=GI:16129185,ASAP:ABE-0004099,UniProtKB/Swiss-Prot:P0AFA2,EcoGene:EG10646,GeneID:945788;gO_component=GO:0019866 - organelle inner membrane%3B GO:0009274 - peptidoglycan-based cell wall;gO_process=GO:0009061 - anaerobic respiration%3B GO:0006464 - protein modification process;Name=narX;Note=nitrate/nitrate sensor%2C histidine protein kinase acts on NarL regulator;codon_start=1;funct…	CDS
NC_000913	1281445	1281448	GATC	2	1279864	1283607	+	ID=b1224;Dbxref=GI:16129187,ASAP:ABE-0004119,UniProtKB/Swiss-Prot:P09152,EcoGene:EG10638,GeneID:945782;eC_number=1.7.99.4;gO_component=GO:0019866 - organelle inner membrane%3B GO:0009274 - peptidoglycan-based cell wall;gO_process=GO:0009061 - anaerobic respiration;Name=narG;codon_start=1;function=enzyme%3B Energy metabolism%2C carbon: Anaerobic respiration;gene_synonym=chlC%3B ECK1218%3B JW1215%3…	CDS
NC_000913	1282494	1282497	GATC	3	1279864	1283607	+	ID=b1224;Dbxref=GI:16129187,ASAP:ABE-0004119,UniProtKB/Swiss-Prot:P09152,EcoGene:EG10638,GeneID:945782;eC_number=1.7.99.4;gO_component=GO:0019866 - organelle inner membrane%3B GO:0009274 - peptidoglycan-based cell wall;gO_process=GO:0009061 - anaerobic respiration;Name=narG;codon_start=1;function=enzyme%3B Energy metabolism%2C carbon: Anaerobic respiration;gene_synonym=chlC%3B ECK1218%3B JW1215%3…	CDS
NC_000913	1282962	1282965	GATC	3	1279864	1283607	+	ID=b1224;Dbxref=GI:16129187,ASAP:ABE-0004119,UniProtKB/Swiss-Prot:P09152,EcoGene:EG10638,GeneID:945782;eC_number=1.7.99.4;gO_component=GO:0019866 - organelle inner membrane%3B GO:0009274 - peptidoglycan-based cell wall;gO_process=GO:0009061 - anaerobic respiration;Name=narG;codon_start=1;function=enzyme%3B Energy metabolism%2C carbon: Anaerobic respiration;gene_synonym=chlC%3B ECK1218%3B JW1215%3…	CDS
NC_000913	1284516	1284519	GATC	2	1283604	1285142	+	ID=b1225;Dbxref=GI:16129188,ASAP:ABE-0004121,UniProtKB/Swiss-Prot:P11349,EcoGene:EG10639,GeneID:945780;eC_number=1.7.99.4;gO_component=GO:0019866 - organelle inner membrane%3B GO:0009274 - peptidoglycan-based cell wall;gO_process=GO:0009061 - anaerobic respiration;Name=narH;Note=nitrate reductase 1%2C beta subunit;codon_start=1;experiment=N-terminus verified by Edman degradation: PMID 3053688;fun…	CDS
NC_000913	1289045	1289048	GATC	2	1288674	1289132	-	ID=b1233;Dbxref=GI:16129194,ASAP:ABE-0004140,UniProtKB/Swiss-Prot:P37052,EcoGene:EG12119,GeneID:945828;Name=ychJ;codon_start=1;gene_synonym=ECK1228%3B JW1221;locus_tag=b1233;product=UPF0225 family protein;protein_id=NP_415749.1;transl_table=11;translation=length.152	CDS
NC_000913	1289862	1289865	GATC	2	1289245	1290150	+	ID=b1234;Dbxref=GI:226524709,ASAP:ABE-0004144,UniProtKB/Swiss-Prot:P0AFR0,EcoGene:EG12120,GeneID:945725;gO_component=GO:0009274 - peptidoglycan-based cell wall;Name=rssA;codon_start=1;gene_synonym=ECK1229%3B JW1222%3B ychK;locus_tag=b1234;product=putative patatin-like family phospholipase;protein_id=NP_415750.2;transl_table=11;translation=length.301	CDS
NC_000913	1293839	1293842	GATC	4	1293527	1294144	+	ID=b1238;Dbxref=GI:16129199,ASAP:ABE-0004157,UniProtKB/Swiss-Prot:P23331,EcoGene:EG10994,GeneID:945834;eC_number=2.7.1.21;gO_process=GO:0015949 - nucleobase%2C nucleoside and nucleotide interconversion;Name=tdk;Note=thymidine kinase;codon_start=1;function=enzyme%3B Salvage of nucleosides and nucleotides;gene_synonym=ECK1233%3B JW1226;locus_tag=b1238;product=thymidine kinase/deoxyuridine kinase;pr…	CDS
NC_000913	1296625	1296628	GATC	3	1295446	1298121	-	ID=b1241;Dbxref=GI:16129202,ASAP:ABE-0004164,UniProtKB/Swiss-Prot:P0A9Q7,EcoGene:EG10031,GeneID:945837;eC_number=1.1.1.1,1.2.1.10;gO_process=GO:0006113 - fermentation;Name=adhE;Note=CoA-linked acetaldehyde dehydrogenase and iron-dependent alcohol dehydrogenase%3B pyruvate-formate-lyase deactivase;codon_start=1;function=enzyme%3B Energy metabolism%2C carbon: Fermentation;gene_synonym=adhC%3B ana%3…	CDS
NC_000913	1296630	1296633	GATC	2	1295446	1298121	-	ID=b1241;Dbxref=GI:16129202,ASAP:ABE-0004164,UniProtKB/Swiss-Prot:P0A9Q7,EcoGene:EG10031,GeneID:945837;eC_number=1.1.1.1,1.2.1.10;gO_process=GO:0006113 - fermentation;Name=adhE;Note=CoA-linked acetaldehyde dehydrogenase and iron-dependent alcohol dehydrogenase%3B pyruvate-formate-lyase deactivase;codon_start=1;function=enzyme%3B Energy metabolism%2C carbon: Fermentation;gene_synonym=adhC%3B ana%3…	CDS
NC_000913	1298347	1298350	GATC	4	1295446	1298121	-	ID=b1241;Dbxref=GI:16129202,ASAP:ABE-0004164,UniProtKB/Swiss-Prot:P0A9Q7,EcoGene:EG10031,GeneID:945837;eC_number=1.1.1.1,1.2.1.10;gO_process=GO:0006113 - fermentation;Name=adhE;Note=CoA-linked acetaldehyde dehydrogenase and iron-dependent alcohol dehydrogenase%3B pyruvate-formate-lyase deactivase;codon_start=1;function=enzyme%3B Energy metabolism%2C carbon: Fermentation;gene_synonym=adhC%3B ana%3…	CDS
NC_000913	1298879	1298882	GATC	5	1298598	1299245	+	ID=b1242;Dbxref=GI:16129203,ASAP:ABE-0004168,UniProtKB/Swiss-Prot:P25743,EcoGene:EG11342,GeneID:945836;gO_component=GO:0009274 - peptidoglycan-based cell wall;Name=ychE;Note=putative channel protein;codon_start=1;function=putative transport%3B Not classified;gene_synonym=ECK1236%3B JW1229;locus_tag=b1242;product=UPF0056 family inner membrane protein;protein_id=NP_415758.1;transl_table=11;translat…	CDS
NC_000913	1301129	1301132	GATC	2	1301182	1302813	+	ID=b1243;Dbxref=GI:16129204,ASAP:ABE-0004172,UniProtKB/Swiss-Prot:P23843,EcoGene:EG10674,GeneID:945830;gO_component=GO:0009274 - peptidoglycan-based cell wall%3B GO:0042597 - periplasmic space;gO_process=GO:0000270 - peptidoglycan metabolic process%3B GO:0006457 - protein folding;Name=oppA;Note=oligopeptide transport%3B periplasmic binding protein%3B periplasmic-binding component of ABC superfami…	CDS
NC_000913	1303072	1303075	GATC	3	1302899	1303819	+	ID=b1244;Dbxref=GI:16129205,ASAP:ABE-0004174,UniProtKB/Swiss-Prot:P0AFH2,EcoGene:EG10675,GeneID:945823;gO_component=GO:0019866 - organelle inner membrane%3B GO:0009274 - peptidoglycan-based cell wall;gO_process=GO:0000270 - peptidoglycan metabolic process;Name=oppB;Note=oligopeptide transport permease protein%3B membrane component of ABC superfamily;codon_start=1;function=transport%3B Not classif…	CDS
NC_000913	1304074	1304077	GATC	2	1303834	1304742	+	ID=b1245;Dbxref=GI:16129206,ASAP:ABE-0004176,UniProtKB/Swiss-Prot:P0AFH6,EcoGene:EG10676,GeneID:945810;gO_component=GO:0019866 - organelle inner membrane%3B GO:0009274 - peptidoglycan-based cell wall;gO_process=GO:0000270 - peptidoglycan metabolic process;Name=oppC;Note=homolog of Salmonella oligopeptide transport permease protein%3B membrane component of ABC superfamily;codon_start=1;function=tr…	CDS
NC_000913	1304734	1304737	GATC	2	1303834	1304742	+	ID=b1245;Dbxref=GI:16129206,ASAP:ABE-0004176,UniProtKB/Swiss-Prot:P0AFH6,EcoGene:EG10676,GeneID:945810;gO_component=GO:0019866 - organelle inner membrane%3B GO:0009274 - peptidoglycan-based cell wall;gO_process=GO:0000270 - peptidoglycan metabolic process;Name=oppC;Note=homolog of Salmonella oligopeptide transport permease protein%3B membrane component of ABC superfamily;codon_start=1;function=tr…	CDS
NC_000913	1305435	1305438	GATC	2	1304754	1305767	+	ID=b1246;Dbxref=GI:49176090,ASAP:ABE-0004178,UniProtKB/Swiss-Prot:P76027,EcoGene:EG10677,GeneID:945802;gO_component=GO:0005737 - cytoplasm%3B GO:0009274 - peptidoglycan-based cell wall;gO_process=GO:0000270 - peptidoglycan metabolic process;Name=oppD;Note=homolog of Salmonella ATP-binding protein of oligopeptide ABC transport system;codon_start=1;function=transport%3B Not classified;gene_synonym=…	CDS
NC_000913	1307962	1307965	GATC	3	1307185	1308645	-	ID=b1249;Dbxref=GI:16129210,ASAP:ABE-0004186,UniProtKB/Swiss-Prot:P0A6H8,EcoGene:EG11608,GeneID:945821;eC_number=2.7.8.-;gO_component=GO:0019866 - organelle inner membrane%3B GO:0009274 - peptidoglycan-based cell wall;gO_process=GO:0008654 - phospholipid biosynthetic process%3B GO:0042493 - response to drug;Name=clsA;Note=cardiolipin synthase%2C a major membrane phospholipid%3B novobiocin sensiti…	CDS
NC_000913	1310095	1310098	GATC	3	1309016	1310269	-	ID=b1250;Dbxref=GI:16129211,ASAP:ABE-0004189,UniProtKB/Swiss-Prot:P31069,EcoGene:EG11606,GeneID:945841;gO_component=GO:0019866 - organelle inner membrane;gO_function=GO:0005244 - voltage-gated ion channel activity;Name=kch;Note=putative potassium channel protein (VIC family);codon_start=1;gene_synonym=ECK1244%3B JW1242;locus_tag=b1250;product=voltage-gated potassium channel;protein_id=NP_415766.1…	CDS
NC_000913	1313955	1313958	GATC	2	1314020	1314658	+	ID=b1256;Dbxref=GI:16129217,ASAP:ABE-0004210,UniProtKB/Swiss-Prot:P0A915,EcoGene:EG11124,GeneID:945128;gO_component=GO:0009279 - cell outer membrane%3B GO:0009274 - peptidoglycan-based cell wall;Name=ompW;Note=putative outer membrane protein;codon_start=1;function=putative membrane%3B Not classified;gene_synonym=ECK1250%3B JW1248%3B yciD;locus_tag=b1256;product=outer membrane protein W;protein_id…	CDS
NC_000913	1315927	1315930	GATC	5	1315856	1316035	-	ID=b1259;Dbxref=GI:90111238,ASAP:ABE-0004229,UniProtKB/Swiss-Prot:P21361,EcoGene:EG11127,GeneID:947489;Name=yciG;codon_start=1;gene_synonym=ECK1253%3B JW1251;locus_tag=b1259;product=KGG family protein;protein_id=NP_415775.4;transl_table=11;translation=length.59	CDS
NC_000913	1321327	1321330	GATC	2	1319789	1321384	-	ID=b1263;Dbxref=GI:16129224,ASAP:ABE-0004241,UniProtKB/Swiss-Prot:P00904,EcoGene:EG11027,GeneID:945109;eC_number=2.4.2.18,4.1.3.27;gO_component=GO:0005737 - cytoplasm;gO_process=GO:0000162 - tryptophan biosynthetic process;Name=trpD;Note=anthranilate synthase component II%2C glutamine amidotransferase and phosphoribosylanthranilate transferase;codon_start=1;function=enzyme%3B Amino acid biosynthe…	CDS
NC_000913	1328003	1328006	GATC	3	1327767	1328357	-	ID=b1270;Dbxref=GI:16129231,ASAP:ABE-0004261,UniProtKB/Swiss-Prot:P0A9H5,EcoGene:EG10130,GeneID:945839;eC_number=2.5.1.-,2.5.1.17;gO_component=GO:0005737 - cytoplasm;Name=btuR;Note=cob(I)alamin adenolsyltransferase;codon_start=1;function=enzyme%3B Biosynthesis of cofactors%2C carriers: Cobalamin;gene_synonym=cobA%3B ECK1264%3B JW1262;locus_tag=b1270;product=cob(I)yrinic acid a%2Cc-diamide adenosy…	CDS
NC_000913	1334465	1334468	GATC	2	1333855	1334829	+	ID=b1275;Dbxref=GI:16129236,ASAP:ABE-0004279,UniProtKB/Swiss-Prot:P0A9F3,EcoGene:EG10184,GeneID:945771;gO_component=GO:0005737 - cytoplasm;gO_function=GO:0016563 - transcription activator activity%3B GO:0016564 - transcription repressor activity;gO_process=GO:0019344 - cysteine biosynthetic process%3B GO:0006350 - transcription;Name=cysB;Note=positive transcriptional regulator for cysteine regulo…	CDS
NC_000913	1340702	1340705	GATC	2	1340558	1341727	+	ID=b1280;Dbxref=GI:16129241,ASAP:ABE-0004300,UniProtKB/Swiss-Prot:P0AB58,EcoGene:EG12691,GeneID:944858;Name=yciM;Note=putative heat shock protein;codon_start=1;function=putative factor%3B Not classified;gene_synonym=ECK1275%3B JW1272%3B lapB;locus_tag=b1280;product=LPS regulatory protein%3B putative modulator of LpxC proteolysis;protein_id=NP_415796.1;transl_table=11;translation=length.389	CDS
NC_000913	1343498	1343501	GATC	2	1343597	1344346	-	ID=b1284;Dbxref=GI:16129245,ASAP:ABE-0004312,UniProtKB/Swiss-Prot:P76034,EcoGene:EG13905,GeneID:945869;gO_function=GO:0016564 - transcription repressor activity;gO_process=GO:0006350 - transcription;Name=yciT;Note=putative DEOR-type transcriptional regulator;codon_start=1;function=putative regulator%3B Not classified;gene_synonym=deoT%3B ECK1279%3B JW1276;locus_tag=b1284;product=global regulator …	CDS
NC_000913	1344898	1344901	GATC	2	1344757	1346742	-	ID=b1285;Dbxref=GI:16129246,ASAP:ABE-0004317,UniProtKB/Swiss-Prot:P77334,EcoGene:EG13415,GeneID:945868;Name=gmr;codon_start=1;gene_synonym=ECK1280%3B JW1278%3B yciR;locus_tag=b1285;product=cyclic-di-GMP phosphodiesterase%3B csgD regulator%3B modulator of RNase II stability;protein_id=NP_415801.1;transl_table=11;translation=length.661	CDS
NC_000913	1349127	1349130	GATC	2	1348980	1350107	-	ID=b1287;Dbxref=GI:90111242,ASAP:ABE-0004322,UniProtKB/Swiss-Prot:P76035,EcoGene:EG14262,GeneID:945859;Name=yciW;codon_start=1;function=putative enzyme%3B Not classified;gene_synonym=ECK1282%3B JW5200;locus_tag=b1287;product=putative oxidoreductase;protein_id=NP_415803.2;transl_table=11;translation=length.375	CDS
NC_000913	1351132	1351135	GATC	2	1350251	1351039	-	ID=b1288;Dbxref=GI:16129249,ASAP:ABE-0004327,UniProtKB/Swiss-Prot:P0AEK4,EcoGene:EG11528,GeneID:945870;eC_number=1.3.1.9;gO_component=GO:0005737 - cytoplasm;Name=fabI;Note=enoyl-[acyl-carrier-protein] reductase (NADH);codon_start=1;function=enzyme%3B Fatty acid and phosphatidic acid biosynthesis;gene_synonym=ECK1283%3B envM%3B gts%3B JW1281%3B qmeA;locus_tag=b1288;product=enoyl-[acyl-carrier-prot…	CDS
NC_000913	1363406	1363409	GATC	2	1362743	1364230	+	ID=b1300;Dbxref=GI:16129261,ASAP:ABE-0004376,UniProtKB/Swiss-Prot:P23883,EcoGene:EG10036,GeneID:947003;eC_number=1.2.1.3;gO_component=GO:0005737 - cytoplasm;gO_process=GO:0006113 - fermentation;Name=puuC;Note=aldehyde dehydrogenase%2C prefers NADP over NAD;codon_start=1;function=enzyme%3B Degradation of small molecules: Carbon compounds;gene_synonym=aldH%3B ECK1295%3B JW1293;locus_tag=b1300;produ…	CDS
NC_000913	1363921	1363924	GATC	2	1362743	1364230	+	ID=b1300;Dbxref=GI:16129261,ASAP:ABE-0004376,UniProtKB/Swiss-Prot:P23883,EcoGene:EG10036,GeneID:947003;eC_number=1.2.1.3;gO_component=GO:0005737 - cytoplasm;gO_process=GO:0006113 - fermentation;Name=puuC;Note=aldehyde dehydrogenase%2C prefers NADP over NAD;codon_start=1;function=enzyme%3B Degradation of small molecules: Carbon compounds;gene_synonym=aldH%3B ECK1295%3B JW1293;locus_tag=b1300;produ…	CDS
NC_000913	1365727	1365730	GATC	2	1365550	1366815	+	ID=b1302;Dbxref=GI:16129263,ASAP:ABE-0004380,UniProtKB/Swiss-Prot:P50457,EcoGene:EG13187,GeneID:945446;eC_number=2.6.1.19;gO_component=GO:0005737 - cytoplasm;gO_process=GO:0009310 - amine catabolic process%3B GO:0008615 - pyridoxine biosynthetic process;Name=puuE;Note=4-aminobutyrate aminotransferase;codon_start=1;function=enzyme%3B Degradation of small molecules: Carbon compounds;gene_synonym=EC…	CDS
NC_000913	1367978	1367981	GATC	7	1366935	1367912	-	ID=b1303;Dbxref=GI:90111246,ASAP:ABE-0004383,UniProtKB/Swiss-Prot:P37344,EcoGene:EG12344,GeneID:945683;gO_component=GO:0005737 - cytoplasm;gO_function=GO:0016563 - transcription activator activity;gO_process=GO:0006350 - transcription;Name=pspF;codon_start=1;function=regulator%3B Phage-related functions and prophages;gene_synonym=ECK1298%3B JW1296%3B ycjB;locus_tag=b1303;product=psp operon transc…	CDS
NC_000913	1367983	1367986	GATC	17384	1366935	1367912	-	ID=b1303;Dbxref=GI:90111246,ASAP:ABE-0004383,UniProtKB/Swiss-Prot:P37344,EcoGene:EG12344,GeneID:945683;gO_component=GO:0005737 - cytoplasm;gO_function=GO:0016563 - transcription activator activity;gO_process=GO:0006350 - transcription;Name=pspF;codon_start=1;function=regulator%3B Phage-related functions and prophages;gene_synonym=ECK1298%3B JW1296%3B ycjB;locus_tag=b1303;product=psp operon transc…	CDS
NC_000913	1372727	1372730	GATC	2	1371909	1373201	+	ID=b1310;Dbxref=GI:16129271,ASAP:ABE-0004402,UniProtKB/Swiss-Prot:P76042,EcoGene:EG13911,GeneID:945696;gO_component=GO:0042597 - periplasmic space;Name=ycjN;codon_start=1;function=putative transport%3B Not classified;gene_synonym=ECK1305%3B JW1303;locus_tag=b1310;product=putative ABC sugar transporter periplasmic binding protein;protein_id=NP_415826.1;transl_table=11;translation=length.430	CDS
NC_000913	1379355	1379358	GATC	2	1377884	1380151	+	ID=b1316;Dbxref=GI:16129277,ASAP:ABE-0004418,UniProtKB/Swiss-Prot:P77154,EcoGene:EG13917,GeneID:945895;Name=ycjT;codon_start=1;gene_synonym=ECK1311%3B JW1309;locus_tag=b1316;product=putative family 65 glycosyl hydrolase;protein_id=NP_415832.1;transl_table=11;translation=length.755	CDS
NC_000913	1381400	1381403	GATC	3	1380821	1381777	+	ID=b4524;Dbxref=ASAP:ABE-0004422,ASAP:ABE-0285045,UniProtKB/Swiss-Prot:P77481,EcoGene:EG13919,GeneID:4306141;gO_component=GO:0005737 - cytoplasm;Name=ycjV;Note=pseudogene%3B putative ATP-binding component of a transport system;codon_start=1;gene_synonym=ECK1313%3B JW1311%3B ymjB;locus_tag=b4524;pseudo=_no_value;transl_table=11	pseudogenic_exon
NC_000913	1381558	1381561	GATC	2	1380821	1381777	+	ID=b4524;Dbxref=ASAP:ABE-0004422,ASAP:ABE-0285045,UniProtKB/Swiss-Prot:P77481,EcoGene:EG13919,GeneID:4306141;gO_component=GO:0005737 - cytoplasm;Name=ycjV;Note=pseudogene%3B putative ATP-binding component of a transport system;codon_start=1;gene_synonym=ECK1313%3B JW1311%3B ymjB;locus_tag=b4524;pseudo=_no_value;transl_table=11	pseudogenic_exon
NC_000913	1382787	1382790	GATC	3	1381947	1382852	+	ID=b1319;Dbxref=GI:16129280,ASAP:ABE-0004425,UniProtKB/Swiss-Prot:P76045,EcoGene:EG13428,GeneID:945889;gO_component=GO:0009279 - cell outer membrane%3B GO:0009274 - peptidoglycan-based cell wall;Name=ompG;Note=outer membrane protein;codon_start=1;function=membrane%3B Outer membrane constituents;gene_synonym=ECK1315%3B JW1312;locus_tag=b1319;product=outer membrane porin G;protein_id=NP_415835.1;tr…	CDS
NC_000913	1385223	1385226	GATC	2	1384117	1385514	+	ID=b1321;Dbxref=GI:16129282,ASAP:ABE-0004433,UniProtKB/Swiss-Prot:P76046,EcoGene:EG13921,GeneID:945872;Name=ycjX;Note=putative EC 2.1 enzymes;codon_start=1;function=putative enzyme%3B Not classified;gene_synonym=ECK1317%3B JW1314;locus_tag=b1321;product=DUF463 family protein%2C puatative P-loop NTPase;protein_id=NP_415837.1;transl_table=11;translation=length.465	CDS
NC_000913	1385562	1385565	GATC	3	1385511	1386572	+	ID=b1322;Dbxref=GI:16129283,ASAP:ABE-0004436,UniProtKB/Swiss-Prot:P0A8R7,EcoGene:EG12870,GeneID:945878;Name=ycjF;codon_start=1;gene_synonym=ECK1318%3B JW1315;locus_tag=b1322;product=UPF0283 family inner membrane protein;protein_id=NP_415838.1;transl_table=11;translation=length.353	CDS
NC_000913	1387923	1387926	GATC	2	1386720	1388261	+	ID=b1323;Dbxref=GI:16129284,ASAP:ABE-0004440,UniProtKB/Swiss-Prot:P07604,EcoGene:EG11042,GeneID:945879;gO_component=GO:0005737 - cytoplasm;gO_function=GO:0016563 - transcription activator activity%3B GO:0016564 - transcription repressor activity;gO_process=GO:0006350 - transcription;Name=tyrR;Note=transcriptional regulation of aroF%2C aroG%2C tyrA and aromatic amino acid transport;codon_start=1;e…	CDS
NC_000913	1388509	1388512	GATC	2	1388305	1388811	-	ID=b1324;Dbxref=GI:16129285,ASAP:ABE-0004442,UniProtKB/Swiss-Prot:P0A862,EcoGene:EG12672,GeneID:945880;eC_number=1.11.1.-;gO_component=GO:0042597 - periplasmic space;gO_process=GO:0006805 - xenobiotic metabolic process;Name=tpx;Note=thiol peroxidase;codon_start=1;function=enzyme%3B Detoxification;gene_synonym=ECK1320%3B JW1317%3B yzzJ;locus_tag=b1324;product=lipid hydroperoxide peroxidase;protein…	CDS
NC_000913	1389320	1389323	GATC	2	1388930	1389895	+	ID=b1325;Dbxref=GI:90111249,ASAP:ABE-0004448,UniProtKB/Swiss-Prot:P51981,EcoGene:EG13228,GeneID:946013;Name=ycjG;Note=putative muconate cycloisomerase I;codon_start=1;function=putative enzyme%3B Not classified;gene_synonym=ECK1321%3B JW1318%3B ycjH;locus_tag=b1325;product=L-Ala-D/L-Glu epimerase;protein_id=NP_415841.4;transl_table=11;translation=length.321	CDS
NC_000913	1389512	1389515	GATC	2	1388930	1389895	+	ID=b1325;Dbxref=GI:90111249,ASAP:ABE-0004448,UniProtKB/Swiss-Prot:P51981,EcoGene:EG13228,GeneID:946013;Name=ycjG;Note=putative muconate cycloisomerase I;codon_start=1;function=putative enzyme%3B Not classified;gene_synonym=ECK1321%3B JW1318%3B ycjH;locus_tag=b1325;product=L-Ala-D/L-Glu epimerase;protein_id=NP_415841.4;transl_table=11;translation=length.321	CDS
NC_000913	1391579	1391582	GATC	2	1390933	1391853	-	ID=b1327;Dbxref=GI:221800781,ASAP:ABE-0004453,UniProtKB/Swiss-Prot:P76049,EcoGene:EG13922,GeneID:945988;Name=ycjY;codon_start=1;gene_synonym=ECK1324%3B JW5804;locus_tag=b1327;product=S9 homolog non-peptidase family protein;protein_id=NP_415843.2;transl_table=11;translation=length.306	CDS
NC_000913	1392455	1392458	GATC	2	1391991	1392890	+	ID=b1328;Dbxref=GI:16129289,ASAP:ABE-0004457,UniProtKB/Swiss-Prot:P77333,EcoGene:EG13923,GeneID:945930;gO_function=GO:0016563 - transcription activator activity%3B GO:0016564 - transcription repressor activity;gO_process=GO:0006350 - transcription;Name=pgrR;Note=putative transcriptional regulator LYSR-type;codon_start=1;function=regulator%3B Not classified;gene_synonym=ECK1325%3B JW1321%3B ycjZ;l…	CDS
NC_000913	1392680	1392683	GATC	2	1391991	1392890	+	ID=b1328;Dbxref=GI:16129289,ASAP:ABE-0004457,UniProtKB/Swiss-Prot:P77333,EcoGene:EG13923,GeneID:945930;gO_function=GO:0016563 - transcription activator activity%3B GO:0016564 - transcription repressor activity;gO_process=GO:0006350 - transcription;Name=pgrR;Note=putative transcriptional regulator LYSR-type;codon_start=1;function=regulator%3B Not classified;gene_synonym=ECK1325%3B JW1321%3B ycjZ;l…	CDS
NC_000913	1393686	1393689	GATC	2	1393227	1394840	+	ID=b1329;Dbxref=GI:90111250,ASAP:ABE-0004460,UniProtKB/Swiss-Prot:P77348,EcoGene:EG13376,GeneID:945951;gO_component=GO:0009274 - peptidoglycan-based cell wall%3B GO:0042597 - periplasmic space;gO_process=GO:0000270 - peptidoglycan metabolic process;Name=mppA;Note=periplasmic-binding component of ABC superfamily;codon_start=1;function=transport%3B Not classified;gene_synonym=ECK1326%3B JW1322%3B y…	CDS
NC_000913	1396072	1396075	GATC	2	1396076	1397092	+	ID=b1331;Dbxref=GI:16129292,ASAP:ABE-0004467,UniProtKB/Swiss-Prot:P0CE52,EcoGene:EG40008,GeneID:945896;Name=insH1;codon_start=1;function=IS%2C phage%2C Tn%3B Transposon-related functions%3B extrachromosomal%3B transposon related;gene_synonym=ECK0261;locus_tag=b1331;product=IS5 transposase and trans-activator;protein_id=NP_415847.1;transl_table=11;translation=length.338	CDS
NC_000913	1397082	1397085	GATC	3	1396076	1397092	+	ID=b1331;Dbxref=GI:16129292,ASAP:ABE-0004467,UniProtKB/Swiss-Prot:P0CE52,EcoGene:EG40008,GeneID:945896;Name=insH1;codon_start=1;function=IS%2C phage%2C Tn%3B Transposon-related functions%3B extrachromosomal%3B transposon related;gene_synonym=ECK0261;locus_tag=b1331;product=IS5 transposase and trans-activator;protein_id=NP_415847.1;transl_table=11;translation=length.338	CDS
NC_000913	1398668	1398671	GATC	4	1397672	1398622	-	ID=b1333;Dbxref=GI:16129294,ASAP:ABE-0004472,UniProtKB/Swiss-Prot:P0AAC0,EcoGene:EG11246,GeneID:945904;Name=uspE;codon_start=1;gene_synonym=ECK1329%3B JW1327%3B ydaA;locus_tag=b1333;product=stress-induced protein;protein_id=NP_415849.1;transl_table=11;translation=length.316	CDS
NC_000913	1404118	1404121	GATC	2	1403255	1404565	-	ID=b1338;Dbxref=GI:90111252,ASAP:ABE-0004493,UniProtKB/Swiss-Prot:P77357,EcoGene:EG13352,GeneID:945742;eC_number=3.5.1.14;gO_process=GO:0016052 - carbohydrate catabolic process;Name=abgA;codon_start=1;experiment=N-terminus verified by Edman degradation: PMID 20190044;function=enzyme%3B Degradation of small molecules: Carbon compounds;gene_synonym=ECK1334%3B JW5205%3B ydaJ;locus_tag=b1338;product=…	CDS
NC_000913	1407961	1407964	GATC	2	1408050	1409033	+	ID=b1342;Dbxref=GI:16129303,ASAP:ABE-0004508,UniProtKB/Swiss-Prot:P64423,EcoGene:EG13356,GeneID:945910;Name=ydaN;codon_start=1;gene_synonym=ECK1339%3B JW1336%3B zntB;locus_tag=b1342;product=putative Zn(II) transporter;protein_id=NP_415858.1;transl_table=11;translation=length.327	CDS
NC_000913	1414551	1414554	GATC	3	1411899	1434958	+	ID=GenBank:region:NC_000913:1411899:1434958;Note=cryptic prophage Rac	region
NC_000913	1415383	1415386	GATC	2	1411899	1434958	+	ID=GenBank:region:NC_000913:1411899:1434958;Note=cryptic prophage Rac	region
NC_000913	1415941	1415944	GATC	2	1411899	1434958	+	ID=GenBank:region:NC_000913:1411899:1434958;Note=cryptic prophage Rac	region
NC_000913	1417413	1417416	GATC	2	1411899	1434958	+	ID=GenBank:region:NC_000913:1411899:1434958;Note=cryptic prophage Rac	region
NC_000913	1417434	1417437	GATC	4	1411899	1434958	+	ID=GenBank:region:NC_000913:1411899:1434958;Note=cryptic prophage Rac	region
NC_000913	1421617	1421620	GATC	3	1411899	1434958	+	ID=GenBank:region:NC_000913:1411899:1434958;Note=cryptic prophage Rac	region
NC_000913	1422117	1422120	GATC	2	1411899	1434958	+	ID=GenBank:region:NC_000913:1411899:1434958;Note=cryptic prophage Rac	region
NC_000913	1424642	1424645	GATC	4	1411899	1434958	+	ID=GenBank:region:NC_000913:1411899:1434958;Note=cryptic prophage Rac	region
NC_000913	1426979	1426982	GATC	3	1411899	1434958	+	ID=GenBank:region:NC_000913:1411899:1434958;Note=cryptic prophage Rac	region
NC_000913	1428763	1428766	GATC	3	1411899	1434958	+	ID=GenBank:region:NC_000913:1411899:1434958;Note=cryptic prophage Rac	region
NC_000913	1430544	1430547	GATC	2	1411899	1434958	+	ID=GenBank:region:NC_000913:1411899:1434958;Note=cryptic prophage Rac	region
NC_000913	1433632	1433635	GATC	5	1411899	1434958	+	ID=GenBank:region:NC_000913:1411899:1434958;Note=cryptic prophage Rac	region
NC_000913	1434481	1434484	GATC	2	1411899	1434958	+	ID=GenBank:region:NC_000913:1411899:1434958;Note=cryptic prophage Rac	region
NC_000913	1435287	1435290	GATC	2	1435185	1435619	-	ID=b1376;Dbxref=GI:90111262,ASAP:ABE-0004605,UniProtKB/Swiss-Prot:P37903,EcoGene:EG12674,GeneID:945948;Name=uspF;Note=putative filament protein;codon_start=1;experiment=N-terminus verified by Edman degradation: PMID 8740179%2C9298646;function=putative structure%3B Not classified;gene_synonym=ECK1371%3B JW1370%3B ynaF%3B yzzL;locus_tag=b1376;product=stress-induced protein%2C ATP-binding protein;pr…	CDS
NC_000913	1435924	1435927	GATC	2	1435760	1436893	-	ID=b1377;Dbxref=GI:16129338,ASAP:ABE-0004608,UniProtKB/Swiss-Prot:P77747,EcoGene:EG13375,GeneID:946313;gO_component=GO:0009279 - cell outer membrane%3B GO:0009274 - peptidoglycan-based cell wall;Name=ompN;codon_start=1;function=putative membrane%3B Not classified;gene_synonym=ECK1372%3B JW1371%3B ynaG;locus_tag=b1377;product=outer membrane pore protein N%2C non-specific;protein_id=NP_415895.1;tra…	CDS
NC_000913	1436575	1436578	GATC	2	1435760	1436893	-	ID=b1377;Dbxref=GI:16129338,ASAP:ABE-0004608,UniProtKB/Swiss-Prot:P77747,EcoGene:EG13375,GeneID:946313;gO_component=GO:0009279 - cell outer membrane%3B GO:0009274 - peptidoglycan-based cell wall;Name=ompN;codon_start=1;function=putative membrane%3B Not classified;gene_synonym=ECK1372%3B JW1371%3B ynaG;locus_tag=b1377;product=outer membrane pore protein N%2C non-specific;protein_id=NP_415895.1;tra…	CDS
NC_000913	1437590	1437593	GATC	2	1437260	1440784	-	ID=b1378;Dbxref=GI:16129339,ASAP:ABE-0004613,UniProtKB/Swiss-Prot:P52647,EcoGene:EG13183,GeneID:946587;Name=pfo;Note=putative oxidoreductase%2C Fe-S subunit;codon_start=1;function=putative enzyme%3B Not classified;gene_synonym=ECK1374%3B JW1372%3B nifJ%3B soi-9%3B ydbK;locus_tag=b1378;product=pyruvate-flavodoxin oxidoreductase;protein_id=NP_415896.1;transl_table=11;translation=length.1174	CDS
NC_000913	1437712	1437715	GATC	2	1437260	1440784	-	ID=b1378;Dbxref=GI:16129339,ASAP:ABE-0004613,UniProtKB/Swiss-Prot:P52647,EcoGene:EG13183,GeneID:946587;Name=pfo;Note=putative oxidoreductase%2C Fe-S subunit;codon_start=1;function=putative enzyme%3B Not classified;gene_synonym=ECK1374%3B JW1372%3B nifJ%3B soi-9%3B ydbK;locus_tag=b1378;product=pyruvate-flavodoxin oxidoreductase;protein_id=NP_415896.1;transl_table=11;translation=length.1174	CDS
NC_000913	1438742	1438745	GATC	2	1437260	1440784	-	ID=b1378;Dbxref=GI:16129339,ASAP:ABE-0004613,UniProtKB/Swiss-Prot:P52647,EcoGene:EG13183,GeneID:946587;Name=pfo;Note=putative oxidoreductase%2C Fe-S subunit;codon_start=1;function=putative enzyme%3B Not classified;gene_synonym=ECK1374%3B JW1372%3B nifJ%3B soi-9%3B ydbK;locus_tag=b1378;product=pyruvate-flavodoxin oxidoreductase;protein_id=NP_415896.1;transl_table=11;translation=length.1174	CDS
NC_000913	1438996	1438999	GATC	2	1437260	1440784	-	ID=b1378;Dbxref=GI:16129339,ASAP:ABE-0004613,UniProtKB/Swiss-Prot:P52647,EcoGene:EG13183,GeneID:946587;Name=pfo;Note=putative oxidoreductase%2C Fe-S subunit;codon_start=1;function=putative enzyme%3B Not classified;gene_synonym=ECK1374%3B JW1372%3B nifJ%3B soi-9%3B ydbK;locus_tag=b1378;product=pyruvate-flavodoxin oxidoreductase;protein_id=NP_415896.1;transl_table=11;translation=length.1174	CDS
NC_000913	1440920	1440923	GATC	2	1441058	1441324	+	ID=b4529;Dbxref=GI:94541111,ASAP:ABE-0285050,UniProtKB/Swiss-Prot:P0ACW2,EcoGene:EG13182,GeneID:4056027;gO_component=GO:0009279 - cell outer membrane;Name=ydbJ;codon_start=1;gene_synonym=ECK1375%3B JW5215;locus_tag=b4529;product=DUF333 family putative lipoprotein;protein_id=YP_588453.1;transl_table=11;translation=length.88	CDS
NC_000913	1444842	1444845	GATC	2	1443051	1445690	+	ID=b1381;Dbxref=GI:16129342,ASAP:ABE-0004623,UniProtKB/Swiss-Prot:P52645,EcoGene:EG13180,GeneID:945949;Name=ydbH;codon_start=1;gene_synonym=ECK1378%3B JW1376;locus_tag=b1381;product=putative membrane-anchored protein%2C function unknown;protein_id=NP_415899.1;transl_table=11;translation=length.879	CDS
NC_000913	1445861	1445864	GATC	2	1445687	1445872	+	ID=b1382;Dbxref=GI:16129343,ASAP:ABE-0004625,UniProtKB/Swiss-Prot:P64448,EcoGene:EG14298,GeneID:945946;Name=ynbE;codon_start=1;gene_synonym=ECK1379%3B JW1377;locus_tag=b1382;product=lipoprotein;protein_id=NP_415900.1;transl_table=11;translation=length.61	CDS
NC_000913	1446012	1446015	GATC	2	1445880	1446206	+	ID=b1383;Dbxref=GI:90111263,ASAP:ABE-0004627,UniProtKB/Swiss-Prot:P76076,EcoGene:EG13733,GeneID:945943;Name=ydbL;codon_start=1;gene_synonym=ECK1380%3B JW5216;locus_tag=b1383;product=DUF1318 family protein;protein_id=NP_415901.2;transl_table=11;translation=length.108	CDS
NC_000913	1451226	1451229	GATC	2	1449076	1451349	-	ID=b1386;Dbxref=GI:162135920,ASAP:ABE-0004639,UniProtKB/Swiss-Prot:P46883,EcoGene:EG13140,GeneID:945939;eC_number=1.4.3.21;gO_component=GO:0042597 - periplasmic space;gO_process=GO:0009310 - amine catabolic process%3B GO:0009063 - cellular amino acid catabolic process;Name=tynA;Note=copper amine oxidase (tyramine oxidase);codon_start=1;function=enzyme%3B Degradation of small molecules: Amines;gen…	CDS
NC_000913	1452349	1452352	GATC	3	1451597	1453642	-	ID=b1387;Dbxref=GI:16129348,ASAP:ABE-0004644,UniProtKB/Swiss-Prot:P77455,EcoGene:EG13735,GeneID:945954;gO_process=GO:0016052 - carbohydrate catabolic process;Name=paaZ;codon_start=1;function=enzyme%3B Phenylacetic acid degradation;gene_synonym=ECK1384%3B JW1382%3B maoC%3B tynP?%3B ydbN;locus_tag=b1387;product=oxepin-CoA hydrolase and 3-oxo-5%2C6-dehydrosuberyl-CoA semialdehyde dehydrogenase;prote…	CDS
NC_000913	1452537	1452540	GATC	3	1451597	1453642	-	ID=b1387;Dbxref=GI:16129348,ASAP:ABE-0004644,UniProtKB/Swiss-Prot:P77455,EcoGene:EG13735,GeneID:945954;gO_process=GO:0016052 - carbohydrate catabolic process;Name=paaZ;codon_start=1;function=enzyme%3B Phenylacetic acid degradation;gene_synonym=ECK1384%3B JW1382%3B maoC%3B tynP?%3B ydbN;locus_tag=b1387;product=oxepin-CoA hydrolase and 3-oxo-5%2C6-dehydrosuberyl-CoA semialdehyde dehydrogenase;prote…	CDS
NC_000913	1453709	1453712	GATC	32	1451597	1453642	-	ID=b1387;Dbxref=GI:16129348,ASAP:ABE-0004644,UniProtKB/Swiss-Prot:P77455,EcoGene:EG13735,GeneID:945954;gO_process=GO:0016052 - carbohydrate catabolic process;Name=paaZ;codon_start=1;function=enzyme%3B Phenylacetic acid degradation;gene_synonym=ECK1384%3B JW1382%3B maoC%3B tynP?%3B ydbN;locus_tag=b1387;product=oxepin-CoA hydrolase and 3-oxo-5%2C6-dehydrosuberyl-CoA semialdehyde dehydrogenase;prote…	CDS
NC_000913	1455769	1455772	GATC	2	1455164	1455910	+	ID=b1390;Dbxref=GI:16129351,ASAP:ABE-0004653,UniProtKB/Swiss-Prot:P76079,EcoGene:EG13737,GeneID:945956;gO_process=GO:0016052 - carbohydrate catabolic process;Name=paaC;codon_start=1;function=enzyme%3B Phenylacetic acid degradation;gene_synonym=ECK1387%3B JW1385%3B ydbP;locus_tag=b1390;product=ring 1%2C2-phenylacetyl-CoA epoxidase subunit;protein_id=NP_415908.1;transl_table=11;translation=length.2…	CDS
NC_000913	1456791	1456794	GATC	3	1456430	1457500	+	ID=b1392;Dbxref=GI:16129353,ASAP:ABE-0004657,UniProtKB/Swiss-Prot:P76081,EcoGene:EG13739,GeneID:945962;gO_process=GO:0016052 - carbohydrate catabolic process;Name=paaE;codon_start=1;function=enzyme%3B Phenylacetic acid degradation;gene_synonym=ECK1389%3B JW1387%3B ydbR;locus_tag=b1392;product=ring 1%2C2-phenylacetyl-CoA epoxidase%2C NAD(P)H oxidoreductase component;protein_id=NP_415910.1;transl_t…	CDS
NC_000913	1457243	1457246	GATC	2	1456430	1457500	+	ID=b1392;Dbxref=GI:16129353,ASAP:ABE-0004657,UniProtKB/Swiss-Prot:P76081,EcoGene:EG13739,GeneID:945962;gO_process=GO:0016052 - carbohydrate catabolic process;Name=paaE;codon_start=1;function=enzyme%3B Phenylacetic acid degradation;gene_synonym=ECK1389%3B JW1387%3B ydbR;locus_tag=b1392;product=ring 1%2C2-phenylacetyl-CoA epoxidase%2C NAD(P)H oxidoreductase component;protein_id=NP_415910.1;transl_t…	CDS
NC_000913	1457686	1457689	GATC	2	1457497	1458264	+	ID=b1393;Dbxref=GI:16129354,ASAP:ABE-0004659,UniProtKB/Swiss-Prot:P76082,EcoGene:EG13740,GeneID:946011;eC_number=4.2.1.17;gO_process=GO:0016052 - carbohydrate catabolic process;Name=paaF;codon_start=1;function=enzyme%3B Phenylacetic acid degradation;gene_synonym=ECK1390%3B JW1388%3B ydbR;locus_tag=b1393;product=2%2C3-dehydroadipyl-CoA hydratase;protein_id=NP_415911.1;transl_table=11;translation=l…	CDS
NC_000913	1458456	1458459	GATC	2	1458264	1459052	+	ID=b1394;Dbxref=GI:16129355,ASAP:ABE-0004661,UniProtKB/Swiss-Prot:P77467,EcoGene:EG13741,GeneID:946263;eC_number=4.2.1.17;gO_process=GO:0016052 - carbohydrate catabolic process;Name=paaG;codon_start=1;function=enzyme%3B Phenylacetic acid degradation;gene_synonym=ECK1391%3B JW1389%3B ydbT;locus_tag=b1394;product=1%2C2-epoxyphenylacetyl-CoA isomerase%2C oxepin-CoA-forming;protein_id=NP_415912.1;tra…	CDS
NC_000913	1459272	1459275	GATC	3	1459054	1460481	+	ID=b1395;Dbxref=GI:16129356,ASAP:ABE-0004663,UniProtKB/Swiss-Prot:P76083,EcoGene:EG13742,GeneID:945940;eC_number=1.1.1.157;gO_process=GO:0016052 - carbohydrate catabolic process;Name=paaH;codon_start=1;function=enzyme%3B Phenylacetic acid degradation;gene_synonym=ECK1392%3B JW1390%3B ydbU;locus_tag=b1395;product=3-hydroxyadipyl-CoA dehydrogenase%2C NAD+-dependent;protein_id=NP_415913.1;transl_tab…	CDS
NC_000913	1461580	1461583	GATC	2	1460893	1462098	+	ID=b1397;Dbxref=GI:16129358,ASAP:ABE-0004668,UniProtKB/Swiss-Prot:P0C7L2,EcoGene:EG13744,GeneID:946121;gO_process=GO:0016052 - carbohydrate catabolic process;Name=paaJ;codon_start=1;function=enzyme%3B Phenylacetic acid degradation;gene_synonym=ECK1394%3B JW1392%3B ydbW;locus_tag=b1397;product=3-oxoadipyl-CoA/3-oxo-5%2C6-dehydrosuberyl-CoA thiolase;protein_id=NP_415915.1;transl_table=11;translatio…	CDS
NC_000913	1462914	1462917	GATC	3	1462125	1463438	+	ID=b1398;Dbxref=GI:16129359,ASAP:ABE-0004671,UniProtKB/Swiss-Prot:P76085,EcoGene:EG13745,GeneID:945963;eC_number=6.2.1.30;gO_process=GO:0016052 - carbohydrate catabolic process;Name=paaK;codon_start=1;function=enzyme%3B Phenylacetic acid degradation;gene_synonym=ECK1395%3B JW5218;locus_tag=b1398;product=phenylacetyl-CoA ligase;protein_id=NP_415916.1;transl_table=11;translation=length.437	CDS
NC_000913	1465878	1465881	GATC	2	1465392	1467904	+	ID=b4492;Dbxref=ASAP:ABE-0004680,ASAP:ABE-0004694,ASAP:ABE-0285093,UniProtKB/Swiss-Prot:P33666,EcoGene:EG11307,GeneID:2847750;Name=ydbA;Note=pseudogene%2C autotransporter homolog%3B interrupted by IS2 and IS30;codon_start=1;gene_synonym=ECK1398%3B JW1402%3B JW5802;locus_tag=b4492;pseudo=_no_value;transl_table=11	pseudogenic_exon
NC_000913	1467462	1467465	GATC	2	1465392	1467904	+	ID=b4492;Dbxref=ASAP:ABE-0004680,ASAP:ABE-0004694,ASAP:ABE-0285093,UniProtKB/Swiss-Prot:P33666,EcoGene:EG11307,GeneID:2847750;Name=ydbA;Note=pseudogene%2C autotransporter homolog%3B interrupted by IS2 and IS30;codon_start=1;gene_synonym=ECK1398%3B JW1402%3B JW5802;locus_tag=b4492;pseudo=_no_value;transl_table=11	pseudogenic_exon
NC_000913	1468566	1468569	GATC	4	1467921	1468826	-	ID=b1402;Dbxref=GI:16129363,ASAP:ABE-0004683,UniProtKB/Swiss-Prot:P0CF54,EcoGene:EG40004,GeneID:945952;Name=insD1;codon_start=1;function=IS%2C phage%2C Tn%3B Transposon-related functions%3B extrachromosomal%3B transposon related;gene_synonym=ECK0358;locus_tag=b1402;product=IS2 transposase TnpB;protein_id=NP_415920.1;transl_table=11;translation=length.301	CDS
NC_000913	1469733	1469736	GATC	3	1469358	1470509	+	ID=b1404;Dbxref=GI:16129365,ASAP:ABE-0004691,UniProtKB/Swiss-Prot:P0CF89,EcoGene:EG40009,GeneID:945968;Name=insI1;codon_start=1;function=IS%2C phage%2C Tn%3B Transposon-related functions%3B extrachromosomal%3B transposon related;gene_synonym=ECK0258;locus_tag=b1404;product=IS30 transposase;protein_id=NP_415922.1;transl_table=11;translation=length.383	CDS
NC_000913	1473225	1473228	GATC	2	1470517	1474013	+	ID=b4492;Dbxref=ASAP:ABE-0004680,ASAP:ABE-0004694,ASAP:ABE-0285093,UniProtKB/Swiss-Prot:P33666,EcoGene:EG11307,GeneID:2847750;Name=ydbA;Note=pseudogene%2C autotransporter homolog%3B interrupted by IS2 and IS30;codon_start=1;gene_synonym=ECK1398%3B JW1402%3B JW5802;locus_tag=b4492;pseudo=_no_value;transl_table=11	pseudogenic_exon
NC_000913	1474413	1474416	GATC	2	1474221	1475081	+	ID=b1406;Dbxref=GI:16129367,ASAP:ABE-0004698,UniProtKB/Swiss-Prot:P25906,EcoGene:EG11309,GeneID:945980;Name=ydbC;Note=putative dehydrogenase;codon_start=1;function=putative enzyme%3B Not classified;gene_synonym=ECK1399%3B JW1403;locus_tag=b1406;product=putative NAD(P)-binding oxidoreductase;protein_id=NP_415924.1;transl_table=11;translation=length.286	CDS
NC_000913	1476274	1476277	GATC	2	1475144	1477450	+	ID=b1407;Dbxref=GI:90111266,ASAP:ABE-0004701,UniProtKB/Swiss-Prot:P25907,EcoGene:EG11310,GeneID:945983;Name=ydbD;codon_start=1;gene_synonym=ECK1400%3B JW5221;locus_tag=b1407;product=PF10971 family putative periplasmic methylglyoxal resistance protein;protein_id=NP_415925.2;transl_table=11;translation=length.768	CDS
NC_000913	1477479	1477482	GATC	3	1475144	1477450	+	ID=b1407;Dbxref=GI:90111266,ASAP:ABE-0004701,UniProtKB/Swiss-Prot:P25907,EcoGene:EG11310,GeneID:945983;Name=ydbD;codon_start=1;gene_synonym=ECK1400%3B JW5221;locus_tag=b1407;product=PF10971 family putative periplasmic methylglyoxal resistance protein;protein_id=NP_415925.2;transl_table=11;translation=length.768	CDS
NC_000913	1478068	1478071	GATC	2	1477621	1478226	+	ID=b1408;Dbxref=GI:90111267,ASAP:ABE-0004704,UniProtKB/Swiss-Prot:P76090,EcoGene:EG13748,GeneID:945973;Name=ynbA;codon_start=1;function=putative enzyme%3B Not classified;gene_synonym=ECK1401%3B JW1405;locus_tag=b1408;product=inner membrane protein;protein_id=NP_415926.4;transl_table=11;translation=length.201	CDS
NC_000913	1485277	1485280	GATC	2	1483061	1486963	+	ID=b1413;Dbxref=GI:145698255,ASAP:ABE-0004718,UniProtKB/Swiss-Prot:P43329,EcoGene:EG12936,GeneID:948444;gO_component=GO:0005737 - cytoplasm;gO_process=GO:0006261 - DNA-dependent DNA replication;Name=hrpA;Note=helicase%2C ATP-dependent;codon_start=1;function=enzyme%3B DNA - replication%2C repair%2C restriction/modification;gene_synonym=ECK1406%3B JW5905;locus_tag=b1413;product=putative ATP-depende…	CDS
NC_000913	1485565	1485568	GATC	4	1483061	1486963	+	ID=b1413;Dbxref=GI:145698255,ASAP:ABE-0004718,UniProtKB/Swiss-Prot:P43329,EcoGene:EG12936,GeneID:948444;gO_component=GO:0005737 - cytoplasm;gO_process=GO:0006261 - DNA-dependent DNA replication;Name=hrpA;Note=helicase%2C ATP-dependent;codon_start=1;function=enzyme%3B DNA - replication%2C repair%2C restriction/modification;gene_synonym=ECK1406%3B JW5905;locus_tag=b1413;product=putative ATP-depende…	CDS
NC_000913	1486849	1486852	GATC	2	1483061	1486963	+	ID=b1413;Dbxref=GI:145698255,ASAP:ABE-0004718,UniProtKB/Swiss-Prot:P43329,EcoGene:EG12936,GeneID:948444;gO_component=GO:0005737 - cytoplasm;gO_process=GO:0006261 - DNA-dependent DNA replication;Name=hrpA;Note=helicase%2C ATP-dependent;codon_start=1;function=enzyme%3B DNA - replication%2C repair%2C restriction/modification;gene_synonym=ECK1406%3B JW5905;locus_tag=b1413;product=putative ATP-depende…	CDS
NC_000913	1490628	1490631	GATC	2	1489964	1490713	-	ID=b4493;Dbxref=ASAP:ABE-0004727,ASAP:ABE-0004729,ASAP:ABE-0285094,UniProtKB/Swiss-Prot:P33898,EcoGene:EG12103,GeneID:2847738;Name=gapC;Note=pseudogene%2C GAP dehydrogenase%3B glyceraldehyde-3-phosphate dehydrogenase (second fragment);codon_start=1;gene_synonym=ECK1409%3B JW1413%3B JW5906;locus_tag=b4493;pseudo=_no_value;transl_table=11	pseudogenic_exon
NC_000913	1490846	1490849	GATC	2	1490902	1491432	+	ID=b1418;Dbxref=GI:90111268,ASAP:ABE-0004733,UniProtKB/Swiss-Prot:P0ABE5,EcoGene:EG10172,GeneID:947241;gO_function=GO:0009055 - electron carrier activity;gO_process=GO:0017004 - cytochrome complex assembly;Name=cybB;codon_start=1;function=enzyme%3B Energy metabolism%2C carbon: Electron transport;gene_synonym=ECK1410%3B JW5224;locus_tag=b1418;product=cytochrome b561;protein_id=NP_415935.2;transl_t…	CDS
NC_000913	1491591	1491594	GATC	3	1491677	1491850	+	ID=b1419;Dbxref=GI:16129378,ASAP:ABE-0004736,UniProtKB/Swiss-Prot:P0ACW4,EcoGene:EG11219,GeneID:945986;Name=ydcA;codon_start=1;gene_synonym=ECK1411%3B JW1416;locus_tag=b1419;product=putative periplasmic protein;protein_id=NP_415936.1;transl_table=11;translation=length.57	CDS
NC_000913	1494996	1494999	GATC	2	1494148	1495071	-	ID=b1422;Dbxref=GI:90111269,ASAP:ABE-0004746,UniProtKB/Swiss-Prot:P77171,EcoGene:EG13752,GeneID:948865;gO_function=GO:0016563 - transcription activator activity%3B GO:0016564 - transcription repressor activity;gO_process=GO:0006350 - transcription;Name=ydcI;Note=putative transcriptional regulator LYSR-type;codon_start=1;function=putative regulator%3B Not classified;gene_synonym=ECK1416%3B JW5226;…	CDS
NC_000913	1498407	1498410	GATC	2	1496856	1498511	+	ID=b1424;Dbxref=GI:145698256,ASAP:ABE-0004754,UniProtKB/Swiss-Prot:P40120,EcoGene:EG12859,GeneID:945994;gO_component=GO:0042597 - periplasmic space;gO_process=GO:0006970 - response to osmotic stress;Name=opgD;Note=putative glycoprotein;codon_start=1;function=putative structure%3B Not classified;gene_synonym=ECK1418%3B JW1420%3B mdoD%3B ydcG%3B yzzZ;locus_tag=b1424;product=OPG biosynthetic peripla…	CDS
NC_000913	1499171	1499174	GATC	2	1498938	1499477	+	ID=b1427;Dbxref=GI:16129386,ASAP:ABE-0004763,UniProtKB/Swiss-Prot:P13857,EcoGene:EG10853,GeneID:945998;eC_number=2.3.1.-;gO_component=GO:0005737 - cytoplasm;gO_process=GO:0006464 - protein modification process;Name=rimL;Note=ribosomal-protein-serine acetyltransferase;codon_start=1;function=enzyme%3B Ribosomes - maturation and modification;gene_synonym=ECK1420%3B JW1423;locus_tag=b1427;product=rib…	CDS
NC_000913	1501564	1501567	GATC	4	1501562	1502155	+	ID=b1430;Dbxref=GI:16129389,ASAP:ABE-0004772,UniProtKB/Swiss-Prot:P25397,EcoGene:EG11884,GeneID:945979;gO_process=GO:0042493 - response to drug;Name=tehB;codon_start=1;function=enzyme%3B Drug/analog sensitivity;gene_synonym=ECK1423%3B JW1426;locus_tag=b1430;product=tellurite%2C selenium methyltransferase%2C SAM-dependent%3B tellurite%2C selenium resistance protein;protein_id=NP_415947.1;transl_ta…	CDS
NC_000913	1503516	1503519	GATC	2	1503218	1503649	-	ID=b4578;Dbxref=ASAP:ABE-0285051,ASAP:ABE-0285052,ASAP:ABE-0285110,EcoGene:EG14359,GeneID:4056028;Name=insP;Note=pseudogene%2C IS609 transposase A%3BIS%2C phage%2C Tn%3B Transposon-related functions%3B extrachromosomal%3B transposon related;codon_start=1;gene_synonym=ECK1425%3B JW5227%3B JW5961%3B orf1%3B orfA%3B tnpA%3B yncK;locus_tag=b4578;pseudo=_no_value;transl_table=11	pseudogenic_exon
NC_000913	1504876	1504879	GATC	2	1503161	1504908	+	ID=GenBank:mobile_element:NC_000913:1503161:1504908;mobile_element_type=insertion sequence:IS609	mobile_element
NC_000913	1506142	1506145	GATC	3	1506172	1506708	+	ID=b1434;Dbxref=GI:16129393,ASAP:ABE-0004783,UniProtKB/Swiss-Prot:P77626,EcoGene:EG13757,GeneID:946000;Name=ydcN;codon_start=1;function=putative regulator%3B Not classified;gene_synonym=ECK1428%3B JW1430;locus_tag=b1434;product=putative DNA-binding transcriptional regulator;protein_id=NP_415951.1;transl_table=11;translation=length.178	CDS
NC_000913	1507591	1507594	GATC	2	1506781	1508742	+	ID=b1435;Dbxref=GI:90111273,ASAP:ABE-0004786,UniProtKB/Swiss-Prot:P76104,EcoGene:EG13759,GeneID:945993;Name=ydcP;Note=putative protease;codon_start=1;function=putative enzyme%3B Not classified;gene_synonym=ECK1429%3B JW1431;locus_tag=b1435;product=putative peptidase;protein_id=NP_415952.2;transl_table=11;translation=length.653	CDS
NC_000913	1510897	1510900	GATC	2	1510003	1511409	+	ID=b1439;Dbxref=GI:16129398,ASAP:ABE-0004800,UniProtKB/Swiss-Prot:P77730,EcoGene:EG13761,GeneID:946004;gO_function=GO:0004009 - ATP-binding cassette (ABC) transporter activity;gO_process=GO:0006355 - regulation of transcription%2C DNA-dependent;Name=ydcR;Note=multi modular%3B putative transcriptional regulator%3B also putative ATP-binding component of a transport system;codon_start=1;function=put…	CDS
NC_000913	1511312	1511315	GATC	2	1510003	1511409	+	ID=b1439;Dbxref=GI:16129398,ASAP:ABE-0004800,UniProtKB/Swiss-Prot:P77730,EcoGene:EG13761,GeneID:946004;gO_function=GO:0004009 - ATP-binding cassette (ABC) transporter activity;gO_process=GO:0006355 - regulation of transcription%2C DNA-dependent;Name=ydcR;Note=multi modular%3B putative transcriptional regulator%3B also putative ATP-binding component of a transport system;codon_start=1;function=put…	CDS
NC_000913	1512284	1512287	GATC	2	1511654	1512799	+	ID=b1440;Dbxref=GI:16129399,ASAP:ABE-0004803,UniProtKB/Swiss-Prot:P76108,EcoGene:EG13762,GeneID:946005;gO_component=GO:0042597 - periplasmic space;Name=ydcS;Note=periplasmic-binding component of ABC superfamily;codon_start=1;function=enzyme%3B Not classified;gene_synonym=ECK1434%3B JW1435;locus_tag=b1440;product=putative ABC transporter periplasmic binding protein;protein_id=NP_415957.1;transl_ta…	CDS
NC_000913	1512506	1512509	GATC	2	1511654	1512799	+	ID=b1440;Dbxref=GI:16129399,ASAP:ABE-0004803,UniProtKB/Swiss-Prot:P76108,EcoGene:EG13762,GeneID:946005;gO_component=GO:0042597 - periplasmic space;Name=ydcS;Note=periplasmic-binding component of ABC superfamily;codon_start=1;function=enzyme%3B Not classified;gene_synonym=ECK1434%3B JW1435;locus_tag=b1440;product=putative ABC transporter periplasmic binding protein;protein_id=NP_415957.1;transl_ta…	CDS
NC_000913	1519053	1519056	GATC	2	1519027	1520064	+	ID=b1449;Dbxref=GI:226524714,ASAP:ABE-0004834,UniProtKB/Swiss-Prot:P76113,EcoGene:EG13772,GeneID:946012;Name=curA;Note=putative oxidoreductase;codon_start=1;function=enzyme%3B Not classified;gene_synonym=ECK1443%3B JW5907%3B yncB;locus_tag=b1449;product=curcumin/dihydrocurcumin reductase%2C NADPH-dependent;protein_id=NP_415966.6;transl_table=11;translation=length.345	CDS
NC_000913	1529997	1530000	GATC	2	1529922	1530404	+	ID=b1457;Dbxref=GI:16129416,ASAP:ABE-0004861,UniProtKB/Swiss-Prot:P31991,EcoGene:EG11760,GeneID:946958;Name=ydcD;codon_start=1;gene_synonym=ECK1451%3B JW1452;locus_tag=b1457;product=putative immunity protein for RhsE;protein_id=NP_415974.1;transl_table=11;translation=length.160	CDS
NC_000913	1530478	1530481	GATC	7	1529922	1530404	+	ID=b1457;Dbxref=GI:16129416,ASAP:ABE-0004861,UniProtKB/Swiss-Prot:P31991,EcoGene:EG11760,GeneID:946958;Name=ydcD;codon_start=1;gene_synonym=ECK1451%3B JW1452;locus_tag=b1457;product=putative immunity protein for RhsE;protein_id=NP_415974.1;transl_table=11;translation=length.160	CDS
NC_000913	1530536	1530539	GATC	93	1530586	1531323	+	ID=b1459;Dbxref=ASAP:ABE-0004865,ASAP:ABE-0004868,UniProtKB/Swiss-Prot:P76119,EcoGene:EG14258,GeneID:945121;Name=yncI;Note=pseudogene;codon_start=1;gene_synonym=ECK1452%3B JW1453%3B yncM;locus_tag=b1459;pseudo=_no_value;transl_table=11	pseudogenic_exon
NC_000913	1531134	1531137	GATC	4	1530586	1531323	+	ID=b1459;Dbxref=ASAP:ABE-0004865,ASAP:ABE-0004868,UniProtKB/Swiss-Prot:P76119,EcoGene:EG14258,GeneID:945121;Name=yncI;Note=pseudogene;codon_start=1;gene_synonym=ECK1452%3B JW1453%3B yncM;locus_tag=b1459;pseudo=_no_value;transl_table=11	pseudogenic_exon
NC_000913	1531680	1531683	GATC	8	1531325	1531639	+	ID=b1459;Dbxref=ASAP:ABE-0004865,ASAP:ABE-0004868,UniProtKB/Swiss-Prot:P76119,EcoGene:EG14258,GeneID:945121;Name=yncI;Note=pseudogene;codon_start=1;gene_synonym=ECK1452%3B JW1453%3B yncM;locus_tag=b1459;pseudo=_no_value;transl_table=11	pseudogenic_exon
NC_000913	1532126	1532129	GATC	2	1531816	1532952	+	ID=b1460;Dbxref=GI:16129419,ASAP:ABE-0004872,UniProtKB/Swiss-Prot:P28917,EcoGene:EG11526,GeneID:947435;Name=ydcC;Note=H repeat-associated protein (ORF-H);codon_start=1;function=putative enzyme%3B Not classified;gene_synonym=ECK1454%3B JW1455;locus_tag=b1460;product=H repeat-associated putative transposase;protein_id=NP_415977.1;transl_table=11;translation=length.378	CDS
NC_000913	1535361	1535364	GATC	4	1534965	1535858	-	ID=b1464;Dbxref=GI:16129423,ASAP:ABE-0004886,UniProtKB/Swiss-Prot:P37757,EcoGene:EG11825,GeneID:944782;Name=yddE;codon_start=1;function=putative enzyme%3B Not classified;gene_synonym=ECK1458%3B JW1459;locus_tag=b1464;product=PhzC-PhzF family protein;protein_id=NP_415981.1;transl_table=11;translation=length.297	CDS
NC_000913	1535577	1535580	GATC	2	1534965	1535858	-	ID=b1464;Dbxref=GI:16129423,ASAP:ABE-0004886,UniProtKB/Swiss-Prot:P37757,EcoGene:EG11825,GeneID:944782;Name=yddE;codon_start=1;function=putative enzyme%3B Not classified;gene_synonym=ECK1458%3B JW1459;locus_tag=b1464;product=PhzC-PhzF family protein;protein_id=NP_415981.1;transl_table=11;translation=length.297	CDS
NC_000913	1536210	1536213	GATC	2	1535937	1536617	-	ID=b1465;Dbxref=GI:16129424,ASAP:ABE-0004889,UniProtKB/Swiss-Prot:P0AF32,EcoGene:EG10644,GeneID:946029;eC_number=1.7.99.4;gO_component=GO:0019866 - organelle inner membrane%3B GO:0009274 - peptidoglycan-based cell wall;gO_process=GO:0009061 - anaerobic respiration;Name=narV;codon_start=1;function=enzyme%3B Energy metabolism%2C carbon: Anaerobic respiration;gene_synonym=chlZ%3B ECK1459%3B JW1460;l…	CDS
NC_000913	1540344	1540347	GATC	2	1538850	1542590	-	ID=b1468;Dbxref=GI:16129427,ASAP:ABE-0004898,UniProtKB/Swiss-Prot:P19319,EcoGene:EG10648,GeneID:945999;eC_number=1.7.99.4;gO_component=GO:0019866 - organelle inner membrane%3B GO:0009274 - peptidoglycan-based cell wall;gO_process=GO:0009061 - anaerobic respiration;Name=narZ;codon_start=1;function=enzyme%3B Energy metabolism%2C carbon: Anaerobic respiration;gene_synonym=chlZ%3B ECK1462%3B JW1463;l…	CDS
NC_000913	1545709	1545712	GATC	5	1544764	1545714	-	ID=b1471;Dbxref=ASAP:ABE-0004906,UniProtKB/Swiss-Prot:P76123,EcoGene:EG13782,GeneID:947312;gO_process=GO:0009101 - glycoprotein biosynthetic process;Name=yddK;Note=pseudogene%2C leucine-rich protein%3B putative glycoportein;codon_start=1;gene_synonym=ECK1465%3B JW1467%3B yddJ;locus_tag=b1471;pseudo=_no_value;transl_table=11	pseudogenic_exon
NC_000913	1545821	1545824	GATC	3	1545750	1546028	-	ID=b1472;Dbxref=ASAP:ABE-0004910,UniProtKB/Swiss-Prot:P77519,EcoGene:EG13783,GeneID:945737;gO_component=GO:0009279 - cell outer membrane%3B GO:0009274 - peptidoglycan-based cell wall;Name=yddL;Note=putative lipoprotein%3Bputative membrane%3B Not classified%3B putative outer membrane porin protein;codon_start=1;gene_synonym=ECK1466%3B JW1468;locus_tag=b1472;pseudo=_no_value;transl_table=11	pseudogenic_exon
NC_000913	1547535	1547538	GATC	2	1547401	1550448	+	ID=b1474;Dbxref=GI:16129433,ASAP:ABE-0004917,UniProtKB/Swiss-Prot:P24183,EcoGene:EG11227,GeneID:946035;eC_number=1.2.1.2;gO_component=GO:0005737 - cytoplasm;gO_process=GO:0009061 - anaerobic respiration;Name=fdnG;Note=formate dehydrogenase-N%2C nitrate-inducible%2C alpha subunit;codon_start=1;function=enzyme%3B Energy metabolism%2C carbon: Anaerobic respiration;gene_synonym=ECK1468%3B JW1470;locu…	CDS
NC_000913	1548165	1548168	GATC	2	1547401	1550448	+	ID=b1474;Dbxref=GI:16129433,ASAP:ABE-0004917,UniProtKB/Swiss-Prot:P24183,EcoGene:EG11227,GeneID:946035;eC_number=1.2.1.2;gO_component=GO:0005737 - cytoplasm;gO_process=GO:0009061 - anaerobic respiration;Name=fdnG;Note=formate dehydrogenase-N%2C nitrate-inducible%2C alpha subunit;codon_start=1;function=enzyme%3B Energy metabolism%2C carbon: Anaerobic respiration;gene_synonym=ECK1468%3B JW1470;locu…	CDS
NC_000913	1550742	1550745	GATC	2	1550461	1551345	+	ID=b1475;Dbxref=GI:16129434,ASAP:ABE-0004919,UniProtKB/Swiss-Prot:P0AAJ3,EcoGene:EG11228,GeneID:948794;gO_component=GO:0019866 - organelle inner membrane%3B GO:0009274 - peptidoglycan-based cell wall;gO_process=GO:0009061 - anaerobic respiration;Name=fdnH;Note=formate dehydrogenase-N%2C nitrate-inducible%2C iron-sulfur beta subunit;codon_start=1;function=enzyme%3B Energy metabolism%2C carbon: Ana…	CDS
NC_000913	1551195	1551198	GATC	2	1550461	1551345	+	ID=b1475;Dbxref=GI:16129434,ASAP:ABE-0004919,UniProtKB/Swiss-Prot:P0AAJ3,EcoGene:EG11228,GeneID:948794;gO_component=GO:0019866 - organelle inner membrane%3B GO:0009274 - peptidoglycan-based cell wall;gO_process=GO:0009061 - anaerobic respiration;Name=fdnH;Note=formate dehydrogenase-N%2C nitrate-inducible%2C iron-sulfur beta subunit;codon_start=1;function=enzyme%3B Energy metabolism%2C carbon: Ana…	CDS
NC_000913	1551838	1551841	GATC	2	1551338	1551991	+	ID=b1476;Dbxref=GI:16129435,ASAP:ABE-0004921,UniProtKB/Swiss-Prot:P0AEK7,EcoGene:EG11229,GeneID:946038;gO_component=GO:0019866 - organelle inner membrane%3B GO:0009274 - peptidoglycan-based cell wall;gO_process=GO:0009061 - anaerobic respiration%3B GO:0017004 - cytochrome complex assembly;Name=fdnI;Note=formate dehydrogenase-N%2C nitrate-inducible%2C cytochrome B556(Fdn) gamma subunit;codon_start…	CDS
NC_000913	1553718	1553721	GATC	2	1552828	1553838	-	ID=b1478;Dbxref=GI:90111280,ASAP:ABE-0004928,UniProtKB/Swiss-Prot:P39451,EcoGene:EG12622,GeneID:946036;eC_number=1.1.1.1;gO_process=GO:0009061 - anaerobic respiration;Name=adhP;Note=alcohol dehydrogenase;codon_start=1;function=enzyme%3B Energy metabolism%2C carbon: Anaerobic respiration;gene_synonym=ECK1472%3B JW1474%3B yddN;locus_tag=b1478;product=ethanol-active dehydrogenase/acetaldehyde-active…	CDS
NC_000913	1554470	1554473	GATC	2	1553972	1555669	-	ID=b1479;Dbxref=GI:90111281,ASAP:ABE-0004931,UniProtKB/Swiss-Prot:P26616,EcoGene:EG10948,GeneID:946031;eC_number=1.1.1.38;gO_process=GO:0006094 - gluconeogenesis;Name=maeA;Note=NAD-linked malate dehydrogenase (malic enzyme);codon_start=1;function=enzyme%3B Central intermediary metabolism: Gluconeogenesis;gene_synonym=ECK1473%3B JW5238%3B sfcA;locus_tag=b1479;product=malate dehydrogenase%2C decarb…	CDS
NC_000913	1555711	1555714	GATC	2	1553972	1555669	-	ID=b1479;Dbxref=GI:90111281,ASAP:ABE-0004931,UniProtKB/Swiss-Prot:P26616,EcoGene:EG10948,GeneID:946031;eC_number=1.1.1.38;gO_process=GO:0006094 - gluconeogenesis;Name=maeA;Note=NAD-linked malate dehydrogenase (malic enzyme);codon_start=1;function=enzyme%3B Central intermediary metabolism: Gluconeogenesis;gene_synonym=ECK1473%3B JW5238%3B sfcA;locus_tag=b1479;product=malate dehydrogenase%2C decarb…	CDS
NC_000913	1560150	1560153	GATC	2	1559907	1560929	-	ID=b1486;Dbxref=GI:16129445,ASAP:ABE-0004955,UniProtKB/Swiss-Prot:P77308,EcoGene:EG13789,GeneID:946044;gO_component=GO:0019866 - organelle inner membrane%3B GO:0009274 - peptidoglycan-based cell wall;Name=ddpB;Note=membrane component of ABC superfamily;codon_start=1;function=putative transport%3B Not classified;gene_synonym=ECK1480%3B JW1481%3B yddR;locus_tag=b1486;product=D%2CD-dipeptide ABC tra…	CDS
NC_000913	1560824	1560827	GATC	2	1559907	1560929	-	ID=b1486;Dbxref=GI:16129445,ASAP:ABE-0004955,UniProtKB/Swiss-Prot:P77308,EcoGene:EG13789,GeneID:946044;gO_component=GO:0019866 - organelle inner membrane%3B GO:0009274 - peptidoglycan-based cell wall;Name=ddpB;Note=membrane component of ABC superfamily;codon_start=1;function=putative transport%3B Not classified;gene_synonym=ECK1480%3B JW1481%3B yddR;locus_tag=b1486;product=D%2CD-dipeptide ABC tra…	CDS
NC_000913	1561976	1561979	GATC	2	1560931	1562481	-	ID=b1487;Dbxref=GI:16129446,ASAP:ABE-0004958,UniProtKB/Swiss-Prot:P76128,EcoGene:EG13790,GeneID:946052;gO_component=GO:0042597 - periplasmic space;Name=ddpA;Note=periplasmic-binding component of ABC superfamily;codon_start=1;function=putative factor%3B Not classified;gene_synonym=ECK1481%3B JW5240%3B yddS;locus_tag=b1487;product=D%2CD-dipeptide ABC transporter periplasmic binding protein;protein_…	CDS
NC_000913	1563028	1563031	GATC	3	1562495	1563076	-	ID=b1488;Dbxref=GI:16129447,ASAP:ABE-0004960,UniProtKB/Swiss-Prot:P77790,EcoGene:EG13791,GeneID:945532;eC_number=3.4.13.-;gO_component=GO:0042597 - periplasmic space;gO_process=GO:0006970 - response to osmotic stress;Name=ddpX;codon_start=1;gene_synonym=ECK1482%3B JW1483%3B vanX%3B yddT;locus_tag=b1488;product=D-ala-D-ala dipeptidase%2C Zn-dependent;protein_id=NP_416005.1;transl_table=11;translat…	CDS
NC_000913	1563188	1563191	GATC	25	1562495	1563076	-	ID=b1488;Dbxref=GI:16129447,ASAP:ABE-0004960,UniProtKB/Swiss-Prot:P77790,EcoGene:EG13791,GeneID:945532;eC_number=3.4.13.-;gO_component=GO:0042597 - periplasmic space;gO_process=GO:0006970 - response to osmotic stress;Name=ddpX;codon_start=1;gene_synonym=ECK1482%3B JW1483%3B vanX%3B yddT;locus_tag=b1488;product=D-ala-D-ala dipeptidase%2C Zn-dependent;protein_id=NP_416005.1;transl_table=11;translat…	CDS
NC_000913	1563328	1563331	GATC	2	1563334	1565733	-	ID=b1489;Dbxref=GI:162135902,ASAP:ABE-0004963,UniProtKB/Swiss-Prot:P76129,EcoGene:EG13792,GeneID:945815;Name=dosP;codon_start=1;function=putative enzyme%3B Not classified;gene_synonym=dos%3B ECK1483%3B JW1484%3B yddU;locus_tag=b1489;product=oxygen sensor%2C c-di-GMP phosphodiesterase%2C heme-regulated%3B cold- and stationary phase-induced bioflim regulator;protein_id=NP_416006.4;transl_table=11;t…	CDS
NC_000913	1563676	1563679	GATC	3	1563334	1565733	-	ID=b1489;Dbxref=GI:162135902,ASAP:ABE-0004963,UniProtKB/Swiss-Prot:P76129,EcoGene:EG13792,GeneID:945815;Name=dosP;codon_start=1;function=putative enzyme%3B Not classified;gene_synonym=dos%3B ECK1483%3B JW1484%3B yddU;locus_tag=b1489;product=oxygen sensor%2C c-di-GMP phosphodiesterase%2C heme-regulated%3B cold- and stationary phase-induced bioflim regulator;protein_id=NP_416006.4;transl_table=11;t…	CDS
NC_000913	1565062	1565065	GATC	2	1563334	1565733	-	ID=b1489;Dbxref=GI:162135902,ASAP:ABE-0004963,UniProtKB/Swiss-Prot:P76129,EcoGene:EG13792,GeneID:945815;Name=dosP;codon_start=1;function=putative enzyme%3B Not classified;gene_synonym=dos%3B ECK1483%3B JW1484%3B yddU;locus_tag=b1489;product=oxygen sensor%2C c-di-GMP phosphodiesterase%2C heme-regulated%3B cold- and stationary phase-induced bioflim regulator;protein_id=NP_416006.4;transl_table=11;t…	CDS
NC_000913	1568535	1568538	GATC	3	1567504	1568823	-	ID=b1491;Dbxref=GI:16129450,ASAP:ABE-0004970,UniProtKB/Swiss-Prot:P64426,EcoGene:EG13794,GeneID:945975;Name=yddW;codon_start=1;gene_synonym=ECK1485%3B JW1486;locus_tag=b1491;product=liprotein%2C glycosyl hydrolase homolog;protein_id=NP_416008.1;transl_table=11;translation=length.439	CDS
NC_000913	1568868	1568871	GATC	2	1567504	1568823	-	ID=b1491;Dbxref=GI:16129450,ASAP:ABE-0004970,UniProtKB/Swiss-Prot:P64426,EcoGene:EG13794,GeneID:945975;Name=yddW;codon_start=1;gene_synonym=ECK1485%3B JW1486;locus_tag=b1491;product=liprotein%2C glycosyl hydrolase homolog;protein_id=NP_416008.1;transl_table=11;translation=length.439	CDS
NC_000913	1570082	1570085	GATC	3	1568954	1570489	-	ID=b1492;Dbxref=GI:16129451,ASAP:ABE-0004973,UniProtKB/Swiss-Prot:P63235,EcoGene:EG12456,GeneID:946057;gO_component=GO:0019866 - organelle inner membrane%3B GO:0009274 - peptidoglycan-based cell wall;Name=gadC;Note=acid sensitivity protein%2C putative transporter;codon_start=1;function=putative transport%3B Not classified;gene_synonym=acsA%3B ECK1486%3B JW1487%3B xasA;locus_tag=b1492;product=glut…	CDS
NC_000913	1571236	1571239	GATC	3	1570645	1572045	-	ID=b1493;Dbxref=GI:16129452,ASAP:ABE-0004976,UniProtKB/Swiss-Prot:P69910,EcoGene:EG11490,GeneID:946058;eC_number=4.1.1.15;gO_component=GO:0005737 - cytoplasm;gO_process=GO:0009063 - cellular amino acid catabolic process%3B GO:0006520 - cellular amino acid metabolic process;Name=gadB;Note=glutamate decarboxylase isozyme;codon_start=1;experiment=N-terminus verified by Edman degradation: PMID 845554…	CDS
NC_000913	1571727	1571730	GATC	2	1570645	1572045	-	ID=b1493;Dbxref=GI:16129452,ASAP:ABE-0004976,UniProtKB/Swiss-Prot:P69910,EcoGene:EG11490,GeneID:946058;eC_number=4.1.1.15;gO_component=GO:0005737 - cytoplasm;gO_process=GO:0009063 - cellular amino acid catabolic process%3B GO:0006520 - cellular amino acid metabolic process;Name=gadB;Note=glutamate decarboxylase isozyme;codon_start=1;experiment=N-terminus verified by Edman degradation: PMID 845554…	CDS
NC_000913	1572433	1572436	GATC	2	1572407	1575202	-	ID=b1494;Dbxref=GI:16129453,ASAP:ABE-0004979,UniProtKB/Swiss-Prot:P31828,EcoGene:EG11744,GeneID:946059;gO_component=GO:0005737 - cytoplasm;Name=pqqL;Note=putative zinc protease;codon_start=1;function=putative enzyme%3B Not classified;gene_synonym=ECK1488%3B JW1489%3B pqqE%3B pqqM%3B yddC;locus_tag=b1494;product=putative periplasmic M16 family zinc metalloendopeptidase;protein_id=NP_416011.1;trans…	CDS
[truncated: 2,269 more rows]

## Sheet: REC-Seq V. cholerae
Genome	Position		Motif	Score	Feature start	Feature end	Strand	Description	Type
[truncated: 19,951 more rows]
