# Supplementary material for: Cell Cycle Constraints and Environmental Control of Local DNA Hypomethylation in α-Proteobacteria
Source: PLoS Genet. 2016 Dec 20;12(12):e1006499. doi: 10.1371/journal.pgen.1006499 (PMC5172544; doi:10.1371/journal.pgen.1006499)
Supplement: S4 Table — (XLSX) [file pgen.1006499.s009.xlsx]

## Sheet: Summary
Summary of information contained in this Supplementary Information Spreadsheet
Field		Description
MucR1_all		Enrichement Ratio for all the genes at all time points and in non-synchronous cells
gene_ID		Unique id that identifies the ORF in the NA1000 genome.
name		common name of the ORF
ORF start		Beginning of ORF (in genome coordinates)
ORF end		End of ORF (in genome coordinates)
strand		orientation of ORF ( + leading strand, - lagging strand)
prot length		length of ORF products (in aminoacid)
from		Beginning of gene's upstream region used to calculate the ER (in genome coordinates)
to		End of gene's upstream region used to calculate the ER (in genome coordinates)
ER T10		Enrichment ratio at t= 10 min
ER T40		Enrichment ratio at t= 40 min
ER T70		Enrichment ratio at t= 70 min
ER T100		Enrichment ratio at t= 100 min
ER mixed culture		Enrichment ratio in mixed cultures (not synchronous C. crescentus cells)
AVG T10-T100		ER average of the four time points
SD T10-T100		ER standard deviation for the four time points
COG		Cluster of orthologus Groups to which ORF is assigned
Description		Annotation of the gene
T10_ER>2.5		List of all ORF upstream regions bound by MucR1 at t= 10 min with an enrichment ratio >2.5
T40_ER>2.5		List of all ORF upstream regions bound by MucR1 at t= 40 min with an enrichment ratio >2.5
T70_ER>2.5		List of all ORF upstream regions bound by MucR1 at t= 70 min with an enrichment ratio >2.5
T100_ER>2.5		List of all ORF upstream regions bound by MucR1 at t= 100 min with an enrichment ratio >2.5
Mixed_ER>2.5		List of all ORF upstream regions bound by MucR1 in non-synchronous cells with an enrichment ratio >2.5
gene_ID		Unique id that identifies the ORF in the NA1000 genome.
name		common name of the ORF
strand		orientation of ORF ( + leading strand, - lagging strand)
from		Beginning of gene's upstream region used to calculate the ER (in genome coordinates)
to		End of gene's upstream region used to calculate the ER (in genome coordinates)
ER		Enrichment Ratio
COG		Cluster of orthologus Groups to which ORF is assigned
Description		Annotation of the gene

## Sheet: MucR1_all
gene_ID	name	ORF start	ORF end	strand	prot length	from	to	ER T10	ER T40	ER T70	ER T100	ER mixed culture	AVG T10-T100	SD T10-T100	COG	Description
CCNA_00001	-	202	1107	+	301	4042631	302	0.568229	1.33569	0.946171	0.619321	0.680141	0.867352	0.354281	COG1806S	ATP/GTP-binding protein
CCNA_00002	-	1104	1703	+	199	604	1204	0.0973336	0.1542	0.115572	0.114894	0.168109	0.1205	0.0240007	COG0424D	septum formation protein Maf
CCNA_00003	-	1700	2557	+	285	1200	1800	0.105017	0.133388	0.109153	0.0938926	0.138995	0.110362	0.0166479	COG0169E	shikimate 5-dehydrogenase
CCNA_00004	-	2559	3158	+	199	2059	2659	0.081872	0.119301	0.0949981	0.0910082	0.120729	0.0967948	0.0159784	COG0237H	dephospho-CoA kinase
CCNA_00005	dnaQ	3190	3903	+	237	2690	3290	0.0760882	0.110381	0.0933796	0.0873191	0.111298	0.0917919	0.0143141	COG0847L	DNA polymerase III, epsilon chain
CCNA_00006	-	4022	4810	+	262	3522	4122	0.147128	0.199915	0.165663	0.161758	0.208803	0.168616	0.0223393	COG1024I	enoyl-CoA hydratase
CCNA_00007	-	4960	5235	+	91	4460	5060	0.148399	0.255912	0.193048	0.192847	0.202173	0.197552	0.044213	-	SSU ribosomal protein S20P
CCNA_00008	dnaA	5636	7108	+	490	5136	5736	2.43664	4.07076	3.99245	3.22291	3.38926	3.43069	0.765198	COG0593L	chromosome replication initiator protein DnaA
CCNA_00009	alkB	7170	7790	-	206	7690	8290	0.120996	0.18771	0.152263	0.136268	0.172685	0.149309	0.0286071	COG3145L	alkylated DNA repair protein AlkB
CCNA_00010	dnaK	8165	10060	+	631	7665	8265	0.121902	0.187849	0.151835	0.135936	0.170433	0.149381	0.0284118	COG0443O	chaperone protein DnaK
CCNA_00011	dnaJ	10223	11380	+	385	9723	10323	0.112824	0.170536	0.145397	0.127966	0.152597	0.139181	0.0247805	COG0484O	chaperone protein DnaJ
CCNA_00012	mutS	11467	14178	+	903	10967	11567	0.387578	0.523197	0.465415	0.412392	0.52861	0.447146	0.0602043	COG0249L	DNA mismatch repair protein MutS
CCNA_00013	-	14199	17021	+	940	13699	14299	0.0480188	0.0711369	0.0543537	0.0546721	0.0666006	0.0570454	0.00988144	COG2844O	protein-PII uridylyltransferase
CCNA_00014	moaC	17018	17494	-	158	17394	17994	0.0689454	0.105595	0.0807604	0.0751062	0.0986035	0.0826017	0.0160701	COG0315H	molybdenum cofactor biosynthesis protein C
CCNA_00015	moaB	17491	18042	-	183	17942	18542	0.0522545	0.0652298	0.0540169	0.0495389	0.0707949	0.05526	0.00689701	COG0521H	molybdenum cofactor biosynthesis protein B
CCNA_00016	moaE	18043	18495	-	150	18395	18995	0.0433383	0.0666191	0.0423156	0.0426012	0.0590236	0.0487185	0.0119415	COG0314H	molybdopterin converting factor, large subunit
CCNA_00017	moaD	18492	18731	-	79	18631	19231	0.0545374	0.0758789	0.0555588	0.051545	0.0678581	0.05938	0.0111303	COG1977H	molybdopterin converting factor, small subunit
CCNA_00018	moaA	18735	19784	-	349	19684	20284	0.0611802	0.0898128	0.0778395	0.0637001	0.0871426	0.0731331	0.0133194	COG2896H	molybdenum cofactor biosynthesis protein A
CCNA_00019	-	19815	20447	+	210	19315	19915	0.103965	0.14294	0.11898	0.104295	0.147925	0.117545	0.0183205	COG2068R	molybdopterin-guanine dinucleotide biosynthesis protein A
CCNA_00020	-	20444	20668	-	74	20568	21168	0.0640492	0.108441	0.0910732	0.0850575	0.0915996	0.0871552	0.0183188	-	hypothetical protein
CCNA_03911	-	20665	20778	-	37	20678	21278	0.0551731	0.0959611	0.0786886	0.0766561	0.0862194	0.0766197	0.0167166	-	hypothetical protein
CCNA_00021	-	20840	23032	-	730	22932	23532	0.060075	0.0703488	0.0637742	0.0631332	0.0938361	0.0643328	0.0043233	COG1529C	putative aerobic-type carbon monoxide dehydrogenase, large subunit CoxL
CCNA_00022	-	23029	23559	-	176	23459	24059	0.0849681	0.114454	0.0964378	0.0945897	0.122799	0.0976123	0.012302	COG2080C	putative aerobic-type carbon monoxide dehydrogenase, small subunit CoxS
CCNA_00023	-	23742	24074	+	110	23242	23842	0.087799	0.113937	0.101636	0.0965175	0.125274	0.0999725	0.0109227	-	putative periplasmic protein
CCNA_00024	-	24091	24981	+	296	23591	24191	0.0721866	0.104158	0.0849807	0.0832149	0.104103	0.086135	0.013282	COG1648H	uroporphyrin-III C-methyltransferase/Precorrin-2 dehydrogenase/Sirohydrochlorin ferrochelatase
CCNA_00025	-	24991	26643	-	550	26543	27143	0.0845673	0.122056	0.0855042	0.0932581	0.125099	0.0963463	0.0175766	COG2814G	major facilitator superfamily transporter
CCNA_00026	-	26701	29403	-	900	29303	29903	0.137091	0.177418	0.173016	0.139442	0.180676	0.156742	0.0214305	COG0642T	PAS-family sensor histidine kinase
CCNA_00027	-	29502	30191	-	229	30091	30691	1.70352	1.78925	1.67633	1.47743	1.39409	1.66163	0.131892	COG3128S	2OG-Fe(II) oxygenase
CCNA_00028	-	30337	32658	-	773	32558	33158	0.14918	0.23601	0.191069	0.15767	0.190609	0.183482	0.0394109	-	TonB-dependent receptor
CCNA_00029	-	32914	33546	+	210	32414	33014	0.140678	0.220904	0.18243	0.148345	0.180151	0.173089	0.0366801	COG1280E	lysine exporter protein
CCNA_00030	-	33595	34329	+	244	33095	33695	0.0592504	0.0927239	0.0653656	0.0604653	0.0920533	0.0694513	0.0157387	COG3719J	ribonuclease T2
CCNA_00031	vapC	34312	34698	-	128	34598	35198	0.693256	1.01326	0.915715	0.749524	1.10882	0.84294	0.147692	COG1487R	toxin protein VapC
CCNA_00032	vapB	34699	34941	-	80	34841	35441	1.40979	2.02245	1.82882	1.48816	2.31598	1.68731	0.288109	COG4456S	antitoxin protein VapB
CCNA_03912	-	35047	35667	-	206	35567	36167	0.80562	1.03166	0.940454	0.793493	1.45217	0.892805	0.114038	-	hypothetical protein
CCNA_00033	-	35824	37962	-	712	37862	38462	0.157787	0.196263	0.180078	0.161058	0.17801	0.173796	0.0179147	COG1185J	polyribonucleotide nucleotidyltransferase/polynucleotide adenylyltransferase
CCNA_00034	-	38211	38480	-	89	38380	38980	0.0900705	0.130035	0.106465	0.111111	0.107637	0.10942	0.0164416	COG0184J	SSU ribosomal protein S15P
CCNA_00035	-	38495	39427	-	310	39327	39927	0.143447	0.187031	0.171409	0.147072	0.183565	0.16224	0.0206712	COG0130J	tRNA pseudouridine synthase B
CCNA_00036	-	39430	39879	-	149	39779	40379	0.0652918	0.0931519	0.0719992	0.0704439	0.0942102	0.0752217	0.0122924	COG0858J	ribosome-binding factor A
CCNA_00037	-	39980	40768	-	262	40668	41268	0.065916	0.0963348	0.0768323	0.0777536	0.104628	0.0792092	0.0126196	COG0412Q	esterase lipase family protein
CCNA_00038	-	40828	41403	-	191	41303	41903	0.101984	0.118615	0.113949	0.106244	0.182531	0.110198	0.00748377	-	hypothetical protein
CCNA_00039	-	41403	41921	-	172	41821	42421	0.665494	0.801664	0.669619	0.594727	0.68377	0.682876	0.0863304	-	hypothetical protein
CCNA_00040	-	41960	42511	-	183	42411	43011	0.435742	0.535725	0.471251	0.417882	0.40071	0.46515	0.0520164	-	YcxB-like membrane protein
CCNA_00041	-	42585	45614	-	1009	45514	46114	0.100852	0.151619	0.109111	0.105666	0.0883205	0.116812	0.0234504	-	protein translation initiation factor 2 IF-2
CCNA_00042	-	45893	46543	-	216	46443	47043	0.0726199	0.0960223	0.0727653	0.0750191	0.0737636	0.0791066	0.0113304	COG2740K	Ylxr-like protein
CCNA_00043	nusA	46622	48268	-	548	48168	48768	0.129761	0.155216	0.139164	0.124168	0.197231	0.137077	0.0135834	COG0195K	N utilization substance protein A NusA
CCNA_00044	-	48271	48846	-	191	48746	49346	0.153912	0.240766	0.191884	0.179066	0.172908	0.191407	0.0364907	COG0779S	ribosome maturation protein RimP
CCNA_00045	-	49105	49638	+	177	48605	49205	0.159058	0.241306	0.191501	0.174647	0.164082	0.191628	0.0356701	COG0221C	inorganic pyrophosphatase
CCNA_00046	-	49645	50031	-	128	49931	50531	0.117018	0.165281	0.14231	0.119189	0.132174	0.135949	0.0226577	-	hypothetical protein
CCNA_00047	-	50132	50812	-	226	50712	51312	0.0607202	0.0922687	0.0771452	0.0684701	0.0864741	0.074651	0.0135262	COG0220R	tRNA m7-G46 methyltransferase
CCNA_00048	metK	50902	52125	-	407	52025	52625	0.796933	1.09965	1.12065	0.988759	1.75084	1.0015	0.148144	COG0192H	S-adenosylmethionine synthetase
CCNA_00049	hipB	52245	52679	-	144	52579	53179	7.01525	7.99273	7.5529	7.21009	11.401	7.44274	0.428757	COG1396K	HTH transcriptional regulator
CCNA_00050	-	52707	54299	-	530	54199	54799	0.0516074	0.071925	0.0622275	0.0588087	0.0846753	0.0611421	0.00844205	COG0815M	apolipoprotein N-acyltransferase
CCNA_00051	corC	54296	55222	-	308	55122	55722	0.103083	0.139332	0.124353	0.11676	0.182475	0.120882	0.0151245	COG1253R	magnesium and cobalt efflux protein CorC
CCNA_00052	-	55231	55686	-	151	55586	56186	0.111268	0.144064	0.12355	0.118088	0.23069	0.124243	0.0141372	-	metal-dependent hydrolase/metalloproteinase
CCNA_00053	phoH	55724	56668	-	314	56568	57168	0.0942279	0.107337	0.115515	0.0970961	0.15984	0.103544	0.00976488	COG1702T	phosphate starvation-inducible protein PhoH
CCNA_00054	-	56665	58011	-	448	57911	58511	0.0936629	0.12887	0.118029	0.104035	0.150639	0.111149	0.0154676	COG0621J	tRNA 2-methylthioadenosine synthase
CCNA_00055	-	58201	58608	-	135	58508	59108	0.0750365	0.109209	0.0935871	0.0805587	0.0919896	0.0895978	0.0152123	COG0735P	ferric uptake regulation protein
CCNA_00056	-	58654	59106	-	150	59006	59606	0.0395989	0.0544312	0.0500122	0.0447297	0.0644198	0.047193	0.00643112	COG0456R	ribosomal-protein-S18-alanine acetyltransferase
CCNA_00057	-	59115	59750	-	211	59650	60250	0.0603403	0.0846326	0.0640168	0.0655221	0.0955791	0.068628	0.0108895	COG1214O	glycoprotease family protein
CCNA_00058	-	59754	60386	-	210	60286	60886	0.206552	0.225242	0.215089	0.188509	0.280322	0.208848	0.0155636	-	hypothetical protein
CCNA_00059	-	60534	61121	-	195	61021	61621	0.0978337	0.138367	0.112913	0.107535	0.160715	0.114162	0.0173012	COG0778C	oxygen-insensitive NADH nitroreductase
CCNA_00060	-	61191	61763	-	190	61663	62263	0.17086	0.218825	0.192446	0.175592	0.236867	0.189431	0.0216758	COG0694O	mitochondrial-type Fe-S cluster assembly protein NFU
CCNA_00061	-	61885	63153	+	422	61385	61985	0.10491	0.149482	0.132811	0.121678	0.149151	0.12722	0.0187556	-	cytochrome p450
CCNA_00062	trpS	63327	64361	-	344	64261	64861	0.0456862	0.0692517	0.0555939	0.050704	0.0673885	0.0553089	0.0101371	COG0180J	tryptophanyl-tRNA synthetase
CCNA_03913	-	64440	64487	-	15	64387	64987	0.0388372	0.058324	0.0429029	0.0434921	0.0581641	0.0458891	0.00854435	-	hypothetical protein
CCNA_00063	mviN	64529	66091	-	520	65991	66591	0.0841512	0.117079	0.105193	0.0966291	0.0986751	0.100763	0.0138911	COG0728R	MviN-family integral membrane protein
CCNA_00064	-	66331	68127	-	598	68027	68627	0.119751	0.150335	0.130919	0.12594	0.13293	0.131736	0.0132137	COG0840NT	methyl-accepting chemotaxis protein
CCNA_03914	-	68179	68196	-	5	68096	68696	0.123084	0.152267	0.134888	0.130911	0.144495	0.135287	0.0123364	-	hypothetical protein
CCNA_00065	-	68289	69062	-	257	68962	69562	0.0425537	0.0470668	0.050772	0.0450126	0.0491625	0.0463513	0.00347695	-	S-adenosylmethionine-dependent methyltransferase
CCNA_00066	-	69120	69488	-	122	69388	69988	0.0371594	0.0434084	0.0384497	0.0343672	0.0382746	0.0383462	0.00378053	COG2146PR	Rieske (2Fe-2S) domain protein
CCNA_00067	-	69493	69774	-	93	69674	70274	0.0311484	0.0423214	0.0317921	0.0334655	0.0464803	0.0346819	0.0051858	COG2350S	YciI-like protein
CCNA_00068	gpsA	69794	70804	-	336	70704	71304	0.0292816	0.0401474	0.0334904	0.030404	0.045573	0.0333309	0.00488037	COG0240C	NAD(P)H-dependent glycerol-3-phosphate dehydrogenase
CCNA_00069	-	70801	71904	-	367	71804	72404	0.115433	0.145396	0.123141	0.119228	0.192527	0.1258	0.0134377	COG0533O	O-sialoglycoprotein endopeptidase
CCNA_00070	-	71977	72945	+	322	71477	72077	0.116659	0.147325	0.116391	0.113088	0.212799	0.123366	0.0160551	COG0181H	porphobilinogen deaminase
CCNA_00071	-	72950	73636	+	228	72450	73050	0.0194759	0.0342505	0.030844	0.028954	0.0363804	0.0283811	0.00632842	COG1587H	uroporphyrinogen-III synthase
CCNA_00072	-	73680	74576	+	298	73180	73780	0.0299287	0.0368219	0.0384417	0.0340461	0.0422859	0.0348096	0.00372593	-	hypothetical protein
CCNA_00073	-	74573	76108	+	511	74073	74673	0.02207	0.030215	0.0238337	0.0222229	0.0349557	0.0245854	0.00383694	COG3898	HemY domain membrane protein
CCNA_00074	-	76477	78678	-	733	78578	79178	0.185612	0.237039	0.206368	0.176308	0.286642	0.201332	0.0269179	COG1250I	multifunctional fatty acid oxidation complex subunit alpha FadJ
CCNA_00075	-	78703	79908	-	401	79808	80408	0.0933231	0.102283	0.104059	0.0927226	0.220208	0.098097	0.00590888	COG0183I	3-ketoacyl-CoA thiolase
CCNA_00076	-	79975	80358	-	127	80258	80858	0.282808	0.313363	0.27152	0.242854	0.599262	0.277636	0.029157	-	hypothetical protein
CCNA_00077	-	80355	81530	-	391	81430	82030	0.116512	0.154058	0.129173	0.119286	0.214979	0.129757	0.0170874	COG1960I	acyl-CoA dehydrogenase, long-chain specific
CCNA_00078	-	81533	83326	-	597	83226	83826	0.0701976	0.0844492	0.082695	0.0752267	0.107016	0.0781421	0.00663635	COG1960I	acyl-CoA dehydrogenase
CCNA_00079	-	83414	83893	-	159	83793	84393	0.116937	0.169782	0.158544	0.131526	0.209185	0.144197	0.024249	COG0789K	MerR-family transcriptional regulator
CCNA_00080	-	84087	84728	+	213	83587	84187	0.142466	0.193627	0.184762	0.155771	0.232736	0.169157	0.0240411	COG2932K	LexA-related transcriptional repressor
CCNA_00081	-	84763	84972	-	69	84872	85472	0.272714	0.34758	0.302397	0.25588	0.352462	0.294643	0.0401906	-	hypothetical protein
CCNA_00082	lysS	85222	86880	-	552	86780	87380	0.0701689	0.0889296	0.0773766	0.0706123	0.0799955	0.0767719	0.00875054	COG1384J	class 1 lysyl-tRNA synthetase
CCNA_00083	-	87043	88683	-	546	88583	89183	0.752462	0.864414	0.738505	0.630007	0.716529	0.746347	0.0958709	COG0033G	phosphoglucomutase/phosphomannomutase
CCNA_00084	purH	89053	90642	+	529	88553	89153	0.782969	0.903274	0.763937	0.654702	0.786807	0.776221	0.101827	COG0138F	phosphoribosylaminoimidazolecarboxamide formyltransferase/IMP cyclohydrolase
CCNA_00085	-	90655	91413	+	252	90155	90755	0.0975989	0.118859	0.107218	0.0951507	0.140293	0.104707	0.0107772	COG0412Q	dienelactone hydrolase-related protein
CCNA_00086	-	91467	96290	-	1607	96190	96790	0.214538	0.24883	0.214994	0.194825	0.60149	0.218297	0.022422	COG2902E	NAD-specific glutamate dehydrogenase
CCNA_00087	-	96628	97737	-	369	97637	98237	0.0827806	0.106491	0.0964075	0.089616	0.132883	0.0938239	0.0101127	COG0628R	conserved membrane spanning protein
CCNA_00088	-	97841	99385	+	514	97341	97941	0.153108	0.174809	0.15536	0.139326	0.233388	0.155651	0.0146068	-	HerA helicase-related ATPase
CCNA_00089	-	99466	101895	-	809	101795	102395	1.15997	1.07905	0.988159	0.846972	2.0069	1.01854	0.134192	COG5001T	MHYT/PAS-family GGDEF/EAL protein
CCNA_00090	-	101960	102943	-	327	102843	103443	0.108109	0.132399	0.116747	0.103545	0.154921	0.1152	0.0127059	COG1087M	UDP-glucose 4-epimerase
CCNA_00091	-	103149	104042	-	297	103942	104542	0.0451288	0.0666293	0.0566394	0.0576925	0.0760001	0.0565225	0.00881943	-	transporter, drug/metabolite exporter family
CCNA_00092	-	104039	104929	-	296	104829	105429	0.0548448	0.0860967	0.0692171	0.0629815	0.0785151	0.068285	0.0132526	COG1028IQR	short chain dehydrogenase
CCNA_00093	-	105028	105237	-	69	105137	105737	0.0653109	0.0943646	0.0757629	0.0683213	0.0979429	0.0759399	0.013045	-	hypothetical protein
CCNA_00094	hfsJ	105310	106230	-	306	106130	106730	0.40539	0.589021	0.587195	0.476202	0.604936	0.514452	0.0898328	COG1922M	WecG/TagA-family glycosyltransferase HfsJ
CCNA_00095	-	106334	107332	-	332	107232	107832	0.0387876	0.0567241	0.0499659	0.047146	0.0787141	0.0481559	0.00742685	COG0604CR	quinone oxidoreductase
CCNA_00096	-	107402	108280	+	292	106902	107502	0.0585059	0.076847	0.0693735	0.064266	0.108003	0.0672481	0.00778835	COG1446E	L-asparaginase
CCNA_00097	-	108334	108792	+	152	107834	108434	0.028163	0.0393016	0.0367131	0.0323876	0.0347011	0.0341413	0.00490096	-	hypothetical protein
CCNA_00098	-	108943	109233	-	96	109133	109733	0.0349508	0.039913	0.0390418	0.0390403	0.0460585	0.0382365	0.00222868	-	hypothetical protein
CCNA_00099	fzlC	109239	110969	-	576	110869	111469	0.0369818	0.0559156	0.0418575	0.0375335	0.050611	0.0430721	0.0088355	COG5360	FtsZ-binding protein FzlC
CCNA_00100	-	110979	111638	-	219	111538	112138	0.0389899	0.0489181	0.0415542	0.0388337	0.0541846	0.042074	0.00473013	-	Ribulose-5-phosphate 3-epimerase
CCNA_00101	rsmB	111745	113034	-	429	112934	113534	0.0296576	0.0320459	0.0342215	0.0276205	0.0344782	0.0308864	0.00286608	COG0144J	16S rRNA m5C methyltransferase RsmB
CCNA_00102	-	113151	113375	+	74	112651	113251	0.0316524	0.0359557	0.0343077	0.0281149	0.0348523	0.0325077	0.00342329	-	hypothetical protein
CCNA_00103	-	113463	115160	+	565	112963	113563	0.0296977	0.0320629	0.0345215	0.0274374	0.0332446	0.0309299	0.00304956	COG0405E	gamma-glutamyltranspeptidase
CCNA_00104	-	115289	115990	-	233	115890	116490	0.138122	0.154091	0.160512	0.139428	0.177899	0.148038	0.0110259	COG0284F	orotidine 5'-phosphate decarboxylase
CCNA_00105	-	116088	116786	+	232	115588	116188	0.0783445	0.0871191	0.0881011	0.0808622	0.112715	0.0836067	0.00475256	COG2095U	MarC family integral membrane protein
CCNA_00106	-	116834	118099	+	421	116334	116934	0.0625527	0.0638405	0.07681	0.0661017	0.106324	0.0673262	0.00649046	COG0654HC	2-polyprenyl-6-methoxyphenol hydroxylase
CCNA_00107	-	118260	118457	-	65	118357	118957	0.10634	0.0951289	0.0924906	0.0893154	0.2133	0.0958186	0.00740568	COG2835S	Trm112p-like protein
CCNA_00108	-	118467	119144	-	225	119044	119644	0.0327213	0.0416216	0.0347402	0.0411688	0.0596126	0.037563	0.00450498	COG2802R	lon endopeptidase-related protein
CCNA_00109	-	119160	120059	-	299	119959	120559	0.0811963	0.114511	0.0952104	0.0972195	0.130813	0.0970344	0.0136583	COG3118O	thioredoxin
CCNA_00110	-	120169	120675	-	168	120575	121175	0.317323	0.381242	0.335509	0.295487	0.388891	0.33239	0.036447	COG3760S	DNA-binding protein
CCNA_00111	-	120752	121498	+	248	120252	120852	0.303901	0.364788	0.31486	0.285639	0.335279	0.317297	0.0338774	-	hypothetical protein
CCNA_00112	-	121503	121892	+	129	121003	121603	0.13934	0.173335	0.158483	0.134788	0.203208	0.151486	0.0178202	COG0346E	glyoxalase family protein
CCNA_00113	-	121972	122544	+	190	121472	122072	0.099502	0.136105	0.122412	0.112904	0.186606	0.117731	0.0154393	-	hypothetical protein
CCNA_00114	-	122547	122852	+	101	122047	122647	0.0456442	0.0661232	0.0619482	0.0522264	0.0872063	0.0564855	0.00928081	-	MarR/EmrR-family transcriptional regulator
CCNA_00115	-	122939	126268	+	1109	122439	123039	0.0558374	0.077557	0.0721684	0.0615305	0.0968685	0.0667733	0.0098738	-	TolB protein
CCNA_00116	-	126407	127753	-	448	127653	128253	0.24847	0.324692	0.282367	0.25056	0.293272	0.276522	0.0356625	COG1109G	phosphoglucosamine mutase
CCNA_00117	-	127915	129735	+	606	127415	128015	0.257693	0.334189	0.297712	0.261541	0.294672	0.287784	0.0358058	COG0449M	glucosamine-fructose-6-phosphate aminotransferase, isomerizing
CCNA_00118	-	129746	131989	+	747	129246	129846	0.0840004	0.0965114	0.0903613	0.0829623	0.158439	0.0884588	0.00628632	COG3914O	porphyrin biosynthesis protein
CCNA_00119	-	131977	132438	+	153	131477	132077	0.385488	0.590774	0.549931	0.469257	1.06963	0.498863	0.0908955	COG1720S	hypothetical protein
CCNA_00120	-	132435	132953	+	172	131935	132535	0.0837465	0.0992629	0.0824029	0.0833764	0.163644	0.0871972	0.00806373	COG5628R	putative acetyltransferase
CCNA_00121	-	132950	133408	-	152	133308	133908	0.0667177	0.104232	0.0854244	0.0803442	0.12287	0.0841797	0.0155273	-	hypothetical protein
CCNA_00122	-	133417	133827	-	136	133727	134327	0.0789916	0.108879	0.101965	0.0923858	0.146166	0.0955555	0.0129489	COG3339S	hypothetical protein
CCNA_00123	-	133900	134682	+	260	133400	134000	0.0755366	0.10946	0.0917084	0.0836731	0.12252	0.0900946	0.0145006	COG1028IQR	3-hydroxyacyl CoA dehydrogenase
CCNA_00124	-	134826	135413	-	195	135313	135913	0.0915594	0.129332	0.0982894	0.092938	0.119249	0.10303	0.0177734	-	hypothetical protein
CCNA_00125	-	135509	136177	-	222	136077	136677	0.105981	0.131502	0.115648	0.107576	0.118875	0.115177	0.0116774	COG1280E	amino acid efflux permease
CCNA_00126	-	136184	136591	-	135	136491	137091	0.114273	0.157437	0.12669	0.125152	0.130431	0.130888	0.0185424	-	glutathione S-transferase
CCNA_00127	-	136811	137011	+	66	136311	136911	0.123775	0.149546	0.13186	0.123143	0.13734	0.132081	0.0123013	-	KTSC domain protein
CCNA_00128	-	137246	138472	-	408	138372	138972	0.145843	0.178722	0.166606	0.140922	0.178543	0.158023	0.0177287	COG0137E	argininosuccinate synthase
CCNA_00129	-	138555	138917	-	120	138817	139417	0.160671	0.195071	0.170277	0.154453	0.212942	0.170118	0.0178637	-	hypothetical protein
CCNA_00130	-	138921	140918	-	665	140818	141418	0.0657748	0.106675	0.0764668	0.0843917	0.0810142	0.083327	0.0173339	COG3158P	Kup system potassium uptake protein
CCNA_00131	-	141119	141541	+	140	140619	141219	0.0763154	0.11464	0.085608	0.0942666	0.099869	0.0927076	0.0163563	COG1959K	Rrf2 family protein
CCNA_00132	hetN	141633	142433	+	266	141133	141733	0.0401734	0.0670879	0.0583441	0.0524173	0.0592465	0.0545057	0.0112963	COG0300R	ketoacyl reductase hetN
CCNA_00133	-	142680	143894	+	404	142180	142780	0.0560798	0.0765379	0.0678348	0.0692162	0.0528316	0.0674172	0.00846827	COG0820R	radical SAM family enzyme
CCNA_00134	-	143989	144417	+	142	143489	144089	0.0559252	0.073158	0.0682929	0.0750054	0.0916792	0.0680954	0.00859325	COG3766S	surface protein
CCNA_00135	-	144443	145276	+	277	143943	144543	0.0521075	0.0685995	0.0585692	0.0610096	0.073294	0.0600714	0.00681392	COG0265O	trypsin-like peptidase
CCNA_00136	-	145273	146952	-	559	146852	147452	0.0317115	0.0412242	0.0358687	0.0412334	0.0563017	0.0375095	0.00461791	-	AmpG protein
CCNA_00137	shkA	146986	148530	-	514	148430	149030	0.158048	0.236306	0.225487	0.19646	0.544846	0.204075	0.034994	COG0642T	hybrid two-component histidine kinase/receiver protein ShkA
CCNA_00138	-	148752	150944	+	730	148252	148852	0.137856	0.218027	0.209132	0.180889	0.50022	0.186476	0.0360734	COG4772P	TonB-dependent receptor
CCNA_00139	chlI	150993	152600	-	535	152500	153100	0.959277	1.04505	0.998427	0.855722	1.74346	0.964618	0.0806196	COG0606O	magnesium chelatase subunit ChlI-like ATPase
CCNA_00140	-	152709	153662	-	317	153562	154162	0.0509717	0.0690037	0.0567831	0.0642161	0.0607268	0.0602436	0.0079679	COG0189HJ	glutathione synthetase
CCNA_00141	-	153718	154533	-	271	154433	155033	0.0340632	0.0431604	0.0356037	0.0378997	0.0563415	0.0376818	0.00397807	COG2912S	tetratricopeptide repeat family protein
CCNA_00142	-	154535	154912	-	125	154812	155412	0.0312611	0.0400251	0.0357538	0.0389512	0.0447453	0.0364978	0.00393439	COG0792L	endonuclease
CCNA_00143	-	154912	155784	-	290	155684	156284	0.0437067	0.0624851	0.0493067	0.0471627	0.0555933	0.0506653	0.00821066	COG0313R	ribosomal RNA small subunit methyltransferase I
CCNA_00144	-	155819	156973	-	384	156873	157473	0.0658072	0.102707	0.0866135	0.0780904	0.122823	0.0833046	0.0155001	COG0635H	oxygen-independent coproporphyrinogen-III oxidase
CCNA_00145	-	156966	157568	-	200	157468	158068	0.227912	0.293957	0.282006	0.241696	0.348594	0.261393	0.0315928	COG0127F	xanthosine triphosphate pyrophosphatase
CCNA_00146	-	157593	158186	+	197	157093	157693	0.207153	0.280176	0.264284	0.228154	0.326874	0.244942	0.0332936	COG0625O	glutathione S-transferase
CCNA_00147	-	158354	158470	+	38	157854	158454	0.0889863	0.119906	0.106585	0.0947923	0.207005	0.102567	0.0136827	-	hypothetical protein
CCNA_00148	-	158546	159079	+	177	158046	158646	0.260955	0.337471	0.317433	0.275833	0.64723	0.297923	0.0355866	-	hypothetical protein
CCNA_00149	-	159096	159323	+	75	158596	159196	0.277833	0.352203	0.33032	0.294665	0.752328	0.313755	0.0337017	COG3655K	Cro/CI-family transcriptional regulator
CCNA_00150	-	159320	160297	-	325	160197	160797	0.0891141	0.10858	0.101965	0.0910269	0.155136	0.0976717	0.00921631	COG0265O	PDZ domain family protein
CCNA_00151	-	160464	161180	-	238	161080	161680	0.119923	0.145745	0.117871	0.123237	0.107104	0.126694	0.0128919	COG0689J	ribonuclease PH
CCNA_00152	-	161320	162396	+	358	160820	161420	0.0839355	0.102493	0.0938664	0.0900918	0.103132	0.0925968	0.00776414	COG1420K	winged helix-turn-helix transcription repressor HrcA
CCNA_00153	grpE	162409	163035	+	208	161909	162509	0.0871805	0.0989232	0.0971354	0.0927578	0.131227	0.0939992	0.00523185	COG0576O	adenine nucleotide exchange factor GrpE
CCNA_00154	-	162975	163235	-	86	163135	163735	0.0973088	0.14744	0.106428	0.115843	0.107342	0.116755	0.0218115	COG3205S	hypothetical protein
CCNA_00155	-	163413	164531	+	372	162913	163513	0.0819751	0.128099	0.0915169	0.100303	0.0922523	0.100473	0.0198796	COG0592L	DNA polymerase III, beta chain
CCNA_00156	-	164664	164951	+	95	164164	164764	0.100878	0.100329	0.0918329	0.0869951	0.0945842	0.0950089	0.00675937	-	ArsR-family transcriptional regulator
CCNA_00157	-	165022	165393	+	123	164522	165122	0.0997254	0.102806	0.0960452	0.0866191	0.0967809	0.0962989	0.00702005	COG0346E	glyoxalase family protein
CCNA_00158	recF	165621	166784	+	387	165121	165721	0.0605465	0.091389	0.0823119	0.0856332	0.0739705	0.0799701	0.0134811	COG1195L	DNA replication and repair protein recF
CCNA_00159	gyrB	166781	169246	+	821	166281	166881	0.142835	0.197415	0.186004	0.176576	0.219413	0.175707	0.0235132	-	DNA gyrase subunit B
CCNA_00160	-	169387	170526	+	379	168887	169487	0.491196	0.59753	0.55815	0.458363	0.602079	0.52631	0.0630764	COG0840NT	methyl-accepting chemotaxis protein
CCNA_00161	-	170951	171577	+	208	170451	171051	2.64367	4.22638	4.79375	4.14308	4.4406	3.95172	0.918704	-	hypothetical protein
CCNA_00162	-	171649	172917	+	422	171149	171749	0.0792817	0.135212	0.144359	0.115158	0.196921	0.118503	0.0288514	COG5338	hypothetical protein
CCNA_00163	-	172964	175183	+	739	172464	173064	0.666631	1.00389	1.01081	0.809002	1.62079	0.872584	0.16614	COG3206M	exopolysaccharide transport family protein
CCNA_00164	-	175173	177098	+	641	174673	175273	0.399398	0.531326	0.542632	0.454139	0.409265	0.481874	0.0675983	COG3307M	O-antigen polymerase
CCNA_00165	pssY	177092	177745	-	217	177645	178245	1.02279	1.65746	1.56302	1.14289	2.36895	1.34654	0.310819	-	polyisoprenylphosphate hexose-1-phosphotransferase pssY
CCNA_03915	-	177944	178090	+	48	177444	178044	0.99859	1.63912	1.53189	1.12033	2.34397	1.32248	0.31085	-	hypothetical protein
CCNA_00166	-	178252	179070	-	272	178970	179570	9.37486	11.283	11.3554	9.6618	12.4681	10.4188	1.04672	COG3672S	putative transglutaminase-like cysteine proteinase
CCNA_00167	-	179311	180120	+	269	178811	179411	9.62654	11.5408	11.6468	9.93861	13.2461	10.6882	1.05433	COG0639T	metallophosphatase family protein
CCNA_00168	-	180205	180801	+	198	179705	180305	1.56701	2.02975	2.02594	1.77752	3.34328	1.85006	0.222562	-	polysaccharide export protein
CCNA_00169	-	181379	182917	+	512	180879	181479	19.135	26.1336	28.0651	25.3533	19.0919	24.6718	3.86317	-	hypothetical protein
CCNA_00170	-	182997	185663	+	888	182497	183097	0.236688	0.245854	0.249798	0.222078	0.581847	0.238605	0.0123104	COG1629P	TonB-dependent receptor
CCNA_00171	-	185853	186290	+	145	185353	185953	0.885446	0.986738	0.968841	0.830382	1.33357	0.917852	0.0731353	-	type II secretion pathway protein C
CCNA_00172	pulD	186287	188350	+	687	185787	186387	0.140252	0.148025	0.160062	0.142396	0.227316	0.147684	0.00887945	COG1450NU	type II secretion pathway protein D
CCNA_00173	pulE	188347	189822	+	491	187847	188447	0.104998	0.116845	0.109354	0.100578	0.184664	0.107944	0.00693204	COG2804NU	type II secretion pathway protein E
CCNA_00174	pulF	189809	191020	+	403	189309	189909	0.0630413	0.0746527	0.0562484	0.0622413	0.0981101	0.0640459	0.00769352	COG1459NU	type II secretion pathway protein F
CCNA_00175	-	191032	191484	+	150	190532	191132	0.0702186	0.0805496	0.0688148	0.0790646	0.141184	0.0746619	0.00599945	COG2165NU	type II secretion pathway protein G
CCNA_00176	-	191399	191956	+	185	190899	191499	0.084699	0.0926967	0.0855297	0.0929223	0.157173	0.088962	0.00445668	-	type II secretion pathway protein H
CCNA_00177	-	191925	192308	+	127	191425	192025	0.0679356	0.0840687	0.0732458	0.0694864	0.11757	0.0736841	0.00727322	-	type II secretion pathway protein I
CCNA_00178	-	192305	192895	+	196	191805	192405	0.0621613	0.0655015	0.0636689	0.0610214	0.0876759	0.0630883	0.00194012	COG4795U	type II secretion pathway protein J
CCNA_00179	-	192892	193866	+	324	192392	192992	0.0484062	0.0556303	0.0593864	0.0562239	0.106515	0.0549117	0.00463976	COG3156U	type II secretion pathway protein K
CCNA_00180	-	193848	194954	+	368	193348	193948	0.110054	0.123856	0.11215	0.10531	0.135127	0.112843	0.00788003	COG3297U	type II secretion pathway protein L
CCNA_00181	-	194951	195427	+	158	194451	195051	0.0938767	0.107324	0.103185	0.0911424	0.131983	0.0988819	0.00763171	-	type II secretion pathway protein M
CCNA_00182	-	195424	196140	+	238	194924	195524	0.0591091	0.0581983	0.0570592	0.0552547	0.0867606	0.0574053	0.00166101	-	type II secretion pathway protein N
CCNA_00183	pulO	196250	197011	-	253	196911	197511	0.309236	0.335613	0.29434	0.266853	0.290717	0.30151	0.028724	COG1989NOU	type II secretory pathway, prepilin signal peptidase
CCNA_00184	-	197070	197267	-	65	197167	197767	0.388294	0.40627	0.377672	0.335355	0.381377	0.376898	0.0301055	-	hypothetical protein
CCNA_00185	-	197285	199810	-	841	199710	200310	0.19763	0.212629	0.204596	0.180072	0.174023	0.198732	0.0138677	COG1629P	TonB-dependent receptor
CCNA_00186	-	200286	201602	-	438	201502	202102	0.0737881	0.0956384	0.0900181	0.0817238	0.112755	0.0852921	0.00956481	COG2252R	guanine-hypoxanthine permease
CCNA_00187	-	201599	202681	-	360	202581	203181	0.0605255	0.0701518	0.0672107	0.0640584	0.0871506	0.0654866	0.00413882	-	NUP-family purine nucleoside permease
CCNA_00188	-	202763	203725	-	320	203625	204225	0.0551139	0.0788036	0.0726121	0.0690869	0.0736283	0.0689041	0.0100325	-	ABC transporter ATP-binding protein
CCNA_00189	-	203869	204135	+	88	203369	203969	0.0716025	0.092802	0.0881347	0.0829172	0.0947434	0.0838641	0.00911718	COG4391S	zinc-finger domain protein
CCNA_00190	-	204137	204571	+	144	203637	204237	0.0533062	0.0765821	0.0709936	0.0667342	0.0728483	0.066904	0.00992165	-	acyl-CoA hydrolase
CCNA_00191	-	204697	205173	+	158	204197	204797	0.0567269	0.0681273	0.0705195	0.0636139	0.097919	0.0647469	0.00606506	COG1246E	N-acetylglutamate synthase domain protein
CCNA_00192	-	205174	206793	-	539	206693	207293	0.0461023	0.0463671	0.0523873	0.0503985	0.0765254	0.0488138	0.00308868	COG0318IQ	long-chain-fatty-acid--CoA ligase
CCNA_00193	leuB	206989	208041	-	350	207941	208541	0.0797837	0.081195	0.0841555	0.0767129	0.118111	0.0804618	0.00309272	COG0473CE	3-isopropylmalate dehydrogenase
CCNA_00194	-	208043	208345	-	100	208245	208845	0.207374	0.234023	0.219161	0.193285	0.409934	0.213461	0.0173149	COG1359S	Antibiotic biosynthesis monooxygenase family protein
CCNA_00195	leuD	208487	209095	-	202	208995	209595	0.0916109	0.0997112	0.100575	0.0951233	0.201242	0.0967551	0.00418156	COG0066E	3-isopropylmalate dehydratase small subunit
CCNA_00196	leuC	209092	210531	-	479	210431	211031	0.179412	0.232939	0.207683	0.198505	0.178957	0.204635	0.0222427	COG0065E	3-isopropylmalate dehydratase large subunit
CCNA_00197	rplS	211121	211522	-	133	211422	212022	0.361756	0.387533	0.389936	0.338291	0.433787	0.369379	0.0243362	COG0335J	LSU ribosomal protein L19P
CCNA_00198	trmD	211519	212256	-	245	212156	212756	0.16684	0.199915	0.183873	0.176121	0.226353	0.181687	0.0140054	COG0336J	tRNA (guanine-N1) -methyltransferase
CCNA_00199	-	212387	214267	+	626	211887	212487	0.157867	0.200768	0.183342	0.170166	0.222302	0.178036	0.0183813	-	TadG/vWA-family protein
CCNA_00200	-	214320	215255	-	311	215155	215755	0.163943	0.187058	0.179342	0.171761	0.518741	0.175526	0.00993143	-	2OG-Fe(II) oxygenase superfamily protein
CCNA_00201	-	215418	216098	+	226	214918	215518	0.178045	0.199538	0.194908	0.186283	0.58398	0.189693	0.00951168	COG2885M	outer membrane protein
CCNA_00202	-	216215	217270	+	351	215715	216315	0.0620678	0.0758959	0.0810573	0.0701257	0.110462	0.0722867	0.00814547	COG3239I	DesA-family fatty acid desaturase
CCNA_00203	-	217328	218332	+	334	216828	217428	0.0942146	0.102633	0.0981282	0.0975631	0.149262	0.0981346	0.00346048	-	sterol desaturase family protein
CCNA_00204	kefB	218336	220237	-	633	220137	220737	0.126058	0.136051	0.139034	0.11822	0.239628	0.129841	0.00952939	COG0475P	glutathione-regulated potassium-efflux system protein kefB
CCNA_00205	-	220241	220822	-	193	220722	221322	0.266787	0.327426	0.308327	0.257584	0.335733	0.290031	0.0332978	-	NAD(P)H-quinone reductase
CCNA_03916	-	220822	221085	-	87	220985	221585	0.25076	0.290091	0.280468	0.2349	0.300634	0.264055	0.0256517	-	hypothetical protein
CCNA_00206	-	220931	221641	+	236	220431	221031	0.183493	0.226448	0.213923	0.184883	0.332708	0.202187	0.0214103	COG1788I	succinyl-CoA:3-ketoacid-coenzyme A transferase subunit A
CCNA_00207	-	221641	222282	+	213	221141	221741	0.181065	0.215164	0.206057	0.178635	0.230452	0.19523	0.0181715	COG2057I	succinyl-CoA:3-ketoacid-coenzyme A transferase subunit B
CCNA_00208	-	222283	223272	-	329	223172	223772	0.123387	0.139825	0.136899	0.125969	0.181281	0.13152	0.00805923	COG4977K	type 1 glutamine amidotransferase (GATase1)-like domain protein
CCNA_00209	-	223353	224927	-	524	224827	225427	1.08332	1.15636	1.24249	1.04499	2.1299	1.13179	0.0870657	COG1807M	undecaprenyl-phosphomannose:protein mannosyltransferase
CCNA_00210	-	225115	227526	+	803	224615	225215	0.787736	0.884024	0.95737	0.810446	1.70063	0.859894	0.0768889	-	TonB-dependent receptor
CCNA_00211	-	227686	228693	+	335	227186	227786	0.151949	0.169167	0.186825	0.15893	0.316822	0.166718	0.0151552	-	Porphyromonas-type peptidyl-arginine deiminase
CCNA_00212	-	228693	229571	+	292	228193	228793	0.0939817	0.109688	0.102921	0.101622	0.19969	0.102053	0.00643884	COG0388R	N-carbamoylputrescine amidase
CCNA_00213	-	229568	230116	+	182	229068	229668	0.0776687	0.0921566	0.0827173	0.0777487	0.124056	0.0825729	0.00681156	COG1670J	ribosomal-protein-alanine acetyltransferase
CCNA_00214	-	230262	232307	+	681	229762	230362	0.123912	0.134797	0.134388	0.12054	0.246178	0.128409	0.00727329	-	TonB-dependent receptor
CCNA_00215	-	232614	233402	+	262	232114	232714	0.193289	0.237674	0.234299	0.212308	0.204418	0.219393	0.0207205	-	SapC surface layer protein
CCNA_00216	-	233470	233862	-	130	233762	234362	0.0927333	0.0989979	0.1093	0.097894	0.14342	0.0997312	0.00693873	COG2030I	hot dog superfamily protein
CCNA_00217	-	233977	236127	+	716	233477	234077	0.118361	0.128741	0.141473	0.119459	0.191962	0.127009	0.0107082	-	thiol:disulfide interchange protein DsbD
CCNA_00218	-	236131	236877	-	248	236777	237377	0.138427	0.152624	0.14758	0.150544	0.190792	0.147294	0.00626307	-	hypothetical protein
CCNA_00220	-	237030	237635	+	201	236530	237130	0.126728	0.157791	0.141903	0.142432	0.20289	0.142213	0.0126833	COG1225O	thiol-disulfide isomerase and thioredoxin
CCNA_00221	-	237642	238136	-	164	238036	238636	0.0737136	0.0827915	0.0920548	0.0766904	0.0917588	0.0813126	0.00809715	-	hypothetical protein
CCNA_00222	-	238241	239860	+	539	237741	238341	0.0842371	0.0899827	0.0948018	0.0866269	0.135637	0.0889121	0.00457939	COG0166G	glucose-6-phosphate isomerase/glucose-6 phosphate 1-epimerase
CCNA_00223	-	239869	240651	+	260	239369	239969	0.0841321	0.0903461	0.0968321	0.0879692	0.142871	0.0898199	0.00532991	COG2267I	esterase lipase Family protein
CCNA_00224	-	240648	242693	-	681	242593	243193	7.88857	8.00307	8.28793	7.60283	8.76041	7.9456	0.28357	COG1629P	TonB-dependent receptor protein
CCNA_00225	-	243024	243056	+	10	242524	243124	7.94476	8.07193	8.35047	7.66187	8.98948	8.00726	0.285874	-	hypothetical protein
CCNA_00226	-	243157	243432	+	91	242657	243257	7.57563	7.71037	7.96845	7.32612	8.38876	7.64514	0.267948	COG3811S	hypothetical protein
CCNA_00227	-	243490	244056	-	188	243956	244556	0.134199	0.163334	0.148725	0.13518	0.244507	0.145359	0.0136943	COG0742L	methyltransferase
CCNA_00228	-	244056	244670	-	204	244570	245170	0.0820763	0.102391	0.0915313	0.0879066	0.13067	0.0909764	0.00854879	-	putative membrane spanning protein
CCNA_00229	-	244790	245764	+	324	244290	244890	0.139624	0.166697	0.146597	0.143627	0.211509	0.149136	0.0120508	-	CAAX amino terminal protease family protein
CCNA_00230	-	245765	247003	-	412	246903	247503	0.0618158	0.0641734	0.0712953	0.0625967	0.0890926	0.0649703	0.00432916	-	ribosomal large subunit pseudouridine synthase B
CCNA_00231	-	247055	247540	+	161	246555	247155	0.0536689	0.0536567	0.0590624	0.0507901	0.0816987	0.0542945	0.00345502	-	tRNA-specific adenosine deaminase
CCNA_00232	-	247537	247953	-	138	247853	248453	0.118835	0.157984	0.142589	0.140082	0.200407	0.139873	0.0161043	-	hypothetical protein
CCNA_00233	-	248082	249119	+	345	247582	248182	0.113322	0.132226	0.124102	0.119567	0.194382	0.122304	0.00795502	COG1086MG	UDP-N-acetylglucosamine 4,6-dehydratase
CCNA_00234	-	249116	250276	+	386	248616	249216	0.0880681	0.104891	0.0936877	0.0863469	0.172104	0.0932485	0.00837097	COG0399M	WecE-family cell wall biogenesis enzyme
CCNA_00235	-	250273	250548	-	91	250448	251048	0.125544	0.130507	0.132158	0.11156	0.200494	0.124942	0.00935391	-	hypothetical protein
CCNA_00236	-	250611	252308	-	565	252208	252808	0.210329	0.268066	0.227332	0.224693	0.339036	0.232605	0.0247932	-	hypothetical protein
CCNA_00237	chvI	252525	253232	+	235	252025	252625	0.203246	0.265321	0.223407	0.222266	0.339951	0.22856	0.0261941	COG0745TK	two-component response regulator chvI
CCNA_00238	chvG	253207	254811	+	534	252707	253307	0.114628	0.121611	0.139429	0.116117	0.185388	0.122946	0.0113912	COG0642T	two-component sensor histidine kinase chvG
CCNA_00239	hprK	254808	255242	+	144	254308	254908	0.0574656	0.0612928	0.0647239	0.0607658	0.0928412	0.061062	0.00297124	COG1493T	serine kinase/phosphatase HprK
CCNA_00240	-	255318	255725	+	135	254818	255418	0.102312	0.134458	0.123081	0.106142	0.133575	0.116498	0.0149931	COG2893G	PTS system, IIA component
CCNA_00241	-	255722	256000	+	92	255222	255822	0.137131	0.186345	0.167404	0.145227	0.276622	0.159027	0.0222584	COG1925G	phosphocarrier protein HPr
CCNA_03917	-	256240	256344	-	34	256244	256844	0.168802	0.220986	0.203817	0.179276	0.28306	0.19322	0.0236212	-	hypothetical protein
CCNA_00243	-	256412	256810	-	132	256710	257310	0.174397	0.211084	0.188282	0.165159	0.244746	0.18473	0.0199745	-	hypothetical protein
CCNA_00244	-	256953	257594	+	213	256453	257053	0.144396	0.185798	0.161969	0.144541	0.204736	0.159176	0.0195717	COG1011R	HAD superfamily phophatase
CCNA_00245	-	257623	257907	+	94	257123	257723	0.166323	0.16951	0.165829	0.150968	0.255689	0.163157	0.00828822	COG2154H	pterin-4-alpha-carbinolamine dehydratase
CCNA_00246	-	257952	258737	+	261	257452	258052	0.145452	0.149193	0.147411	0.130105	0.234089	0.14304	0.00875762	COG1028IQR	cyclohexanol dehydrogenase
CCNA_00247	spdR	258879	259436	-	185	259336	259936	2.86094	2.86105	3.05167	2.84792	4.17297	2.90539	0.0977096	COG4567TK	two-component receiver protein SpdR
CCNA_00248	-	259514	260914	-	466	260814	261414	0.942663	1.03857	1.11626	0.98872	1.46071	1.02155	0.0742959	COG0642T	sensor histidine protein kinase
CCNA_00249	-	260971	261561	+	196	260471	261071	0.824723	0.895285	0.979103	0.875347	1.30295	0.893615	0.064267	COG1999R	SCO1/SenC family protein
CCNA_00250	-	261642	262904	+	420	261142	261742	0.307119	0.339206	0.318695	0.281602	0.451838	0.311656	0.0240304	-	poly(3-hydroxyalkanoate) depolymerase
CCNA_00251	-	262953	263672	+	239	262453	263053	0.666261	0.687666	0.6594	0.552458	0.559443	0.641446	0.0605343	COG1451R	zinc metalloprotease
CCNA_00252	pbpX	263784	265745	-	653	265645	266245	0.284621	0.301287	0.284005	0.265138	0.389885	0.283763	0.0147736	COG0744M	multimodular transpeptidase-transglycosylase PbpX
CCNA_00253	-	265999	267027	+	342	265499	266099	0.208684	0.221217	0.218893	0.207897	0.303196	0.214173	0.00686558	COG0136E	aspartate-semialdehyde dehydrogenase
CCNA_00254	-	267164	268066	+	300	266664	267264	0.125905	0.138969	0.139652	0.129372	0.203686	0.133474	0.00689139	COG2962R	RarD family membrane permease
CCNA_00255	-	268063	269187	-	374	269087	269687	0.105381	0.10608	0.109028	0.0884323	0.139011	0.102231	0.0093336	COG1680V	esterase
CCNA_00256	-	269206	270057	-	283	269957	270557	2.58923	2.45973	2.2931	1.90019	2.35852	2.31056	0.299231	COG2240H	pyridoxine kinase
CCNA_00257	-	270176	271567	-	463	271467	272067	0.248601	0.304637	0.266393	0.249272	0.379634	0.267226	0.0262646	COG0499H	adenosylhomocysteinase
CCNA_00259	-	271910	272620	-	236	272520	273120	0.139473	0.149557	0.141532	0.128915	0.205516	0.139869	0.00850036	-	hypothetical protein
CCNA_00260	-	272872	273558	-	228	273458	274058	0.768019	0.762634	0.711422	0.594655	1.10107	0.709183	0.0804992	-	glutathione S-transferase
CCNA_00261	-	273695	274738	+	347	273195	273795	0.223771	0.237814	0.206132	0.184191	0.34132	0.212977	0.0231579	COG0208F	ribonucleoside-diphosphate reductase beta chain
CCNA_00262	-	274921	275793	+	290	274421	275021	0.153679	0.166218	0.16757	0.155286	0.285671	0.160688	0.00721714	COG1893H	ketopantoate reductase panE/ApbA family protein
CCNA_00263	-	275815	276237	-	140	276137	276737	0.140882	0.173939	0.168004	0.139768	0.224411	0.155648	0.017865	-	hypothetical protein
CCNA_00264	-	276384	277637	-	417	277537	278137	0.322481	0.317993	0.344033	0.290637	0.674856	0.318786	0.0219396	COG1301C	C4-dicarboxylate transport protein
CCNA_00265	-	278017	279471	+	484	277517	278117	0.336042	0.32765	0.356866	0.301231	0.677984	0.330447	0.0230265	COG0775F	AMP nucleosidase
CCNA_00266	-	279599	280837	-	412	280737	281337	0.0566353	0.0677231	0.0651022	0.0642836	0.080664	0.063436	0.00476529	COG0183I	3-ketoacyl-CoA thiolase
CCNA_00267	-	280931	281872	-	313	281772	282372	0.152516	0.172499	0.167971	0.161835	0.171874	0.163705	0.0086452	COG2816L	MutT-like protein
CCNA_00268	dnaX	282130	283956	+	608	281630	282230	0.15366	0.175875	0.172732	0.164462	0.163023	0.166682	0.00992702	-	DNA polymerase III subunit gamma/tau
CCNA_00269	-	284102	284431	+	109	283602	284202	0.0800319	0.0897177	0.0897675	0.0866749	0.0864263	0.086548	0.0045785	COG0718S	YbaB/EbfC-family DNA-binding protein
CCNA_00270	recR	284558	285160	+	200	284058	284658	0.0891122	0.0997486	0.102411	0.0931602	0.0993517	0.0961079	0.00607199	COG0353L	Recombination protein recR
CCNA_00271	-	285270	285422	+	50	284770	285370	0.0646295	0.0582798	0.0697247	0.0556424	0.0695533	0.0620691	0.00634625	-	hypothetical protein
CCNA_00272	-	285476	286765	+	429	284976	285576	0.0705621	0.0717687	0.0812505	0.0704439	0.0739467	0.0735063	0.00519735	COG1322S	RmuC family protein
CCNA_00273	-	286774	287295	+	173	286274	286874	0.0967304	0.114746	0.106522	0.0980448	0.142999	0.104011	0.00836945	COG0242J	peptide deformylase
CCNA_00274	-	287636	287998	+	120	287136	287736	0.123462	0.137583	0.137633	0.133707	0.182125	0.133096	0.00668097	-	hypothetical protein
CCNA_00275	-	288082	289527	-	481	289427	290027	0.0701346	0.0738952	0.0751771	0.0731824	0.0837839	0.0730973	0.00214066	COG3666L	transposase, DDE family
CCNA_00276	-	289617	290096	-	159	289996	290596	0.0604434	0.0637284	0.0559914	0.0614385	0.0702696	0.0604004	0.00324522	COG3837S	hypothetical protein
CCNA_00277	-	290161	291321	+	386	289661	290261	0.0643851	0.0747953	0.068767	0.0666207	0.0851688	0.068642	0.00447533	COG0624E	succinyl-diaminopimelate desuccinylase
CCNA_00278	-	291339	292259	+	306	290839	291439	0.0649101	0.0657257	0.0689617	0.0691241	0.0776476	0.0671804	0.00217728	COG2066E	glutaminase
CCNA_00279	-	292311	292901	+	196	291811	292411	0.0462321	0.0556337	0.0479771	0.0501429	0.0510885	0.0499964	0.00408444	COG2249R	NAD(P)H-quinone reductase
CCNA_00280	-	292898	293641	-	247	293541	294141	0.0404655	0.0478073	0.040654	0.044436	0.0616421	0.0433407	0.00349456	COG0101J	tRNA pseudouridine synthase A
CCNA_00281	-	293641	294567	-	308	294467	295067	0.0847124	0.0953123	0.110008	0.0904688	0.0900238	0.0951254	0.0108267	COG0223J	methionyl-tRNA formyltransferase
CCNA_00282	-	294659	294991	+	110	294159	294759	0.0541576	0.0618024	0.0714597	0.0561525	0.073103	0.060893	0.00775285	-	conserved cell surface protein
CCNA_00283	-	295109	295969	-	286	295869	296469	0.0773729	0.0830531	0.0928816	0.0907929	0.100784	0.0860251	0.00715162	COG2171E	2,3,4,5-tetrahydropyridine-2-carboxylate N-succinyltransferase
CCNA_00284	-	295966	296631	-	221	296531	297131	0.120797	0.121859	0.130393	0.113156	0.185738	0.121551	0.00705502	COG1011R	pyrimidine 5'-nucleotidase family protein
CCNA_00285	-	296628	297542	-	304	297442	298042	0.138816	0.149258	0.146265	0.14229	0.174333	0.144157	0.00456319	COG0548E	acetylglutamate kinase
CCNA_00286	lovR	297735	298193	-	152	298093	298693	0.196944	0.211865	0.226663	0.204756	0.358949	0.210057	0.0126368	COG4565KT	two-component receiver domain protein LovR
CCNA_00287	lovK	298212	299318	-	368	299218	299818	0.540333	0.545049	0.579966	0.512279	1.00226	0.544407	0.0277711	COG3920T	photosensory histidine protein kinase LovK
CCNA_00288	-	299485	300534	-	349	300434	301034	0.288805	0.25739	0.261071	0.222718	0.294012	0.257496	0.0270959	COG1613P	ABC-type sulfate transport system, periplasmic component
CCNA_00289	-	300549	300797	-	82	300697	301297	0.29482	0.262465	0.263275	0.227269	0.259796	0.261957	0.0275998	-	hypothetical protein
CCNA_00290	-	301048	304305	-	1085	304205	304805	0.148051	0.183984	0.161438	0.157225	0.244913	0.162674	0.015266	-	autotransporter protein
CCNA_00291	phoR	304469	305884	+	471	303969	304569	0.189319	0.216339	0.205584	0.187834	0.314817	0.199769	0.0136629	COG5002T	phosphate regulon sensor protein phoR
CCNA_00292	pstC	306029	307462	+	477	305529	306129	0.25453	0.279401	0.28076	0.235979	0.319751	0.262668	0.021493	COG0573P	phosphate transport system permease protein pstC
CCNA_00293	pstA	307455	308750	+	431	306955	307555	0.0791901	0.086579	0.0889998	0.0886751	0.144686	0.085861	0.00457485	COG0581P	phosphate transport system permease protein pstA
CCNA_00294	pstB	308810	309634	+	274	308310	308910	0.0814922	0.0741975	0.0897563	0.0795336	0.135915	0.0812449	0.00645757	-	phosphate transport ATP-binding protein pstB
CCNA_00295	phoU	309660	310352	+	230	309160	309760	0.12866	0.142783	0.150551	0.130234	0.167186	0.138057	0.0104554	COG0704P	phosphate transport system protein phoU
CCNA_00296	phoB	310374	311066	+	230	309874	310474	0.329036	0.366408	0.373479	0.327968	0.553729	0.349223	0.0241036	COG0745TK	phosphate regulon response regulator PhoB
CCNA_00297	-	311039	311896	-	285	311796	312396	0.11521	0.131017	0.128393	0.122131	0.145872	0.124188	0.00705098	COG3279KT	two-component response regulator
CCNA_00298	-	311893	312666	-	257	312566	313166	0.0420994	0.0431604	0.0467768	0.0469776	0.0516536	0.0447536	0.00249148	-	hypothetical protein
CCNA_00299	-	312678	313961	+	427	312178	312778	0.0853728	0.0971093	0.0884395	0.0869921	0.119814	0.0894784	0.00523916	COG0151F	phosphoribosylamine--glycine ligase
CCNA_00300	-	313978	314385	-	135	314285	314885	0.0913341	0.13279	0.0987395	0.108135	0.0853837	0.10775	0.0180537	-	glyoxalase superfamily protein
CCNA_00301	-	314615	315697	+	360	314115	314715	0.0915326	0.133853	0.0951019	0.102017	0.0717739	0.105626	0.0193147	COG3173R	phosphotransferase family protein
CCNA_00302	-	315702	316991	+	429	315202	315802	0.141607	0.166086	0.150808	0.140506	0.177469	0.149752	0.0118284	COG1228Q	imidazolonepropionase-related amidohydrolase
CCNA_00303	lpxK	317027	318034	-	335	317934	318534	0.0335383	0.0371242	0.033184	0.0343134	0.0440449	0.03454	0.00178622	COG1663M	tetraacyldisaccharide-1-P 4'-kinase
CCNA_00304	-	318031	319308	-	425	319208	319808	0.0634689	0.0647372	0.0702434	0.063891	0.0676511	0.0655851	0.00314997	-	3-deoxy-D-manno-octulosonic-acid transferase
CCNA_00305	czcD	319278	320303	-	341	320203	320803	0.0592141	0.0533816	0.0630001	0.0661478	0.0717102	0.0604359	0.00549111	COG1230P	cobalt-zinc-cadmium resistance protein czcD
CCNA_00306	-	320335	321048	-	237	320948	321548	0.044873	0.0454023	0.0514759	0.0442049	0.064953	0.046489	0.00336047	COG2121S	lysophospholipid acyltransferase
CCNA_00307	-	321045	322868	-	607	322768	323368	0.125344	0.125745	0.140691	0.128332	0.125887	0.130028	0.00723106	COG1132V	phospholipid-lipopolysaccharide ABC transporter
CCNA_00308	ctpA	323024	323689	+	221	322524	323124	0.0975818	0.0985393	0.111162	0.102563	0.0904933	0.102462	0.00618897	COG2365T	protein tyrosine phosphatase CtpA
CCNA_00309	-	323812	324045	-	77	323945	324545	0.168579	0.160515	0.147978	0.146828	0.215322	0.155975	0.010442	-	hypothetical protein
CCNA_00310	-	324066	324845	-	259	324745	325345	0.0598631	0.0585108	0.0628325	0.0626437	0.0575831	0.0609625	0.00212467	COG0483G	3'-phosphoadenosine-5'-phosphosulfate (PAPS) 3'-phosphatase family protein
CCNA_00311	-	324842	326173	-	443	326073	326673	0.0683784	0.0529264	0.0718236	0.0715101	0.088042	0.0661596	0.00895824	COG0312R	Zn-dependent protease family protein
CCNA_00312	-	326229	326630	-	133	326530	327130	0.0919278	0.0894527	0.0985926	0.0992882	0.113439	0.0948153	0.0048775	COG3788R	putative membrane spanning protein
CCNA_00313	-	326715	328544	-	609	328444	329044	0.129074	0.144587	0.132715	0.11894	0.172455	0.131329	0.0105872	COG2866E	peptidase, M14 family
CCNA_00314	-	328587	329198	-	203	329098	329698	0.132477	0.138836	0.13392	0.132313	0.215242	0.134387	0.00305294	-	hypothetical protein
CCNA_00315	-	329224	330753	-	509	330653	331253	0.0835575	0.0887938	0.0783582	0.0770849	0.0933824	0.0819486	0.00535384	COG0043H	3-polyprenyl-4-hydroxybenzoate decarboxylase
CCNA_00316	-	330777	331910	-	377	331810	332410	0.0662902	0.0728251	0.0781667	0.0681881	0.0951971	0.0713675	0.0052991	COG0263E	glutamate 5-kinase
CCNA_00317	cgtA	331907	332971	-	354	332871	333471	5.87981	5.97498	6.60494	5.93782	11.0149	6.09939	0.339303	COG0536R	GTP-binding protein CgtA
CCNA_00318	-	333179	334138	+	319	332679	333279	5.27686	5.34782	5.87375	5.27941	9.08778	5.44446	0.288073	-	hypothetical protein
CCNA_00319	-	334224	334757	-	177	334657	335257	0.166111	0.172465	0.170413	0.151584	0.160413	0.165143	0.00941923	COG1670J	acetyltransferase, GNAT family
CCNA_00320	-	334940	335209	-	89	335109	335709	0.136356	0.145419	0.145322	0.130389	0.143277	0.139372	0.00734285	COG0211J	LSU ribosomal protein L27P
CCNA_00321	-	335240	335755	-	171	335655	336255	0.155647	0.227803	0.18557	0.179146	0.167409	0.187041	0.0300647	COG0261J	LSU ribosomal protein L21P
CCNA_00322	-	335959	336588	+	209	335459	336059	0.157384	0.223829	0.185382	0.179319	0.150997	0.186478	0.0276527	-	hypothetical protein
CCNA_00323	-	336631	337728	+	365	336131	336731	0.113326	0.127161	0.130442	0.118457	0.191063	0.122347	0.00785747	COG0523R	low-affinity zinc transport protein
CCNA_00324	-	337932	338390	-	152	338290	338890	0.259528	0.283325	0.306956	0.279115	0.291728	0.282231	0.0194736	COG0848U	ExbD-family protein
CCNA_00326	-	338634	339665	+	343	338134	338734	0.32322	0.340402	0.38121	0.344338	0.379499	0.347293	0.0244002	COG2319R	vegetatible incompatibility protein HET-E-1
CCNA_00327	-	339828	340490	-	220	340390	340990	0.325215	0.309107	0.313757	0.289014	0.577056	0.309273	0.0151074	COG0778C	FMN-binding nitroreductase family enzyme
CCNA_00328	mtgA	340575	341264	+	229	340075	340675	0.155895	0.161741	0.153116	0.14404	0.276263	0.153698	0.00737399	COG0744M	monofunctional biosynthetic peptidoglycan transglycosylase MtgA
CCNA_00329	-	341277	341825	+	182	340777	341377	0.242274	0.223751	0.217618	0.20693	0.371476	0.222643	0.0148183	COG1670J	ribosomal-protein-alanine acetyltransferase
CCNA_00330	mopB	341832	342602	-	256	342502	343102	0.0601513	0.0561296	0.0604207	0.0590995	0.0694499	0.0589503	0.00196495	COG2005R	molybdenum-pterin binding protein mopB
CCNA_00331	-	342674	343432	+	252	342174	342774	0.0416566	0.0419885	0.045345	0.0394731	0.0516934	0.0421158	0.00242481	COG0725P	molybdate-binding protein
CCNA_00332	-	343435	344109	+	224	342935	343535	0.0582291	0.0695472	0.0594726	0.0551352	0.0987866	0.060596	0.00623987	COG4149P	molybdenum transport system permease protein modB
CCNA_00333	-	344130	344957	-	275	344857	345457	0.0683918	0.0856109	0.0752457	0.0649621	0.0921647	0.0735526	0.00910494	-	LytTr DNA-binding domain protein
CCNA_00334	-	345020	345580	+	186	344520	345120	0.0644348	0.0690377	0.0623648	0.058607	0.0732304	0.0636111	0.00434819	COG5395	hypothetical protein
CCNA_00335	-	345618	346055	+	145	345118	345718	0.0739389	0.0742213	0.0788435	0.0662584	0.094831	0.0733155	0.0052144	COG4704S	putative secreted protein
CCNA_00336	-	346066	347517	+	483	345566	346166	0.0574217	0.0578926	0.0605755	0.0512062	0.0535081	0.056774	0.00396327	COG3670Q	lignostilbene-alpha,beta-dioxygenase
CCNA_00337	-	347595	348305	+	236	347095	347695	0.0891561	0.0930568	0.0994035	0.0965135	0.113296	0.0945325	0.0044247	-	TetR-family transcriptional regulator
CCNA_00338	-	348479	350719	+	746	347979	348579	0.129144	0.129488	0.133326	0.12184	0.144312	0.12845	0.00479691	-	TonB-dependent receptor
CCNA_00339	-	350788	352104	+	438	350288	350888	0.239319	0.241241	0.237167	0.208243	0.324869	0.231492	0.0155889	COG2271G	transporter, major facilitator superfamily
CCNA_00340	-	352434	353633	+	399	351934	352534	0.15638	0.168929	0.169604	0.158845	0.201409	0.163439	0.00680889	COG0045C	succinyl-CoA synthetase beta chain
CCNA_00341	sucD	353634	354518	+	294	353134	353734	0.173399	0.159207	0.179307	0.151657	0.216364	0.165892	0.012697	COG0074C	succinyl-CoA synthetase alpha chain
CCNA_00342	odhA	354697	357660	+	987	354197	354797	0.172319	0.18433	0.189942	0.171513	0.148498	0.179526	0.00908713	COG0567C	2-oxoglutarate dehydrogenase E1 component
CCNA_00343	odhB	357720	358928	+	402	357220	357820	0.335622	0.326988	0.332513	0.313289	0.702195	0.327103	0.00987726	COG0508C	dihydrolipoamide succinyltransferase
CCNA_00344	-	358988	359335	+	115	358488	359088	0.144287	0.147111	0.140032	0.132783	0.12872	0.141053	0.00623412	-	hypothetical protein
CCNA_00345	-	359343	360176	-	277	360076	360676	0.128308	0.147651	0.133355	0.12948	0.184345	0.134699	0.00890023	-	alpha/beta family hydrolase
CCNA_00346	-	360419	361819	+	466	359919	360519	0.17291	0.17042	0.166263	0.15557	0.215027	0.166291	0.00765521	-	dihydrolipoamide dehydrogenase
CCNA_00347	-	361909	362088	+	59	361409	362009	0.144102	0.129345	0.133504	0.125412	0.124621	0.133091	0.00805016	-	hypothetical protein
CCNA_00348	-	362218	364221	-	667	364121	364721	0.0714097	0.0743605	0.0804907	0.0805224	0.0817783	0.0766958	0.0045622	COG0840NT	methyl-accepting chemotaxis protein
CCNA_00349	-	364395	365309	-	304	365209	365809	0.0539896	0.0580047	0.0631469	0.0618536	0.0576865	0.0592487	0.00413067	COG4974L	integrase/recombinase, XerC-CodV family
CCNA_00350	-	365306	365986	-	226	365886	366486	0.0774416	0.112429	0.07847	0.0827381	0.0802979	0.0877697	0.0165988	COG3159S	hypothetical protein
CCNA_00351	-	366112	368271	+	719	365612	366212	0.0788694	0.112888	0.0806822	0.0876266	0.0941226	0.0900165	0.0157076	COG1198L	primosomal protein N'
CCNA_00352	-	368358	369155	-	265	369055	369655	0.284721	0.315805	0.317356	0.282473	0.337762	0.300089	0.0190761	COG0861P	integral membrane protein
CCNA_00353	-	369280	370374	+	364	368780	369380	0.33402	0.357132	0.356395	0.338851	0.408151	0.3466	0.0119045	COG1835I	O-antigen acetylase
CCNA_00354	-	370445	371152	+	235	369945	370545	7.38872	7.00773	7.89221	7.08711	11.3085	7.34394	0.40067	COG3942R	NlpC/P60 CHAP domain amidase protein
CCNA_00355	-	371323	372567	+	414	370823	371423	0.142888	0.159394	0.154375	0.142947	0.17181	0.149901	0.00832015	COG1357S	hypothetical protein with pentapeptide repeats
CCNA_00356	-	372638	373402	+	254	372138	372738	0.085264	0.0819797	0.082679	0.0799046	0.0820011	0.0824568	0.00221141	COG3713M	outer membrane protein
CCNA_00357	-	373511	374938	+	475	373011	373611	0.169232	0.175098	0.189409	0.168419	0.257082	0.175539	0.00971318	-	secretory tripeptidyl aminopeptidase
CCNA_00358	-	374976	375836	-	286	375736	376336	0.447079	0.419576	0.446217	0.385635	0.492007	0.424627	0.0289602	COG1024I	delta 3,5-delta2,4-dienoyl-CoA isomerase precursor
CCNA_00359	-	375919	376716	+	265	375419	376019	0.767697	0.720211	0.782138	0.656352	0.889246	0.7316	0.0567127	-	SH3 domain-containing cell surface protein
CCNA_00360	-	376916	377806	+	296	376416	377016	0.0494065	0.0471449	0.0552699	0.0465811	0.0638627	0.0496006	0.00397184	COG0596R	alpha/beta hydrolase superfamily protein
CCNA_00361	-	377803	378750	-	315	378650	379250	0.069749	0.0649071	0.0637934	0.0656328	0.0759205	0.0660205	0.00259819	COG0824R	hot dog superfamily thioesterase
CCNA_00362	-	378802	379287	-	161	379187	379787	0.0451956	0.0517375	0.0536817	0.0445818	0.0472762	0.0487992	0.00459147	-	zinc uptake regulation protein
CCNA_00363	-	379324	380100	-	258	380000	380600	0.20709	0.212952	0.227228	0.214574	0.305497	0.215461	0.00847777	COG0671I	PAP2 bacterial acid phosphatase
CCNA_00364	-	380179	381273	-	364	381173	381773	0.170253	0.159112	0.173168	0.159745	0.191262	0.165569	0.00719494	COG1899O	deoxyhypusine synthase
CCNA_00365	-	381396	382655	-	419	382555	383155	0.202911	0.267526	0.230009	0.218699	0.213475	0.229786	0.0275046	COG0019E	ornithine decarboxylase
CCNA_00366	-	383009	383803	+	264	382509	383109	0.204208	0.263905	0.227544	0.21494	0.213276	0.227649	0.0259842	COG3638P	phosphonates transport ATP-binding protein phnC
CCNA_00367	-	383800	384825	+	341	383300	383900	0.253639	0.252128	0.259638	0.233956	0.339625	0.24984	0.011075	COG3221P	phosphonates-binding protein
CCNA_00368	-	384831	385667	+	278	384331	384931	0.197981	0.184069	0.205299	0.191875	0.253628	0.194806	0.00901952	COG3639P	phosphonates transport system permease protein phnE
CCNA_00369	-	385817	387130	+	437	385317	385917	0.358159	0.346788	0.400287	0.347506	0.333974	0.363185	0.0252753	COG1253R	magnesium and cobalt efflux protein corC-like protein
CCNA_03918	-	387425	387559	+	44	386925	387525	0.150258	0.152807	0.16694	0.145482	0.12763	0.153872	0.00922605	-	hypothetical protein
CCNA_00370	-	387576	388085	-	169	387985	388585	0.14397	0.145453	0.139333	0.13135	0.134459	0.140027	0.00634484	COG0711C	ATP synthase B chain
CCNA_00371	-	388096	388629	-	177	388529	389129	0.830108	0.875067	0.908144	0.762745	1.11	0.844016	0.0629155	COG0711C	ATP synthase B' chain
CCNA_00372	-	388756	388980	-	74	388880	389480	0.931281	0.968005	1.03328	0.862782	1.40407	0.948837	0.0712084	COG0636C	ATP synthase C chain
CCNA_00373	-	389030	389791	-	253	389691	390291	0.200991	0.247814	0.247075	0.22894	0.212528	0.231205	0.0219523	COG0356C	ATP synthase A chain
CCNA_00374	-	389797	390177	-	126	390077	390677	0.274071	0.397693	0.357345	0.329876	0.283991	0.339746	0.0518916	COG5336S	putative ATP synthase protein I
CCNA_00375	-	390599	390988	+	129	390099	390699	0.28318	0.409185	0.36823	0.341476	0.29519	0.350518	0.0528258	-	hypothetical protein
CCNA_00376	-	391059	391838	+	259	390559	391159	0.199848	0.239169	0.249288	0.225217	0.240743	0.228381	0.0214294	-	putative membrane spanning protein
CCNA_00377	smc	391953	395396	-	1147	395296	395896	0.619649	0.541985	0.578391	0.514419	0.551126	0.563611	0.04563	COG1196D	chromosome partition protein Smc
CCNA_00378	-	395418	396026	-	202	395926	396526	0.555972	0.469703	0.511978	0.449401	0.799008	0.496764	0.0473027	COG1651O	thiol:disulfide interchange protein dsbA
CCNA_00379	-	396026	396640	-	204	396540	397140	0.248758	0.265243	0.254709	0.241094	0.294832	0.252451	0.0101874	COG1651O	thiol:disulfide interchange protein dsbA
CCNA_00380	-	396879	397418	-	179	397318	397918	0.048349	0.0416386	0.0473243	0.0495477	0.0696647	0.0467149	0.00350403	COG5389	conserved hypothetical cytosolic protein
CCNA_00381	-	397466	398515	+	349	396966	397566	0.0495134	0.0491796	0.0522372	0.0444976	0.0816111	0.048857	0.00321273	COG1194L	A/G-specific adenine DNA glycosylase
CCNA_00382	ccrM	398637	399713	-	358	399613	400213	0.242654	0.403033	0.467501	0.35835	0.320093	0.367885	0.0947499	COG0863L	adenine-specific methyltransferase ccrM
CCNA_00383	-	399852	400487	-	211	400387	400987	0.0998399	0.097133	0.105981	0.0930418	0.0986592	0.098999	0.00542921	COG0164L	ribonuclease HII
CCNA_00384	-	400574	401479	+	301	400074	400674	0.0819121	0.0836339	0.0904299	0.0827576	0.0929925	0.0846834	0.00389498	COG2273G	glucan endo-1,3-beta-glucosidase
CCNA_00385	-	401527	402861	+	444	401027	401627	0.114387	0.0840585	0.100286	0.08929	0.115803	0.0970055	0.0134169	-	multidrug resistance protein
CCNA_00386	-	402858	403445	-	195	403345	403945	0.216201	0.219814	0.224526	0.197552	0.242669	0.214523	0.0118162	COG2818L	DNA-3-methyladenine glycosylase
CCNA_00387	-	403575	403997	+	140	403075	403675	0.219557	0.226261	0.226878	0.199435	0.267182	0.218033	0.0128341	-	hypothetical protein
CCNA_00388	-	404125	405006	-	293	404906	405506	0.0482936	0.0574306	0.0609538	0.0553907	0.0646506	0.0555172	0.00533585	COG0596R	esterase lipase Family protein
CCNA_00389	-	405104	405895	-	263	405795	406395	0.131324	0.131027	0.137017	0.114027	0.125974	0.128349	0.00993764	-	aminomethyltransferase family protein
CCNA_00390	-	405999	407213	+	404	405499	406099	0.111486	0.121818	0.126493	0.110364	0.116822	0.11754	0.00788684	COG0859M	ADP-heptose--LPS heptosyltransferase
CCNA_00391	-	407210	407767	+	185	406710	407310	0.071299	0.0726111	0.0709728	0.0697595	0.0740103	0.0711606	0.0011721	-	hypothetical protein
CCNA_00392	-	407848	409182	+	444	407348	407948	0.0651582	0.0727674	0.0750877	0.0749202	0.0668871	0.0719834	0.00467117	COG0044F	dihydroorotase
CCNA_00393	-	409326	410552	-	408	410452	411052	0.063822	0.0727164	0.0785115	0.0756095	0.0881375	0.0726649	0.00635221	COG4941K	RNA polymerase sigma factor
CCNA_00394	-	410549	410899	-	116	410799	411399	0.0591816	0.0633887	0.0679577	0.0723903	0.077568	0.0657296	0.00570628	-	YCII-related domain protein
CCNA_00395	-	411052	412842	+	596	410552	411152	0.0715032	0.0807126	0.0840198	0.0823797	0.0922045	0.0796538	0.00559899	COG0318IQ	feruloyl-CoA synthetase
CCNA_00396	-	412933	413610	-	225	413510	414110	0.0610103	0.0640477	0.0578956	0.0584043	0.0960328	0.0603395	0.0028236	COG3714S	hypothetical protein
CCNA_00397	-	413741	415279	+	512	413241	413841	0.0604415	0.0691022	0.0585915	0.0598377	0.088623	0.0619932	0.00480151	COG0028EH	acetolactate synthase
CCNA_00398	-	415406	416764	-	452	416664	417264	0.162627	0.182992	0.187912	0.166056	0.220519	0.174897	0.0124314	-	hypothetical protein
CCNA_00399	-	416919	418016	+	365	416419	417019	0.548738	0.468644	0.525114	0.463916	0.640234	0.501603	0.0419569	-	zinc metallohydrolase, glyoxalase II family
CCNA_00400	-	418061	418504	+	147	417561	418161	0.0816143	0.0817826	0.0841331	0.083069	0.100928	0.0826498	0.00118323	COG1846K	MarR/EmrR-family transcriptional regulator
CCNA_00401	-	418501	419271	+	256	418001	418601	0.0907099	0.0796222	0.0867572	0.0835184	0.11012	0.0851519	0.00471572	COG1024I	enoyl-CoA hydratase
CCNA_00402	-	419275	419691	+	138	418775	419375	0.0413092	0.0402357	0.0451344	0.0418688	0.0566837	0.042137	0.00210999	-	hypothetical protein
CCNA_00403	-	419728	420699	+	323	419228	419828	0.0653205	0.0679982	0.0780598	0.0650786	0.0806959	0.0691143	0.00610865	COG1028IQR	short chain dehydrogenase
CCNA_00404	-	420699	421214	+	171	420199	420799	0.0812917	0.0901763	0.0842161	0.0736768	0.0896338	0.0823402	0.00685753	-	hypothetical protein
CCNA_00405	-	421211	422068	+	285	420711	421311	0.097576	0.0902986	0.100642	0.0968298	0.104963	0.0963366	0.00435027	COG1028IQR	short chain dehydrogenase
CCNA_00406	tfoX	422170	422538	-	122	422438	423038	0.08941	0.107901	0.105742	0.0942215	0.097728	0.0993186	0.00892704	-	DNA transformation protein tfoX
CCNA_00407	-	422528	423007	+	159	422028	422628	0.0901984	0.0992289	0.0928864	0.0889532	0.0915996	0.0928167	0.00457906	-	acetyltransferase
CCNA_00408	-	423040	424308	-	422	424208	424808	0.150691	0.145973	0.147444	0.141724	0.136027	0.146458	0.00372116	-	antiporter protein
CCNA_00409	-	424406	424450	+	14	423906	424506	0.156397	0.147593	0.139686	0.137668	0.15001	0.145336	0.0085278	-	hypothetical protein
CCNA_00410	-	424513	425043	+	176	424013	424613	0.16278	0.156639	0.150362	0.147211	0.151546	0.154248	0.00690742	COG3153R	acetyltransferase
CCNA_00411	-	425076	425639	+	187	424576	425176	0.0563337	0.0573898	0.0614167	0.0540827	0.0540334	0.0573057	0.00306811	COG3816S	hypothetical protein
CCNA_00412	-	425636	426286	+	216	425136	425736	0.0800319	0.0843269	0.0869471	0.0884157	0.110383	0.0849304	0.00367759	COG1051F	CoA pyrophosphatase
CCNA_00413	-	426379	427632	+	417	425879	426479	0.0925233	0.108771	0.10552	0.0978891	0.0951175	0.101176	0.00735347	-	poly(A) polymerase/tRNA-nucleotidyltransferase
CCNA_00414	-	427653	428354	+	233	427153	427753	0.0891294	0.081161	0.0856989	0.0769136	0.0768039	0.0832257	0.0053253	COG0518F	type 1 glutamine amidotransferase (GATase1) domain protein
CCNA_00415	-	428613	429584	-	323	429484	430084	0.117338	0.125341	0.130008	0.111157	0.142203	0.120961	0.00837185	-	hypothetical protein
CCNA_00416	-	429725	430123	-	132	430023	430623	0.205051	0.229193	0.213737	0.193673	0.219325	0.210414	0.0149743	COG3671S	hypothetical protein
CCNA_00417	-	430127	430498	-	123	430398	430998	0.201041	0.220289	0.201176	0.196109	0.232712	0.204654	0.0106869	-	hypothetical protein
CCNA_00419	-	430733	431269	+	178	430233	430833	0.21648	0.231356	0.221718	0.206493	0.22613	0.219012	0.0103737	COG2335M	fasciclin domain cell surface protein
CCNA_00420	-	431334	431885	-	183	431785	432385	0.0934358	0.0820204	0.0935185	0.0878028	0.0903262	0.0891944	0.00547994	-	hypothetical protein
CCNA_00421	-	431882	432286	-	134	432186	432786	0.103432	0.0920717	0.0982112	0.0905775	0.11406	0.0960732	0.00591447	-	dihydroneopterin aldolase
CCNA_00422	-	432336	433088	-	250	432988	433588	0.116605	0.131302	0.130723	0.117548	0.101803	0.124045	0.00805863	COG1028IQR	SDR pteridine reductase
CCNA_03919	-	433090	433170	-	26	433070	433670	0.120364	0.134108	0.131076	0.117691	0.102694	0.12581	0.00800346	-	hypothetical protein
CCNA_00423	-	433404	433874	+	156	432904	433504	0.112721	0.130246	0.12646	0.114603	0.0920215	0.121007	0.00865563	COG1051F	phosphohydrolase, MutT-nudix family
CCNA_00424	-	434121	435560	+	479	433621	434221	0.167808	0.154951	0.159727	0.150795	0.179276	0.15832	0.00730243	COG1012C	aldehyde dehydrogenase
CCNA_00425	-	435633	436094	-	153	435994	436594	9.24296	9.28139	10.4915	9.53679	8.20334	9.63815	0.583631	-	hypothetical protein
CCNA_00426	-	436545	436889	+	114	436045	436645	5.73489	5.84535	6.50104	5.98456	5.17312	6.01646	0.33882	COG2852S	very-short-patch-repair endonuclease
CCNA_00427	-	436958	437146	+	62	436458	437058	0.179477	0.177571	0.202711	0.19335	0.203081	0.188277	0.0119186	-	hypothetical protein
CCNA_00428	-	437146	437328	+	60	436646	437246	0.175907	0.172869	0.187026	0.177473	0.195114	0.178319	0.00611121	-	hypothetical protein
CCNA_00429	-	437383	437550	+	55	436883	437483	0.149416	0.156581	0.164919	0.149313	0.184751	0.155057	0.00740268	-	hypothetical protein
CCNA_00430	-	437556	437741	-	61	437641	438241	0.181473	0.178702	0.183493	0.169611	0.0749097	0.17832	0.00612931	-	hypothetical protein
CCNA_00431	-	437761	437883	+	40	437261	437861	0.152421	0.154784	0.154621	0.144425	0.106459	0.151563	0.00487891	-	hypothetical protein
CCNA_00432	-	438156	438650	-	164	438550	439150	0.111423	0.135151	0.13635	0.13197	0.120284	0.128723	0.0116807	COG1522K	AsnC-family transcriptional regulator
CCNA_00433	-	438748	439005	+	85	438248	438848	0.162881	0.181681	0.182129	0.179086	0.151348	0.176444	0.00914093	-	type 1 capsular polysaccharide biosynthesis protein J
CCNA_00434	-	439068	440003	+	311	438568	439168	0.108832	0.13191	0.132782	0.129551	0.117594	0.125769	0.0113732	COG2855S	conserved membrane-spanning protein
CCNA_00435	-	440156	441607	+	483	439656	440256	0.125413	0.117144	0.122064	0.117947	0.124438	0.120642	0.00384184	-	amino acid transporter
CCNA_00436	-	441717	442865	+	382	441217	441817	0.189399	0.201277	0.196355	0.18425	0.212608	0.19282	0.00750945	COG1960I	acyl-CoA dehydrogenase, short-chain specific
CCNA_00437	-	443064	444677	+	537	442564	443164	0.192924	0.183243	0.194944	0.190221	0.230022	0.190333	0.00510739	COG0840NT	methyl-accepting chemotaxis protein
CCNA_00438	-	444889	445200	-	103	445100	445700	9.48655	9.99768	11.514	9.36009	10.0149	10.0896	0.988821	-	hypothetical protein
CCNA_00439	-	445497	447518	+	673	444997	445597	9.73848	10.1482	11.7799	9.5931	9.82042	10.3149	1.00453	COG0840NT	methyl-accepting chemotaxis protein
CCNA_00440	-	447518	447805	+	95	447018	447618	0.135434	0.131013	0.131858	0.109993	0.137403	0.127075	0.0115476	-	STAS domain protein
CCNA_00441	cheYI	447802	448167	+	121	447302	447902	0.172588	0.170335	0.181347	0.15058	0.168969	0.168712	0.0129881	COG2204T	chemotaxis receiver domain protein cheYI
CCNA_00442	cheAI	448237	450525	+	762	447737	448337	0.227635	0.25689	0.248294	0.196019	0.285623	0.23221	0.0270711	COG0643NT	chemotaxis histidine kinase protein cheAI
CCNA_00443	-	450529	450996	+	155	450029	450629	0.143243	0.121971	0.135844	0.121412	0.170545	0.130617	0.0107428	COG0835NT	chemotaxis protein cheW
CCNA_00444	-	450996	451877	+	293	450496	451096	0.171395	0.156017	0.169112	0.158983	0.250031	0.163877	0.00751988	COG1352NT	chemotaxis protein methyltransferase
CCNA_00445	-	451877	452911	+	344	451377	451977	1.33709	1.2333	1.28306	1.07011	1.66298	1.23089	0.115264	COG2201NT	receiver domain-glutamate methylesterase cheBI
CCNA_00446	-	452915	453304	+	129	452415	453015	0.110415	0.103645	0.122816	0.101254	0.183939	0.109532	0.00966817	COG4753T	chemotaxis receiver domain protein cheYII
CCNA_00447	cheD	453301	453864	+	187	452801	453401	0.255103	0.254635	0.270651	0.234377	0.319162	0.253692	0.0148724	COG1871NT	chemotaxis protein cheD
CCNA_00448	cheU	453868	454251	+	127	453368	453968	0.147763	0.132314	0.139939	0.130434	0.194207	0.137613	0.00791726	-	cheU protein
CCNA_00449	cheYIII	454259	454861	+	200	453759	454359	0.152133	0.142576	0.159815	0.157652	0.179244	0.153044	0.00769167	COG0784T	cheYIII
CCNA_00450	cheE	454858	455328	+	156	454358	454958	0.345464	0.313798	0.343792	0.359879	0.343055	0.340733	0.0193545	-	cheE protein
CCNA_00451	-	455598	458639	+	1013	455098	455698	0.193049	0.209168	0.22145	0.22106	0.243743	0.211182	0.0133651	COG1629P	TonB-dependent receptor
CCNA_00452	-	458721	459857	-	378	459757	460357	0.117901	0.117239	0.113828	0.118091	0.153449	0.116765	0.00199177	COG1820G	N-acetylglucosamine-6-phosphate deacetylase
CCNA_00453	-	459857	460948	-	363	460848	461448	0.114658	0.112225	0.122985	0.121677	0.173959	0.117886	0.00525455	COG2222M	glucosamine-6-phosphate deaminase
CCNA_00454	-	460977	461789	-	270	461689	462289	0.209692	0.215435	0.21665	0.230454	0.274329	0.218058	0.00880368	COG2188K	GntR-family transcriptional regulator
CCNA_03920	-	461800	461868	-	22	461768	462368	0.20821	0.207473	0.215827	0.228754	0.28903	0.215066	0.00987588	-	hypothetical protein
CCNA_00455	nagA	461992	464661	+	889	461492	462092	0.202889	0.211468	0.207078	0.227387	0.235744	0.212206	0.0107103	COG1629P	N-acetyl-glucosamine/N-acetyl-chitin oligosaccharide outer membrane transporter nagA
CCNA_00456	-	464819	467092	+	757	464319	464919	0.297676	0.27881	0.293794	0.285468	0.512318	0.288937	0.00845658	COG3525G	beta-N-acetylhexosaminidase
CCNA_00457	-	467106	469664	+	852	466606	467206	0.121669	0.116998	0.117175	0.128783	0.141669	0.121156	0.00552472	COG1080G	phosphoenolpyruvate-protein phosphotransferase/phosphocarrier protein HPr/PTS system, glucose-specific IIA subunit
CCNA_00458	-	469661	471415	+	584	469161	469761	0	0	0	0	0	0	0	COG1263G	PTS system, N-acetylglucosamine-specific IIBC component
CCNA_00459	nhaA	471542	472783	+	413	471042	471642	0.0951308	0.100292	0.119284	0.114297	0.125019	0.107251	0.0113982	COG3004P	Na+/H+ antiporter nhaA
CCNA_00460	-	473245	473400	+	51	472745	473345	0.268018	0.314902	0.322165	0.32306	0.437663	0.307036	0.0262674	-	hypothetical protein
CCNA_03921	-	474254	474409	+	51	473754	474354	7.63044	7.5862	8.60173	7.82021	7.29064	7.90965	0.472424	-	UDP-glucose 6-dehydrogenase related protein
CCNA_03998	-	475532	476800	+	422	475032	475632	2.2206	2.1214	2.42051	2.26581	2.36607	2.25708	0.124531	-	GT1/WbuB-like N-acetyl-L-fucosamine transferase
CCNA_00464	-	477514	477678	+	54	477014	477614	15.263	15.5175	18.131	16.2901	18.2936	16.3004	1.29622	COG2148M	Undecaprenyl-phosphate sugar phosphotransferase-related protein
CCNA_00465	-	477921	479033	+	370	477421	478021	12.3769	12.925	14.9065	13.3953	12.2405	13.4009	1.08656	-	UDP-galactopyranose mutase
CCNA_00466	-	479191	480435	+	414	478691	479291	35.5527	39.213	43.6907	39.3934	30.3138	39.4624	3.32823	COG0438M	glycosyltransferase
CCNA_00467	-	480439	481710	+	423	479939	480539	13.5064	13.5151	15.3912	14.0672	14.6075	14.12	0.88716	COG2244R	oligosaccharide translocase/flippase
CCNA_00468	-	481820	481933	-	37	481833	482433	10.8688	12.0096	14.5288	12.8191	13.0188	12.5565	1.53908	-	UDP glucuronic acid epimerase-related protein
CCNA_00469	-	482231	483454	-	407	483354	483954	17.9382	18.9476	21.4343	19.9841	18.6833	19.5761	1.49411	-	GT1-family glycosyltransferase
CCNA_03922	-	483798	484859	+	353	483298	483898	18.1317	19.1598	21.7301	20.1996	18.9726	19.8053	1.53598	-	hypothetical protein
CCNA_00470	-	484789	486132	-	447	486032	486632	5.76659	5.90327	7.03303	6.29558	6.54139	6.24962	0.568364	-	O-antigen polymerase
CCNA_00471	-	486159	487127	-	322	487027	487627	0.330521	0.329322	0.356306	0.338518	0.54374	0.338666	0.0124477	COG0451MG	GDP-L-fucose synthase
CCNA_00472	-	487093	488169	-	358	488069	488669	5.88571	7.01387	7.71297	6.76803	11.0002	6.84515	0.754554	COG1089M	GDP-mannose 4,6 dehydratase
CCNA_00473	-	488274	488768	-	164	488668	489268	0.169965	0.17542	0.216181	0.198051	0.281397	0.189904	0.0213244	-	hypothetical protein
CCNA_00474	trwC	488768	491578	-	936	491478	492078	0.162373	0.153551	0.175645	0.166667	0.189678	0.164559	0.0091886	COG0507L	DNA relaxase/conjugal transfer nickase-helicase trwC
CCNA_00475	trwB	491512	493329	-	605	493229	493829	0.13133	0.145739	0.154005	0.156923	0.239604	0.146999	0.0114698	COG3505U	bacterial conjugation protein, ATP binding domain trwB
CCNA_00476	-	493326	493709	-	127	493609	494209	0.155906	0.157733	0.171323	0.167823	0.189861	0.163196	0.00753744	-	hypothetical protein
CCNA_00477	-	494090	494284	-	64	494184	494784	1.05117	1.0724	1.14763	1.0692	1.4155	1.0851	0.0427194	-	excisionase
CCNA_00478	-	494406	495143	-	245	495043	495643	6.44804	5.98058	6.81229	6.65513	7.46281	6.47401	0.361197	-	hypothetical protein
CCNA_00479	-	495332	495655	+	107	494832	495432	9.77552	9.08164	10.3796	10.0567	11.6653	9.82336	0.552658	COG1395K	Helix-turn-helix DNA-binding protein
CCNA_00480	-	495724	497022	-	432	496922	497522	0.15512	0.169241	0.178464	0.186694	0.179681	0.17238	0.0135361	-	bacteriophage P4 integrase
CCNA_00481	-	497352	497597	+	81	496852	497452	0.156893	0.1736	0.179273	0.188616	0.17957	0.174596	0.013327	-	HipB transcriptional regulator
CCNA_00482	-	497584	498855	+	423	497084	497684	0.154057	0.159425	0.173521	0.179693	0.194652	0.166674	0.0119461	COG3550R	toxin protein module HipA
CCNA_00483	-	499379	500224	-	281	500124	500724	0.15295	0.175332	0.169816	0.166259	0.170608	0.166089	0.00952188	COG0491R	Zn-dependent hydrolase, glyoxalase II family
CCNA_00484	-	500314	501015	-	233	500915	501515	0.0852755	0.0902136	0.0878569	0.0891186	0.110279	0.0881162	0.00212455	-	hypothetical protein
CCNA_00485	-	501114	502142	-	342	502042	502642	0.140008	0.13603	0.143422	0.143594	0.155319	0.140764	0.00356153	COG0564J	ribosomal large subunit pseudouridine synthase D
CCNA_00486	-	502235	504724	+	829	501735	502335	0.077329	0.0807908	0.0827109	0.0801661	0.0910266	0.0802492	0.00222771	COG1629P	TonB-dependent receptor
CCNA_00487	-	504911	506605	+	564	504411	505011	0.292696	0.305187	0.341375	0.305345	0.307741	0.311151	0.021003	COG3540P	alkaline phosphatase
CCNA_00488	-	506715	507341	-	208	507241	507841	0.113563	0.114549	0.122667	0.127801	0.178623	0.119645	0.00679749	COG1280E	amino acid efflux permease
CCNA_00489	-	507328	507747	-	139	507647	508247	0.169404	0.182761	0.184748	0.177277	0.227873	0.178547	0.00686593	COG0139E	phosphoribosyl-AMP cyclohydrolase
CCNA_00490	-	507838	508722	+	294	507338	507938	0.121017	0.129515	0.1291	0.137993	0.175614	0.129406	0.00693349	-	hypothetical protein
CCNA_00491	-	508870	509508	-	212	509408	510008	0.245223	0.265447	0.27392	0.262588	0.422119	0.261795	0.0120502	COG0302H	GTP cyclohydrolase I
CCNA_00492	-	509704	511095	+	463	509204	509804	0.217346	0.236367	0.244048	0.237583	0.336767	0.233836	0.0114986	COG0215J	cysteinyl-tRNA synthetase
CCNA_00493	-	511098	511559	+	153	510598	511198	0.0929089	0.0822039	0.0914195	0.0953945	0.117339	0.0904817	0.00575699	COG4891S	putative polyketide cyclase-dehydrase/lipid transport protein
CCNA_00494	-	511566	512027	+	153	511066	511666	0.0975779	0.0983321	0.108093	0.111805	0.11718	0.103952	0.00709513	COG0822C	transport protein
CCNA_00495	-	512080	512334	+	84	511580	512180	0.134907	0.166541	0.173197	0.163604	0.198281	0.159562	0.0169195	COG0759S	putative membrane protein insertion efficiency factor YidD
CCNA_00496	-	512331	514298	+	655	511831	512431	0.163702	0.197072	0.204995	0.191988	0.228398	0.189439	0.0179736	COG0441J	threonyl-tRNA synthetase
CCNA_00497	-	514298	515224	+	308	513798	514398	2.05164	2.55945	3.16643	2.62989	2.9845	2.60185	0.456093	COG1216R	putative rhamnosyl transferase
CCNA_00498	-	515285	515404	-	39	515304	515904	0.0891141	0.0949183	0.0912487	0.0985363	0.0917747	0.0934544	0.00415015	-	hypothetical protein
CCNA_00499	-	515480	515845	-	121	515745	516345	0.0656087	0.0651992	0.0739976	0.0730061	0.0990015	0.0694529	0.00469578	-	hypothetical protein
CCNA_00500	-	515842	516741	-	299	516641	517241	0.0576889	0.0650565	0.0698412	0.0705986	0.0664891	0.0657963	0.00593576	COG0119E	hydroxymethylglutaryl-CoA lyase
CCNA_00501	-	516738	518417	-	559	518317	518917	0.0845196	0.101491	0.0979733	0.100484	0.095786	0.0961169	0.00787181	COG1807M	glucosyltransferase
CCNA_00502	-	518474	519211	+	245	517974	518574	0.0788351	0.0903563	0.0974418	0.0980889	0.0959771	0.0911805	0.00894463	COG0463M	glycosyl transferase family protein
CCNA_00503	-	519310	519732	+	140	518810	519410	0.103285	0.10161	0.115443	0.121838	0.158638	0.110544	0.00973074	-	hypothetical protein
CCNA_00504	-	519729	520193	-	154	520093	520693	0.195998	0.262047	0.231394	0.222298	0.175877	0.227934	0.0272479	COG0219J	23S rRNA methyltransferase
CCNA_00505	-	520398	520949	+	183	519898	520498	0.292127	0.360165	0.3353	0.314592	0.232171	0.325546	0.0290428	COG0723C	ubiquinol-cytochrome c reductase iron-sulfur subunit
CCNA_00506	-	520955	522235	+	426	520455	521055	0.218537	0.2319	0.224037	0.20209	0.22215	0.219141	0.0126208	COG1290C	cytochrome b
CCNA_00507	-	522241	523086	+	281	521741	522341	0.298729	0.27592	0.328488	0.310242	0.388429	0.303345	0.022009	COG2857C	cytochrome c1
CCNA_00508	-	523154	523927	-	257	523827	524427	0.087631	0.0841231	0.0940564	0.094292	0.11511	0.0900256	0.00500079	-	aspartate protease
CCNA_00509	-	523993	524526	-	177	524426	525026	0.0839164	0.0871463	0.0866582	0.0920157	0.0929845	0.0874341	0.00336899	-	phosphoglycerate mutase family
CCNA_00510	-	524523	525200	-	225	525100	525700	0.0912482	0.0776249	0.0735602	0.0826118	0.0955632	0.0812613	0.0076178	COG0412Q	carboxymethylenebutenolidase
CCNA_00511	-	525200	525880	-	226	525780	526380	0.240863	0.233656	0.260363	0.24484	0.257321	0.24493	0.0112815	-	carboxymethylenebutenolidase
CCNA_00512	-	525945	527045	-	366	526945	527545	0.183434	0.189188	0.204105	0.198385	0.213992	0.193778	0.00923641	COG0012J	GTP-binding protein, probable translation factor
CCNA_03885	-	527284	527934	+	216	526784	527384	0.15226	0.153511	0.164241	0.156462	0.178201	0.156618	0.00537818	-	Abi superfamily/CAAX amino terminal protease
CCNA_00514	-	528078	528908	+	276	527578	528178	0.176092	0.16259	0.181803	0.186432	0.216388	0.176729	0.0103312	COG1741R	pirin
CCNA_00515	-	529324	531657	+	777	528824	529424	0.146156	0.184758	0.175605	0.169828	0.12642	0.169087	0.0164768	COG0620E	5-methyltetrahydropteroyltriglutamate-- homocysteine methyltransferase
CCNA_00516	-	531683	532432	-	249	532332	532932	0.122519	0.117246	0.138014	0.124095	0.160747	0.125468	0.00886189	COG4700S	integral membrane protein
CCNA_00517	-	532435	533052	-	205	532952	533552	0.356105	0.319705	0.342125	0.326626	0.319743	0.33614	0.0162795	COG0193J	peptidyl-tRNA hydrolase
CCNA_00518	-	533140	533733	-	197	533633	534233	0.137412	0.148205	0.150292	0.15198	0.164543	0.146972	0.00655795	COG1825J	LSU ribosomal protein L25P
CCNA_00519	-	533891	534967	-	358	534867	535467	0.171022	0.245626	0.213437	0.214039	0.219739	0.211031	0.0306179	-	hypothetical protein
CCNA_00520	-	535198	536136	-	312	536036	536636	0.242793	0.240783	0.244337	0.243743	0.23705	0.242914	0.0015567	COG0462FE	ribose-phosphate pyrophosphokinase
CCNA_00521	-	536277	536528	-	83	536428	537028	0.244358	0.240494	0.241394	0.237904	0.241849	0.241037	0.00266271	COG5304S	antitoxin protein
CCNA_00522	brnT	536509	536805	-	98	536705	537305	0.115309	0.119206	0.125307	0.125033	0.118517	0.121214	0.00483872	COG2929S	BrnT-related ribonuclease toxin
CCNA_00523	-	536853	537638	-	261	537538	538138	0.0616536	0.0710724	0.0732298	0.0672443	0.0664493	0.0683	0.00507537	COG1496S	multicopper polyphenol oxidase
CCNA_00524	-	537635	538759	-	374	538659	539259	0.154939	0.174778	0.168162	0.165624	0.216197	0.165876	0.00824965	COG1565S	conserved hypothetical cytosolic protein
CCNA_00525	-	538746	539654	-	302	539554	540154	0.146085	0.166752	0.16455	0.163236	0.14397	0.160156	0.00949177	COG0682M	prolipoprotein diacylglyceryl transferase
CCNA_00526	-	539769	540026	+	85	539269	539869	0.13707	0.144074	0.145689	0.148184	0.18585	0.143754	0.00476606	-	BMFP membrane fusogenic protein
CCNA_00527	-	540157	540663	+	168	539657	540257	0.152377	0.17378	0.16659	0.164617	0.14393	0.164341	0.00889501	COG5465S	hypothetical protein
CCNA_00528	-	540844	541626	+	260	540344	540944	0.0903778	0.0890519	0.0869695	0.0883276	0.0753236	0.0886817	0.00142255	COG0345E	pyrroline-5-carboxylate reductase
CCNA_00529	-	541695	542231	+	178	541195	541795	0.0765864	0.0699446	0.068917	0.0749369	0.0664175	0.0725962	0.00374023	-	hypothetical protein
CCNA_00530	-	542581	543099	+	172	542081	542681	0.177024	0.232953	0.205319	0.212757	0.191198	0.207013	0.0231523	COG0244J	LSU ribosomal protein L10P
CCNA_00531	-	543145	543528	+	127	542645	543245	0.428275	0.428194	0.45455	0.424589	0.618674	0.433902	0.0138723	COG0222J	LSU ribosomal protein L12P (L7/L12)
CCNA_00532	-	543952	544842	+	296	543452	544052	0.532969	0.489989	0.521047	0.457697	0.302448	0.500426	0.0337586	COG1714S	hypothetical protein, RDD superfamily
CCNA_00533	hfsI	544865	546187	-	440	546087	546687	0.117153	0.133191	0.116074	0.122828	0.0975768	0.122311	0.00783458	COG3307M	secreted polysaccharide polymerase hfsI
CCNA_00534	-	546314	547336	+	340	545814	546414	0.169654	0.182965	0.174071	0.175087	0.151539	0.175444	0.00554074	-	hypothetical protein
CCNA_00535	-	547379	547537	+	52	546879	547479	0.0831967	0.0786847	0.0911594	0.0901721	0.0794463	0.0858032	0.0059229	-	hypothetical protein
CCNA_00536	-	547831	551901	+	1356	547331	547931	0.169698	0.186175	0.187624	0.189097	0.143699	0.183148	0.00904621	COG0085K	DNA-directed RNA polymerase beta chain
CCNA_00537	-	552015	556205	+	1396	551515	552115	0.555096	0.559095	0.581181	0.558379	0.864144	0.563438	0.0119562	COG0086K	DNA-directed RNA polymerase beta' chain
CCNA_00538	-	556424	558220	+	598	555924	556524	3.14421	2.94196	3.37303	2.83332	2.64994	3.07313	0.237839	COG0840NT	methyl-accepting chemotaxis protein
CCNA_00539	-	558249	559709	-	486	559609	560209	0.282228	0.287618	0.311921	0.325132	0.440321	0.301725	0.0202566	-	salicylate hydroxylase
CCNA_00540	-	559904	560776	-	290	560676	561276	0.126478	0.141917	0.138195	0.134676	0.218983	0.135316	0.00659259	COG0408H	coproporphyrinogen III oxidase
CCNA_03923	-	560907	560972	-	21	560872	561472	0.122488	0.132926	0.135574	0.125774	0.208835	0.12919	0.00609073	-	hypothetical protein
CCNA_00541	-	561036	561344	+	102	560536	561136	0.134058	0.144298	0.140892	0.139713	0.21716	0.13974	0.00425812	-	hypothetical protein
CCNA_00542	-	561341	561664	-	107	561564	562164	0.426158	0.424569	0.439013	0.415533	0.586344	0.426318	0.00967077	-	hypothetical protein
CCNA_00543	-	561713	562363	-	216	562263	562863	1.07832	1.06123	1.1263	1.05128	1.44233	1.07928	0.0332718	COG5394S	methyl-accepting chemotaxis protein
CCNA_00544	-	562579	563754	+	391	562079	562679	1.91974	1.86701	2.00676	1.84835	2.22963	1.91046	0.0709568	COG0183I	acetyl-CoA acetyltransferase
CCNA_00545	-	563825	564547	+	240	563325	563925	0.0823072	0.0760454	0.0800948	0.0891735	0.0968764	0.0819052	0.00549559	COG1028IQR	acetoacetyl-CoA reductase
CCNA_00546	-	564671	565453	+	260	564171	564771	0.134333	0.139668	0.136457	0.141508	0.184258	0.137991	0.00321031	-	hypothetical protein
CCNA_00547	-	565748	565879	+	43	565248	565848	0.267654	0.27182	0.292322	0.261927	0.249943	0.273431	0.0132312	-	PurR-family transcriptional regulator
CCNA_00548	-	565904	566170	+	88	565404	566004	0.232985	0.237216	0.253523	0.229752	0.196021	0.238369	0.0105548	-	transposase, HTH-Tnp1 superfamily
CCNA_00549	-	566164	567090	+	308	565664	566264	0.098771	0.0960426	0.106254	0.0949167	0.10353	0.0989961	0.00510211	COG2801L	transposase, IS2 family
CCNA_00550	-	567006	568052	+	348	566506	567106	0.00389021	0.00422229	0.00494807	0.00552684	0.00396356	0.00464685	0.000734361	COG1609K	LacI-family transcriptional regulator
CCNA_00551	-	568260	568700	-	146	568600	569200	0.174918	0.175621	0.177537	0.171837	0.195464	0.174978	0.00236843	-	hypothetical protein
CCNA_00552	-	568956	569426	-	156	569326	569926	0.3532	0.28074	0.268661	0.249108	0.295866	0.287927	0.0454251	COG3542S	cupin superfamily protein
CCNA_00553	-	569423	570172	-	249	570072	570672	0.0562898	0.0514453	0.0569411	0.0605338	0.0837839	0.0563025	0.00373737	COG0491R	hydroxyacylglutathione hydrolase
CCNA_00554	-	570238	571044	+	268	569738	570338	0.0755652	0.078131	0.0770143	0.0822113	0.13032	0.0782305	0.00285423	-	methyltransferase
CCNA_00555	-	571117	571461	+	114	570617	571217	0.0612222	0.0557865	0.0534998	0.0577043	0.076215	0.0570532	0.00326781	COG0347E	nitrogen regulatory protein P-II
CCNA_00556	-	571546	573063	+	505	571046	571646	0.136946	0.115707	0.132086	0.12762	0.18725	0.12809	0.00909129	COG1502I	phospholipase D
CCNA_00557	-	573020	573799	-	259	573699	574299	0.124139	0.121794	0.117114	0.122061	0.134347	0.121277	0.00296669	COG3568R	endonuclease/exonuclease/phosphatase family protein
CCNA_00558	-	573796	574461	-	221	574361	574961	0.0933021	0.0902884	0.0978185	0.0940189	0.087851	0.093857	0.00309638	COG2226H	methyltransferase
CCNA_00559	-	574589	575737	-	382	575637	576237	0.0734445	0.0643262	0.0703695	0.0776733	0.0719967	0.0714534	0.00561616	COG2021E	homoserine O-acetyltransferase
CCNA_00560	sixA	575815	576327	+	170	575315	575915	0.0873447	0.0831142	0.0946342	0.0912951	0.0963909	0.089097	0.00497851	COG2062T	phosphohistidine phosphatase SixA
CCNA_00561	-	576324	576668	+	114	575824	576424	0.0690007	0.0646149	0.0722641	0.0792741	0.074472	0.0712885	0.00617771	COG3502S	conserved hypothetical cytosolic protein
CCNA_00562	-	576665	577723	+	352	576165	576765	0.0712512	0.0710961	0.0836702	0.082319	0.0887026	0.0770842	0.00684737	COG0167F	dihydroorotate dehydrogenase
CCNA_00563	-	577720	578457	+	245	577220	577820	0.0399005	0.0402255	0.0436627	0.0439787	0.0519879	0.0419419	0.0021774	COG0398S	SNARE-associated family membrane protein
CCNA_00564	cenK	578467	579972	+	501	577967	578567	0.108558	0.106077	0.106968	0.12024	0.132127	0.110461	0.00660002	COG0642T	sensory transduction protein kinase CenK
CCNA_00565	-	580036	581778	-	580	581678	582278	0.228316	0.231927	0.242053	0.237648	0.20012	0.234986	0.0060793	COG0405E	gamma-glutamyltranspeptidase
CCNA_00566	-	582330	583541	-	403	583441	584041	0.334123	0.294833	0.336132	0.325165	0.548929	0.322563	0.0190915	COG4948MR	mannonate dehydratase
CCNA_00567	-	583664	585976	-	770	585876	586476	0.0940924	0.100557	0.0907922	0.102639	0.122735	0.0970201	0.00552072	COG3537G	alpha-1,2-mannosidase
CCNA_00568	-	585948	587111	-	387	587011	587611	0.0699532	0.055097	0.0649841	0.0699172	0.0914166	0.0649879	0.00699483	COG1820G	N-acetylglucosamine-6-phosphate deacetylase
CCNA_00569	-	587111	588187	-	358	588087	588687	0.0746719	0.0700533	0.0774644	0.0789246	0.102957	0.0752785	0.00390481	COG2222M	glucosamine-6-phosphate deaminase
CCNA_00570	-	588225	589130	-	301	589030	589630	0.196175	0.169928	0.20014	0.194046	0.0675795	0.190072	0.013665	COG2188K	GntR-family transcriptional regulator
CCNA_00571	-	589132	591768	+	878	588632	589232	0.267703	0.243317	0.28001	0.273774	0.162315	0.266201	0.0160621	COG1080G	phosphoenolpyruvate-protein phosphotransferase/phosphocarrier protein HPr/PTS system, glucose-specific IIA subunit
CCNA_00572	-	591765	593513	+	582	591265	591865	0	0	0	0	0	0	0	COG1263G	PTS system, N-acetylglucosamine-specific IIBC component
CCNA_00573	-	593829	596600	+	923	593329	593929	0.125199	0.120867	0.1268	0.128614	0.149915	0.12537	0.00331044	-	TonB-dependent receptor
CCNA_00574	-	596740	599052	+	770	596240	596840	1.18688	0.88965	0.901528	0.885596	1.33443	0.965914	0.147467	-	alpha-N-acetylglucosaminidase
CCNA_00575	-	599049	600167	+	372	598549	599149	0.086772	0.0707395	0.0773367	0.0755723	0.105767	0.0776051	0.00671747	COG4299S	hypothetical protein
CCNA_00576	oppA	600176	601420	+	414	599676	600276	0.277948	0.266772	0.279628	0.259989	0.269387	0.271084	0.00934163	-	oligopeptide-binding protein oppA
CCNA_00578	-	601496	604033	+	845	600996	601596	0.0799288	0.075828	0.0807429	0.0794974	0.0953244	0.0789993	0.00217635	-	family 67 glycosyl hydrolase protein
CCNA_00579	-	604210	606009	-	599	605909	606509	0.0458789	0.0419206	0.0442006	0.0501586	0.0465121	0.0455397	0.00348046	-	endonuclease
CCNA_00580	-	606207	609290	-	1027	609190	609790	0.0832292	0.0716261	0.0729473	0.0751689	0.0855031	0.0757429	0.00520058	-	AAA ATPase domain protein
CCNA_03886	-	609287	611065	-	592	610965	611565	0.135239	0.145436	0.150638	0.147646	0.119599	0.14474	0.00668293	-	trypsin-like peptidase domain family protein
CCNA_00582	-	611200	611757	+	185	610700	611300	0.127858	0.1428	0.147274	0.142595	0.102758	0.140132	0.00846258	-	hypothetical protein
CCNA_00583	-	611838	613205	-	455	613105	613705	0.179807	0.16598	0.210603	0.207882	0.139083	0.191068	0.0217602	-	lysozyme family protein
CCNA_00585	-	613324	614379	+	351	612824	613424	0.160121	0.145582	0.184836	0.181929	0.122433	0.168117	0.0186373	-	hypothetical protein
CCNA_00586	-	614415	615746	-	443	615646	616246	0.0583284	0.0563232	0.063862	0.0666569	0.0687097	0.0612926	0.00479091	COG3279KT	LytR/AlgR-family transcriptional regulator
CCNA_00587	-	615934	617430	+	498	615434	616034	0.0608862	0.0492578	0.0596928	0.064265	0.0731667	0.0585255	0.00647479	COG0596R	alpha/beta hydrolase family protein
CCNA_00588	-	617604	617843	+	79	617104	617704	0.196534	0.178267	0.196722	0.191284	0.269188	0.190702	0.00866467	-	SapA domain protein
CCNA_00589	-	617851	618567	-	238	618467	619067	0.145782	0.129267	0.156142	0.143947	0.206002	0.143785	0.0110675	-	hypothetical protein
CCNA_00590	-	618615	619724	-	369	619624	620224	0.250543	0.227002	0.244257	0.242361	0.340524	0.241041	0.0099913	COG0644C	FixC-family flavoprotein dehydrogenase
CCNA_00591	-	619728	621791	-	687	621691	622291	0.128518	0.125028	0.12502	0.127425	0.16565	0.126498	0.00175931	-	hypothetical protein
CCNA_00592	-	621804	622871	-	355	622771	623371	0.395126	0.352373	0.427684	0.420853	0.259343	0.399009	0.034105	-	ferritin superfamily protein
CCNA_00593	-	622934	624517	-	527	624417	625017	0.106152	0.0943001	0.114122	0.110518	0.142211	0.106273	0.00862144	-	hypothetical protein
CCNA_00594	-	624522	626342	-	606	626242	626842	0.376202	0.340212	0.388763	0.363105	0.436676	0.36707	0.020745	-	hypothetical protein
CCNA_00595	-	626899	627888	-	329	627788	628388	0.14912	0.149064	0.159245	0.154755	0.203431	0.153046	0.00491976	COG3712PT	FecR family protein
CCNA_00596	-	627846	628364	-	172	628264	628864	0.0974348	0.0915282	0.0986309	0.105422	0.157898	0.098254	0.00569885	-	RpoE-family sigma factor
CCNA_00597	-	628523	631663	+	1046	628023	628623	0.146456	0.137851	0.149602	0.153317	0.213531	0.146807	0.00659614	COG1629P	TonB-dependent receptor
CCNA_00598	-	631886	634816	-	976	634716	635316	0.16907	0.187204	0.174924	0.170474	0.21283	0.175418	0.0082441	COG1629P	TonB-dependent receptor
CCNA_03887	-	635047	635673	+	208	634547	635147	0.180773	0.189735	0.182713	0.171973	0.241331	0.181298	0.00731224	-	hypothetical protein
CCNA_00600	-	635661	636890	+	409	635161	635761	0.0630184	0.0599307	0.0565293	0.0654742	0.0789767	0.0612381	0.00387282	-	hypothetical protein
CCNA_00601	-	636877	637848	+	323	636377	636977	0.0472228	0.0419919	0.0458175	0.0481133	0.0824309	0.0457864	0.00270043	COG0714R	MoxR-like ATPase
CCNA_00602	-	637845	639158	+	437	637345	637945	0.0569617	0.0454465	0.0501814	0.0532172	0.0792792	0.0514517	0.00487007	COG1721R	von Willebrand factor type A domain protein
CCNA_00603	-	639155	640153	+	332	638655	639255	0.0860046	0.081572	0.0812537	0.0775412	0.100744	0.0815929	0.00346389	COG1300S	integral membrane protein
CCNA_00604	-	640131	641012	+	293	639631	640231	0.0684624	0.0713237	0.066004	0.0688676	0.0923478	0.0686644	0.00217805	COG1714S	RDD family membrane protein
CCNA_00605	-	641122	641910	-	262	641810	642410	0.652445	0.574754	0.586036	0.591491	0.890743	0.601182	0.0348789	-	hypothetical protein
CCNA_00607	-	642577	645570	+	997	642077	642677	0.783113	0.75349	0.753445	0.748273	1.21408	0.75958	0.0158782	COG1629P	TonB-dependent receptor
CCNA_00608	-	645702	647285	+	527	645202	645802	0.827037	0.757998	0.802963	0.78004	1.14774	0.792009	0.0297039	COG5434M	endopygalactorunase
CCNA_00609	-	647369	648415	+	348	646869	647469	0.278223	0.283077	0.2752	0.284769	0.452475	0.280317	0.00439695	COG1609K	PurR-family transcriptional regulator
CCNA_00610	-	648428	651031	+	867	647928	648528	0.153188	0.161147	0.173958	0.168013	0.224928	0.164076	0.0089495	COG3537G	alpha-1,2-mannosidase
CCNA_00611	-	651343	652815	+	490	650843	651443	0.538928	0.50199	0.518977	0.492164	0.781944	0.513015	0.0205213	-	beta-lactamase
CCNA_00612	-	653295	654179	-	294	654079	654679	0.115616	0.112507	0.110465	0.114919	0.173338	0.113377	0.00235447	COG1446E	L-asparaginase
CCNA_00613	-	654176	655519	-	447	655419	656019	0.14158	0.124274	0.138618	0.143803	0.195607	0.137069	0.00879053	-	cyanophycinase
CCNA_00614	-	655396	656883	-	495	656783	657383	0.577076	0.462719	0.497361	0.474273	0.432728	0.502857	0.0515325	-	short-chain fatty acids transporter
CCNA_00615	-	656945	659863	-	972	659763	660363	0.226562	0.21534	0.210263	0.225244	0.270278	0.219352	0.00786165	COG4771P	TonB-dependent receptor
CCNA_03924	-	659960	660031	-	23	659931	660531	0.234522	0.224661	0.221008	0.228127	0.304319	0.227079	0.00575034	-	hypothetical protein
CCNA_00616	-	660157	660612	-	151	660512	661112	0.156206	0.161694	0.174397	0.170477	0.198266	0.165693	0.00825927	-	Lrp-family transcriptional regulator
CCNA_00617	-	660731	661774	+	347	660231	660831	0.19219	0.188919	0.207597	0.201132	0.277409	0.197459	0.00850411	COG3138E	arginine N-succinyltransferase, beta chain
CCNA_00618	-	661761	663179	+	472	661261	661861	0.0686037	0.0677027	0.0636784	0.0710431	0.117411	0.067757	0.00306338	COG1012C	succinylglutamic semialdehyde dehydrogenase
CCNA_00619	-	663176	664456	+	426	662676	663276	0.0938652	0.0874724	0.0944027	0.0941197	0.11129	0.092465	0.00333566	COG3724E	succinylarginine dihydrolase
CCNA_00620	-	664466	665644	+	392	663966	664566	0.12975	0.122249	0.1322	0.132123	0.211748	0.12908	0.00469393	COG4992E	acetylornithine aminotransferase/succinyldiaminopimelate aminotransferase
CCNA_00621	-	666047	666601	-	184	666501	667101	2.00601	1.68463	1.75814	1.74144	3.56986	1.79755	0.142488	-	conserved domain hypothetical protein
CCNA_00622	-	666621	666806	+	61	666121	666721	0.415568	0.374174	0.421168	0.411242	0.943495	0.405538	0.0213007	-	hypothetical protein
CCNA_00623	-	666944	669151	+	735	666444	667044	1.98974	1.66107	1.7437	1.72835	3.45744	1.78072	0.143893	COG0642T	PAS-family sensor histidine kinase
CCNA_03925	-	667900	668223	-	107	668123	668723	0.203475	0.202588	0.196236	0.208071	0.392639	0.202592	0.00487195	-	hypothetical protein
CCNA_00624	-	669233	670396	-	387	670296	670896	0.177694	0.181334	0.178727	0.193755	0.234447	0.182877	0.00741138	COG1357S	hypothetical protein with pentapeptide repeats
CCNA_00625	-	670498	670875	+	125	669998	670598	0.180477	0.177357	0.173869	0.202159	0.210865	0.183465	0.0127514	COG0745TK	two-component receiver domain protein
CCNA_00626	-	670929	672842	-	637	672742	673342	0.180107	0.162502	0.186451	0.184709	0.256652	0.178442	0.0109586	COG0840NT	methyl-accepting chemotaxis protein
CCNA_00627	-	672921	673382	-	153	673282	673882	6.13942	5.78485	6.22036	6.21205	6.62972	6.08917	0.206112	-	hypothetical protein
CCNA_00628	cheY	673388	673771	-	127	673671	674271	19.5623	18.8588	20.9206	20.7787	16.9587	20.0301	0.990669	COG2204T	chemotaxis protein cheY
CCNA_00629	-	674363	676249	+	628	673863	674463	16.2802	15.7852	17.6985	17.5205	13.5838	16.8211	0.93535	COG0840NT	methyl-accepting chemotaxis protein
CCNA_00630	cheAII	676286	678580	+	764	675786	676386	0.190974	0.165498	0.171505	0.178506	0.312779	0.176621	0.010946	COG0643NT	chemotaxis histidine kinase protein cheAII
CCNA_00631	cheW	678577	679029	+	150	678077	678677	0.115783	0.0989368	0.114725	0.125445	0.203296	0.113722	0.010974	COG0835NT	chemotaxis protein cheW
CCNA_00632	-	679026	679394	+	122	678526	679126	0.124676	0.120266	0.117255	0.131712	0.1878	0.123477	0.00627909	COG2204T	chemotaxis receiver domain protein CheYII
CCNA_00633	cheBII	679391	680467	+	358	678891	679491	0.134083	0.132304	0.120814	0.14045	0.190736	0.131913	0.00818384	COG2201NT	receiver domain-glutamate methylesterase CheBII
CCNA_00634	-	680464	681294	+	276	679964	680564	0.217235	0.209579	0.22874	0.230024	0.311307	0.221395	0.00975231	COG1352NT	chemotaxis protein methyltransferase
CCNA_00635	-	682056	683531	+	491	681556	682156	8.15521	8.67899	9.5521	8.71829	11.4552	8.77615	0.57748	-	CHASE2 membrane receptor
CCNA_00636	-	683537	684388	+	283	683037	683637	5.23497	4.85102	5.39624	5.35383	6.25489	5.20902	0.248234	-	hypothetical protein
CCNA_00637	-	684440	687454	-	1004	687354	687954	0.118869	0.109627	0.108546	0.111985	0.169398	0.112257	0.00463619	COG4995S	tetratricopeptide repeat family protein
CCNA_00638	-	687421	690129	-	902	690029	690629	0.297664	0.269004	0.290053	0.293414	0.394112	0.287534	0.0127399	-	heme:hemopexin-binding protein
CCNA_00639	-	690126	691751	-	541	691651	692251	10.762	11.0837	12.7829	12.1066	13.8429	11.6838	0.930349	COG2831U	heme:hemopexin-binding protein
CCNA_00640	-	691897	692172	-	91	692072	692672	0.825813	0.850052	0.945316	0.927128	1.96633	0.887077	0.05808	-	hypothetical protein
CCNA_00641	-	692376	692672	-	98	692572	693172	0.533587	0.525714	0.542707	0.552493	0.857785	0.538625	0.0115621	-	hypothetical protein
CCNA_00642	-	692642	692899	-	85	692799	693399	0.53495	0.550477	0.551205	0.560364	0.946813	0.549249	0.0105411	-	hypothetical protein
CCNA_00643	-	693356	693502	+	48	692856	693456	0.511384	0.529124	0.532067	0.538423	0.976914	0.52775	0.01158	-	hypothetical protein
CCNA_00644	-	694013	695422	+	469	693513	694113	1.23611	1.09189	1.23907	1.24468	2.62282	1.20294	0.0741153	-	hypothetical protein
CCNA_00645	nrtA	695435	696727	+	430	694935	695535	0.273943	0.237753	0.255228	0.260987	0.414845	0.256978	0.0150175	COG0715P	nitrate binding protein nrtA
CCNA_00646	nrtB	696739	697629	+	296	696239	696839	0.203068	0.21551	0.206092	0.196333	0.327567	0.205251	0.0079633	COG0600P	nitrate transport permease protein nrtB
CCNA_00647	nrtD	697642	698427	+	261	697142	697742	0.283831	0.262454	0.273095	0.269099	0.46583	0.27212	0.00895634	COG1116P	nitrate transport ATP-binding protein nrtD
CCNA_00648	nasT	698432	699154	+	240	697932	698532	0.102696	0.0925337	0.101241	0.117623	0.198679	0.103523	0.0104159	COG3707T	nitrate response regulator NasT
CCNA_00649	-	699198	700292	+	364	698698	699298	0.0681856	0.0606236	0.0593784	0.0669633	0.0999884	0.0637878	0.00443018	COG0715P	ABC family transporter protein
CCNA_00650	narK	700527	701747	+	406	700027	700627	0.17701	0.157645	0.165232	0.169874	0.224156	0.16744	0.0081311	-	MFS superfamily nitrate/nitrite transporter NarK
CCNA_00651	nirB	701776	704244	+	822	701276	701876	0.0938977	0.0901695	0.0857484	0.0998708	0.130439	0.0924216	0.00597976	COG1251C	nitrite reductase (NAD(P)H) catalytic subunit
CCNA_00652	nasE	704241	704585	+	114	703741	704341	0.10043	0.0887326	0.0995344	0.101921	0.121828	0.0976544	0.00602878	COG2146PR	nitrite reductase (NAD(P)H) small subunit
CCNA_00653	nasC	704586	707264	+	892	704086	704686	0.0699227	0.0652773	0.0712921	0.0710304	0.112333	0.0693806	0.00279917	COG3383R	assimilatory nitrate reductase catalytic subunit
CCNA_00654	-	707254	708039	+	261	706754	707354	0.0839889	0.0870614	0.088173	0.0938681	0.11597	0.0882728	0.00412863	COG0007H	uroporphyrin-III C-methyltransferase
CCNA_00655	-	708328	710310	-	660	710210	710810	0.316373	0.285268	0.26947	0.285894	0.417455	0.289251	0.0196131	-	hypothetical protein
CCNA_00656	-	710696	712531	+	611	710196	710796	0.317509	0.284517	0.268765	0.286404	0.411621	0.289299	0.0204017	-	type I restriction-modification system methylation subunit
CCNA_00657	-	712528	713880	+	450	712028	712628	0.293093	0.266235	0.270548	0.284286	0.422183	0.27854	0.0123839	COG0732V	type I restriction-modification system specificity subunit
CCNA_00658	-	713877	714920	+	347	713377	713977	5.60587	5.03889	5.41611	5.50149	7.77752	5.39059	0.246972	COG4127S	5-methylcytosine-specific restriction enzyme MRR
CCNA_00659	-	714931	717825	+	964	714431	715031	0.129398	0.106763	0.113924	0.127216	0.168173	0.119325	0.0108123	COG0610V	type I restriction-modification system restriction subunit
CCNA_00660	-	717822	718802	-	326	718702	719302	0.0359835	0.0368864	0.0430673	0.0432758	0.0728404	0.0398033	0.00390772	COG2801L	transposase
CCNA_00661	-	718799	719233	-	144	719133	719733	0.222901	0.215072	0.234317	0.25031	0.438562	0.23065	0.0153047	-	transposase, HTH-Tnp1 superfamily
CCNA_00662	-	719217	719564	-	115	719464	720064	0.257814	0.253021	0.251839	0.265373	0.434885	0.257012	0.00614378	-	hypothetical protein
CCNA_00663	bapE	719608	719943	-	111	719843	720443	0.239384	0.230565	0.232794	0.239158	0.310184	0.235475	0.00447733	-	bacterial apoptosis endonuclease BapE
CCNA_00664	-	720528	721781	+	417	720028	720628	0.21567	0.206495	0.215932	0.223969	0.255419	0.215516	0.00714204	-	C4-dicarboxylate transport protein
CCNA_00665	-	721949	723094	+	381	721449	722049	0.116334	0.117983	0.109976	0.119913	0.145315	0.116052	0.00430622	COG3920T	GAF-family sensor histidine kinase
CCNA_00666	-	723091	723444	+	117	722591	723191	0.0646333	0.0591053	0.0613002	0.070206	0.0825344	0.0638112	0.00483117	COG0784T	response regulator receiver domain protein
CCNA_00667	-	723506	724690	-	394	724590	725190	0.0370792	0.0414858	0.0420235	0.0459711	0.0683595	0.0416399	0.00363916	COG4421G	lipopolysaccharide biosynthesis protein
CCNA_00668	-	724701	725753	-	350	725653	726253	0.0354204	0.0392744	0.0409828	0.043826	0.0532056	0.0398759	0.00351386	COG4421G	capsular polysaccharide biosynthesis protein
CCNA_00669	-	725750	728206	-	818	728106	728706	0.095001	0.0872414	0.0879766	0.0952721	0.132946	0.0913728	0.00435778	COG3754M	glycosyltransferase family 99 protein WbsX
CCNA_00670	-	728203	728955	-	250	728855	729455	0.213988	0.199511	0.199632	0.207511	0.330217	0.205161	0.00697475	COG1134GM	ABC-type polysaccharide/polyol phosphate transport system, ATPase component
CCNA_00671	-	728965	729756	-	263	729656	730256	0.160442	0.164455	0.155135	0.154017	0.155486	0.158512	0.00485306	COG1682GM	ABC-type polysaccharide/polyol phosphate export system, permease component
CCNA_00672	-	729890	730693	-	267	730593	731193	0.19738	0.175882	0.171336	0.18658	0.247579	0.182794	0.0116353	-	hypothetical protein
CCNA_00673	-	730781	731788	+	335	730281	730881	0.195599	0.170607	0.17268	0.183538	0.277298	0.180606	0.0114918	COG2207K	AraC-family transcriptional regulator
CCNA_00674	-	731887	733134	-	415	733034	733634	0.514394	0.414729	0.425511	0.410918	0.580709	0.441388	0.0490615	COG2081R	NAD(FAD)-utilizing dehydrogenase
CCNA_00675	-	733100	733495	-	131	733395	733995	0.452408	0.41106	0.43936	0.415974	0.558958	0.429701	0.0195347	COG3742S	VapC-like PIN domain ribonuclease
CCNA_00676	-	733495	733734	-	79	733634	734234	0.304206	0.289269	0.323305	0.305424	0.399006	0.305551	0.0139299	COG4423S	PSK-family transcription factor
CCNA_00677	-	733882	734571	-	229	734471	735071	0.20331	0.198957	0.223038	0.204026	0.268376	0.207333	0.0107071	COG0081J	LSU ribosomal protein L1P
CCNA_00678	-	734576	735007	-	143	734907	735507	0.0717475	0.0800978	0.082521	0.0826901	0.0708666	0.0792641	0.00514907	COG0080J	LSU ribosomal protein L11P
CCNA_00679	-	735544	736479	+	311	735044	735644	0.0372014	0.045348	0.0471104	0.0470197	0.0328068	0.0441699	0.0047158	COG3547L	transposase, IS116/IS110/IS902 family
CCNA_00680	-	736612	737247	-	211	737147	737747	0.142329	0.125344	0.144089	0.140813	0.162132	0.138144	0.00863766	COG3917Q	2-hydroxychromene-2-carboxylate isomerase
CCNA_00681	-	737244	737981	-	245	737881	738481	0.1088	0.112898	0.107877	0.113549	0.117514	0.110781	0.00285771	COG1028IQR	short chain dehydrogenase
CCNA_00682	-	738076	738534	+	152	737576	738176	0.128585	0.12584	0.124438	0.128352	0.119941	0.126804	0.00200816	-	MarR-family transcriptional regulator
CCNA_00683	-	738931	740460	-	509	740360	740960	0.0588495	0.0550494	0.0602212	0.0610938	0.0763025	0.0588035	0.00266775	COG3046R	Deoxyribodipyrimidine photo-lyase-related protein
CCNA_00684	chrR	740473	741111	-	212	741011	741611	0.138794	0.127345	0.136595	0.145717	0.189861	0.137113	0.00758364	COG3806T	anti-sigma factor, ChrR-family
CCNA_00685	-	741108	741725	-	205	741625	742225	0.199735	0.199236	0.204012	0.193829	0.257703	0.199203	0.00417498	COG1595K	RNA polymerase sigma factor
CCNA_00686	-	741897	743330	+	477	741397	741997	0.208191	0.205248	0.218835	0.211507	0.304231	0.210945	0.00584844	-	peptidase family S41 protein
CCNA_00687	-	743356	743727	-	123	743627	744227	0.160323	0.16134	0.153673	0.165012	0.24629	0.160087	0.00472678	-	hypothetical protein
CCNA_00688	-	743786	745096	-	436	744996	745596	7.07171	6.13749	6.68377	6.95961	10.1173	6.71314	0.416954	-	hypothetical protein
CCNA_00689	-	745305	747635	+	776	744805	745405	6.87182	5.93499	6.45824	6.73745	9.50619	6.50063	0.414574	COG0642T	PAS-family hybrid histidine kinase/receiver protein
CCNA_00690	-	747704	748207	-	167	748107	748707	1.00512	0.929749	0.969497	0.941687	1.10081	0.961513	0.0335021	-	CarD-family transcriptional regulator
CCNA_00691	-	748560	748901	-	113	748801	749401	0.687195	0.702846	0.804391	0.768472	0.863714	0.740726	0.0551468	COG1146C	ferredoxin
CCNA_00692	-	749166	751250	+	694	748666	749266	0.786711	0.792547	0.89673	0.858855	1.10346	0.833711	0.0532514	COG5001T	PAS-family GGDEF/EAL protein
CCNA_00693	-	751485	751778	-	97	751678	752278	0.0452318	0.0395088	0.0463746	0.0470373	0.0505075	0.0445381	0.00343482	COG1188J	heat shock protein 15
CCNA_00694	-	751775	754342	-	855	754242	754842	0.0703827	0.0619926	0.0624877	0.0781257	0.0601777	0.0682472	0.00762533	COG0513LKJ	ATP-dependent DNA helicase
CCNA_00695	-	754514	756148	-	544	756048	756648	0.0911566	0.0785794	0.0784189	0.0915242	0.105345	0.0849198	0.00741571	COG1574R	metal-dependent hydrolase
CCNA_00696	-	756229	756804	+	191	755729	756329	0.098309	0.0845239	0.0854324	0.0951243	0.106332	0.0908474	0.00691077	COG0350L	O6-methylguanine-DNA methyltransferase
CCNA_00698	-	757318	757815	-	165	757715	758315	0.117268	0.153759	0.121997	0.132765	0.115803	0.131447	0.0162265	-	hypothetical protein
CCNA_00699	-	758081	758380	+	99	757581	758181	0.126701	0.155606	0.130805	0.14359	0.131609	0.139176	0.0131041	COG0227J	LSU ribosomal protein L28P
CCNA_00700	-	759099	761024	-	641	760924	761524	8.52833	8.13647	8.76799	8.79141	6.93977	8.55605	0.303935	-	TonB-dependent receptor
CCNA_00701	cspB	761611	761820	+	69	761111	761711	10.4534	9.9774	10.7071	10.7812	9.39582	10.4798	0.363135	COG1278K	cold shock protein CspB
CCNA_03888	-	761965	762324	+	119	761465	762065	4.83679	4.53663	4.78263	4.88963	4.34365	4.76142	0.156096	-	hypothetical protein
CCNA_00703	-	762427	762633	+	68	761927	762527	0.191915	0.178654	0.191061	0.193108	0.319839	0.188684	0.00673944	-	hypothetical protein
CCNA_00704	-	762676	762873	+	65	762176	762776	0.180078	0.17542	0.165925	0.177514	0.266538	0.174734	0.00617415	-	hypothetical protein
CCNA_00705	-	763025	763315	-	96	763215	763815	0.233275	0.186297	0.189604	0.201573	0.164058	0.202687	0.0214219	-	hypothetical protein
CCNA_00706	-	763590	764003	-	137	763903	764503	0.105763	0.0969224	0.0957371	0.106604	0.111378	0.101257	0.00571986	-	hypothetical protein
CCNA_00707	-	764103	765185	-	360	765085	765685	0.0657996	0.0733992	0.0751244	0.0763487	0.0933029	0.072668	0.00473607	COG4246	hypothetical protein
CCNA_00708	-	765182	767110	-	642	767010	767610	0.103398	0.0975746	0.102323	0.117137	0.117793	0.105108	0.00840874	COG4547H	cobaltochelatase cobT subunit
CCNA_00709	-	767218	767400	+	60	766718	767318	0.0680807	0.0621318	0.0637343	0.0774119	0.0808152	0.0678397	0.00685856	-	hypothetical protein
CCNA_00710	-	767521	768690	-	389	768590	769190	0.250186	0.259333	0.262696	0.254654	0.445184	0.256717	0.00546219	-	alpha/beta hydrolase family protein
CCNA_00711	-	768833	769933	+	366	768333	768933	0.0839336	0.0742314	0.0851291	0.0914106	0.135931	0.0836762	0.00709935	-	hypothetical protein
CCNA_00712	-	769938	770252	-	104	770152	770752	0.791351	0.767682	0.81005	0.858062	1.78811	0.806786	0.0383284	-	hypothetical protein
CCNA_03926	-	770292	770423	-	43	770323	770923	5.71113	5.32982	5.62533	6.02167	6.56518	5.67199	0.284643	-	hypothetical protein
CCNA_00714	-	770440	770709	-	89	770609	771209	10.0451	9.36893	9.94522	10.644	11.4819	10.0008	0.522188	-	hypothetical protein
CCNA_03927	-	770798	771094	-	98	770994	771594	2.08105	1.97339	2.13295	2.21423	3.47589	2.1004	0.10087	-	hypothetical protein
CCNA_03928	-	771136	771327	-	63	771227	771827	0.536195	0.504409	0.50356	0.529593	0.661103	0.518439	0.0169107	-	hypothetical protein
CCNA_00716	-	771391	771567	-	58	771467	772067	2.18121	1.94313	1.90484	1.91539	2.36007	1.98614	0.131043	-	hypothetical protein
CCNA_03929	-	771721	771834	-	37	771734	772334	6.38413	5.64843	5.54617	5.54792	5.86545	5.78166	0.404478	-	hypothetical protein
CCNA_00718	-	771887	772783	-	298	772683	773283	2.41483	2.2178	2.21345	2.31879	2.92147	2.29122	0.095706	-	abortive infection protein
CCNA_03930	-	772790	772894	-	34	772794	773394	5.12132	4.61335	4.4581	4.61912	4.77634	4.70297	0.288699	-	hypothetical protein
CCNA_03931	-	773437	773730	-	97	773630	774230	7.8062	7.06499	6.68789	6.93844	9.88825	7.12438	0.480801	-	hypothetical protein
CCNA_03932	-	773733	773987	-	84	773887	774487	3.00704	2.66191	2.64499	2.796	4.33832	2.77749	0.167282	-	hypothetical protein
CCNA_03933	-	774018	774278	-	86	774178	774778	0.963288	0.860488	0.888031	0.939107	1.4585	0.912728	0.0468727	-	hypothetical protein
CCNA_00719	hlyD	774394	775635	+	413	773894	774494	2.95583	2.61139	2.60063	2.74794	4.26354	2.72895	0.165449	-	type I secretion adaptor protein hlyD
CCNA_00720	-	775596	777776	+	726	775096	775696	0.104345	0.103234	0.0994705	0.112385	0.149366	0.104859	0.00543401	COG2274V	type I protein secretion ATP-binding protein/type I protein secretion transmembrane subunit/type I secretion processing peptidase
CCNA_00721	-	777942	779585	-	547	779485	780085	0.445218	0.488196	0.47026	0.449062	0.494968	0.463184	0.0199823	COG0459O	chaperonin GroEL
CCNA_00722	-	779643	779933	-	96	779833	780433	0.183046	0.213499	0.189034	0.188618	0.24048	0.193549	0.0135771	COG0234O	chaperonin GroES
CCNA_00723	-	780108	780302	+	64	779608	780208	0.325468	0.344227	0.346732	0.32836	0.387474	0.336197	0.0108319	-	glyoxalase family protein
CCNA_00724	-	780321	780749	+	142	779821	780421	0.187921	0.21835	0.195642	0.193805	0.251153	0.19893	0.013359	-	hypothetical protein
CCNA_00725	-	780950	781612	-	220	781512	782112	0.0877169	0.0851252	0.0771515	0.0900086	0.114235	0.0850005	0.00560005	COG0350L	O6-methylguanine-DNA methyltransferase
CCNA_00726	-	781663	782970	-	435	782870	783470	0.127068	0.132158	0.113384	0.131924	0.15551	0.126134	0.00881755	COG1960I	acyl-CoA dehydrogenase
CCNA_00727	-	783127	783723	+	198	782627	783227	0.208581	0.202554	0.175653	0.19573	0.243815	0.19563	0.0143149	-	ribosomal-protein-alanine acetyltransferase
CCNA_00728	-	783796	784959	+	387	783296	783896	0.126472	0.129101	0.120896	0.121769	0.145959	0.124559	0.0038942	-	hypothetical protein
CCNA_00729	-	785054	786358	+	434	784554	785154	0.0788885	0.0869119	0.0694709	0.0834058	0.0894985	0.0796693	0.00755059	-	hypothetical protein
CCNA_00730	-	786434	787201	+	255	785934	786534	0.0814177	0.0700159	0.0772792	0.0741918	0.115819	0.0757262	0.0048224	COG0789K	SkaA-family transcriptional regulator
CCNA_00731	mutL	787361	789274	-	637	789174	789774	0.0954649	0.0932844	0.0794771	0.0987194	0.0882887	0.0917364	0.00847249	COG0323L	DNA mismatch repair protein mutL
CCNA_00732	-	789387	790439	+	350	788887	789487	0.0674488	0.065634	0.0554295	0.0723355	0.0681128	0.065212	0.0071092	COG3735S	GumN superfamily protein
CCNA_00733	-	790499	791437	+	312	789999	790599	0.0619036	0.0551513	0.0549299	0.0653048	0.0714396	0.0593224	0.00513626	-	GumN superfamily protein
CCNA_00734	-	791491	792399	+	302	790991	791591	0.0774893	0.0729746	0.0697263	0.0762067	0.0864661	0.0740992	0.00347955	-	GumN superfamily protein
CCNA_00735	bamF	792461	793030	-	189	792930	793530	0.324197	0.332192	0.294225	0.322799	0.373649	0.318353	0.0166092	-	beta-barrel assembly machine (BAM) protein BamF
CCNA_00736	-	793143	793649	-	168	793549	794149	0.0615753	0.0615374	0.0594055	0.0723404	0.0774327	0.0637147	0.00583919	-	lipoprotein signal peptidase
CCNA_00737	ileS	793796	796705	-	969	796605	797205	0.0741374	0.0695302	0.0665084	0.0733302	0.0792633	0.0708766	0.00353774	COG0060J	isoleucyl-tRNA synthetase
CCNA_03934	-	796784	796828	-	14	796728	797328	0.066712	0.0638473	0.0615093	0.0667734	0.0766209	0.0647105	0.00253342	-	hypothetical protein
CCNA_00738	-	797019	798110	-	363	798010	798610	2.2417	2.22675	2.25702	2.19123	2.32148	2.22917	0.0281524	COG0265O	DegQ-family trypsin-like serine prototease
CCNA_00740	-	798513	799454	-	313	799354	799954	0.176356	0.148711	0.156156	0.172914	0.18702	0.163534	0.0132481	COG0196H	riboflavin kinase/FMN adenylyltransferase
CCNA_00741	-	799454	799879	-	141	799779	800379	0.190508	0.158331	0.162105	0.181336	0.216468	0.17307	0.0153827	-	3-hydroxybutyryl-CoA dehydratase
CCNA_00742	-	799937	800797	-	286	800697	801297	0.0766895	0.0796358	0.07779	0.0905177	0.0980703	0.0811583	0.00635695	-	HAD superfamily sugar phosphatase
CCNA_00743	-	800944	801510	+	188	800444	801044	0.0794611	0.0783484	0.0762529	0.0865613	0.0993915	0.080156	0.0044726	COG4094S	NnrU family membrane protein
CCNA_00744	-	801752	802036	+	94	801252	801852	0.230922	0.235874	0.261837	0.257972	0.124621	0.246651	0.015517	-	GIY-YIG endonuclease domain protein
CCNA_00745	-	802070	802774	-	234	802674	803274	0.0542607	0.0455348	0.0477361	0.0526219	0.0631862	0.0500384	0.00408595	COG3826S	hypothetical protein
CCNA_03935	-	802082	802519	+	145	801582	802182	0.327604	0.308917	0.343195	0.334924	0.225191	0.32866	0.0146221	-	hypothetical protein
CCNA_00746	-	802771	803496	-	241	803396	803996	0.104581	0.0911342	0.089311	0.0988104	0.125529	0.0959593	0.00706994	COG0350L	ADA regulatory protein/O6-methylguanine-DNA
CCNA_00747	tipF	803595	804953	-	452	804853	805453	0.486225	0.475804	0.525901	0.509229	0.467549	0.49929	0.0225774	COG2200T	cyclic-di-GMP phosphodiesterase, flagellum assembly factor TipF
CCNA_00748	-	805164	805484	+	106	804664	805264	0.596575	0.591368	0.650617	0.624675	0.642312	0.615809	0.0274315	-	ferrous iron transport protein A
CCNA_00749	-	805489	807384	+	631	804989	805589	0.217596	0.217949	0.233357	0.232073	0.240018	0.225244	0.00864429	COG0370P	ferrous iron transport protein B
CCNA_00750	-	807593	808621	-	342	808521	809121	0.0800777	0.0912667	0.0744141	0.0788962	0.0613238	0.0811637	0.0071635	-	FeaR-family transcriptional regulator
CCNA_00751	-	808992	810233	-	413	810133	810733	0.147899	0.155494	0.141369	0.146005	0.14966	0.147692	0.00588044	-	hypothetical protein
CCNA_00752	-	810384	811262	-	292	811162	811762	0.0912062	0.100428	0.0922463	0.0888984	0.0877634	0.0931947	0.00502103	COG1250I	3-hydroxybutyryl-CoA dehydrogenase
CCNA_00753	-	811400	812437	-	345	812337	812937	0.0576336	0.0601855	0.0582946	0.0598778	0.0411398	0.0589979	0.00123025	-	lysine 2,3-aminomutase
CCNA_00754	-	812595	813296	-	233	813196	813796	0.0550146	0.0452223	0.0488725	0.0563032	0.0597558	0.0513532	0.00521698	-	Nodulin-21 / CCC1-related protein
CCNA_00755	terB	813444	813884	-	146	813784	814384	0.0737365	0.0756615	0.069656	0.0761979	0.0617695	0.073813	0.00296598	COG3793P	tellurium resistance protein terB
CCNA_00756	-	813842	814120	-	92	814020	814620	0.075779	0.0744047	0.0733	0.0762586	0.0618252	0.0749356	0.00134395	-	hypothetical protein
CCNA_00757	-	814256	815314	-	352	815214	815814	0.107643	0.12104	0.105376	0.11527	0.164329	0.112332	0.00718393	COG2269J	lysyl-tRNA synthetase
CCNA_00758	-	815435	816001	+	188	814935	815535	0.0881158	0.106406	0.0967826	0.0995633	0.116981	0.0977171	0.00757124	COG0231J	translation elongation factor P EF-P
CCNA_00759	-	816201	818675	-	824	818575	819175	0.111215	0.0969224	0.105745	0.113357	0.141176	0.10681	0.00732958	COG1629P	TonB-dependent receptor
CCNA_00760	-	818810	820510	-	566	820410	821010	0.292426	0.249074	0.245434	0.258501	0.29398	0.261359	0.0214312	COG0642T	two component sensor histidine kinase
CCNA_00761	-	820655	820864	-	69	820764	821364	0.222939	0.190662	0.179034	0.19689	0.225238	0.197381	0.0185761	-	hypothetical protein
CCNA_00762	-	820861	821205	-	114	821105	821705	0.0932487	0.0842488	0.0773782	0.0839511	0.110208	0.0847067	0.00651801	-	hypothetical protein
CCNA_00763	-	821210	822151	-	313	822051	822651	0.130983	0.122508	0.117992	0.126187	0.177286	0.124417	0.00551254	COG2025C	electron transfer flavoprotein alpha subunit
CCNA_00764	-	822151	822897	-	248	822797	823397	0.215523	0.219763	0.204943	0.216161	0.235251	0.214098	0.00638231	COG2086C	electron transfer flavoprotein beta subunit
CCNA_00765	-	823153	823443	+	96	822653	823253	0.248033	0.254316	0.238704	0.248736	0.291226	0.247447	0.00647088	-	hypothetical protein
CCNA_00766	-	823602	824180	-	192	824080	824680	0.192235	0.198043	0.190036	0.192103	0.230372	0.193104	0.00344316	COG2096S	cobalamin adenosyltransferase family protein
CCNA_00767	-	824218	824421	-	67	824321	824921	0.243346	0.263378	0.247569	0.259217	0.308768	0.253378	0.00946	-	hypothetical protein
CCNA_03936	-	824706	824840	+	44	824206	824806	0.222042	0.241496	0.229309	0.233352	0.280776	0.23155	0.00811568	-	hypothetical protein
CCNA_00768	-	824776	825000	+	74	824276	824876	0.231527	0.254985	0.238411	0.247017	0.305839	0.242985	0.0102056	-	hypothetical protein
CCNA_00769	-	824997	825644	+	215	824497	825097	0.251035	0.269931	0.259943	0.272075	0.335749	0.263246	0.00970662	COG1309K	TetR family transcriptional regulator
CCNA_00770	-	825728	826336	+	202	825228	825828	0.505942	0.413604	0.393826	0.406559	0.723923	0.429983	0.0512964	COG1309K	TetR family transcriptional regulator
CCNA_00772	-	827021	827239	-	72	827139	827739	0.0540259	0.0555555	0.0472524	0.0615373	0.0517093	0.0545928	0.00586957	-	hypothetical protein
CCNA_00773	-	827458	828936	+	492	826958	827558	0.0519338	0.050929	0.0418607	0.0558744	0.045963	0.0501495	0.00592371	-	carboxypeptidase S
CCNA_03937	-	829105	829290	+	61	828605	829205	0.1655	0.155128	0.159843	0.167255	0.149605	0.161932	0.00552964	-	hypothetical protein
CCNA_00774	-	829317	830426	+	369	828817	829417	0.190941	0.177258	0.195032	0.199495	0.175288	0.190682	0.00960658	COG4638PR	ring hydroxylating diooxygenase
CCNA_00775	-	830436	831593	-	385	831493	832093	0.087295	0.0949692	0.0853765	0.0949696	0.0953403	0.0906526	0.00504579	COG0436E	aspartate aminotransferase
CCNA_00776	-	831686	835249	-	1187	835149	835749	0.228379	0.224199	0.204271	0.206592	0.304637	0.21586	0.0121995	-	OAR protein precursor
CCNA_00777	-	835363	837786	-	807	837686	838286	0.759317	0.729624	0.715875	0.597108	0.433556	0.700481	0.07126	-	PAS family GGDEF/EAL protein
CCNA_00778	-	837946	839778	-	610	839678	840278	0.324804	0.37735	0.314253	0.358011	0.328116	0.343605	0.0292188	COG1217T	GTP-binding protein TypA/BipA
CCNA_00779	-	840345	840746	+	133	839845	840445	0.259993	0.293543	0.257161	0.284155	0.222373	0.273713	0.0179299	-	TonB superfamily protein
CCNA_00780	-	840760	841686	-	308	841586	842186	0.0786881	0.0845545	0.0760374	0.0867317	0.0739705	0.0815029	0.00498153	COG3741E	N-formylglutamate deformylase
CCNA_00781	cpdR	841838	842194	+	118	841338	841938	0.0642382	0.0687727	0.0683807	0.0717147	0.0687654	0.0682766	0.00307608	COG2204T	two-component receiver protein CpdR
CCNA_00782	-	842489	844108	-	539	844008	844608	0.192438	0.240273	0.195951	0.222465	0.201489	0.212782	0.0227059	-	aminobenzoyl-glutamate transport protein
CCNA_00783	sapA	844450	846426	-	658	846326	846926	0.31781	0.298335	0.296292	0.305954	0.373896	0.304598	0.00974016	COG2931Q	secreted protease precursor sapA
CCNA_00784	-	846681	847904	+	407	846181	846781	0.320639	0.307076	0.298174	0.314479	0.386781	0.310092	0.00968909	COG2885M	peptidoglycan-associated outer membrane lipoprotein
CCNA_00785	-	848157	849932	-	591	849832	850432	0.0694245	0.0699174	0.0629474	0.0724765	0.0353616	0.0686914	0.0040563	-	tRNA methyltransferase/FAD-dependent oxidoreductase MnmC
CCNA_03938	-	850116	850442	-	108	850342	850942	0.0822557	0.0854886	0.0944395	0.0896033	0.101373	0.0879468	0.00527035	-	hypothetical protein
CCNA_00787	motA	850554	851420	-	288	851320	851920	0.335826	0.436034	0.428088	0.399557	0.611821	0.399876	0.0454819	COG1291N	chemotaxis motA protein
CCNA_00788	-	851554	852870	+	438	851054	851654	0.434889	0.528921	0.520712	0.488152	0.858151	0.493169	0.0426558	-	transporter, major facilitator superfamily
CCNA_00789	fixK	852873	853523	-	216	853423	854023	0.096572	0.0922178	0.0815745	0.0846678	0.0795577	0.088758	0.00686443	COG0664T	hypoxia transcriptional regulator FixK
CCNA_00790	fixT	853699	854076	+	125	853199	853799	0.122164	0.107752	0.102787	0.103116	0.109714	0.108955	0.00909304	-	hypoxia negative feedback regulator FixT
CCNA_03939	-	854395	854685	+	96	853895	854495	0.0720129	0.0637895	0.0647287	0.0694697	0.0625096	0.0675002	0.00390272	-	hypothetical protein
CCNA_00792	-	855026	856210	-	394	856110	856710	0.154389	0.161208	0.159787	0.166213	0.194947	0.160399	0.00486339	-	glycosyltransferase
CCNA_00793	-	856299	857666	+	455	855799	856399	0.136367	0.144621	0.141361	0.154281	0.166199	0.144158	0.00755451	COG0438M	phosphatidylglycerol glycosyltransferase
CCNA_00794	-	857776	858969	+	397	857276	857876	0.0559882	0.0539454	0.053752	0.0573293	0.0518685	0.0552537	0.00171409	COG0795R	conserved membrane spanning protein
CCNA_00795	fixJ	858980	859588	-	202	859488	860088	0.0679642	0.0752913	0.0796926	0.079561	0.0677466	0.0756273	0.00550262	COG4566T	two-component response regulator FixJ
CCNA_00796	fixL	859581	861068	-	495	860968	861568	0.146866	0.135575	0.150258	0.141835	0.0704208	0.143634	0.00639039	-	oxygen sensory histidine kinase FixL
CCNA_03940	-	861178	861285	+	35	860678	861278	0.112385	0.10462	0.114109	0.110534	0.0540572	0.110412	0.00412812	-	hypothetical protein
CCNA_00798	cydC	861294	862892	-	532	862792	863392	0.0850846	0.085261	0.093062	0.0976659	0.0602573	0.0902684	0.00617719	COG4987CO	ABC transporter, ATP-binding protein cydC
CCNA_00799	cydD	863065	864705	-	546	864605	865205	0.556829	0.50053	0.500843	0.507186	0.335558	0.516347	0.0271618	COG4988CO	ABC transporter, ATP-binding protein cydD
CCNA_00800	cydA	864829	866391	+	520	864329	864929	0.259199	0.235375	0.241012	0.25228	0.15313	0.246967	0.0107657	COG1271C	cytochrome bd-type quinol oxidase, subunit 1 cydA
CCNA_00801	cydB	866406	867557	+	383	865906	866506	0.0795108	0.0812629	0.0790797	0.0856204	0.0621276	0.0813685	0.00298775	COG1294C	cytochrome bd-type quinol oxidase, subunit 2 cydB
CCNA_00802	ybgT	867576	867695	+	39	867076	867676	0.108716	0.133758	0.117268	0.123071	0.103841	0.120703	0.0105123	-	cyd operon protein YbgT
CCNA_00803	-	867854	868309	+	151	867354	867954	0.270864	0.343058	0.294429	0.293148	0.232489	0.300375	0.0304431	-	chemotaxis protein cheW
CCNA_00804	-	868374	868859	-	161	868759	869359	0.188597	0.180886	0.176597	0.189495	0.143914	0.183894	0.00621257	-	ASC-1 homology domain protein
CCNA_00805	yihA	869089	869778	-	229	869678	870278	1.41797	1.32275	1.354	1.33999	2.01884	1.35868	0.0415451	-	GTP-binding protein YihA
CCNA_00806	yidC	869778	871625	-	615	871525	872125	0.453445	0.430188	0.423895	0.433935	0.739029	0.435365	0.0127449	COG0706U	inner membrane protein translocase component yidC
CCNA_00807	-	871633	872082	-	149	871982	872582	0.185215	0.211043	0.167845	0.196616	0.111975	0.19018	0.0182593	COG0594J	ribonuclease P protein component
CCNA_00808	-	872176	872310	-	44	872210	872810	0.131872	0.168943	0.12955	0.16091	0.0885832	0.147819	0.0200469	-	LSU ribosomal protein L34P
CCNA_00809	-	872590	873585	-	331	873485	874085	0.0490476	0.038167	0.0452269	0.0537821	0.0544393	0.0465559	0.00659713	COG0604CR	quinone oxidoreductase
CCNA_00810	-	873744	874886	-	380	874786	875386	0.133277	0.111892	0.111209	0.116556	0.140308	0.118234	0.0103067	COG0657I	acetyl esterase
CCNA_00811	-	874918	875553	-	211	875453	876053	0.150289	0.135453	0.129473	0.148652	0.138979	0.140967	0.01014	-	TetR-family transcriptional regulator
CCNA_00812	-	875775	876026	-	83	875926	876526	0.112524	0.0995074	0.0994226	0.111447	0.121525	0.105725	0.00724225	-	hypothetical protein
CCNA_00813	-	876155	877531	-	458	877431	878031	0.115365	0.107164	0.100723	0.108077	0.176967	0.107832	0.00599377	COG2072P	flavin-binding monooxygenase-related protein
CCNA_00814	-	877757	878080	-	107	877980	878580	0.1209	0.130972	0.110626	0.11857	0.107446	0.120267	0.00838325	-	hypothetical protein
CCNA_00815	-	878273	879724	-	483	879624	880224	0.0886388	0.0818268	0.0823023	0.0888249	0.0776078	0.0853982	0.00385502	COG3670Q	lignostilbene-alpha,beta-dioxygenase
CCNA_00816	-	879721	879912	-	63	879812	880412	0.0850197	0.0760861	0.0763423	0.0824835	0.0919339	0.0799829	0.00447441	-	hypothetical protein
CCNA_00817	-	879956	881284	-	442	881184	881784	0.0747253	0.0599001	0.0732234	0.0721945	0.0888856	0.0700108	0.00682012	COG2133G	L-sorbosone dehydrogenase
CCNA_00818	-	881445	882167	-	240	882067	882667	0.0530734	0.0478719	0.0551853	0.0576025	0.0694419	0.0534332	0.0041437	COG0625O	glutathione S-transferase
CCNA_00820	-	882223	883395	-	390	883295	883895	0.0657232	0.0625157	0.059131	0.0744718	0.0809505	0.0654604	0.00658298	COG0183I	3-ketoacyl-CoA thiolase
CCNA_00821	-	883440	883889	-	149	883789	884389	0.0802018	0.0746153	0.0676177	0.0735436	0.103013	0.0739946	0.00515694	-	hypothetical protein
CCNA_00822	-	883961	884305	-	114	884205	884805	0.277774	0.239006	0.235408	0.228987	0.389877	0.245294	0.0220465	-	hypothetical protein
CCNA_00823	-	884441	885244	-	267	885144	885744	0.0956653	0.0856483	0.0788068	0.0976248	0.11952	0.0894363	0.00881642	-	LuxR-like DNA-binding protein
CCNA_03941	-	884548	884910	-	120	884810	885410	0.10269	0.0941404	0.0916781	0.10558	0.127463	0.098522	0.00666381	-	hypothetical protein
CCNA_00824	-	885326	886054	-	242	885954	886554	0.0765769	0.075169	0.0728308	0.0748693	0.112755	0.0748615	0.001545	COG2186K	GntR-family transcriptional regulator
CCNA_00825	-	886217	886825	-	202	886725	887325	0.0444091	0.0429634	0.038903	0.0444879	0.0669667	0.0426908	0.00262068	COG0800G	2-dehydro-3-deoxy-6-phosphogalactonate aldolase
CCNA_00826	-	886822	887742	-	306	887642	888242	0.236942	0.236812	0.209905	0.229016	0.295779	0.228169	0.0127273	COG3734G	2-dehydro-3-deoxygalactonokinase
CCNA_00827	-	888079	891006	+	975	887579	888179	0.239223	0.234641	0.207991	0.224492	0.301183	0.226587	0.0138412	COG1629P	TonB-dependent receptor
CCNA_00828	-	891133	892647	+	504	890633	891233	0.742374	0.616753	0.598421	0.607805	1.10139	0.641338	0.0677718	-	tryptophan halogenase
CCNA_00830	-	892954	894603	+	549	892454	893054	0.0888087	0.0881551	0.0866646	0.104788	0.173394	0.092104	0.00850322	COG1874G	beta-galactosidase
CCNA_00831	-	894504	897455	+	983	894004	894604	0.125235	0.096277	0.106873	0.110998	0.202579	0.109846	0.0119876	COG1501G	alpha-glucosidase
CCNA_00832	-	897582	898481	-	299	898381	898981	0.168537	0.170362	0.170707	0.176972	0.299814	0.171645	0.00367718	COG0583K	LysR-family transcriptional regulator
CCNA_00833	-	898620	899219	+	199	898120	898720	0.180192	0.17203	0.178542	0.17938	0.265551	0.177536	0.00373196	COG0655R	NAD(P)H:quinone oxidoreductase
CCNA_03942	-	899356	899490	-	44	899390	899990	6.28407	7.86393	8.52496	7.63938	5.35039	7.57808	0.941012	-	hypothetical protein
CCNA_00834	fljM	899662	900483	+	273	899162	899762	6.60374	8.37221	9.10222	8.12658	6.51811	8.05119	1.05016	COG1344N	flagellin FljM
CCNA_00835	fljN	901034	901855	+	273	900534	901134	8.63021	9.22183	9.4123	9.16112	8.27571	9.10637	0.334986	COG1344N	flagellin FljN
CCNA_00836	fljO	902191	903012	+	273	901691	902291	15.1798	14.4757	15.352	15.2071	12.2281	15.0537	0.392637	COG1344N	flagellin FljO
CCNA_00837	-	903123	904739	-	538	904639	905239	0.100995	0.0834437	0.0865784	0.0922145	0.127885	0.0908078	0.00770001	COG3669G	alpha-L-fucosidase
CCNA_00838	-	904900	906873	-	657	906773	907373	0.234793	0.228221	0.210808	0.236659	0.286658	0.22762	0.0117778	-	alpha-glucosidase
CCNA_00839	-	907095	909575	+	826	906595	907195	0.239865	0.231356	0.214468	0.240066	0.289006	0.231439	0.0120199	COG1472G	glucan 1,4-beta-glucosidase
CCNA_00840	-	909868	911793	+	641	909368	909968	0.050065	0.044441	0.0495014	0.0614482	0.0425008	0.0513639	0.00718275	-	sialic acid-specific 9-O-acetylesterase
CCNA_00841	-	911803	913419	-	538	913319	913919	0.0826565	0.0821393	0.0732282	0.0872643	0.089785	0.0813221	0.00586712	COG2272I	carboxylesterase type B
CCNA_00842	-	913509	915233	-	574	915133	915733	0.293448	0.302959	0.278811	0.30414	0.587029	0.294839	0.0117085	-	hypothetical protein
CCNA_00843	-	915317	916645	-	442	916545	917145	0.122603	0.116787	0.10941	0.111712	0.12303	0.115128	0.00585935	COG3934G	endo-beta-mannanase
CCNA_00844	relE-1	916721	917002	-	93	916902	917502	0.0851151	0.0818336	0.0863901	0.0799389	0.091337	0.0833194	0.00296023	COG3668R	toxin protein relE-1
CCNA_00845	relB-1	916999	917262	-	87	917162	917762	0.0401429	0.0392778	0.0402581	0.0512395	0.0459948	0.0427296	0.00569013	-	antitoxin protein relB-1
CCNA_00846	-	917301	920390	-	1029	920290	920890	0.138526	0.131438	0.114051	0.124823	0.172805	0.12721	0.0104048	COG4230C	proline dehydrogenase/delta-1-pyrroline-5-carboxylate dehydrogenase
CCNA_03943	-	920475	920636	+	53	919975	920575	0.0824351	0.0671864	0.0706951	0.078065	0.123451	0.0745954	0.0069187	-	hypothetical protein
CCNA_00847	-	920836	921303	+	155	920336	920936	0.140996	0.135266	0.117196	0.128062	0.176896	0.13038	0.0102596	COG1522K	leucine-responsive regulatory protein
CCNA_00848	-	921330	921494	-	54	921394	921994	0.257754	0.254998	0.248147	0.253659	0.282408	0.25364	0.00403916	-	leucine-responsive regulatory protein
CCNA_00849	-	921731	923134	-	467	923034	923634	0.324699	0.288074	0.29434	0.31238	0.632642	0.304873	0.0167592	COG1538MU	outer membrane efflux protein
CCNA_00850	acrB2	923136	926291	-	1051	926191	926791	0.0807534	0.0729271	0.0664669	0.0746852	0.0969242	0.0737082	0.00587754	COG0841V	cation/multidrug efflux pump acrB2
CCNA_00851	-	926304	927470	-	388	927370	927970	0.147254	0.149665	0.150456	0.150397	0.163931	0.149443	0.00150324	COG0845M	periplasmic multidrug efflux lipoprotein precursor
CCNA_00852	-	927638	928252	+	204	927138	927738	0.122534	0.13423	0.130278	0.132207	0.126412	0.129812	0.00511345	COG1309K	TetR family transcriptional regulator
CCNA_00853	-	928249	929016	-	255	928916	929516	0.0625011	0.0665715	0.06368	0.0641338	0.0746311	0.0642216	0.00171107	-	3-isopropylmalate dehydrogenase
CCNA_00854	-	929146	930738	+	530	928646	929246	0.0479691	0.0490574	0.0497951	0.0510251	0.0651998	0.0494617	0.00128408	COG1236J	metallo-beta-lactamase protein
CCNA_00855	-	930735	931592	-	285	931492	932092	0.0884155	0.0891606	0.0868418	0.098879	0.109253	0.0908242	0.00545614	COG2755E	rhamnogalacturonan acetylesterase
CCNA_00856	-	931733	933355	-	540	933255	933855	0.138173	0.131842	0.12068	0.123498	0.148045	0.128548	0.00797715	COG3507G	beta-xylosidase
CCNA_00857	-	933527	934963	-	478	934863	935463	0.0889614	0.0974082	0.0800518	0.102503	0.0988025	0.092231	0.00985446	-	glucose/fructose transport protein
CCNA_00858	-	935330	937543	+	737	934830	935430	0.0889614	0.0974693	0.081434	0.104092	0.0995427	0.0929891	0.00988396	COG4771P	TonB-dependent receptor
CCNA_00859	-	937676	938563	-	295	938463	939063	0.364325	0.602639	0.639624	0.502102	0.223726	0.527173	0.123137	-	acetyltransferase, GNAT family
CCNA_00860	hfiA	938619	938855	-	78	938755	939355	0.400723	0.631662	0.676339	0.545247	0.299026	0.563492	0.121392	-	holdfast inhibitor protein HfiA
CCNA_00861	-	938979	939557	-	192	939457	940057	0.0943902	0.102568	0.0887364	0.101283	0.101883	0.0967443	0.00643376	-	hypothetical protein
CCNA_00862	xylD	939696	941471	-	591	941371	941971	0.0952587	0.105741	0.100431	0.106877	0.12408	0.102077	0.00534351	COG0129EG	xylonate dehydratase xylD
CCNA_00863	xylC	941464	942333	-	289	942233	942833	0.172038	0.138018	0.152134	0.151846	0.180063	0.153509	0.0139996	COG3386G	xylonolactonase xylC
CCNA_00864	xylB	942458	943204	-	248	943104	943704	0.0952702	0.0926186	0.0876734	0.0969267	0.107199	0.0931222	0.00404275	COG1028IQR	xylose dehydrogenase xylB
CCNA_00865	xylA	943210	944646	-	478	944546	945146	0.182531	0.143881	0.133194	0.154899	0.237392	0.153626	0.0212097	COG1012C	alpha-ketoglutaric semialdehyde dehydrogenase xylA
CCNA_00866	xylX	944663	945817	-	384	945717	946317	0.0863559	0.0848228	0.0754868	0.0881249	0.078929	0.0836976	0.00563771	COG3970R	fumarylacetoacetate hydrolase family protein
CCNA_00867	-	946004	946492	+	162	945504	946104	0.0827921	0.0797004	0.071747	0.083115	0.0762707	0.0793386	0.00528997	-	hypothetical protein
CCNA_03889	-	946747	947268	+	173	946247	946847	0.0812994	0.0791603	0.072229	0.0824199	0.0741058	0.0787771	0.00457004	-	hypothetical protein
CCNA_00869	-	947426	950383	-	985	950283	950883	0.104484	0.112106	0.0919798	0.10561	0.110343	0.103545	0.00841026	COG1002V	DNA modification methyltransferase-related protein
CCNA_00870	-	950449	950886	-	145	950786	951386	0.0616536	0.0673834	0.0584862	0.0643805	0.0609895	0.0629759	0.00379935	COG5319S	hypothetical protein
CCNA_00871	-	950906	951757	-	283	951657	952257	0.0616498	0.0674309	0.0577009	0.0654184	0.0925388	0.06305	0.00429635	COG0388R	carbon-nitrogen hydrolase family protein
CCNA_00872	-	951754	952008	-	84	951908	952508	0.047114	0.0536329	0.0475717	0.0578061	0.0709302	0.0515312	0.005131	COG0695O	glutaredoxin
CCNA_00873	-	952037	952834	-	265	952734	953334	0.0500345	0.0511532	0.0416931	0.0556091	0.0589918	0.0496225	0.00580885	-	amidophosphoribosyltransferase family protein
CCNA_00874	bioC	952833	953744	+	303	952333	952933	0.046883	0.0466592	0.0435238	0.0527492	0.0487247	0.0474538	0.00384895	COG2226H	biotin synthesis protein bioC
CCNA_00875	-	953751	953924	-	57	953824	954424	1.60248	1.50134	1.41439	1.51599	2.09028	1.50855	0.0770216	COG3847U	Flp/Fap pilin component protein
CCNA_00876	-	953903	954307	-	134	954207	954807	0.272502	0.252216	0.244134	0.268913	0.54885	0.259441	0.0135005	COG1051F	7,8-dihydro-8-oxoguanine-triphosphatase
CCNA_00877	-	954339	954947	-	202	954847	955447	0.124454	0.136571	0.126474	0.136251	0.119146	0.130938	0.00637483	-	hypothetical protein
CCNA_00878	-	955220	956650	+	476	954720	955320	0.137286	0.150301	0.13494	0.147329	0.140476	0.142464	0.00749455	COG0513LKJ	ATP-dependent RNA helicase
CCNA_00879	-	956807	959071	+	754	956307	956907	0.0478584	0.0552193	0.0444975	0.0456167	0.0536275	0.048298	0.00482114	COG3920T	PAS-family sensor histidine kinase
CCNA_00880	-	959391	960950	-	519	960850	961450	0.0390415	0.0437617	0.0415446	0.0521236	0.0399858	0.0441178	0.0056748	-	hypothetical protein
CCNA_00881	-	960947	961699	-	250	961599	962199	0.0552017	0.0508101	0.04546	0.0499559	0.0424372	0.0503569	0.00399242	COG1131V	ABC transporter ATP-binding protein
CCNA_00882	-	961855	962853	-	332	962753	963353	0.0735819	0.0649546	0.0632555	0.0713819	0.0598036	0.0682935	0.00496774	-	hypothetical protein
CCNA_00883	-	963045	963803	-	252	963703	964303	0.0714268	0.067149	0.0688468	0.0768999	0.0724743	0.0710806	0.00425955	COG2227H	3-demethylubiquinone 3-methyltransferase
CCNA_00884	-	963806	964192	-	128	964092	964692	0.0675614	0.0632698	0.0554902	0.0680569	0.0711849	0.0635946	0.00581479	-	VapC-like PIN domain ribonuclease toxin
CCNA_00885	-	964182	964730	-	182	964630	965230	0.100481	0.124182	0.105051	0.118717	0.109674	0.112108	0.0111721	-	MazE-like antitoxin protein
CCNA_00886	-	964937	966184	+	415	964437	965037	0.112412	0.1303	0.107091	0.123188	0.102153	0.118248	0.0104596	COG0527E	aspartokinase
CCNA_00887	-	966367	966831	+	154	965867	966467	0.734621	0.559041	0.594415	0.643877	0.983433	0.632988	0.0761662	-	hypothetical protein
CCNA_00888	-	966956	967309	+	117	966456	967056	0.112642	0.109827	0.103419	0.116833	0.170266	0.110681	0.00563193	-	MCP-signal associated domain protein
CCNA_00889	-	967313	967756	-	147	967656	968256	0.0571945	0.0679303	0.0464783	0.0602577	0.0440847	0.0579652	0.00889008	-	lumazine-binding domain protein
CCNA_00890	-	967847	968767	-	306	968667	969267	0.0481104	0.0359523	0.0327083	0.04144	0.0489794	0.0395528	0.00674794	-	poly(3-hydroxyalkanoate) depolymerase
CCNA_00891	-	968889	969827	+	312	968389	968989	0.0401085	0.0315432	0.0305104	0.0315828	0.035688	0.0334362	0.00447582	-	transporter, drug/metabolite exporter family
CCNA_00892	-	970314	972578	+	754	969814	970414	0.086499	0.0992493	0.0892727	0.0918268	0.0858135	0.0917119	0.00547566	COG3605T	phosphoenolpyruvate-protein phosphotransferase
CCNA_00893	-	972738	973802	+	354	972238	972838	0.915023	0.867397	1.00692	0.95477	1.26082	0.936026	0.0592391	COG1426S	helix-turn-helix DNA-binding protein
CCNA_00894	-	973984	975135	+	383	973484	974084	0.0418017	0.0389993	0.0351488	0.0404257	0.0565325	0.0390939	0.00286811	COG0821I	1-hydroxy-2-methyl-2-(E)-butenyl 4-diphosphate synthase
CCNA_00895	-	975146	975541	+	131	974646	975246	0.0849911	0.0834301	0.0826487	0.0919305	0.10864	0.0857501	0.00423379	-	hypothetical protein
CCNA_00896	-	975549	975920	-	123	975820	976420	0.0717647	0.076847	0.0690782	0.0809963	0.0754827	0.0746716	0.0053063	-	hypothetical protein
CCNA_00897	-	976013	976177	+	54	975513	976113	0.0724691	0.0738068	0.0689729	0.0776224	0.0750848	0.0732178	0.00357435	-	hypothetical protein
CCNA_00898	-	976253	977020	-	255	976920	977520	0.0662844	0.0727674	0.0635683	0.0709569	0.0603687	0.0683943	0.00422031	COG1187J	ribosomal large subunit pseudouridine synthase F
CCNA_00899	-	977024	978094	-	356	977994	978594	0.0922332	0.0882876	0.0787014	0.0940267	0.10544	0.0883122	0.006841	-	bacterial peptide chain Release factor 1 (RF-1)
CCNA_00900	-	978293	980500	+	735	977793	978393	0.0762848	0.0794728	0.0775219	0.0873416	0.0896258	0.0801553	0.00496739	COG5001T	CHASE4-family GGDEF/EAL protein
CCNA_00901	-	980770	981606	-	278	981506	982106	0.199796	0.180254	0.193398	0.205408	0.24118	0.194714	0.010817	COG2267I	alpha/beta hydrolase family protein
CCNA_00902	ibpA	981935	982915	+	326	981435	982035	0.196584	0.177907	0.187643	0.200779	0.248813	0.190728	0.0101524	COG1879G	inositol ABC transporter, periplasmic inositol-binding protein IbpA
CCNA_00903	iatA	982938	984485	+	515	982438	983038	0.0646486	0.0670301	0.0631932	0.0703656	0.0783798	0.0663094	0.00313269	COG1129G	inositol transport ATP-binding protein IatA
CCNA_00904	iatP	984482	985480	+	332	983982	984582	0.0535754	0.0562893	0.0472939	0.0546995	0.0575433	0.0529645	0.00394093	COG1172G	inositol ABC transport system, permease protein IatP
CCNA_00905	-	985509	986396	-	295	986296	986896	0.0782643	0.0812901	0.067431	0.0834753	0.101445	0.0776152	0.00711771	-	exonuclease-endonuclease-phosphatase (EEP1) protein
CCNA_00906	-	986466	987380	-	304	987280	987880	0.0790584	0.0649377	0.0670607	0.0722013	0.0887901	0.0708145	0.00628526	-	hypothetical protein
CCNA_00907	-	987377	988105	-	242	988005	988605	0.0944952	0.0965929	0.0809472	0.0985529	0.110685	0.0926471	0.00797395	-	hypothetical protein
CCNA_00908	-	988042	989181	-	379	989081	989681	0.104408	0.0816128	0.0849104	0.10111	0.0940271	0.0930103	0.0114167	-	3-oxoacyl-(acyl-carrier-protein) synthase III
CCNA_00909	-	989266	990003	-	245	989903	990503	0.0766189	0.0658005	0.0619482	0.0759512	0.0896019	0.0700797	0.00734094	-	hypothetical protein
CCNA_00910	-	990076	991266	-	396	991166	991766	0.0647306	0.0609226	0.0626393	0.0640761	0.0655341	0.0630922	0.00168966	COG2312R	erythromycin esterase family protein
CCNA_00911	-	991329	991919	-	196	991819	992419	0.0702453	0.0761744	0.0614103	0.0695138	0.067476	0.069336	0.00606738	COG3911R	AAA domain ATPase
CCNA_00912	-	991916	992983	-	355	992883	993483	0.0546462	0.0542274	0.055048	0.0614394	0.0785947	0.0563403	0.00341591	COG1680V	beta-lactamase family protein
CCNA_00913	-	993033	993209	-	58	993109	993709	0.0534246	0.0517103	0.0482038	0.0531418	0.0677785	0.0516201	0.00239801	-	hypothetical protein
CCNA_00914	-	993288	993815	-	175	993715	994315	0.0597428	0.0614015	0.0539244	0.0565128	0.043623	0.0578954	0.00333601	COG0456R	acetyltransferase
CCNA_00915	-	993947	994708	+	253	993447	994047	0.0598135	0.0588505	0.0558238	0.0611898	0.052752	0.0589194	0.00227607	-	Molybdenum cofactor sulfurase related protein
CCNA_00916	parE-1	994709	994999	-	96	994899	995499	0.185894	0.171908	0.158694	0.170036	0.181361	0.171633	0.0111568	COG3668R	toxin protein parE-1
CCNA_00917	parD-1	994996	995262	-	88	995162	995762	0.110163	0.110354	0.100913	0.109213	0.114506	0.107661	0.00452578	COG3609K	antitoxin protein parD-1
CCNA_00918	-	995336	996205	+	289	994836	995436	0.205187	0.187982	0.171463	0.183922	0.206034	0.187138	0.0139345	COG2890J	peptide release factor-glutamine N5-methyltransferase
CCNA_00919	-	996243	996467	+	74	995743	996343	0.082584	0.0979822	0.086023	0.0897384	0.0748619	0.0890819	0.00661379	-	hypothetical protein
CCNA_00920	-	996464	997576	+	370	995964	996564	0.104106	0.11568	0.0987794	0.105285	0.0755146	0.105963	0.00706939	-	hypothetical protein
CCNA_00921	-	997744	998499	+	251	997244	997844	0.0701537	0.0636502	0.0558573	0.0676487	0.0662663	0.0643275	0.00624973	COG4783R	zinc metalloprotease
CCNA_00922	clpB	998598	1001177	+	859	998098	998698	0.0820266	0.0767757	0.0681333	0.0797127	0.0928571	0.0766621	0.00607832	COG0542O	ClpB protein
CCNA_00923	-	1001397	1001729	+	110	1000897	1001497	0.0915174	0.0791535	0.0831515	0.0872212	0.0965899	0.0852609	0.00531465	-	hypothetical protein
CCNA_00924	-	1001739	1002017	-	92	1001917	1002517	0.0429317	0.0464146	0.0371201	0.0470187	0.0487486	0.0433713	0.00454006	-	MarR/EmrR family transcriptional regulator
CCNA_00925	-	1002018	1002560	-	180	1002460	1003060	0.0697642	0.0741873	0.0627878	0.0793358	0.0765811	0.0715188	0.00701274	-	hypothetical protein
CCNA_00926	-	1002665	1003636	-	323	1003536	1004136	0.06399	0.0581066	0.0594694	0.0790235	0.0576786	0.0651474	0.00958642	COG1506E	acyl CoA thioesterase
CCNA_00927	-	1003804	1004418	-	204	1004318	1004918	0.0316486	0.0339991	0.0299613	0.0338885	0.0495684	0.0323744	0.00193922	-	hypothetical protein
CCNA_00928	-	1004428	1005102	-	224	1005002	1005602	0.0318223	0.0490811	0.0375654	0.0428274	0.0355447	0.040324	0.00736758	-	GntR family transcriptional regulator
CCNA_00929	-	1005247	1006242	+	331	1004747	1005347	0.0373636	0.052658	0.0418239	0.0478705	0.0444349	0.044929	0.00671483	COG1985H	Riboflavin-specific deaminase family protein
CCNA_00930	-	1006253	1006870	+	205	1005753	1006353	0.0301845	0.0340127	0.0355175	0.039147	0.0306181	0.0347154	0.00371061	COG0307H	riboflavin synthase alpha chain
CCNA_00931	-	1006846	1008048	+	400	1006346	1006946	0.0451078	0.0483882	0.0401304	0.0538105	0.0489555	0.0468592	0.00574464	COG0807H	GTP cyclohydrolase II/3,4-dihydroxy-2-butanone-4-phosphate synthase
CCNA_00932	ribH	1008064	1008525	+	153	1007564	1008164	0.040204	0.0366894	0.0399118	0.0480712	0.0512875	0.0412191	0.00483768	COG0054H	6,7-dimethyl-8-ribityllumazine synthase
CCNA_00933	-	1008616	1010022	+	468	1008116	1008716	0.0279702	0.0307042	0.0317953	0.0375061	0.0348364	0.031994	0.00401154	-	M28 Zn-Peptidase
CCNA_00934	-	1010073	1010594	+	173	1009573	1010173	0.0789362	0.0720744	0.0634741	0.0777399	0.0721957	0.0730562	0.00705436	-	hypothetical protein
CCNA_00935	-	1010693	1011679	-	328	1011579	1012179	0.0406812	0.0437685	0.0396484	0.0453817	0.0421108	0.0423699	0.00266368	COG2207K	AraC-family transcriptional regulator
CCNA_00936	-	1011810	1012649	+	279	1011310	1011910	0.0357659	0.0366147	0.0333149	0.039712	0.0389193	0.0363519	0.00264109	-	hypothetical protein
CCNA_00937	-	1012655	1012924	-	89	1012824	1013424	0.0734846	0.0605082	0.0545788	0.0624958	0.0524256	0.0627668	0.00789703	COG2388R	acetyltransferase
CCNA_00938	-	1013086	1014273	-	395	1014173	1014773	0.175539	0.156581	0.142482	0.161719	0.165236	0.15908	0.0136576	COG0183I	acetyl-CoA acetyltransferase
CCNA_00939	-	1014509	1015012	+	167	1014009	1014609	0.144528	0.131992	0.12227	0.135299	0.127304	0.133522	0.00918761	COG1733K	MarR-family transcriptional regulator
CCNA_00940	-	1015105	1017138	+	677	1014605	1015205	0.0833762	0.0828085	0.0716767	0.0829133	0.128768	0.0801937	0.00568331	COG5001T	sensory box GGDEF/EAL protein
CCNA_00941	-	1017151	1018374	-	407	1018274	1018874	0.128081	0.115248	0.107485	0.115469	0.144972	0.116571	0.0085246	-	tRNA (5-methylaminomethyl-2-thiouridylate)-methyltransferase MnmA
CCNA_00942	flgL	1018428	1019351	-	307	1019251	1019851	0.112618	0.117643	0.0908162	0.111327	0.156998	0.108101	0.011841	COG1344N	flagellar hook-associated protein FlgL
CCNA_00943	flaN	1019355	1021466	-	703	1021366	1021966	0.0675443	0.0650735	0.0533529	0.0577581	0.0640139	0.0609322	0.00654191	COG1256N	flagellar hook-associated protein FlaN
CCNA_03944	-	1021470	1021586	-	38	1021486	1022086	0.0595443	0.0608241	0.0449572	0.0487801	0.0502051	0.0535264	0.00786194	-	hypothetical protein
CCNA_00944	-	1021867	1023069	+	400	1021367	1021967	0.0674565	0.0649275	0.0532524	0.0577121	0.0639821	0.0608371	0.0065279	-	flagellar hook length determination protein
CCNA_00945	-	1022922	1023653	+	243	1022422	1023022	0.012041	0.00803016	0.00992646	0.0103811	0.00452865	0.0100947	0.0016493	COG3144N	chemotaxis protein MotD
CCNA_00946	flgD	1023665	1024348	+	227	1023165	1023765	0.0767773	0.0690275	0.0669889	0.0680667	0.0964466	0.0702151	0.00445336	COG1843N	Basal-body rod modification protein FlgD
CCNA_00947	flgE	1024495	1026270	+	591	1023995	1024595	0.238471	0.184011	0.186381	0.191998	0.280927	0.200215	0.025723	COG1749N	flagellar hook protein FlgE
CCNA_00948	sciP	1026439	1026720	+	93	1025939	1026539	11.2951	10.3973	9.99998	9.98368	14.3146	10.419	0.614573	-	CtrA inhibitory protein SciP
CCNA_00949	-	1026741	1026965	+	74	1026241	1026841	8.56735	8.00791	7.64885	7.58398	10.0838	7.95202	0.450601	-	hypothetical protein
CCNA_00950	fliF	1026984	1028648	+	554	1026484	1027084	0.628623	0.62659	0.572139	0.586392	1.19647	0.603436	0.028522	COG1766NU	flagellar M-ring protein FliF
CCNA_00951	fliG	1028648	1029670	+	340	1028148	1028748	0.107135	0.108472	0.089244	0.106176	0.119934	0.102757	0.0090576	COG1536N	flagellar motor switch protein FliG
CCNA_00952	flbE	1029681	1030319	+	212	1029181	1029781	0.123935	0.110394	0.0998472	0.107729	0.194047	0.110476	0.0100279	-	flagellar assembly protein FlbE/FliH
CCNA_00953	fliN	1030335	1030667	+	110	1029835	1030435	0.0591816	0.0503821	0.0421464	0.057062	0.0687654	0.052193	0.00767599	COG1886NU	flagellar motor switch protein FliN
CCNA_00954	flbD	1030701	1032068	+	455	1030201	1030801	0.0799613	0.0792826	0.0669474	0.0803002	0.0947991	0.0766228	0.00646419	COG2204T	AAA-family response regulator flbD
CCNA_00956	flhA	1032336	1034438	+	700	1031836	1032436	0.0875413	0.0817249	0.0671948	0.0792898	0.061276	0.0789377	0.0085598	COG1298NU	flagellar biosynthesis protein FlhA
CCNA_00957	-	1034478	1035959	+	493	1033978	1034578	0.198991	0.204022	0.174384	0.190112	0.21104	0.191877	0.0130027	COG3746P	porin O precursor
CCNA_00958	-	1035956	1037278	-	440	1037178	1037778	0.0546825	0.0519481	0.0494695	0.050419	0.0711849	0.0516298	0.00227693	-	hypothetical protein
CCNA_00959	-	1037402	1038040	+	212	1036902	1037502	0.0758191	0.0638303	0.0594167	0.0621199	0.0815634	0.0652965	0.00724655	COG3226S	TetR-family transcriptional regulator
CCNA_00961	-	1038075	1038479	+	134	1037575	1038175	0.11014	0.0963008	0.0801236	0.096166	0.0896576	0.0956826	0.0122708	-	hypothetical protein
CCNA_00962	-	1038480	1038926	-	148	1038826	1039426	0.120413	0.104175	0.107694	0.125651	0.155168	0.114483	0.0102019	COG1846K	MarR-family transcriptional regulator
CCNA_00963	-	1038937	1039353	-	138	1039253	1039853	0.131765	0.12266	0.11367	0.133773	0.117546	0.125467	0.00923229	COG1764O	organic hydroperoxide resistance protein
CCNA_00964	-	1039648	1039740	-	30	1039640	1040240	0.0487365	0.0339617	0.0384976	0.0439621	0.0370251	0.0412895	0.00643146	-	gluconate kinase
CCNA_00965	-	1039915	1040613	-	232	1040513	1041113	0.0802132	0.0754985	0.0715762	0.0850506	0.0869914	0.0780846	0.00583392	COG0484O	DnaJ-family chaperone protein
CCNA_00966	-	1040719	1041387	+	222	1040219	1040819	0.0629249	0.0587112	0.0525277	0.0572882	0.0545586	0.057863	0.0042871	COG0259H	pyridoxamine 5'-phosphate oxidase
CCNA_00967	-	1041399	1042019	-	206	1041919	1042519	0.11002	0.103995	0.0954259	0.10982	0.107143	0.104815	0.00685489	COG1309K	TetR-family transcriptional regulator
CCNA_00968	-	1042164	1043663	+	499	1041664	1042264	0.0790488	0.0732531	0.0698523	0.079375	0.0710178	0.0753823	0.00463676	COG2187S	gluconate kinase
CCNA_00969	-	1044122	1045882	-	586	1045782	1046382	0.162247	0.133391	0.12873	0.154616	0.225453	0.144746	0.0162192	COG0642T	two component sensor histidine kinase
CCNA_00970	-	1046120	1049140	+	1006	1045620	1046220	0.171805	0.141975	0.132062	0.162712	0.234948	0.152139	0.0183024	COG0318IQ	long-chain-fatty-acid--CoA ligase
CCNA_00971	-	1049148	1050041	-	297	1049941	1050541	0.0583666	0.0483814	0.0423986	0.0582614	0.0560868	0.051852	0.00785138	COG0491R	hydroxyacylglutathione hydrolase
CCNA_00972	-	1050224	1050370	+	48	1049724	1050324	0.0558584	0.0469377	0.0452445	0.0600638	0.0549646	0.0520261	0.00709867	-	hypothetical protein
CCNA_00973	-	1050375	1050782	-	135	1050682	1051282	0.472411	0.508451	0.455095	0.517325	0.845981	0.48832	0.0294594	COG3453S	putative phosphatase
CCNA_00974	-	1051388	1054555	+	1055	1050888	1051488	0.590194	0.601848	0.528669	0.599323	0.960941	0.580008	0.0345903	COG1629P	OAR protein precursor
CCNA_00976	sppA	1055002	1056786	-	594	1056686	1057286	1.0293	0.852057	0.731843	0.819363	0.723262	0.858141	0.124883	-	signal peptide peptidase A
CCNA_00977	-	1057369	1057779	+	136	1056869	1057469	1.32965	1.0416	0.889011	0.972868	0.743446	1.05828	0.191368	COG3293L	transposase, IS4/5 family
CCNA_00978	-	1057794	1058162	+	122	1057294	1057894	0.397403	0.276952	0.247	0.252647	0.152255	0.293501	0.0704767	COG3293L	transposase, DDE family
CCNA_00979	-	1058314	1059390	+	358	1057814	1058414	0.0802018	0.0627739	0.0518526	0.0684407	0.120164	0.0658172	0.011805	COG0845M	RND family efflux transporter, MFP subunit
CCNA_00980	lolE	1059395	1060600	+	401	1058895	1059495	0.0656507	0.0556744	0.0573545	0.0661595	0.0746869	0.0612098	0.00546885	COG4591M	ABC-type transport system involved in lipoprotein release, permease component LolE
CCNA_00981	lolD	1060597	1061301	+	234	1060097	1060697	0.133968	0.0917728	0.108546	0.127546	0.185237	0.115458	0.0191268	COG1136V	ABC-type transport system involved in lipoprotein release, ATPase component LolD
CCNA_00982	-	1061622	1062050	+	142	1061122	1061722	16.8473	15.5118	15.3827	17.0504	16.4152	16.1981	0.87249	COG4957	ROS/MUCR transcriptional regulator
CCNA_00983	-	1062171	1063988	-	605	1063888	1064488	0.72369	0.573953	0.523529	0.572095	0.680371	0.598317	0.0867812	COG0642T	hybrid sensor histidine kinase/receiver protein
CCNA_00984	-	1064062	1064613	-	183	1064513	1065113	0.123529	0.119759	0.116849	0.130991	0.157969	0.122782	0.00611782	COG1247M	phosphinothricin N-acetyltransferase
CCNA_00985	ptrB	1064610	1066802	-	730	1066702	1067302	0.232401	0.220194	0.176065	0.203551	0.262455	0.208053	0.024384	COG1770E	protease II PtrB
CCNA_00986	-	1066823	1067782	+	319	1066323	1066923	0.565726	0.433968	0.378326	0.411855	0.546239	0.447469	0.0820898	-	general stress protein 17O
CCNA_00987	-	1067843	1068046	+	67	1067343	1067943	0.107844	0.108815	0.0860692	0.1058	0.131092	0.102132	0.0107819	-	stress response protein CsbD
CCNA_00988	-	1068127	1069569	-	480	1069469	1070069	0.867899	0.738802	0.686335	0.794033	1.38382	0.771767	0.0777227	COG0520E	isopenicillin N epimerase
CCNA_00989	-	1069657	1071558	+	633	1069157	1069757	0.659044	0.545912	0.524063	0.596118	0.952719	0.581284	0.0599781	-	acyl esterase protein
CCNA_00990	-	1071582	1072052	-	156	1071952	1072552	0.121719	0.118842	0.105386	0.112622	0.161694	0.114642	0.0072453	COG1764O	general stress protein 17O
CCNA_00991	-	1072114	1072560	-	148	1072460	1073060	0.0940275	0.0853799	0.0926358	0.0965419	0.14627	0.0921463	0.0047918	COG2030I	nodulation protein N
CCNA_00992	-	1072625	1073638	-	337	1073538	1074138	0.180582	0.171592	0.152563	0.174688	0.250174	0.169856	0.0121167	COG5397	hypothetical protein
CCNA_00993	-	1073710	1075248	-	512	1075148	1075748	0.12576	0.110799	0.0985942	0.11451	0.117379	0.112416	0.0111968	COG0318IQ	long-chain-fatty-acid--CoA ligase
CCNA_00994	-	1075409	1077076	-	555	1076976	1077576	0.124538	0.101104	0.106336	0.119908	0.189972	0.112972	0.0110572	COG2303E	oxidoreductase, GMC family
CCNA_00995	-	1077242	1078576	+	444	1076742	1077342	0.119967	0.0940385	0.0975232	0.111198	0.142601	0.105682	0.0120639	COG2124Q	cytochrome P450 CypX
CCNA_00996	-	1078807	1079691	+	294	1078307	1078907	0.154078	0.142926	0.122069	0.140594	0.183374	0.139917	0.013274	COG1024I	enoyl-CoA hydratase
CCNA_00997	-	1079915	1081138	+	407	1079415	1080015	0.168757	0.138354	0.130211	0.153062	0.159267	0.147596	0.0169834	COG5330	hypothetical protein
CCNA_00998	-	1081367	1081786	+	139	1080867	1081467	5.84526	5.05711	4.90441	5.40428	6.10629	5.30277	0.417789	COG4957	ROS/MUCR transcriptional regulator
CCNA_00999	-	1081984	1082481	+	165	1081484	1082084	0.353227	0.374326	0.337864	0.370563	0.489269	0.358995	0.0168195	-	PAS domain protein
CCNA_01000	-	1082537	1082725	+	62	1082037	1082637	0.0930826	0.0889092	0.084082	0.0937526	0.143221	0.0899566	0.00446426	-	hypothetical protein
CCNA_01001	-	1083029	1083940	-	303	1083840	1084440	0.475209	0.40659	0.374409	0.410285	0.744433	0.416623	0.0422501	COG0524G	ribokinase
CCNA_01002	fliP	1083961	1084761	-	266	1084661	1085261	0.108147	0.142885	0.106714	0.126358	0.069028	0.121026	0.0170974	COG1338NU	flagellar biosyntheis protein FliP
CCNA_01003	fliO	1084761	1085081	-	106	1084981	1085581	0.125752	0.162923	0.127087	0.143656	0.0905888	0.139855	0.017402	COG3190N	flagellar biosynthesis protein FliO
CCNA_01004	flgB	1085196	1085639	+	147	1084696	1085296	0.111377	0.146133	0.111965	0.130387	0.071941	0.124966	0.0166443	COG1815N	flagellar basal-body rod protein FlgB
CCNA_01005	flgC	1085652	1086071	+	139	1085152	1085752	0.116061	0.145497	0.113759	0.130591	0.10583	0.126477	0.0147075	COG1558N	flagellar basal-body rod protein flgC
CCNA_01006	fliE	1086082	1086393	+	103	1085582	1086182	0.0910764	0.0898604	0.0789297	0.0947551	0.125346	0.0886554	0.00680956	COG1677NU	flagellar hook-basal body complex protein FliE
CCNA_01007	-	1086496	1086663	-	55	1086563	1087163	0.0785564	0.0736676	0.0614358	0.0743553	0.0928333	0.0720038	0.0073692	-	hypothetical protein
CCNA_01008	-	1086800	1088464	-	554	1088364	1088964	0.120209	0.103224	0.0912136	0.104188	0.10127	0.104709	0.0119004	COG2987E	urocanate hydratase
CCNA_01009	-	1088589	1089404	-	271	1089304	1089904	0.0545546	0.0563028	0.0390818	0.0539231	0.0475627	0.0509656	0.00798624	COG3741E	N-formylglutamate deformylase
CCNA_01010	-	1089523	1091064	-	513	1090964	1091564	0.05193	0.051571	0.0363747	0.0492814	0.0685823	0.0472893	0.00737035	COG2986E	histidine ammonia-lyase
CCNA_01011	-	1091049	1092254	-	401	1092154	1092754	0.0525503	0.0545127	0.0531406	0.0619652	0.0688848	0.0555422	0.00436017	COG1228Q	imidazolonepropionase
CCNA_01012	-	1092339	1093718	+	459	1091839	1092439	0.0498932	0.0456401	0.0489492	0.0522656	0.0615307	0.049187	0.00274549	-	N-formimino-L-glutamate deiminase
CCNA_01013	-	1093715	1094422	+	235	1093215	1093815	0.0347714	0.0372567	0.0299661	0.0409123	0.0305704	0.0357266	0.00459449	COG2188K	histidine utilization repressor
CCNA_01014	-	1094791	1095267	-	158	1095167	1095767	0.0950888	0.102092	0.0707733	0.0862803	0.0942659	0.0885587	0.013507	-	cysteinyl-tRNA(Pro) deacylase
CCNA_01015	-	1095313	1096998	+	561	1094813	1095413	0.0812612	0.0925914	0.0611837	0.0735799	0.0755703	0.077154	0.0132037	-	multicopper oxidase PcoA
CCNA_01016	-	1096995	1097903	+	302	1096495	1097095	0.0618769	0.0598695	0.0552683	0.0653146	0.0638388	0.0605823	0.00419591	COG3667P	copper resistance protein B
CCNA_01017	-	1098179	1099771	+	530	1097679	1098279	0.0618025	0.0557797	0.0683983	0.0705986	0.0694817	0.0641448	0.00671328	COG0318IQ	acyl-CoA synthetase
CCNA_01018	-	1099898	1100821	-	307	1100721	1101321	0.0723965	0.0602466	0.0620248	0.0754939	0.0808232	0.0675405	0.00753795	COG0673R	D-galactose 1-dehydrogenase
CCNA_01019	-	1100992	1103268	-	758	1103168	1103768	0.0824332	0.0645912	0.0705084	0.0778222	0.101485	0.0738387	0.00788123	COG1472G	beta-glucosidase
CCNA_01020	-	1103332	1104375	-	347	1104275	1104875	0.213202	0.214121	0.188306	0.220481	0.223567	0.209027	0.0141885	COG1609K	LacI-family transcriptional regulator
CCNA_01021	-	1105026	1108139	+	1037	1104526	1105126	0.280483	0.26936	0.246383	0.280136	0.306308	0.269091	0.0159944	-	TonB-dependent receptor
CCNA_01022	-	1108366	1109898	+	510	1107866	1108466	0.331817	0.274109	0.258683	0.303205	0.500411	0.291954	0.0323575	-	tryptophan halogenase superfamily protein
CCNA_01023	-	1109908	1111458	+	516	1109408	1110008	0.19293	0.171541	0.143735	0.172379	0.256215	0.170146	0.0201956	COG0644C	tryptophan halogenase superfamily protein
CCNA_01024	-	1111617	1112111	-	164	1112011	1112611	0.692744	0.701919	0.620429	0.674221	1.05516	0.672328	0.0364673	-	hypothetical protein
CCNA_01025	-	1112124	1112747	-	207	1112647	1113247	2.52786	2.51469	2.2743	2.52744	3.1508	2.46107	0.124665	-	hypothetical protein
CCNA_01026	-	1112731	1113450	-	239	1113350	1113950	0.972349	0.993335	0.903187	0.964158	1.1968	0.958257	0.0387153	-	hypothetical protein
CCNA_01027	-	1113648	1114013	-	121	1113913	1114513	0.075109	0.0710418	0.0606074	0.0780239	0.135979	0.0711955	0.00761736	-	acetyltransferase
CCNA_01028	-	1114031	1115644	+	537	1113531	1114131	0.438092	0.453062	0.406163	0.4412	0.640792	0.434629	0.0200439	-	M17 family aminopeptidase
CCNA_01029	-	1115733	1118816	-	1027	1118716	1119316	0.157134	0.120846	0.128066	0.154951	0.186765	0.140249	0.0184945	-	alpha-L-rhamnosidase
CCNA_01030	-	1118884	1119501	-	205	1119401	1120001	0.128505	0.122137	0.103772	0.13059	0.153687	0.121251	0.0121947	COG0652O	peptidyl-prolyl cis-trans isomerase
CCNA_01031	-	1119701	1121353	+	550	1119201	1119801	0.104818	0.101362	0.0833638	0.10507	0.134912	0.0986534	0.0103325	-	transporter, major facilitator superfamily
CCNA_01032	-	1121440	1122033	+	197	1120940	1121540	0.104933	0.10518	0.087311	0.114638	0.152311	0.103015	0.0114029	-	RNA polymerase ECF-type sigma factor
CCNA_01033	-	1121997	1122992	+	331	1121497	1122097	1.5777	1.41572	1.34879	1.52368	2.8701	1.46647	0.103392	COG3712PT	FecR family protein
CCNA_01034	-	1123256	1126540	+	1094	1122756	1123356	0.111049	0.119097	0.0915392	0.115112	0.118811	0.109199	0.0122232	-	TonB-dependent outer membrane receptor
CCNA_01035	-	1126541	1128433	+	630	1126041	1126641	0.348634	0.291117	0.277165	0.318975	0.316289	0.308973	0.0316419	COG0405E	gamma-glutamyltranspeptidase
CCNA_01036	-	1129199	1132048	-	949	1131948	1132548	0.0782643	0.0652366	0.0578158	0.0620934	0.0856384	0.0658525	0.00881574	-	M14 peptidase-family protein
CCNA_01037	-	1132130	1132891	-	253	1132791	1133391	0.0916624	0.0847855	0.0732601	0.0839081	0.110757	0.083404	0.00759962	-	GntR-family transcriptional regulator
CCNA_01038	-	1132998	1133387	-	129	1133287	1133887	0.109835	0.0933184	0.0977084	0.112763	0.113304	0.103406	0.00936494	-	glyoxalase family protein
CCNA_01039	-	1133616	1134932	+	438	1133116	1133716	0.101472	0.086134	0.0897595	0.101633	0.104835	0.0947497	0.00799378	COG2271G	putative hexuronate transporter, major facilitator superfamily
CCNA_01040	-	1134929	1136569	+	546	1134429	1135029	0.102066	0.10533	0.0763391	0.0978931	0.13492	0.0954069	0.0130711	COG3507G	beta-xylosidase/alpha-L-arabinofuranosidase
CCNA_01041	-	1136570	1136704	-	44	1136604	1137204	0.19105	0.171772	0.146841	0.163797	0.204259	0.168365	0.0183518	-	hypothetical protein
CCNA_01042	-	1137267	1139762	-	831	1139662	1140262	0.520664	0.488552	0.412468	0.489483	0.998563	0.477792	0.0460354	COG1629P	TonB-dependent receptor
CCNA_01043	-	1139759	1139944	-	61	1139844	1140444	0.487928	0.44493	0.377507	0.453954	0.959166	0.44108	0.0462485	-	hypothetical protein
CCNA_01044	-	1140124	1140756	+	210	1139624	1140224	0.514316	0.485662	0.407804	0.483117	0.982422	0.472725	0.0455335	COG1309K	AcrR-family transcriptional regulator
CCNA_01045	-	1140749	1141093	-	114	1140993	1141593	0.231554	0.201084	0.16214	0.208297	0.277791	0.200768	0.0288481	COG2315S	conserved hypothetical cytosolic protein
CCNA_01046	-	1141093	1141746	-	217	1141646	1142246	0.217461	0.21803	0.175166	0.220315	0.239772	0.207743	0.0217528	COG0225O	peptide methionine sulfoxide reductase msrA
CCNA_01047	-	1142237	1144948	+	903	1141737	1142337	0.214137	0.221081	0.175104	0.220043	0.250341	0.207591	0.0218731	COG1629P	TonB-dependent receptor
CCNA_01048	-	1145106	1145369	+	87	1144606	1145206	1.98105	1.73753	1.60595	1.78343	2.72962	1.77699	0.155449	-	hypothetical protein
CCNA_03945	-	1145454	1145606	+	50	1144954	1145554	1.03009	0.97293	0.901383	0.992296	1.24403	0.974174	0.054021	-	hypothetical protein
CCNA_01049	-	1145672	1146154	+	160	1145172	1145772	0.796692	0.766096	0.730244	0.801027	1.38555	0.773515	0.0327696	-	hypothetical protein
CCNA_01050	-	1146283	1147911	+	542	1145783	1146383	0.198256	0.188393	0.168166	0.187478	0.254504	0.185573	0.012589	COG0488R	ABC transporter ATP-binding protein
CCNA_01051	-	1148357	1151464	+	1035	1147857	1148457	0.16228	0.162458	0.137548	0.165038	0.169741	0.156831	0.0129167	COG4771P	TonB-dependent receptor
CCNA_01052	-	1151554	1152276	+	240	1151054	1151654	0.199061	0.169863	0.14982	0.175524	0.297195	0.173567	0.0202604	-	SapC family protein
CCNA_01053	-	1152201	1153307	+	368	1151701	1152301	0.106884	0.10552	0.0833989	0.102126	0.14845	0.099482	0.0109071	COG2850S	acetyltransferase
CCNA_01054	-	1153331	1154830	+	499	1152831	1153431	0.114175	0.0963789	0.0814356	0.103955	0.135732	0.0989863	0.0137867	COG0644C	tryptophan halogenase
CCNA_01055	-	1154844	1156148	-	434	1156048	1156648	0.137156	0.112888	0.108254	0.125579	0.241865	0.120969	0.0130415	COG0438M	GT1 family glyscosyl transferase
CCNA_01056	-	1156159	1157466	-	435	1157366	1157966	0.303127	0.232464	0.199605	0.225226	0.407491	0.240105	0.0443165	-	methyltransferase
CCNA_01057	-	1157551	1159047	-	498	1158947	1159547	1.67876	1.19298	1.14731	1.32557	1.42667	1.33616	0.240587	-	hypothetical protein
CCNA_01058	-	1159130	1159429	-	99	1159329	1159929	0.3813	0.410846	0.332006	0.400512	0.320061	0.381166	0.0349854	-	helix-turn-helix transcriptional regulator
CCNA_01059	rsaA	1159693	1162773	+	1026	1159193	1159793	0.672936	0.568932	0.504548	0.598465	0.654919	0.58622	0.0698542	-	S-layer protein rsaA
CCNA_01060	rsaD	1163016	1164752	+	578	1162516	1163116	0.258149	0.202154	0.180662	0.212215	0.218457	0.213295	0.0326708	COG4618R	type I protein secretion ATP-binding protein RsaD
CCNA_01061	rsaE	1164820	1166130	+	436	1164320	1164920	0.0939435	0.0740174	0.0664733	0.0971597	0.133615	0.0828985	0.0149893	COG1566V	type I secretion adaptor protein RsaE
CCNA_01062	-	1166270	1167247	+	325	1165770	1166370	0.193549	0.187415	0.165106	0.18993	0.290828	0.184	0.0128452	COG1089M	GDP-mannose 4,6 dehydratase
CCNA_01063	perB	1167247	1167894	+	215	1166747	1167347	0.307588	0.225565	0.201246	0.226684	0.271719	0.240271	0.0463878	COG0663R	UDP-perosamine 4-acetyl transferase
CCNA_01064	-	1167891	1169006	+	371	1167391	1167991	0.14105	0.121162	0.106679	0.132482	0.19318	0.125343	0.0148716	COG0399M	perosamine synthetase
CCNA_01065	-	1169010	1170047	+	345	1168510	1169110	0.156235	0.147417	0.132405	0.146556	0.187688	0.145653	0.00985551	COG0438M	glycosyltransferase
CCNA_01066	-	1170058	1171095	+	345	1169558	1170158	0.166695	0.151377	0.110404	0.150285	0.175065	0.14469	0.0240539	COG0438M	glycosyltransferase
CCNA_01067	rsaFa	1171152	1172735	+	527	1170652	1171252	2.35204	1.97202	1.80573	2.02985	3.30703	2.03991	0.228748	COG1538MU	type I secretion outer membrane protein RsaFa
CCNA_01068	-	1172841	1174130	-	429	1174030	1174630	0.53932	0.480468	0.392837	0.479089	0.615578	0.472928	0.0603249	-	glycosyltransferase
CCNA_01069	-	1174284	1175819	+	511	1173784	1174384	0.264468	0.241044	0.201405	0.259465	0.384505	0.241596	0.0286239	-	methyltransferase
CCNA_01070	-	1176508	1177257	-	249	1177157	1177757	0.369679	0.339679	0.315711	0.335954	0.636358	0.340256	0.0222638	COG3821S	hypothetical protein
CCNA_01071	-	1177299	1178732	-	477	1178632	1179232	0.140567	0.157386	0.126248	0.147089	0.171619	0.142823	0.0130401	COG2271G	alpha-ketoglutarate permease
CCNA_01072	-	1178906	1179061	-	51	1178961	1179561	0.163021	0.170875	0.147489	0.182727	0.232083	0.166028	0.0147772	-	hypothetical protein
CCNA_01073	-	1179165	1179557	-	130	1179457	1180057	0.122112	0.113859	0.103542	0.122876	0.176928	0.115597	0.00901419	COG5349	zinc-finger protein
CCNA_01074	-	1179617	1179754	-	45	1179654	1180254	0.115538	0.115208	0.0959462	0.115777	0.15664	0.110617	0.00978344	-	entericidin B-like protein
CCNA_01075	-	1179849	1180265	-	138	1180165	1180765	0.0808374	0.0697408	0.0673703	0.083162	0.13063	0.0752776	0.00787943	-	beta/gamma crystallin family protein
CCNA_01076	-	1180276	1180887	-	203	1180787	1181387	0.168054	0.16882	0.131141	0.163555	0.232346	0.157893	0.0179849	-	beta/gamma crystallin family protein
CCNA_01077	-	1180973	1183075	-	700	1182975	1183575	0.151377	0.131761	0.108723	0.150871	0.147965	0.135683	0.0201592	COG2366R	penicillin acylase
CCNA_01078	-	1183239	1183991	+	250	1182739	1183339	0.122964	0.117565	0.0879639	0.129968	0.152724	0.114615	0.0184789	-	methyltransferase
CCNA_01079	-	1184014	1184190	-	58	1184090	1184690	0.0939244	0.0839736	0.0683711	0.0884088	0.116455	0.0836695	0.0109812	-	hypothetical protein
CCNA_01080	-	1184254	1184817	+	187	1183754	1184354	0.121509	0.119423	0.0962128	0.123401	0.139401	0.115136	0.0127199	-	hypothetical protein
CCNA_01081	-	1184863	1185642	+	259	1184363	1184963	0.0801617	0.0700295	0.0613066	0.0799125	0.105018	0.0728526	0.00902858	-	hypothetical protein
CCNA_01082	-	1185664	1186698	-	344	1186598	1187198	2.54557	2.23867	2.12077	2.61999	3.00435	2.38125	0.239566	-	hypothetical protein
CCNA_01083	-	1186885	1188876	+	663	1186385	1186985	1.23298	1.1014	1.02182	1.29174	0.920509	1.16198	0.122736	COG0323L	HATPase superfamily protein
CCNA_01084	-	1188873	1190108	+	411	1188373	1188973	13.4203	12.0299	10.8685	13.0567	15.1475	12.3438	1.14629	-	hypothetical protein
CCNA_01085	-	1190105	1191112	-	335	1191012	1191612	2.38131	1.92211	1.77198	2.27622	2.42305	2.08791	0.288009	COG0270L	DNA-cytosine methyltransferase
CCNA_01086	lepA	1191305	1193113	-	602	1193013	1193613	0.218507	0.253171	0.214277	0.244014	0.303968	0.232492	0.0190416	COG0481M	GTP-binding protein lepA
CCNA_01087	-	1193276	1193992	+	238	1192776	1193376	0.261946	0.29557	0.255801	0.29529	0.374549	0.277152	0.0212549	-	hypothetical protein
CCNA_01088	-	1194028	1194555	-	175	1194455	1195055	0.118356	0.109766	0.0902783	0.109863	0.128314	0.107066	0.0118939	COG2862S	hypothetical protein
CCNA_01089	-	1194604	1196295	-	563	1196195	1196795	0.0681685	0.061337	0.0506044	0.0679483	0.0801706	0.0620145	0.00824077	COG5316S	hypothetical protein
CCNA_01090	-	1196289	1197659	-	456	1197559	1198159	0.357705	0.315979	0.261105	0.325876	0.561266	0.315166	0.0401976	COG5316S	hypothetical protein
CCNA_01091	-	1197735	1198325	-	196	1198225	1198825	0.0638602	0.0520534	0.043974	0.0561769	0.0823354	0.0540161	0.00829202	COG0225O	peptide methionine sulfoxide reductase
CCNA_01092	-	1198379	1198681	-	100	1198581	1199181	0.134814	0.123662	0.096133	0.120695	0.138112	0.118826	0.016304	-	ACT domain protein
CCNA_01093	-	1198666	1198962	-	98	1198862	1199462	0.168043	0.178634	0.136121	0.174248	0.168746	0.164261	0.0192566	-	hypothetical protein
CCNA_01094	-	1199089	1199238	-	49	1199138	1199738	0.103121	0.125317	0.0918234	0.122787	0.119949	0.110762	0.0160571	-	hypothetical protein
CCNA_01095	-	1199533	1201932	-	799	1201832	1202432	0.0995689	0.0851727	0.0672139	0.0926169	0.090939	0.0861431	0.0139214	COG0072J	phenylalanyl-tRNA synthetase beta chain
CCNA_01096	-	1202090	1203163	-	357	1203063	1203663	0.0879784	0.0797955	0.0745195	0.0852758	0.0791996	0.0818923	0.00597895	COG0016J	phenylalanyl-tRNA synthetase alpha chain
CCNA_01097	-	1203412	1203768	-	118	1203668	1204268	0.265495	0.260511	0.199406	0.246991	0.257544	0.243101	0.0301609	COG0292J	LSU ribosomal protein L20P
CCNA_01098	-	1203784	1203984	-	66	1203884	1204484	0.174367	0.17469	0.133288	0.164783	0.138573	0.161782	0.0195439	COG0291J	LSU ribosomal protein L35P
CCNA_01099	-	1204106	1205296	-	396	1205196	1205796	0.125563	0.0992221	0.0923661	0.116344	0.142465	0.108374	0.0152644	COG2814G	tetracycline resistance protein
CCNA_01100	-	1205363	1207291	-	642	1207191	1207791	1.28842	1.07455	0.955695	1.09218	1.37953	1.10271	0.137847	COG1506E	acylamino-acid-releasing enzyme
CCNA_01101	-	1207424	1207945	-	173	1207845	1208445	0.347752	0.326774	0.248264	0.303668	0.373323	0.306614	0.042865	COG0290J	translation initiation factor 3 (IF-3)
CCNA_01102	-	1208217	1208816	+	199	1207717	1208317	0.771429	0.695207	0.544466	0.655354	0.826697	0.666614	0.0946054	COG1284S	hypothetical protein
CCNA_01103	-	1208972	1209943	-	323	1209843	1210443	0.211116	0.17166	0.15342	0.173047	0.176848	0.177311	0.0242462	COG0859M	ADP-heptose--LPS heptosyltransferase
CCNA_01104	-	1209940	1211112	-	390	1211012	1211612	0.0688251	0.0732667	0.0571278	0.0741507	0.0778784	0.0683426	0.00783123	COG0438M	glycosyltransferase
CCNA_01105	-	1211168	1212040	+	290	1210668	1211268	0.0876081	0.0853358	0.0612651	0.0820772	0.106785	0.0790715	0.012086	COG0596R	alpha/beta hydrolase family protein
CCNA_01106	parD-2	1212099	1212368	+	89	1211599	1212199	0.127892	0.129046	0.0952056	0.127411	0.117283	0.119889	0.0164698	COG3905K	antitoxin protein parD-2
CCNA_01107	parE-2	1212372	1212590	+	72	1211872	1212472	0.213057	0.198325	0.154466	0.195793	0.191604	0.19041	0.0251429	COG3668R	toxin protein parE-2
CCNA_01108	-	1212651	1213511	-	286	1213411	1214011	0.298892	0.274734	0.207945	0.258467	0.167472	0.260009	0.0384783	COG0451MG	nucleoside-diphosphate-sugar epimerase
CCNA_01109	-	1213981	1215771	+	596	1213481	1214081	0.314708	0.287853	0.213884	0.266318	0.184043	0.270691	0.0427325	COG4805S	conserved hypothetical cytosolic protein
CCNA_01110	-	1215774	1216700	+	308	1215274	1215874	0.109302	0.103098	0.0843374	0.0896728	0.104963	0.0966025	0.0115747	COG0524G	2-dehydro-3-deoxygluconokinase
CCNA_01111	-	1217028	1217396	+	122	1216528	1217128	0.0816735	0.0992968	0.0642834	0.093357	0.0697205	0.0846527	0.0154273	COG0593L	DnaA-related protein
CCNA_01112	-	1217396	1218130	+	244	1216896	1217496	0.068764	0.0723054	0.056724	0.0688069	0.0684311	0.0666501	0.00682228	-	hypothetical protein
CCNA_01113	-	1218139	1219086	-	315	1218986	1219586	0.0568949	0.04902	0.0381799	0.0479645	0.0689007	0.0480148	0.00767231	COG1054R	rhodanese-related sulfurtransferase
CCNA_01114	sufE	1219079	1219504	-	141	1219404	1220004	0.0627703	0.0484527	0.0404656	0.0529098	0.0701343	0.0511496	0.00930159	COG2166R	cysteine desulfurase subunit SufE
CCNA_01115	-	1219547	1220338	-	263	1220238	1220838	0.0639652	0.0693977	0.0473195	0.0657659	0.0566598	0.0616121	0.00979262	COG0642T	two component sensor histidine kinase
CCNA_01116	divJ	1220535	1222292	+	585	1220035	1220635	0.0806771	0.0829308	0.066277	0.0843095	0.0730155	0.0785486	0.00831694	-	histidine protein kinase DivJ
CCNA_01117	-	1222305	1223195	-	296	1223095	1223695	0.0868961	0.0853663	0.0654055	0.0874895	0.0951334	0.0812893	0.010627	-	hypothetical protein
CCNA_01118	-	1223264	1223593	+	109	1222764	1223364	0.0641923	0.0558307	0.0476371	0.0631508	0.0625494	0.0577027	0.00767285	COG5447	hypothetical protein
CCNA_01119	-	1223722	1224102	+	126	1223222	1223822	0.100886	0.103495	0.077632	0.102109	0.108138	0.0960305	0.0123119	-	hypothetical protein
CCNA_01120	-	1224190	1224321	-	43	1224221	1224821	0.287433	0.265896	0.233929	0.262817	0.249028	0.262519	0.0219818	-	hypothetical protein
CCNA_01121	-	1224493	1226007	+	504	1223993	1224593	0.305743	0.293444	0.25401	0.26804	0.26263	0.280309	0.0235341	-	MA superfamily peptidase
CCNA_01122	-	1226141	1227676	+	511	1225641	1226241	0.117258	0.114865	0.0917084	0.110434	0.141343	0.108566	0.0115887	-	MA superfamily peptidase
CCNA_01123	prfC	1227687	1229291	+	534	1227187	1227787	0.0725015	0.0752675	0.0562292	0.0668086	0.0929765	0.0677017	0.00842012	COG4108J	peptide chain release factor RF-3
CCNA_01124	-	1229340	1230383	-	347	1230283	1230883	0.0625297	0.0554944	0.0422709	0.0547886	0.0578616	0.0537709	0.00842565	COG0079E	histidinol-phosphate aminotransferase
CCNA_01125	-	1230748	1231227	-	159	1231127	1231727	1.4211	3.80934	2.50276	1.25446	0.905658	2.24691	1.17949	-	hypothetical protein
CCNA_03890	-	1231609	1232988	+	459	1231109	1231709	1.41424	3.79084	2.49043	1.24825	0.893361	2.23594	1.17377	-	hypothetical protein
CCNA_01128	-	1233054	1233356	+	100	1232554	1233154	0.09942	0.103573	0.0860804	0.0993382	0.0912335	0.097103	0.00760983	-	hypothetical protein
CCNA_01129	fliQ	1233504	1233770	+	88	1233004	1233604	0.149084	0.195669	0.127117	0.161719	0.113519	0.158398	0.0286669	COG1987NU	flagellar biosynthesis protein FliQ
CCNA_01130	fliR	1233785	1234540	+	251	1233285	1233885	0.119003	0.160128	0.105362	0.139308	0.120968	0.13095	0.0239351	COG1684NU	flagellar biosynthesis protein FliR
CCNA_01131	flhB	1234550	1235635	+	361	1234050	1234650	0.161446	0.140181	0.109657	0.144862	0.198831	0.139037	0.0216068	COG1377NU	flagellar biosynthesis protein FlhB
CCNA_01132	cckA	1235738	1237813	+	691	1235238	1235838	0.172515	0.203088	0.153004	0.186393	0.152366	0.17875	0.0212327	COG4191T	sensory transduction histidine kinase/receiver protein CckA
CCNA_01133	-	1237868	1238398	-	176	1238298	1238898	0.122633	0.11692	0.094382	0.107104	0.152326	0.11026	0.0123764	-	hypothetical protein
CCNA_01134	-	1238520	1238933	-	137	1238833	1239433	0.0924317	0.0808145	0.0639785	0.078296	0.0971152	0.0788802	0.0116874	COG2197TK	LuxR-family transcriptional regulator
CCNA_01135	-	1238972	1239289	-	105	1239189	1239789	0.0979387	0.0947179	0.0658428	0.0918121	0.112707	0.0875779	0.0147045	-	hypothetical protein
CCNA_01136	-	1239400	1240290	-	296	1240190	1240790	0.0650609	0.065685	0.055669	0.0699975	0.0756419	0.0641031	0.00603595	-	hypothetical protein
CCNA_01137	-	1240347	1240868	-	173	1240768	1241368	0.0700105	0.0711301	0.0563298	0.0673638	0.0897054	0.0662085	0.00677253	COG1670J	ribosomal-protein-alanine acetyltransferase
CCNA_01138	-	1240937	1241314	+	125	1240437	1241037	0.0538235	0.0536431	0.0441128	0.0596428	0.0561743	0.0528056	0.00643039	-	hypothetical protein
CCNA_01139	-	1241418	1243241	+	607	1240918	1241518	0.0902098	0.0874554	0.0654182	0.0792585	0.110781	0.0805855	0.01113	COG4805S	conserved hypothetical cytosolic protein
CCNA_01140	-	1243292	1244899	-	535	1244799	1245399	0.500599	0.419773	0.351342	0.413713	0.454401	0.421357	0.0612165	-	PAS-containing EAL phosphodiesterase
CCNA_01141	recA	1245163	1246233	+	356	1244663	1245263	0.43479	0.374795	0.316194	0.366736	0.401625	0.373129	0.0486047	COG0468L	RecA protein
CCNA_01142	-	1246920	1247396	+	158	1246420	1247020	4.72184	3.69886	3.26309	4.03342	5.65699	3.9293	0.615332	-	hypothetical protein
CCNA_01143	-	1247757	1248239	-	160	1248139	1248739	0.100695	0.0861884	0.0738395	0.0983082	0.174381	0.0897578	0.0123675	COG0251J	endoribonuclease L-PSP
CCNA_01144	-	1248269	1248661	-	130	1248561	1249161	0.210188	0.186035	0.159968	0.191219	0.324439	0.186853	0.0207128	COG2010C	cytochrome c oxidase polypeptide II
CCNA_01145	-	1248684	1250288	-	534	1250188	1250788	0.111532	0.0990692	0.0754054	0.102666	0.135167	0.097168	0.0154247	COG1231E	monoamine oxidase
CCNA_01147	-	1250554	1251102	+	182	1250054	1250654	0.122099	0.106838	0.0796942	0.106374	0.139903	0.103751	0.0176237	-	acetyltransferase
CCNA_01148	-	1251192	1251368	+	58	1250692	1251292	0.277293	0.231302	0.213662	0.258136	0.406169	0.245098	0.0281961	-	hypothetical protein
CCNA_01149	-	1251371	1254007	-	878	1253907	1254507	10.8393	9.6079	8.90346	10.4355	8.23561	9.94654	0.863864	COG1629P	TonB-dependent outer membrane receptor
CCNA_03891	-	1254289	1254639	-	116	1254539	1255139	0.0983338	0.0909983	0.0687494	0.0900605	0.113885	0.0870355	0.0127395	-	hypothetical protein
CCNA_01151	-	1254720	1255703	+	327	1254220	1254820	0.565165	0.48558	0.468971	0.566663	0.845432	0.521595	0.0516261	COG2378K	DeoR-family transcriptional regulator
CCNA_01152	-	1255714	1256535	+	273	1255214	1255814	0.0842943	0.0776079	0.0693575	0.0859631	0.126826	0.0793057	0.00755107	COG2961R	external DNA uptake/catabolism protein
CCNA_01153	-	1256537	1257817	+	426	1256037	1256637	0.0612718	0.049645	0.0461527	0.0591974	0.0990015	0.0540667	0.00731255	COG2059P	chromate transport protein
CCNA_01154	-	1257902	1258591	+	229	1257402	1258002	0.249867	0.208288	0.197038	0.221934	0.314339	0.219282	0.0227897	-	hypothetical protein
CCNA_01155	-	1258877	1261810	+	977	1258377	1258977	0.114024	0.121111	0.0964219	0.109352	0.187975	0.110227	0.0103961	-	TonB-dependent outer membrane receptor
CCNA_01156	-	1261886	1262671	+	261	1261386	1261986	1.07158	0.899385	0.781244	0.912119	2.03865	0.916081	0.11924	-	sulfotransferase family protein
CCNA_01157	-	1262857	1264356	+	499	1262357	1262957	0.239649	0.237012	0.186837	0.208822	0.280585	0.21808	0.0250695	-	protoporphyrinogen oxidase
CCNA_01158	-	1264250	1266709	+	819	1263750	1264350	0.405056	0.335466	0.285767	0.318223	0.66209	0.336128	0.0503596	-	hypothetical protein
CCNA_03946	-	1266917	1266961	+	14	1266417	1267017	0.325959	0.263888	0.195731	0.223197	0.243011	0.252194	0.0565889	-	hypothetical protein
CCNA_01159	-	1266958	1268313	+	451	1266458	1267058	0.366159	0.303706	0.22263	0.244989	0.275253	0.284371	0.0643586	COG0738G	transporter, major facilitator superfamily
CCNA_01161	-	1268520	1269866	+	448	1268020	1268620	0.142342	0.14405	0.111338	0.131083	0.154897	0.132203	0.0150529	COG1301C	proton/sodium-glutamate symport protein
CCNA_01162	-	1269938	1272241	+	767	1269438	1270038	0.0974233	0.0779646	0.0687095	0.0910611	0.12868	0.0837896	0.0129112	COG1472G	beta-D-glucoside glucohydrolase
CCNA_01163	-	1272589	1280028	+	2479	1272089	1272689	0.492066	0.510129	0.380783	0.44741	0.483347	0.457597	0.0575963	-	ice nucleation protein
CCNA_01164	-	1280183	1282201	+	672	1279683	1280283	0.136522	0.131988	0.101482	0.12135	0.142378	0.122835	0.0155915	COG3914O	O-linked N-acetylglucosamine transferase
CCNA_01165	-	1282180	1284618	+	812	1281680	1282280	0.0694016	0.0627637	0.0576913	0.0672365	0.125202	0.0642732	0.00518593	-	FkbM methyltransferase family protein
CCNA_01166	-	1284624	1285421	-	265	1285321	1285921	0.072889	0.0620605	0.0420554	0.0617792	0.0837203	0.059696	0.0128475	COG3777S	conserved hypothetical cytosolic protein
CCNA_01167	-	1285421	1286584	-	387	1286484	1287084	0.0183363	0.016811	0.0136615	0.0165511	0.0163238	0.01634	0.00195161	COG1960I	acyl-CoA dehydrogenase
CCNA_01168	-	1286584	1287783	-	399	1287683	1288283	0.0953809	0.0932165	0.0613752	0.0807741	0.0758568	0.0826866	0.0155976	COG0183I	3-ketoacyl-CoA thiolase
CCNA_01169	-	1287879	1288691	-	270	1288591	1289191	0.304347	0.232301	0.189506	0.238573	0.301851	0.241182	0.0474198	-	hypothetical protein
CCNA_01170	-	1288710	1291355	-	881	1291255	1291855	1.78799	1.38222	1.08519	1.25104	1.24804	1.37661	0.299975	COG1629P	TonB-dependent receptor
CCNA_01171	shpA	1291753	1292091	+	112	1291253	1291853	1.7876	1.38193	1.08487	1.25093	1.24779	1.37633	0.299914	-	histidine phosphotransferase ShpA
CCNA_01172	-	1292202	1293044	+	280	1291702	1292302	0.299577	0.260532	0.204971	0.247137	0.343771	0.253054	0.0390182	COG2013S	AIM24 family protein
CCNA_01173	-	1293181	1293510	-	109	1293410	1294010	0.0710374	0.0723496	0.0551199	0.0686552	0.073111	0.0667905	0.00792928	-	chorismate mutase
CCNA_01174	-	1293570	1294526	-	318	1294426	1295026	0.120354	0.115639	0.0866885	0.114129	0.0776237	0.109203	0.0152418	COG0583K	LysR-family transcriptional regulator
CCNA_01175	-	1294712	1295635	+	307	1294212	1294812	0.117403	0.111875	0.085019	0.112857	0.0889732	0.106789	0.0147115	COG0007H	uroporphyrin-III C-methyltransferase
CCNA_01176	-	1295632	1295991	+	119	1295132	1295732	0.0391904	0.0389653	0.0302391	0.0395641	0.0392695	0.0369897	0.0045072	-	hypothetical protein
CCNA_01177	cysI	1295998	1297656	+	552	1295498	1296098	0.0815303	0.063725	0.0532604	0.0666344	0.0854872	0.0662875	0.0116724	COG0155P	sulfite reductase, beta subunit
CCNA_01178	-	1297640	1298146	+	168	1297140	1297740	0.0709554	0.0671286	0.0579084	0.0687491	0.102846	0.0661854	0.00573657	COG3749S	hypothetical protein
CCNA_01179	cysH	1298146	1298880	+	244	1297646	1298246	0.0691553	0.053531	0.0480777	0.0590319	0.0806083	0.057449	0.00899475	COG0175EH	3'-phosphoadenosine 5'-phosphosulfate sulfotransferase
CCNA_01180	-	1299008	1301185	-	725	1301085	1301685	0.103785	0.0882503	0.0835856	0.10169	0.117824	0.0943278	0.00993275	COG2366R	penicillin acylase
CCNA_01181	-	1301278	1301802	-	174	1301702	1302302	0.141122	0.196946	0.132647	0.163014	0.158678	0.158432	0.0286871	COG3584S	hypothetical protein
CCNA_01182	-	1301993	1302586	+	197	1301493	1302093	0.106855	0.164231	0.110631	0.137648	0.0960407	0.129841	0.0267147	COG0625O	glutathione S-transferase
CCNA_01183	-	1302605	1303633	+	342	1302105	1302705	0.170658	0.153083	0.121697	0.152945	0.242135	0.149596	0.0203743	-	zinc dependent phospholipase C/S1-P1 nuclease-family protein
CCNA_01184	-	1303641	1304087	+	148	1303141	1303741	0.106273	0.0870002	0.0756145	0.094386	0.121597	0.0908184	0.0128751	COG1051F	MutT/nudix family hydrolase
CCNA_01185	-	1304093	1304443	-	116	1304343	1304943	2.99632	3.63238	3.22165	3.42182	2.81755	3.31804	0.272259	-	hypothetical protein
CCNA_01186	-	1304705	1305016	+	103	1304205	1304805	2.86819	3.49535	3.09814	3.28957	2.8085	3.18781	0.267792	-	hypothetical protein
CCNA_01187	-	1305189	1305740	+	183	1304689	1305289	0.732233	0.876847	0.785822	0.815119	0.787762	0.802505	0.0602837	-	RNA polymerase ECF-type sigma factor
CCNA_01188	-	1305737	1306660	+	307	1305237	1305837	0.116393	0.132049	0.0852935	0.107604	0.152876	0.110335	0.0195171	COG3712PT	FecR family protein
CCNA_01189	-	1306766	1309666	+	966	1306266	1306866	0.109455	0.102391	0.0858585	0.0985862	0.0839352	0.0990727	0.00989361	-	TonB-dependent receptor
CCNA_01190	-	1309772	1311301	+	509	1309272	1309872	0.38792	0.304171	0.278559	0.318194	0.589997	0.322211	0.0467788	-	hypothetical protein
CCNA_01191	-	1311323	1312558	-	411	1312458	1313058	0.0771266	0.064744	0.0588565	0.0719742	0.0964864	0.0681753	0.00802439	COG0738G	transporter, major facilitator superfamily
CCNA_01192	-	1312555	1313478	-	307	1313378	1313978	0.0426778	0.0378511	0.0295543	0.0410885	0.0664652	0.037793	0.00584811	COG1940KG	sugar kinase
CCNA_01193	-	1313460	1315289	-	609	1315189	1315789	0.102963	0.0901253	0.0696353	0.0944967	0.112691	0.089305	0.0141546	-	amylosucrase
CCNA_01194	-	1315500	1317953	-	817	1317853	1318453	0.197322	0.151639	0.13069	0.156988	0.176776	0.15916	0.0278581	COG1629P	TonB-dependent receptor
CCNA_01195	-	1318104	1319129	-	341	1319029	1319629	0.074607	0.075332	0.0611007	0.0750769	0.0789847	0.0715291	0.0069588	COG1609K	LacI-family transcriptional regulator
CCNA_01196	-	1319269	1321248	+	659	1318769	1319369	0.103444	0.10072	0.0745993	0.0967407	0.107597	0.093876	0.0131426	COG4771P	iron-regulated outer membrane virulence protein
CCNA_01197	-	1321300	1321470	-	56	1321370	1321970	0.0697165	0.0611128	0.0507959	0.064314	0.0779739	0.0614848	0.0079615	COG4338S	hypothetical protein
CCNA_01198	-	1321668	1322570	+	300	1321168	1321768	0.0737041	0.0634668	0.05323	0.0704576	0.0779182	0.0652146	0.0090599	COG1091M	dTDP-4-dehydrorhamnose reductase
CCNA_01199	-	1322567	1323436	+	289	1322067	1322667	0.0959382	0.0923333	0.0789664	0.0975611	0.130455	0.0911998	0.00844317	COG1209M	glucose-1-phosphate thymidylyltransferase
CCNA_01200	-	1323479	1325734	-	751	1325634	1326234	0.0803583	0.0653113	0.0575013	0.0693346	0.10236	0.0681264	0.00952009	COG1629P	TonB-dependent receptor
CCNA_01201	-	1325802	1326326	-	174	1326226	1326826	0.173021	0.142325	0.11971	0.154988	0.231104	0.147511	0.0224089	-	hypothetical protein
CCNA_01202	-	1326323	1328746	-	807	1328646	1329246	0.144495	0.120354	0.10303	0.129069	0.193092	0.124237	0.0173066	COG0308E	membrane alanine aminopeptidase
CCNA_01203	-	1328834	1330816	-	660	1330716	1331316	0.217369	0.199728	0.163672	0.20423	0.305314	0.19625	0.0229716	COG1629P	TonB-dependent receptor
CCNA_01204	-	1330891	1331838	-	315	1331738	1332338	0.105196	0.102303	0.0744892	0.0964372	0.145792	0.0946064	0.0138977	COG0451MG	dTDP-glucose 4,6-dehydratase
CCNA_01205	-	1331972	1332958	+	328	1331472	1332072	0.219889	0.200024	0.143205	0.180653	0.291919	0.185943	0.0326859	COG1131V	ABC transporter ATP-binding protein
CCNA_01206	-	1332960	1333697	+	245	1332460	1333060	0.0827253	0.0791059	0.0506522	0.0716873	0.0941226	0.0710427	0.014349	-	ABC transporter permease protein
CCNA_01207	-	1333694	1334875	+	393	1333194	1333794	0.930278	0.718146	0.668878	0.803556	1.85955	0.780215	0.114473	COG4585T	two-component sensor histidine kinase
CCNA_01208	-	1334872	1335477	+	201	1334372	1334972	0.0768193	0.0753286	0.0651836	0.076331	0.13461	0.0734156	0.005523	COG2197TK	two-component response regulator
CCNA_01209	-	1335487	1336638	+	383	1334987	1335587	0.0582177	0.0474608	0.0360475	0.0510329	0.074663	0.0481897	0.00924859	COG1304C	L-lactate dehydrogenase
CCNA_01210	-	1336864	1337625	+	253	1336364	1336964	0.08204	0.0777981	0.0604893	0.0889385	0.0774884	0.0773165	0.0121212	COG1213M	nucleotidyltransferase family protein
CCNA_01211	-	1337787	1338662	-	291	1338562	1339162	0.0890378	0.0900166	0.0701636	0.0946514	0.10201	0.0859673	0.0108166	-	MobA-like NTP transferase domain protein
CCNA_01212	-	1338566	1339720	-	384	1339620	1340220	0.0510595	0.0429057	0.0280188	0.0442127	0.051383	0.0415492	0.00970312	-	dATP pyrophosphohydrolase
CCNA_01213	-	1339720	1340781	-	353	1340681	1341281	0.0430138	0.0455314	0.0349397	0.0479283	0.048279	0.0428533	0.00564441	COG0795R	YjgP/YjgQ family membrane permease
CCNA_01214	-	1340778	1341998	-	406	1341898	1342498	0.167608	0.146411	0.12374	0.146132	0.208939	0.145973	0.0179125	COG0795R	YjgP/YjgQ family membrane permease
CCNA_01215	-	1341995	1342432	-	145	1342332	1342932	0.0975837	0.0830463	0.0814899	0.0968435	0.118986	0.0897408	0.00865743	COG0537FGR	histidine triad (HIT) hydrolase
CCNA_01216	-	1342538	1343455	-	305	1343355	1343955	0.117512	0.119124	0.08873	0.122135	0.105305	0.111875	0.0155486	COG1409R	phosphohydrolase, Icc family
CCNA_01217	-	1343532	1344659	+	375	1343032	1343632	0.124384	0.123075	0.0902464	0.123394	0.114052	0.115275	0.0166949	COG0558I	phosphatidylglycerophosphate synthase
CCNA_01218	-	1344578	1345570	+	330	1344078	1344678	0.0752674	0.0604062	0.046191	0.0633036	0.0776953	0.0612921	0.0119469	-	sphingosine kinase/diacylglycerol kinase-related protein
CCNA_01219	-	1345567	1346448	+	293	1345067	1345667	0.0419181	0.0345664	0.0354808	0.0373113	0.0542005	0.0373192	0.00327147	-	putative cytosolic protein
CCNA_01220	-	1346517	1347731	-	404	1347631	1348231	0.731656	0.62141	0.497814	0.609516	0.669953	0.615099	0.09559	COG0156H	7-keto-8-aminopelargonate synthetase
CCNA_01221	-	1347735	1347995	-	86	1347895	1348495	0.785304	0.663922	0.530458	0.673131	0.639518	0.663204	0.104289	COG0236IQ	acyl carrier protein
CCNA_01222	-	1348063	1349016	-	317	1348916	1349516	0.0486697	0.0404294	0.0361736	0.0426178	0.0557684	0.0419726	0.00520504	COG0451MG	NADH-ubiquinone oxidoreductase
CCNA_01223	-	1349006	1350724	-	572	1350624	1351224	0.0600998	0.0558714	0.0509795	0.0550892	0.0584108	0.05551	0.00373719	COG0318IQ	acyl-CoA synthetase
CCNA_01224	-	1350729	1352060	-	443	1351960	1352560	0.120694	0.109233	0.0824172	0.103074	0.109507	0.103855	0.0160484	COG2244R	O-antigen membrane transport protein
CCNA_01225	-	1352057	1353184	-	375	1353084	1353684	0.0770598	0.0595061	0.0493211	0.0631508	0.0868004	0.0622595	0.0114721	COG1887M	glycerophosphotransferase-related protein
CCNA_01226	-	1353186	1353818	-	210	1353718	1354318	0.0910974	0.0709739	0.0594247	0.0779152	0.0947753	0.0748528	0.0132456	COG5375S	hypothetical protein
CCNA_01227	-	1353981	1355048	+	355	1353481	1354081	0.073643	0.0594246	0.0490322	0.0639468	0.0798045	0.0615116	0.0102175	COG2141C	alkanesulfonate monoxygenase
CCNA_01228	-	1355045	1355674	+	209	1354545	1355145	0.0637514	0.0518598	0.0430067	0.0545243	0.0709143	0.0532855	0.00853925	COG1335Q	pyrazinamidase/nicotinamidase
CCNA_01229	-	1355671	1357023	-	450	1356923	1357523	0.0777432	0.0672407	0.0565708	0.076708	0.0817783	0.0695657	0.00986842	COG3917Q	2-hydroxychromene-2-carboxylate isomerase
CCNA_01230	-	1357095	1358750	+	551	1356595	1357195	0.0630031	0.062356	0.0500713	0.0640672	0.0660673	0.0598744	0.00657341	COG3119P	arylsulfatase family protein
CCNA_01231	-	1358738	1359754	+	338	1358238	1358838	0.143907	0.128731	0.100743	0.12194	0.1628	0.12383	0.0179231	-	Formylglycine-generating sulfatase
CCNA_01232	-	1359759	1360238	-	159	1360138	1360738	0.15052	0.135922	0.108383	0.137146	0.207625	0.132993	0.0176884	-	hypothetical protein
CCNA_01233	-	1360253	1361161	-	302	1361061	1361661	0.07358	0.0832671	0.0614885	0.071237	0.086092	0.0723931	0.00894238	COG0596R	haloalkane dehalogenase
CCNA_01234	-	1361248	1362339	+	363	1360748	1361348	0.0800243	0.0862189	0.0631517	0.0803668	0.0936451	0.0774404	0.00994098	COG1234R	metal-dependent hydrolase
CCNA_01235	-	1362403	1363035	+	210	1361903	1362503	0.336996	0.247919	0.209883	0.243002	0.48876	0.25945	0.0543869	-	AcrR-family transcriptional regulator
CCNA_01236	-	1363099	1363332	-	77	1363232	1363832	0.0479138	0.0466252	0.0317012	0.0429625	0.0557366	0.0423006	0.00737103	COG3729R	general stress protein GsiB
CCNA_01237	-	1363329	1363481	-	50	1363381	1363981	0.0465967	0.0444478	0.0310595	0.0455237	0.0533966	0.0419069	0.00728463	-	hypothetical protein
CCNA_01238	-	1363636	1364364	-	242	1364264	1364864	0.0445122	0.0490913	0.0322087	0.0440013	0.0498151	0.0424534	0.00720301	-	EF-hand domain protein
CCNA_01239	-	1364477	1365904	-	475	1365804	1366404	0.0586739	0.042318	0.0430657	0.0509987	0.0496878	0.0487641	0.00768593	COG0642T	two-component sensor histidine kinase
CCNA_01240	-	1365901	1366665	-	254	1366565	1367165	0.093138	0.101192	0.081683	0.10063	0.0916633	0.0941607	0.00909262	COG0745TK	two-component response regulator
CCNA_01241	-	1366756	1367472	-	238	1367372	1367972	0.146962	0.135273	0.105408	0.130408	0.118151	0.129513	0.0175068	-	Zn-dependent hydrolase, glyoxalase II family
CCNA_01242	-	1367607	1369202	-	531	1369102	1369702	0.112963	0.0939264	0.0744014	0.0978284	0.0959054	0.0947798	0.0158739	-	amino acid permease
CCNA_01243	-	1369302	1371773	+	823	1368802	1369402	0.100672	0.090088	0.0696863	0.0871527	0.0895383	0.0868998	0.0128609	COG1643L	ATP-dependent helicase hrpB
CCNA_01244	-	1371913	1372320	-	135	1372220	1372820	2.19179	2.05317	1.68673	1.89146	3.25037	1.95579	0.217344	-	hypothetical protein
CCNA_01245	-	1372630	1373421	-	263	1373321	1373921	0.0789782	0.074279	0.0597072	0.0699691	0.114251	0.0707334	0.00822008	COG0566J	23S rRNA methyltransferase
CCNA_01246	-	1373427	1374338	-	303	1374238	1374838	0.0514031	0.0378443	0.0339916	0.0490875	0.0581004	0.0430817	0.008473	COG1092R	methyltransferase
CCNA_01247	-	1374356	1375792	-	478	1375692	1376292	0.23087	0.218367	0.162697	0.200624	0.237631	0.203139	0.0296803	-	CESA-like glycosyltransferase
CCNA_01248	-	1375993	1376628	+	211	1375493	1376093	0.149227	0.15508	0.118425	0.15034	0.136456	0.143268	0.0167554	COG1309K	TetR-family transcriptional regulator
CCNA_01249	-	1376633	1377439	+	268	1376133	1376733	0.188855	0.162927	0.124479	0.145296	0.250755	0.155389	0.0272891	COG0614P	ABC-transporter substrate binding protein
CCNA_01250	-	1377382	1378422	+	346	1376882	1377482	0.035785	0.0308706	0.0223972	0.036762	0.0459709	0.0314537	0.00656503	-	FecCD-family transporter protein
CCNA_01251	-	1378419	1379177	+	252	1377919	1378519	0.0362107	0.0308298	0.0251298	0.0322094	0.039755	0.0310949	0.00458497	COG1120PH	FepC-type transporter protein
CCNA_01252	-	1379181	1381280	-	699	1381180	1381780	0.181878	0.162981	0.129204	0.149889	0.19267	0.155988	0.0221645	COG0741M	soluble lytic murein transglycosylase
CCNA_01253	dapA	1381534	1382418	+	294	1381034	1381634	0.154574	0.145192	0.117293	0.137027	0.161774	0.138522	0.0158645	-	dihydrodipicolinate synthase
CCNA_01254	smpB	1382418	1382876	+	152	1381918	1382518	0.122402	0.0991508	0.0850573	0.103672	0.162745	0.10257	0.0154156	COG0691O	SsrA-binding protein
CCNA_01255	-	1382977	1383126	-	49	1383026	1383626	0.333549	0.301552	0.259322	0.306431	0.400105	0.300213	0.0306801	-	hypothetical protein
CCNA_01256	-	1383564	1384559	-	331	1384459	1385059	0.0501318	0.0465471	0.0352318	0.0497523	0.0721798	0.0454158	0.00697709	-	hypothetical protein
CCNA_01257	-	1384556	1385512	-	318	1385412	1386012	0.0540908	0.0489249	0.0412573	0.0510368	0.0625733	0.0488274	0.0054742	COG3817S	hypothetical protein
CCNA_01258	-	1385509	1386171	-	220	1386071	1386671	0.181979	0.168892	0.128276	0.154005	0.232895	0.158288	0.0230416	COG3819S	hypothetical protein
CCNA_01259	-	1386326	1387099	+	257	1385826	1386426	0.0983453	0.085723	0.063945	0.080685	0.116058	0.0821746	0.0142434	COG0235G	class II aldolase and Adducin protein
CCNA_01260	-	1387138	1387887	+	249	1386638	1387238	0.104541	0.0928598	0.0726281	0.0946073	0.126539	0.0911591	0.0133824	-	hypothetical protein
CCNA_01261	-	1388006	1389121	+	371	1387506	1388106	0.0997216	0.0950576	0.0727063	0.0957587	0.116559	0.090811	0.0122433	COG0845M	periplasmic multidrug efflux lipoprotein precursor
CCNA_01262	acrB3	1389121	1392264	+	1047	1388621	1389221	0.0804595	0.0682598	0.0572459	0.0704517	0.106348	0.0691042	0.00952347	COG0841V	cation/multidrug efflux pump, AcrB family
CCNA_01263	-	1392280	1394634	+	784	1391780	1392380	0.0966751	0.0978464	0.0726057	0.103129	0.0755942	0.0925641	0.0135985	COG2609C	pyruvate dehydrogenase E1 component
CCNA_01264	-	1394767	1395261	-	164	1395161	1395761	0.0436838	0.0370053	0.0258305	0.0362069	0.0399858	0.0356816	0.00737354	COG3293L	transposase, DDE family
CCNA_03947	-	1394783	1394905	+	40	1394283	1394883	0.0414256	0.0415265	0.032595	0.040928	0.0266705	0.0391188	0.00435705	-	hypothetical protein
CCNA_01265	-	1395376	1395498	-	40	1395398	1395998	0.0733891	0.0646048	0.0457696	0.0678768	0.0715112	0.0629101	0.0119881	-	hypothetical protein
CCNA_01266	-	1395597	1395953	-	118	1395853	1396453	0.0726829	0.0548626	0.0460282	0.0624635	0.0869277	0.0590093	0.0113226	-	NTF2 superfamily protein
CCNA_01267	-	1395950	1396687	-	245	1396587	1397187	0.139985	0.118876	0.0954131	0.114321	0.147368	0.117149	0.0183021	-	NTF2 superfamily protein
CCNA_01268	-	1396765	1397271	-	168	1397171	1397771	0.184006	0.297136	0.233801	0.243968	0.161599	0.239728	0.0463815	-	cytochrome c
CCNA_01269	-	1397552	1398055	+	167	1397052	1397652	0.181882	0.292727	0.229008	0.240763	0.161559	0.236095	0.0455276	COG5352	GcrA superfamily protein
CCNA_01270	-	1398112	1398321	+	69	1397612	1398212	0.0984522	0.0974965	0.0743072	0.0872966	0.0982454	0.0893881	0.0112504	-	hypothetical protein
CCNA_01271	-	1398470	1399003	+	177	1397970	1398570	0.165571	0.134386	0.109399	0.137321	0.135668	0.136669	0.0229828	COG1846K	MarR-family transcriptional regulator
CCNA_01272	-	1399011	1399442	-	143	1399342	1399942	0.0496279	0.0456605	0.0433499	0.043311	0.0576228	0.0454873	0.00297094	COG1186J	peptidyl-tRNA hydrolase family protein
CCNA_01273	-	1399447	1399908	-	153	1399808	1400408	0.0686018	0.0621896	0.0471615	0.0600619	0.0556968	0.0595037	0.00899317	COG1671S	EMG2 protein
CCNA_01274	-	1400085	1401608	-	507	1401508	1402108	0.0601361	0.0508169	0.0391759	0.0522088	0.0755385	0.0505844	0.00864254	COG1012C	piperideine-6-carboxylate dehydrogenase
CCNA_01275	-	1401717	1402610	+	297	1401217	1401817	0.0404101	0.0302014	0.027101	0.0365202	0.0575433	0.0335582	0.006019	COG0190H	bifunctional 5,10-methylene-tetrahydrofolate dehydrogenase/ 5,10-methylene-tetrahydrofolate cyclohydrolase
CCNA_01276	-	1402610	1402969	+	119	1402110	1402710	0.0358327	0.0295764	0.0233565	0.0370391	0.0421904	0.0314512	0.00631036	COG3245C	cytochrome c5
CCNA_01277	-	1402986	1404392	+	468	1402486	1403086	0.0386464	0.0357723	0.0312111	0.0455374	0.0436549	0.0377918	0.00600301	COG0277C	FAD-linked oxidoreductase
CCNA_01278	-	1404393	1404881	-	162	1404781	1405381	1.3443	1.17242	0.941039	1.08278	2.20939	1.13514	0.168873	-	hypothetical protein
CCNA_01279	-	1404999	1405781	-	260	1405681	1406281	0.0689034	0.0653419	0.0464448	0.06801	0.0817305	0.062175	0.0105954	COG0061G	inorganic polyphosphate/ATP-NAD kinase
CCNA_01280	-	1405813	1406898	-	361	1406798	1407398	0.474702	0.465943	0.405566	0.451465	0.70654	0.449419	0.0307654	COG5330	hypothetical protein
CCNA_01281	glpK	1407064	1408554	+	496	1406564	1407164	0.480861	0.471191	0.402549	0.451281	0.66174	0.451471	0.0348619	COG0554C	glycerol kinase
CCNA_01282	-	1408625	1409668	+	347	1408125	1408725	0.059069	0.0494582	0.0380235	0.0556629	0.0614272	0.0505534	0.0092524	COG3386G	gluconolactonase
CCNA_01283	-	1409575	1410771	+	398	1409075	1409675	0.0628409	0.0528143	0.0488151	0.0601637	0.0740263	0.0561585	0.00647574	-	NAD-dependent oxidoreductase
CCNA_01284	-	1410657	1411604	+	315	1410157	1410757	0.051008	0.0510581	0.0340411	0.0577836	0.0796294	0.0484727	0.0101337	-	dienelactone hydrolase family protein
CCNA_01285	-	1411601	1412590	-	329	1412490	1413090	0.0892955	0.0791297	0.0584925	0.0816513	0.100124	0.0771423	0.013163	COG0596R	proline iminopeptidase
CCNA_01286	-	1412679	1412939	+	86	1412179	1412779	0.0947949	0.0780699	0.0628452	0.0937947	0.108282	0.0823762	0.0151064	-	hypothetical protein
CCNA_01287	-	1412941	1413933	-	330	1413833	1414433	0.069791	0.0669927	0.0507528	0.0621649	0.0606711	0.0624254	0.00839503	COG0596R	epoxide hydrolase
CCNA_01288	-	1414050	1415267	+	405	1413550	1414150	0.0679566	0.0663983	0.0505277	0.0664395	0.0741616	0.0628305	0.00823384	COG2814G	multidrug resistance transporter, Bcr family
CCNA_01289	-	1415258	1415635	-	125	1415535	1416135	0.104572	0.0951391	0.0731851	0.0928107	0.118994	0.0914267	0.0131814	COG2363S	hypothetical protein
CCNA_01290	-	1415745	1416851	+	368	1415245	1415845	0.118121	0.102381	0.0816	0.110315	0.134315	0.103104	0.0157105	-	hypothetical protein
CCNA_01291	-	1416848	1417858	+	336	1416348	1416948	0.0637132	0.0541832	0.0417872	0.0613063	0.0783161	0.0552475	0.00984359	COG3173R	phosphotransferase family protein
CCNA_01292	-	1417855	1418280	+	141	1417355	1417955	0.0666147	0.0541153	0.0442357	0.0626388	0.0646586	0.0569011	0.00992383	-	hypothetical protein
CCNA_01293	-	1418341	1418772	-	143	1418672	1419272	0.00558335	0.00613811	0.00516195	0.00535452	0.00910505	0.00555949	0.000422463	-	hypothetical protein
CCNA_01294	-	1418730	1419224	+	164	1418230	1418830	0.0966063	0.0947349	0.0702274	0.0781188	0.0441324	0.0849219	0.0128456	COG3293L	transposase
CCNA_01295	-	1419254	1419994	-	246	1419894	1420494	0.113608	0.0806379	0.0701141	0.0878018	0.112253	0.0880405	0.0185286	COG0861P	integral membrane protein
CCNA_01296	stpX	1420118	1422046	-	642	1421946	1422546	0.0964918	0.103023	0.0782162	0.106318	0.0824309	0.0960123	0.0125471	-	stalk-specific protein X
CCNA_01297	-	1422154	1422990	-	278	1422890	1423490	0.225086	0.29895	0.196933	0.249993	0.178145	0.242741	0.0432902	COG0566J	23S rRNA Gm2251 methyltransferase
CCNA_01298	-	1423488	1424678	+	396	1422988	1423588	0.218186	0.271449	0.18237	0.233678	0.176657	0.226421	0.0369168	COG0050J	translation elongation factor Tu (EF-TU)
CCNA_01299	-	1424774	1425400	+	208	1424274	1424874	0.131977	0.116509	0.0891386	0.107485	0.080855	0.111277	0.0178918	-	OmdA-family protein
CCNA_01300	fdhD	1425640	1426458	+	272	1425140	1425740	0.0853595	0.074758	0.0491439	0.066887	0.0633135	0.0690371	0.0152699	-	formate dehydrogenase accessory protein fdhD
CCNA_01301	-	1426458	1428746	+	762	1425958	1426558	0.0319043	0.0268182	0.0207468	0.0272866	0.0329421	0.026689	0.00457834	COG0243C	NAD-dependent formate dehydrogenase alpha subunit
CCNA_01302	-	1428800	1429948	+	382	1428300	1428900	0.0841531	0.0733992	0.057787	0.0693797	0.0823354	0.0711797	0.0108909	-	acetyltransferase domain protein
CCNA_01303	-	1430061	1430900	+	279	1429561	1430161	0.138962	0.126631	0.0956078	0.121888	0.115031	0.120772	0.0182544	-	hypothetical protein
CCNA_01304	-	1431129	1431329	+	66	1430629	1431229	0.128404	0.199402	0.119162	0.149797	0.0604722	0.149191	0.0358486	-	hypothetical protein
CCNA_01305	rpsJ	1431343	1431651	+	102	1430843	1431443	0.152152	0.212945	0.136125	0.170708	0.0612919	0.167982	0.0331393	COG0051J	SSU ribosomal protein S10P
CCNA_01306	rplC	1431629	1432432	+	267	1431129	1431729	0.123132	0.120456	0.0939814	0.120315	0.0672213	0.114471	0.013721	COG0087J	LSU ribosomal protein L3P
CCNA_01307	rplD	1432432	1433070	+	212	1431932	1432532	0.0769682	0.0493393	0.0432988	0.0598387	0.0689166	0.0573612	0.0147499	COG0088J	LSU ribosomal protein L1E-L4P
CCNA_01308	rplW	1433070	1433366	+	98	1432570	1433170	0.148901	0.098434	0.0764875	0.10263	0.136432	0.106613	0.0304334	COG0089J	LSU ribosomal protein L23P
CCNA_01309	rplB	1433370	1434209	+	279	1432870	1433470	0.249989	0.181171	0.129087	0.162213	0.221442	0.180615	0.0510126	COG0090J	LSU ribosomal protein L2P
CCNA_01310	rpsS	1434213	1434491	+	92	1433713	1434313	0.0714268	0.052512	0.0428359	0.0522705	0.0642367	0.0547613	0.0119892	COG0185J	SSU ribosomal protein S19P
CCNA_01311	rplV	1434494	1434874	+	126	1433994	1434594	0.166514	0.108798	0.0833318	0.108846	0.125998	0.116872	0.0352082	COG0091J	LSU ribosomal protein L22P
CCNA_01312	rpsC	1434874	1435626	+	250	1434374	1434974	0.175699	0.112646	0.0840166	0.115873	0.122337	0.122059	0.0385199	COG0092J	SSU ribosomal protein S3P
CCNA_01313	rplP	1435640	1436071	+	143	1435140	1435740	0.114391	0.0764122	0.0578924	0.0773199	0.0871108	0.0815039	0.0236819	COG0197J	LSU ribosomal protein L16P
CCNA_01314	rpmC	1436077	1436268	+	63	1435577	1436177	0.122124	0.0816739	0.0630288	0.0884813	0.0998451	0.0888269	0.0246678	COG0255J	LSU ribosomal protein L29P
CCNA_01315	rpsQ	1436279	1436518	+	79	1435779	1436379	0.41334	0.26861	0.203953	0.285103	0.568715	0.292751	0.087689	COG0186J	SSU ribosomal protein S17P
CCNA_01316	rplN	1436536	1436904	+	122	1436036	1436636	2.94299	1.82573	1.41082	1.87447	2.34063	2.0135	0.653646	COG0093J	LSU ribosomal protein L14P
CCNA_01317	rplX	1436904	1437218	+	104	1436404	1437004	2.97831	1.86882	1.45201	1.89319	2.30211	2.04808	0.652368	COG0198J	LSU ribosomal protein L24P
CCNA_01318	rplE	1437211	1437768	+	185	1436711	1437311	0.477374	0.333218	0.251188	0.31738	0.45721	0.34479	0.0952629	COG0094J	LSU ribosomal protein L5P
CCNA_01319	rpsN	1437790	1438095	+	101	1437290	1437890	0.519074	0.352244	0.281703	0.367398	0.379873	0.380105	0.0998885	COG0199J	SSU ribosomal protein S14P
CCNA_01320	rpsH	1438106	1438504	+	132	1437606	1438206	0.469996	0.320381	0.271151	0.338766	0.331944	0.350074	0.0848916	-	SSU ribosomal protein S8P
CCNA_01321	rplF	1438523	1439056	+	177	1438023	1438623	0.362966	0.246652	0.20718	0.249047	0.299145	0.266461	0.0671391	COG0097J	LSU ribosomal protein L6P
CCNA_01322	rplR	1439060	1439410	+	116	1438560	1439160	0.176006	0.124515	0.0963852	0.123512	0.13886	0.130105	0.03326	COG0256J	LSU ribosomal protein L18P
CCNA_01323	rpsE	1439421	1440026	+	201	1438921	1439521	0.118942	0.0933659	0.0620184	0.0904521	0.0920613	0.0911945	0.0232839	COG0098J	SSU ribosomal protein S5P
CCNA_01324	rpmD	1440030	1440215	+	61	1439530	1440130	0.0998456	0.0799959	0.0573912	0.0770223	0.0837441	0.0785638	0.0173745	COG1841J	LSU ribosomal protein L30P
CCNA_01325	rplO	1440388	1440873	+	161	1439888	1440488	0.44626	0.354431	0.27509	0.365626	0.236047	0.360352	0.07003	COG0200J	LSU ribosomal protein L15P
CCNA_01326	secY	1441093	1442448	+	451	1440593	1441193	0.198012	0.164618	0.134238	0.164179	0.169581	0.165262	0.0260552	COG0201U	protein translocase subunit secY
CCNA_01327	adk	1442583	1443158	+	191	1442083	1442683	0.430413	0.355219	0.267154	0.357403	0.308903	0.352547	0.0667975	COG0563F	adenylate kinase/nucleoside-diphosphate kinase
CCNA_01328	rpsM	1443405	1443773	+	122	1442905	1443505	0.291642	0.275743	0.193171	0.276538	0.188723	0.259273	0.0446712	COG0099J	SSU ribosomal protein S13P
CCNA_01329	rpsK	1443787	1444176	+	129	1443287	1443887	0.280357	0.234733	0.181872	0.235577	0.192949	0.233135	0.0402755	COG0100J	SSU ribosomal protein S11P
CCNA_01330	rpoA	1444254	1445270	+	338	1443754	1444354	0.156342	0.127012	0.0995439	0.12665	0.100713	0.127387	0.0231969	COG0202K	DNA-directed RNA polymerase alpha chain
CCNA_01332	rplQ	1445475	1445888	+	137	1444975	1445575	0.780885	0.643911	0.530956	0.650783	0.498469	0.651634	0.102191	COG0203J	LSU ribosomal protein L17P
CCNA_01333	-	1446332	1446724	-	130	1446624	1447224	0.066859	0.0576582	0.0492796	0.062021	0.0491306	0.0589544	0.00746479	-	hypothetical protein
CCNA_01334	-	1446891	1447721	-	276	1447621	1448221	0.0335059	0.0457386	0.0361927	0.0386928	0.0343747	0.0385325	0.00525026	-	ABC2-family membrane transporter
CCNA_01335	-	1447721	1448638	-	305	1448538	1449138	0.0795776	0.0830972	0.0653177	0.0807339	0.0736204	0.0771816	0.00804377	-	ABC-type multidrug transport system, ATPase component
CCNA_01336	-	1448810	1450039	+	409	1448310	1448910	0.0712932	0.0739291	0.0581685	0.0722121	0.0691474	0.0689007	0.00723773	COG1524R	phosphodiesterase I/nucleotide pyrophosphatase
CCNA_01337	-	1450109	1451731	+	540	1449609	1450209	0.0658168	0.0631543	0.0498111	0.0649533	0.0664175	0.0609339	0.00749767	COG2303E	GMC family oxidoreductase
CCNA_01338	-	1451802	1452257	+	151	1451302	1451902	0.0598765	0.059112	0.0507321	0.0686033	0.0726255	0.059581	0.00730325	COG2764S	glyoxalase family protein
CCNA_01339	-	1452254	1452583	+	109	1451754	1452354	0.061959	0.062655	0.0533019	0.0720104	0.0760399	0.0624816	0.00764568	COG1777K	ArsR-family transcriptional regulator
CCNA_03880	-	1452580	1453074	+	164	1452080	1452680	0.061499	0.0587078	0.0429891	0.0621532	0.0802661	0.0563373	0.00902331	-	ligand-binding SRPBCC domain protein
CCNA_01340	-	1453071	1454321	+	416	1452571	1453171	0.0645359	0.0487652	0.0441846	0.0557266	0.0781649	0.0533031	0.00886544	-	major facilitator superfamily transporter
CCNA_01341	-	1454414	1455832	+	472	1453914	1454514	0.0683002	0.0715581	0.0541686	0.0744189	0.0738512	0.0671114	0.00898338	COG0265O	DegP/HtrA-family serine protease
CCNA_01342	-	1455951	1457252	+	433	1455451	1456051	0.0757733	0.0756445	0.0541287	0.0676203	0.0794304	0.0682917	0.010183	COG2256L	ATPase, AAA family
CCNA_01343	-	1457249	1458061	+	270	1456749	1457349	0.0605942	0.0518258	0.0480505	0.0637226	0.0669985	0.0560483	0.00733381	COG0564J	ribosomal large subunit pseudouridine synthase C
CCNA_01344	-	1458048	1458584	+	178	1457548	1458148	0.048956	0.052512	0.0372478	0.0448168	0.0423814	0.0458831	0.00655973	-	hypothetical protein
CCNA_01345	-	1458745	1459527	+	260	1458245	1458845	0.0571583	0.0489962	0.0400522	0.0560369	0.0596842	0.0505609	0.00788232	COG1028IQR	short chain dehydrogenase
CCNA_01346	-	1459714	1460394	+	226	1459214	1459814	0.105419	0.0931044	0.070411	0.100632	0.119782	0.0923916	0.0155057	COG3047M	outer membrane protein
CCNA_01347	-	1460358	1461083	+	241	1459858	1460458	0.0760577	0.0724957	0.0597998	0.0701629	0.0931118	0.069629	0.00698675	-	hypothetical protein
CCNA_01348	-	1461471	1462034	+	187	1460971	1461571	0.257415	0.21799	0.196071	0.22047	0.235864	0.222986	0.0254364	-	hypothetical protein
CCNA_01349	-	1462307	1462717	+	136	1461807	1462407	0.445397	0.38843	0.334213	0.396594	0.475651	0.391159	0.0455396	COG3293L	transposase
CCNA_01350	-	1462732	1463100	+	122	1462232	1462832	0.0441247	0.0368864	0.0348025	0.0419903	0.0414502	0.039451	0.00433887	COG3293L	transposase DDE domain protein
CCNA_01351	-	1463228	1463956	-	242	1463856	1464456	0.116521	0.0973402	0.0799959	0.103595	0.17111	0.0993631	0.0151822	COG0745TK	two-component response regulator protein
CCNA_01352	-	1463957	1465588	-	543	1465488	1466088	0.249126	0.219447	0.160078	0.210904	0.31059	0.209889	0.0370275	-	two component sensor histidine kinase
CCNA_01353	-	1465853	1467880	-	675	1467780	1468380	0.118919	0.10929	0.0755538	0.0979205	0.135668	0.100421	0.0186678	-	myo-inositol-hexaphosphate 3-phosphohydrolase
CCNA_01354	idhA	1468212	1469198	-	328	1469098	1469698	0.311288	0.299321	0.241948	0.285076	0.295492	0.284408	0.0302667	COG0673R	myo-inositol 2-dehydrogenase IdhA
CCNA_01355	iolR	1469366	1470241	+	291	1468866	1469466	0.257779	0.246201	0.215156	0.246227	0.237257	0.241341	0.0182878	COG1737K	transcriptional regulator IolR
CCNA_01356	iolC	1470370	1472298	+	642	1469870	1470470	0.08719	0.0977343	0.0699593	0.090226	0.132158	0.0862774	0.0117468	COG3892S	5-dehydro-2-deoxygluconokinase IolC
CCNA_01357	iolD	1472300	1474144	+	614	1471800	1472400	0.0761073	0.0763647	0.0569331	0.0700866	0.0919498	0.0698729	0.00910119	COG3962E	myo-inositol catabolism protein IolD
CCNA_01358	iolE	1474148	1475047	+	299	1473648	1474248	0.0819655	0.0622779	0.0547863	0.0668801	0.0891801	0.0664775	0.0114654	COG1082G	myo-inositol catabolism protein IolE
CCNA_01359	iolB	1475044	1475853	+	269	1474544	1475144	0.0833781	0.0651347	0.0575125	0.0677779	0.0984443	0.0684508	0.0108615	COG3718G	myo-inositol catabolism protein IolB
CCNA_01360	iolA	1475884	1477386	+	500	1475384	1475984	0.102747	0.106043	0.074893	0.0949333	0.121684	0.0946541	0.0139736	COG1012C	malonate-semialdehyde dehydrogenase IolA
CCNA_01361	-	1477574	1477915	+	113	1477074	1477674	0.0817174	0.0858181	0.0619003	0.0717441	0.0930322	0.075295	0.0107084	-	PepSY superfamily protein
CCNA_01362	-	1477912	1478580	+	222	1477412	1478012	0.126602	0.0961242	0.0826615	0.0994302	0.132907	0.101204	0.0184194	COG0745TK	two-component response regulator
CCNA_01363	-	1478577	1479935	+	452	1478077	1478677	0.0455048	0.037576	0.0323093	0.0461787	0.0681207	0.0403922	0.0066555	COG0642T	two-component sensor histidine kinase
CCNA_01364	-	1480166	1481191	+	341	1479666	1480266	0.077558	0.0720676	0.0557823	0.0751709	0.090955	0.0701447	0.00983525	COG0042J	NIFR3-like protein
CCNA_01365	perP	1481196	1481714	-	172	1481614	1482214	7.25346	6.52202	5.55054	6.42399	8.23477	6.4375	0.697568	COG3577R	aspartyl protease perP
CCNA_01366	-	1482020	1482244	-	74	1482144	1482744	0.101594	0.092588	0.0739768	0.0883599	0.133957	0.0891297	0.0115112	COG3313R	hypothetical protein
CCNA_01367	-	1482331	1483221	+	296	1481831	1482431	3.7151	3.20651	2.75991	3.2729	4.42949	3.2386	0.390895	COG2038H	nicotinate-nucleotide--dimethylbenzimidazole phosphoribosyltransferase
CCNA_01368	-	1483373	1484587	+	404	1482873	1483473	0.201323	0.201202	0.149821	0.170387	0.451241	0.180684	0.0252027	COG1960I	acyl-CoA dehydrogenase
CCNA_01369	-	1484714	1485853	+	379	1484214	1484814	0.254074	0.210697	0.173747	0.193633	0.265511	0.208038	0.034204	-	acyl-CoA dehydrogenase, short-chain specific
CCNA_03948	-	1486209	1486346	+	45	1485709	1486309	0.271773	0.240905	0.200912	0.226591	0.314705	0.235045	0.029551	-	hypothetical protein
CCNA_01371	-	1486421	1486729	-	102	1486629	1487229	0.283634	0.25953	0.206906	0.238216	0.388564	0.247071	0.0325769	-	hypothetical protein
CCNA_01372	-	1486831	1487439	-	202	1487339	1487939	0.0894806	0.0849519	0.0629777	0.0866661	0.118978	0.0810191	0.0121716	COG1611R	lysine decarboxylase family
CCNA_01373	-	1487512	1488318	+	268	1487012	1487612	0.227856	0.213927	0.16143	0.196808	0.324781	0.200005	0.0286808	-	hypothetical protein
CCNA_01374	-	1488246	1490177	+	643	1487746	1488346	0.048391	0.040589	0.0333196	0.0496603	0.0685425	0.04299	0.00759262	-	Fe-S cluster assembly ABC-type transport system, permease and ATPase components
CCNA_01375	-	1490238	1490675	+	145	1489738	1490338	0.0884709	0.0730527	0.0634406	0.0765406	0.11862	0.0753762	0.010339	-	lactoylglutathione lyase
CCNA_01376	-	1490853	1491557	+	234	1490353	1490953	0.152669	0.13405	0.0995823	0.129289	0.164607	0.128898	0.0219937	-	glutathione S-transferase
CCNA_01377	-	1492093	1492239	-	48	1492139	1492739	0.330494	0.333632	0.27633	0.30406	0.480498	0.311129	0.0267228	-	hypothetical protein
CCNA_01378	-	1492535	1493107	+	190	1492035	1492635	0.34968	0.348765	0.289655	0.325751	0.488767	0.328463	0.028141	COG2518O	protein-L-isoaspartate O-methyltransferase
CCNA_01379	rsaFb	1493232	1494683	+	483	1492732	1493332	0.108124	0.101943	0.0789041	0.0989054	0.122457	0.0969692	0.0126395	-	type I secretion outer membrane protein rsaFb
CCNA_01380	popZ	1494812	1495345	+	177	1494312	1494912	0.172403	0.153945	0.110008	0.136635	0.12373	0.143248	0.0265395	COG3827S	pole-organizing protein popZ
CCNA_01381	-	1495472	1498192	+	906	1494972	1495572	0.264987	0.22923	0.184063	0.215695	0.149605	0.223494	0.033517	COG0525J	valyl-tRNA synthetase
CCNA_01382	-	1498487	1500238	+	583	1497987	1498587	0.0864876	0.0846462	0.0598956	0.0810139	0.0799238	0.0780108	0.0122891	COG0318IQ	long-chain-fatty-acid--CoA ligase
CCNA_01383	-	1500243	1500605	+	120	1499743	1500343	0.178748	0.135426	0.113638	0.148139	0.230022	0.143988	0.0272023	COG5646S	hypothetical protein
CCNA_01384	-	1500699	1502186	-	495	1502086	1502686	0.0873275	0.0707327	0.0603776	0.0763634	0.0932551	0.0737003	0.0112412	COG0154J	amidase family protein
CCNA_01385	-	1502307	1503038	+	243	1501807	1502407	0.0706671	0.0679405	0.0529443	0.0637099	0.0677785	0.0638155	0.00779217	-	rRNA methylase
CCNA_01386	-	1503106	1503747	-	213	1503647	1504247	0.174159	0.156038	0.120904	0.146496	0.195782	0.149399	0.0221926	-	hypothetical protein
CCNA_01387	-	1503930	1505177	+	415	1503430	1504030	0.182384	0.160474	0.122733	0.1523	0.216937	0.154473	0.0246792	COG2265J	tRNA (uracil-5-)-methyltransferase related protein
CCNA_01388	-	1505184	1506251	+	355	1504684	1505284	0.0728967	0.0670267	0.0533705	0.0644677	0.094043	0.0644404	0.00818007	COG2226H	methyltransferase
CCNA_01389	-	1506300	1507313	+	337	1505800	1506400	0.0744886	0.0702096	0.0544	0.066135	0.0868481	0.0663083	0.0086405	COG1835I	acetyltransferase
CCNA_01390	-	1507389	1509002	+	537	1506889	1507489	0.173933	0.127946	0.109976	0.138523	0.165944	0.137595	0.0269397	COG4941K	RNA polymerase sigma factor
CCNA_01391	-	1509067	1510149	+	360	1508567	1509167	0.0818472	0.0726995	0.0654055	0.0802512	0.100315	0.0750508	0.0075674	-	radical SAM superfamily protein
CCNA_01392	-	1510305	1510772	+	155	1509805	1510405	0.792525	0.645952	0.57325	0.704157	0.741576	0.678971	0.0927292	-	glycosyltransferase involved in cell wall biogenesis
CCNA_01393	-	1510803	1512413	-	536	1512313	1512913	0.0814922	0.0819015	0.0617535	0.0715395	0.0801865	0.0741717	0.00956522	-	soluble lytic murein transglycosylase
CCNA_01394	-	1512465	1513286	-	273	1513186	1513786	0.162217	0.146958	0.103408	0.147511	0.192113	0.140024	0.0254125	COG1573L	uracil DNA glycosylase superfamily protein
CCNA_01395	fzeA	1513437	1515113	+	558	1512937	1513537	0.134739	0.118931	0.0901777	0.127517	0.157874	0.117841	0.0195415	COG0644C	electron transfer flavoprotein-ubiquinone oxidoreductase FzeA
CCNA_01396	-	1515188	1516918	+	576	1514688	1515288	1.08622	0.850069	0.705294	0.834687	1.35278	0.869069	0.158662	COG4783R	tetratricopeptide repeat family protein
CCNA_01397	-	1516960	1517832	+	290	1516460	1517060	0.439957	0.305211	0.237748	0.261236	0.2668	0.311038	0.0903801	COG1947I	4-diphosphocytidyl-2-C-methyl-D-erythritol kinase
CCNA_01398	-	1517840	1518478	+	212	1517340	1517940	0.04682	0.0439213	0.0402884	0.0437633	0.0507463	0.0436983	0.00267246	COG0652O	peptidyl-prolyl cis-trans isomerase
CCNA_01399	-	1518556	1520088	-	510	1519988	1520588	0.137593	0.121621	0.0989598	0.119453	0.132843	0.119407	0.0158506	COG0004P	ammonium transporter/methylammonium transporter
CCNA_01400	-	1520115	1520453	-	112	1520353	1520953	0.15624	0.143364	0.110026	0.135617	0.167655	0.136312	0.0194792	COG0347E	nitrogen regulatory protein GlnK
CCNA_01403	glyQ	1520934	1521833	+	299	1520434	1521034	0.17041	0.145446	0.114003	0.140813	0.174588	0.142668	0.0231114	COG0752J	glycyl-tRNA synthetase alpha chain
CCNA_01404	glyS	1521840	1523918	+	692	1521340	1521940	0.218371	0.181552	0.147869	0.173147	0.212146	0.180235	0.029177	COG0751J	glycyl-tRNA synthetase beta chain
CCNA_01405	-	1524077	1524403	-	108	1524303	1524903	0.194994	0.17506	0.136413	0.165668	0.111975	0.168034	0.0243697	COG2827L	GIY-YIG domain protein
CCNA_01406	-	1524621	1525478	-	285	1525378	1525978	0.126661	0.10819	0.0882129	0.112412	0.13118	0.108869	0.0158771	COG3687R	metal-dependent hydrolase
CCNA_01407	-	1525535	1526167	+	210	1525035	1525635	0.13907	0.121781	0.0953285	0.118778	0.132596	0.118739	0.0179877	-	hypothetical protein
CCNA_01408	-	1526164	1526559	-	131	1526459	1527059	0.0914582	0.0802643	0.0622658	0.0800153	0.107231	0.0785009	0.0120675	-	phosphohydrolase, MutT/nudix family
CCNA_01409	-	1526556	1527560	-	334	1527460	1528060	0.413895	0.300105	0.246307	0.282452	0.406472	0.31069	0.0723555	COG0113H	delta-aminolevulinic acid dehydratase
CCNA_01410	-	1527619	1529118	-	499	1529018	1529618	0.201846	0.182143	0.133564	0.179141	0.27928	0.174174	0.0288853	COG2072P	cyclohexanone monooxygenase
CCNA_03949	-	1529253	1529711	-	152	1529611	1530211	0.393465	0.388933	0.326721	0.369514	0.665504	0.369658	0.0304517	-	hypothetical protein
CCNA_03950	-	1529779	1529883	+	34	1529279	1529879	0.315399	0.317219	0.253466	0.295541	0.588764	0.295406	0.0296341	-	hypothetical protein
CCNA_01412	-	1529975	1531120	+	381	1529475	1530075	0.397766	0.391355	0.319291	0.368842	0.709326	0.369313	0.0355802	COG1960I	acyl-CoA dehydrogenase, short-chain specific
CCNA_01413	-	1531128	1531727	+	199	1530628	1531228	0.094896	0.0814701	0.0646776	0.0822446	0.113407	0.0808221	0.0123984	COG0406G	phosphoglycerate mutase family protein
CCNA_01414	-	1531736	1532788	+	350	1531236	1531836	0.0911432	0.0743198	0.0520042	0.0754939	0.115699	0.0732403	0.0161011	COG1024I	3-hydroxyisobutyryl-CoA hydrolase
CCNA_01415	-	1532847	1533644	+	265	1532347	1532947	0.184165	0.15667	0.134763	0.159082	0.196634	0.15867	0.020213	COG4798R	methyltransferase
CCNA_01416	-	1533716	1534612	+	298	1533216	1533816	0.285627	0.238045	0.179042	0.220511	0.299496	0.230806	0.0441334	COG2084I	3-hydroxyisobutyrate dehydrogenase
CCNA_01417	-	1534788	1536014	+	408	1534288	1534888	0.503454	0.390988	0.31765	0.391534	0.360222	0.400907	0.076668	COG0156H	5-aminolevulinic acid synthase
CCNA_01418	-	1536112	1536558	-	148	1536458	1537058	0.156859	0.149445	0.110709	0.137455	0.156195	0.138617	0.0202502	-	ROS/MUCR transcriptional regulator
CCNA_01419	-	1536723	1538009	+	428	1536223	1536823	0.234404	0.217137	0.178695	0.203365	0.242334	0.2084	0.0235247	COG0112E	serine hydroxymethyltransferase
CCNA_01420	-	1538042	1538515	+	157	1537542	1538142	0.115622	0.109385	0.0769361	0.0987116	0.121374	0.100164	0.0169866	COG1327K	NrdR family transcriptional regulator
CCNA_01421	-	1538581	1539045	+	154	1538081	1538681	0.457992	0.421811	0.311326	0.375403	0.459479	0.391633	0.0633161	COG0054H	6,7-dimethyl-8-ribityllumazine synthase
CCNA_01422	nusB	1539042	1539491	+	149	1538542	1539142	0.214693	0.217154	0.154231	0.183232	0.242899	0.192327	0.0297244	COG0781K	N utilization substance protein B NusB
CCNA_01423	-	1539451	1540509	+	352	1538951	1539551	0.189084	0.161483	0.137408	0.148286	0.172248	0.159065	0.0223025	-	thiamine-monophosphate kinase
CCNA_01424	-	1540672	1541166	+	164	1540172	1540772	0.134138	0.124831	0.0980276	0.12202	0.127208	0.119754	0.0153823	-	hypothetical protein
CCNA_01425	-	1541409	1543547	+	712	1540909	1541509	0.419521	0.381562	0.32279	0.414421	0.408581	0.384573	0.0444916	COG3808C	H+ translocating pyrophosphatase
CCNA_01426	-	1543638	1544192	-	184	1544092	1544692	5.53241	4.53959	3.93788	5.06789	4.73641	4.76944	0.686903	COG0784T	chemotaxis receiver domain protein cheYIII
CCNA_01427	bamE	1544458	1544940	-	160	1544840	1545440	0.284054	0.270172	0.198488	0.254762	0.314045	0.251869	0.0375448	COG2913J	beta-barrel assembly machine (BAM) protein BamE
CCNA_01429	-	1545062	1545592	+	176	1544562	1545162	0.951923	0.769119	0.629003	0.75776	0.950236	0.776951	0.132832	COG5452	ubiquinol-cytochrome C reductase chaperone
CCNA_01430	-	1545577	1546116	+	179	1545077	1545677	0.158632	0.136204	0.107057	0.13507	0.185961	0.134241	0.0211222	COG1399R	hypothetical protein
CCNA_01431	-	1546292	1547374	+	360	1545792	1546392	0.158808	0.156612	0.120013	0.142179	0.18729	0.144403	0.0178547	-	fatty acid/phospholipid synthesis protein plsX
CCNA_01432	-	1547371	1548348	+	325	1546871	1547471	0.104247	0.0847277	0.0667462	0.0900664	0.124629	0.0864469	0.015503	COG0332I	3-oxoacyl-(acyl-carrier-protein) synthase III
CCNA_01433	ihfA	1548563	1548865	+	100	1548063	1548663	0.395263	0.317708	0.211514	0.299268	0.333417	0.305938	0.0754496	COG0776L	integration host factor alpha-subunit
CCNA_01434	-	1548878	1549303	+	141	1548378	1548978	0.319406	0.258752	0.180557	0.244664	0.26641	0.250845	0.0569848	COG0789K	MerR-family transcriptional regulator
CCNA_01435	-	1549509	1549760	-	83	1549660	1550260	0.186646	0.153137	0.107729	0.146934	0.13578	0.148611	0.032359	-	hypothetical protein
CCNA_01437	-	1549757	1550008	-	83	1549908	1550508	0.163097	0.153045	0.106489	0.139009	0.12533	0.14041	0.0246776	-	transglycosylase associated protein
CCNA_01438	-	1550159	1551190	+	343	1549659	1550259	0.186896	0.153185	0.107838	0.146982	0.135843	0.148725	0.0324128	COG1612O	heme O monooxygenase
CCNA_01439	-	1551231	1552631	-	466	1552531	1553131	0.448287	0.382319	0.260835	0.324906	0.438053	0.354087	0.0800379	-	dTDP-glucose 4,6-dehydratase
CCNA_01440	-	1552866	1553339	+	157	1552366	1552966	0.351719	0.311288	0.218195	0.27037	0.316703	0.287893	0.0571136	COG0102J	LSU ribosomal protein L13P
CCNA_01441	-	1553343	1553816	+	157	1552843	1553443	0.344435	0.283902	0.182991	0.232873	0.369733	0.26105	0.0691916	COG0103J	SSU ribosomal protein S9P
CCNA_01442	-	1553908	1554861	+	317	1553408	1554008	0.206034	0.145627	0.10929	0.141969	0.138653	0.15073	0.0403264	COG0002E	N-acetyl-gamma-glutamyl-phosphate reductase
CCNA_01443	-	1554869	1555501	-	210	1555401	1556001	0.141533	0.114994	0.0881905	0.11274	0.134586	0.114364	0.0218039	COG3738S	hypothetical protein
CCNA_01444	-	1555589	1557607	-	672	1557507	1558107	0.098876	0.0967118	0.0739832	0.0858104	0.0896179	0.0888453	0.0114395	-	poly(3-hydroxyalkanoate) polymerase
CCNA_01445	-	1557697	1558137	+	146	1557197	1557797	0.0993875	0.0993682	0.0822704	0.094528	0.0896497	0.0938885	0.00807579	-	hypothetical protein
CCNA_01446	-	1558246	1559466	+	406	1557746	1558346	0.0849052	0.0851693	0.0588182	0.0689773	0.0784992	0.0744675	0.0128908	COG0436E	LL-diaminopimelate aminotransferase
CCNA_01447	-	1559503	1560792	+	429	1559003	1559603	0.158751	0.12515	0.0931418	0.116251	0.161965	0.123323	0.0271991	COG0460E	homoserine dehydrogenase
CCNA_01448	glpX	1560867	1561820	+	317	1560367	1560967	0.0798506	0.0675227	0.0489204	0.064545	0.0784674	0.0652097	0.0127212	COG1494G	fructose-1,6-bisphosphatase, class II
CCNA_01449	-	1561881	1562858	+	325	1561381	1561981	0.135591	0.118662	0.0918952	0.110553	0.200192	0.114175	0.01815	-	fructose-1,6-bisphosphatase, FIG superfamily
CCNA_01450	recJ	1562926	1564746	+	606	1562426	1563026	0.0709115	0.0648595	0.0487768	0.0716824	0.0668871	0.0640575	0.0106342	COG0608L	single-stranded-DNA-specific exonuclease recJ
CCNA_01451	cspD	1565243	1565833	+	196	1564743	1565343	0.416952	0.382187	0.324892	0.378001	0.194087	0.375508	0.037993	COG1278K	cold shock protein cspD
CCNA_01452	-	1565802	1566356	+	184	1565302	1565902	0.120314	0.107996	0.0884443	0.107135	0.164894	0.105973	0.0131449	-	hypothetical protein
CCNA_01453	-	1566524	1566829	+	101	1566024	1566624	0.34901	0.291447	0.224457	0.285827	0.314665	0.287685	0.0509122	-	electron transport complex I subunit, NADH-ubiquinone oxidoreductase
CCNA_01457	-	1567625	1567876	+	83	1567125	1567725	8.73809	7.7006	6.49825	7.78423	6.39295	7.68029	0.917854	-	hypothetical protein
CCNA_01458	-	1567879	1568187	+	102	1567379	1567979	7.76255	6.84509	5.71597	6.89677	5.11865	6.8051	0.839231	-	hypothetical protein
CCNA_01459	-	1568188	1568445	+	85	1567688	1568288	0.459234	0.415969	0.342591	0.4323	0.652682	0.412524	0.0499179	-	hypothetical protein
CCNA_01460	-	1568518	1568736	+	72	1568018	1568618	0.153095	0.119562	0.103898	0.138979	0.177604	0.128883	0.0215966	-	hypothetical protein
CCNA_01461	-	1568764	1569069	+	101	1568264	1568864	0.160052	0.135399	0.102058	0.139105	0.156608	0.134153	0.0239927	-	hypothetical protein
CCNA_01462	-	1569294	1570469	-	391	1570369	1570969	0.104522	0.093692	0.0628931	0.0831444	0.0959373	0.086063	0.0177417	COG1304C	lactate 2-monooxygenase
CCNA_01463	-	1570667	1571776	-	369	1571676	1572276	0.190617	0.183933	0.140942	0.170693	0.139926	0.171546	0.0220187	COG0722E	3-deoxy-7-phosphoheptulonate synthase
CCNA_03951	-	1571872	1571955	-	27	1571855	1572455	0.208281	0.19967	0.151949	0.17426	0.187394	0.18354	0.0255371	-	hypothetical protein
CCNA_01464	-	1572066	1572383	-	105	1572283	1572883	0.219427	0.199348	0.149926	0.178053	0.237034	0.186689	0.0297661	-	hypothetical protein
CCNA_01465	-	1572606	1574201	+	531	1572106	1572706	0.245387	0.217039	0.167423	0.189551	0.257703	0.20485	0.0337965	COG0840NT	methyl-accepting chemotaxis protein
CCNA_01466	-	1574323	1574589	-	88	1574489	1575089	0.33051	0.254723	0.195552	0.23891	0.258523	0.254924	0.0562574	-	hypothetical protein
CCNA_01467	ccoN	1574712	1576358	+	548	1574212	1574812	0.0988626	0.0862971	0.0665355	0.0845601	0.0946479	0.0840638	0.0133101	COG3278O	cytochrome cbb3 oxidase subunit I ccoN
CCNA_01468	ccoO	1576367	1577110	+	247	1575867	1576467	0.257134	0.198791	0.172217	0.205753	0.2769	0.208474	0.0355132	COG2993C	cytochrome cbb3 oxidase, cytochrome c subunit ccoO
CCNA_01469	ccoQ	1577107	1577274	+	55	1576607	1577207	0.155395	0.128938	0.104648	0.127269	0.177628	0.129062	0.0207579	COG4736O	cytochrome cbb3 oxidase, subunit ccoQ
CCNA_01470	ccoP	1577274	1578140	+	288	1576774	1577374	0.146748	0.121706	0.104644	0.121186	0.169979	0.123571	0.0173644	COG2010C	cytochrome cbb3 oxidase, diheme subunit, membrane-bound ccoP
CCNA_01471	fixG	1578146	1579636	+	496	1577646	1578246	0.0994887	0.0954923	0.0691804	0.0805782	0.137579	0.0861849	0.0139548	COG0348C	polyferredoxin protein fixG
CCNA_01472	fixH	1579633	1580133	+	166	1579133	1579733	0.0854415	0.0815381	0.0672746	0.0774178	0.128004	0.077918	0.0078154	COG5456	cation pump-linked membrane protein fixH
CCNA_01473	fixI	1580130	1582304	+	724	1579630	1580230	0.0604663	0.0675295	0.0473674	0.0620758	0.0916553	0.0593597	0.00854718	COG2217P	E1-E2 cation pump ATPase fixI
CCNA_01474	ccoS	1582301	1582468	+	55	1581801	1582401	0.551492	0.546119	0.475107	0.572047	1.00203	0.536191	0.0422278	COG3197P	cytochrome cbb3 oxidase maturation protein ccoS
CCNA_01475	ompW	1582599	1583243	+	214	1582099	1582699	4.51459	4.36389	3.69476	4.62007	4.37286	4.29833	0.415885	COG3047M	OmpW family outer membrane protein
CCNA_01476	ftrB	1583425	1584192	+	255	1582925	1583525	0.463159	0.425031	0.358558	0.409338	0.782357	0.414022	0.0433353	COG0664T	CRP-family transcription regulator FtrB
CCNA_01477	hemN	1584237	1585601	+	454	1583737	1584337	0.0997807	0.0916607	0.0805386	0.0967064	0.101532	0.0921716	0.00844693	COG0635H	oxygen-independent coproporphyrinogen-III oxidase hemN
CCNA_01478	-	1585598	1586344	-	248	1586244	1586844	0.340674	0.287863	0.230082	0.289089	0.441388	0.286927	0.0451873	COG0664T	CRP-family transcription regulator
CCNA_01479	-	1586381	1588444	+	687	1585881	1586481	0.372283	0.337841	0.250101	0.31479	0.496734	0.318754	0.051506	-	tetratricopeptide repeat family protein
CCNA_01480	-	1588441	1588848	+	135	1587941	1588541	0.358562	0.335219	0.265493	0.313638	0.254878	0.318228	0.0396552	-	hypothetical protein
CCNA_01481	-	1588858	1590603	+	581	1588358	1588958	0.527679	0.460933	0.377316	0.446084	0.441985	0.453003	0.0616871	COG2114T	cyclase homology domain protein
CCNA_01483	-	1590869	1591087	+	72	1590369	1590969	0.0982594	0.0817996	0.0661876	0.0839012	0.103427	0.082537	0.0131263	-	hypothetical protein
CCNA_01484	-	1591111	1591530	+	139	1590611	1591211	0.129988	0.107881	0.0806359	0.104798	0.139043	0.105826	0.0201959	-	DNA Ligase IV adenylation domain protein
CCNA_01485	-	1591536	1592672	-	378	1592572	1593172	0.149538	0.13442	0.0992822	0.124902	0.169303	0.127036	0.0211007	COG2017G	aldose 1-epimerase
CCNA_01486	-	1592713	1593723	-	336	1593623	1594223	0.11637	0.132144	0.0841714	0.104186	0.0918066	0.109218	0.0202438	COG3802S	fumarylacetoacetate (FAA) hydrolase family protein
CCNA_01487	-	1593897	1594643	+	248	1593397	1593997	0.0925749	0.0978362	0.0739481	0.0915144	0.0868004	0.0889684	0.0103881	COG2186K	GntR-family transcriptional regulator
CCNA_01488	ilvD	1594813	1596615	+	600	1594313	1594913	0.109023	0.0879887	0.0634278	0.0855059	0.096964	0.0864864	0.0186443	COG0129EG	dihydroxyacid dehydratase
CCNA_01489	abfA	1596728	1598278	+	516	1596228	1596828	0.124573	0.112592	0.0876367	0.110858	0.137005	0.108915	0.0154405	-	alpha-L-arabinofuranosidase
CCNA_01490	-	1598349	1599989	+	546	1597849	1598449	0.23087	0.194993	0.150442	0.180586	0.348594	0.189223	0.0333983	COG2509R	FAD-dependent dehydrogenase
CCNA_01491	-	1599999	1601159	-	386	1601059	1601659	0.0553621	0.0386528	0.0351281	0.0477521	0.0478174	0.0442238	0.00913377	COG0626E	cystathionine beta-lyase
CCNA_01492	-	1601184	1602041	-	285	1601941	1602541	0.0670346	0.064958	0.0433674	0.0552997	0.0702298	0.0576649	0.0108166	COG2897P	3-mercaptopyruvate sulfurtransferase
CCNA_01493	-	1602115	1603113	-	332	1603013	1603613	0.113843	0.0981861	0.0753591	0.0933061	0.110598	0.0951736	0.0158507	COG0031E	cysteine synthase
CCNA_01494	-	1603290	1604531	-	413	1604431	1605031	0.112436	0.0948096	0.0738922	0.0939631	0.101612	0.0937753	0.0157552	COG2230M	cyclopropane-fatty-acyl-phospholipid synthase
CCNA_01495	-	1604575	1606026	-	483	1605926	1606526	0.0927009	0.0790108	0.0637646	0.0806252	0.087851	0.0790254	0.0118669	COG0415L	deoxyribodipyrimidine photolyase
CCNA_01496	-	1606088	1606951	+	287	1605588	1606188	0.0886961	0.0804851	0.0648261	0.0792281	0.0817783	0.0783088	0.00992071	COG2877M	2-dehydro-3-deoxyphosphooctonate aldolase
CCNA_01497	-	1606954	1607955	+	333	1606454	1607054	0.0534933	0.0415605	0.0314107	0.0396601	0.0799159	0.0415311	0.00911079	COG0451MG	ADP-L-glycero-D-manno-heptose-6-epimerase
CCNA_01498	-	1608057	1609523	+	488	1607557	1608157	0.106572	0.0925201	0.0709138	0.0902299	0.0990413	0.090059	0.0146665	COG3425I	DNA-dependent DNA polymerase III alpha chain
CCNA_01499	-	1609534	1610736	+	400	1609034	1609634	0.134441	0.105285	0.0717613	0.0954131	0.129906	0.101725	0.0259532	COG0183I	acetyl-CoA acetyltransferase
CCNA_01500	-	1610768	1611922	+	384	1610268	1610868	0.0852793	0.0713747	0.0571294	0.0696009	0.10084	0.0708461	0.0115224	-	hypothetical protein
CCNA_01501	-	1611887	1612267	-	126	1612167	1612767	0.0516933	0.0367845	0.0318863	0.0394662	0.0545984	0.0399576	0.00842974	-	protein kinase C-like superfamily protein
CCNA_01503	-	1612264	1613346	-	360	1613246	1613846	0.0911604	0.0754	0.0523681	0.0715287	0.0694101	0.0726143	0.0159458	COG3173R	phosphotransferase family protein
CCNA_01502	-	1613345	1614289	+	314	1612845	1613445	0.0533578	0.0433676	0.0307961	0.0418248	0.0536752	0.0423366	0.00923713	COG2354S	conserved membrane spanning protein
CCNA_01504	recG	1614298	1616394	-	698	1616294	1616894	0.132227	0.119287	0.0893286	0.106248	0.101389	0.111773	0.0183404	COG1200LK	ATP-dependent DNA helicase recG
CCNA_01505	-	1616437	1616739	-	100	1616639	1617239	0.107672	0.0899623	0.0787828	0.085874	0.0881295	0.0905727	0.0122995	-	hypothetical protein
CCNA_01506	-	1616805	1617545	-	246	1617445	1618045	0.375156	0.294565	0.214358	0.27431	0.312126	0.289597	0.0664317	COG1126E	cystine transport ATP-binding protein
CCNA_01507	-	1617542	1618201	-	219	1618101	1618701	0.167449	0.131516	0.106069	0.128119	0.192233	0.133288	0.0254147	COG0765E	cystine transport system permease protein
CCNA_01508	-	1618206	1618991	-	261	1618891	1619491	0.199703	0.1624	0.125095	0.145827	0.264166	0.158256	0.0315654	-	cystine-binding protein
CCNA_01509	-	1619099	1620214	-	371	1620114	1620714	0.0739713	0.0595672	0.0472732	0.0550921	0.081452	0.058976	0.0112138	-	3-oxoacyl-(acyl-carrier-protein) synthase III
CCNA_01510	-	1620483	1620866	+	127	1619983	1620583	0.0789668	0.0679812	0.0533306	0.0650914	0.0897452	0.0663425	0.0105346	-	hypothetical protein
CCNA_01511	-	1620866	1621768	+	300	1620366	1620966	0.0705373	0.0578722	0.0409109	0.0497171	0.0668871	0.0547594	0.0125941	COG3000I	sterol desaturase family protein
CCNA_01512	-	1621899	1622564	+	221	1621399	1621999	0.0840195	0.0806481	0.0533051	0.0725421	0.0911619	0.0726287	0.0137534	COG1943L	IS200-like transposase
CCNA_01513	-	1622843	1623826	+	327	1622343	1622943	0.2477	0.219712	0.17864	0.207734	0.265049	0.213446	0.0286167	COG1638G	C4-dicarboxylate-binding protein
CCNA_01514	-	1623823	1624323	+	166	1623323	1623923	0.10218	0.0864839	0.0661142	0.0817933	0.0975291	0.0841429	0.0148479	COG3090G	C4-dicarboxylate transport system, small permease component
CCNA_01515	-	1624314	1625594	+	426	1623814	1624414	0.0922256	0.0842895	0.0656417	0.0798253	0.113367	0.0804955	0.0111516	COG1593G	C4-dicarboxylate transporter large subunit
CCNA_01516	-	1625780	1626412	-	210	1626312	1626912	0.0878829	0.0691328	0.0538015	0.0682018	0.0766368	0.0697548	0.0139754	COG0778C	NAD(P)H:FMN oxidoreductase family protein
CCNA_01517	-	1626548	1627576	-	342	1627476	1628076	0.0741202	0.0672543	0.0474552	0.0638029	0.0796612	0.0631581	0.0113129	COG4111R	hypothetical protein
CCNA_03892	-	1627539	1628183	-	214	1628083	1628683	0.195162	0.179259	0.135631	0.169964	0.177365	0.170004	0.0251664	-	HD family metal-dependent phosphohydrolase
CCNA_01519	-	1628290	1629102	+	270	1627790	1628390	0.199615	0.172856	0.134442	0.166947	0.181353	0.168465	0.0267672	-	universal stress protein family
CCNA_01520	-	1629134	1629508	+	124	1628634	1629234	0.0744848	0.0630252	0.0484512	0.0602195	0.0638308	0.0615452	0.0106901	-	hypothetical protein
CCNA_01521	-	1629643	1630458	-	271	1630358	1630958	0.570472	0.481039	0.369534	0.410451	0.453374	0.457874	0.0880676	-	hypothetical protein
CCNA_01522	-	1630557	1631426	-	289	1631326	1631926	0.393312	0.330891	0.244891	0.278908	0.385245	0.312001	0.0647232	COG0714R	ATP-dependent protease subunit
CCNA_01523	flmH	1631535	1632116	-	193	1632016	1632616	0.232245	0.184109	0.150072	0.178091	0.264675	0.186129	0.0341343	-	acetyltransferase flmH
CCNA_01524	flbA	1632277	1634067	-	596	1633967	1634567	2.77396	2.81204	2.07316	2.01747	2.20679	2.41916	0.432556	COG4783R	FlbA protein
CCNA_01525	flbT	1634266	1634691	+	141	1633766	1634366	0.858353	0.943609	0.705578	0.724877	0.976063	0.808104	0.113026	COG5443	flagellar biosynthesis repressor flbT
CCNA_01526	flaF	1634651	1635013	+	120	1634151	1634751	3.65354	3.56867	2.66891	2.52649	3.00447	3.1044	0.58899	COG5442	flagellar biosynthesis regulatory protein flaF
CCNA_01527	fljL	1635261	1636082	+	273	1634761	1635361	0.664654	0.611542	0.468298	0.452672	0.540206	0.549292	0.105006	COG1344N	flagellin fljL
CCNA_01528	fljK	1636359	1637180	+	273	1635859	1636459	0.289598	0.315673	0.230626	0.245146	0.38854	0.270261	0.0393185	COG1344N	flagellin fljK
CCNA_01529	-	1637293	1637661	+	122	1636793	1637393	0.187582	0.167475	0.122557	0.147777	0.125624	0.156348	0.0277767	-	FlaG superfamily protein
CCNA_01530	fljJ	1637841	1638677	+	278	1637341	1637941	0.283818	0.438578	0.288426	0.288592	0.266792	0.324853	0.0758487	COG1344N	flagellin FljJ
CCNA_01531	-	1638743	1639297	+	184	1638243	1638843	0.176772	0.159275	0.131419	0.146452	0.201696	0.153479	0.0192542	COG1670J	acetyltransferase
CCNA_01532	flaY	1639377	1642241	+	954	1638877	1639477	0.126228	0.133276	0.0811052	0.105284	0.139011	0.111473	0.0234774	-	regulatory protein flaY
CCNA_01533	-	1642303	1642992	+	229	1641803	1642403	0.211618	0.189205	0.143998	0.160158	0.260871	0.176245	0.0300989	-	hypothetical protein
CCNA_01534	-	1643010	1643408	+	132	1642510	1643110	0.226478	0.19021	0.151302	0.177774	0.248606	0.186441	0.0312357	-	hypothetical protein
CCNA_01535	-	1643665	1644168	+	167	1643165	1643765	0.202095	0.180091	0.129003	0.152728	0.185563	0.165979	0.0318661	COG0629L	single-strand DNA binding protein
CCNA_01536	-	1644321	1645001	+	226	1643821	1644421	0.551654	0.378793	0.295226	0.366723	0.43214	0.398099	0.108811	-	hypothetical protein
CCNA_01537	-	1645354	1645890	-	178	1645790	1646390	2.33378	1.65424	1.21675	1.48526	0.758473	1.67251	0.476231	COG0456R	acetyltransferase
CCNA_01538	-	1646212	1648902	+	896	1645712	1646312	2.34149	1.65208	1.21589	1.48828	0.762269	1.67444	0.479716	COG0574G	pyruvate phosphate dikinase
CCNA_03952	-	1649019	1649504	+	161	1648519	1649119	0.113038	0.0931146	0.0733639	0.0814477	0.0884877	0.0902409	0.017225	-	hypothetical protein
CCNA_01539	-	1649458	1650156	-	232	1650056	1650656	0.0911452	0.0732803	0.0541079	0.0832335	0.0738432	0.0754417	0.0159907	COG1741R	pirin family protein
CCNA_01541	-	1650282	1651178	+	298	1649782	1650382	0.120553	0.108645	0.0784732	0.107136	0.114856	0.103702	0.0178575	COG0583K	LysR-family transcriptional regulator
CCNA_01542	-	1651185	1653455	-	756	1653355	1653955	0.0665918	0.0812425	0.0520553	0.0739186	0.0617933	0.068452	0.0124605	-	ice nucleation protein
CCNA_01543	-	1653545	1654885	-	446	1654785	1655385	0.0714688	0.0616019	0.0448806	0.0652255	0.0775441	0.0607942	0.0113649	COG0443O	chaperone protein dnaK
CCNA_01545	-	1655039	1656220	+	393	1654539	1655139	0.0645684	0.0622439	0.0440059	0.0613425	0.0599946	0.0580402	0.00945438	COG2081R	NAD(FAD)-utilizing dehydrogenase
CCNA_01546	-	1656352	1658577	-	741	1658477	1659077	0.126663	0.117385	0.0779943	0.109473	0.104541	0.107879	0.0211253	COG0513LKJ	DEAD-box RNA helicase-like protein
CCNA_03953	-	1658850	1659263	-	137	1659163	1659763	0.157611	0.153035	0.104194	0.127275	0.185014	0.135529	0.0247932	-	hypothetical protein
CCNA_01547	-	1659435	1661144	+	569	1658935	1659535	0.213574	0.204773	0.136736	0.170996	0.215807	0.18152	0.0350453	COG0143J	methionyl-tRNA synthetase
CCNA_01548	-	1661146	1662360	+	404	1660646	1661246	0.156907	0.133612	0.0944315	0.115697	0.16635	0.125162	0.0265397	-	transporter, major facilitator superfamily
CCNA_01549	-	1662374	1664281	-	635	1664181	1664781	0.573724	0.481993	0.365902	0.461454	0.781195	0.470768	0.0852638	COG2895P	sulfate adenylyltransferase subunit 1/adenylylsulfate kinase
CCNA_01550	-	1664281	1665261	-	326	1665161	1665761	0.383331	0.301457	0.209784	0.246432	0.324359	0.285251	0.0754642	COG0175EH	sulfate adenylyltransferase subunit 2
CCNA_01551	-	1665480	1665698	+	72	1664980	1665580	0.426927	0.333109	0.23915	0.284375	0.394319	0.32089	0.0804322	-	hypothetical protein
CCNA_01552	tipN	1665871	1668519	+	882	1665371	1665971	0.238088	0.20356	0.151756	0.173564	0.24161	0.191742	0.0374918	-	polar localization protein TipN
CCNA_01553	-	1668534	1669094	+	186	1668034	1668634	0.0451937	0.0452597	0.0336405	0.0369549	0.0414025	0.0402622	0.00589009	COG2148M	undecaprenyl-phosphate beta-N-acetyl-D-fucosaminephosphotransferase
CCNA_01554	-	1669091	1670539	-	482	1670439	1671039	0.086982	0.0671456	0.0485661	0.0651667	0.0722673	0.0669651	0.0157318	COG0246G	D-mannonate oxidoreductase
CCNA_01555	uxaA	1670626	1672134	-	502	1672034	1672634	0.165653	0.165671	0.106187	0.131673	0.112022	0.142296	0.0289174	COG2721G	altronate dehydratase
CCNA_01556	-	1672295	1673368	+	357	1671795	1672395	0.167564	0.167998	0.104725	0.133197	0.118668	0.143371	0.0304893	COG1609K	LacI-family transcriptional regulator
CCNA_01557	-	1673476	1674939	+	487	1672976	1673576	0.109411	0.111818	0.069573	0.0905461	0.134713	0.0953369	0.0196335	COG1904G	uronate isomerase
CCNA_01558	-	1674964	1675803	+	279	1674464	1675064	0.34265	0.264537	0.201583	0.240538	0.41736	0.262327	0.0595015	COG3717G	4-deoxy-L-threo-5-hexosulose-uronate ketol-isomerase
CCNA_01559	-	1675960	1676727	+	255	1675460	1676060	1.76839	1.33228	1.10351	1.33534	3.64244	1.38488	0.277769	COG1028IQR	2-deoxy-D-gluconate 3-dehydrogenase
CCNA_01560	-	1676914	1679643	+	909	1676414	1677014	0.0925577	0.0947586	0.0662275	0.0826284	0.0976644	0.0840431	0.0129964	COG2352C	phosphoenolpyruvate carboxylase
CCNA_01561	-	1679798	1680181	+	127	1679298	1679898	0.081704	0.0783552	0.0614502	0.0719615	0.0898009	0.0733677	0.00891392	-	hypothetical protein
CCNA_01562	-	1680175	1680849	+	224	1679675	1680275	0.105641	0.0967492	0.0696289	0.0879682	0.10248	0.0899968	0.0153764	COG0800G	4-hydroxy-2-oxoglutarate aldolase/2-dehydro-3-deoxyphosphogluconate aldolase
CCNA_01563	-	1680856	1681962	+	368	1680356	1680956	0.284461	0.238826	0.176822	0.217475	0.383821	0.229396	0.0448228	COG0524G	2-dehydro-3-deoxygluconokinase
CCNA_01566	-	1682996	1683307	-	103	1683207	1683807	0.111438	0.0907537	0.0687765	0.0953103	0.0989776	0.0915696	0.0175967	COG3492S	hypothetical protein
CCNA_01567	-	1683567	1684652	+	361	1683067	1683667	0.108548	0.0825367	0.0648101	0.0874102	0.0926184	0.0858263	0.0179934	COG0596R	proline iminopeptidase
CCNA_01568	-	1684807	1686171	+	454	1684307	1684907	0.216544	0.179558	0.132977	0.168175	0.296025	0.174314	0.0344352	-	Kef-type K+ transport system
CCNA_01569	-	1686283	1687005	+	240	1685783	1686383	0.151071	0.124141	0.102136	0.123305	0.166271	0.125163	0.0200497	COG2207K	Helix-turn-helix DNA-binding protein
CCNA_01570	-	1687082	1688644	+	520	1686582	1687182	0.0349585	0.0360576	0.0230596	0.0320791	0.0401689	0.0315387	0.0058964	COG1680V	penicillin-binding protein
CCNA_01571	-	1688684	1689097	-	137	1688997	1689597	0.0546214	0.0460477	0.0337921	0.046727	0.0514467	0.0452971	0.0086007	COG1393P	arsenate reductase
CCNA_01572	-	1689094	1689768	-	224	1689668	1690268	0.127426	0.110483	0.0925257	0.101761	0.175885	0.108049	0.0148539	COG0580G	major intrinsic protein (MIP)-family channel protein
CCNA_01573	-	1689765	1690118	-	117	1690018	1690618	0.147534	0.124912	0.101169	0.118029	0.205628	0.122911	0.0192082	COG0640K	ArsR-family transcriptional regulator
CCNA_01574	-	1690173	1690907	+	244	1689673	1690273	0.128322	0.111213	0.09322	0.102422	0.177795	0.108794	0.014948	COG0431R	arsenic resistance protein arsH
CCNA_01575	-	1690968	1692194	-	408	1692094	1692694	0.240748	0.200673	0.155598	0.199731	0.45378	0.199187	0.0347846	COG2133G	glucose / sorbosone dehydrogenase
CCNA_01576	-	1692309	1693604	-	431	1693504	1694104	0.591515	0.458935	0.354647	0.400021	0.92152	0.451279	0.102778	COG2271G	major facilitator superfamily transporter
CCNA_01577	-	1693632	1694450	-	272	1694350	1694950	0.155299	0.147145	0.102968	0.133409	0.193753	0.134705	0.0230059	COG3971Q	2-keto-4-pentenoate hydratase family protein
CCNA_01578	-	1694679	1695041	+	120	1694179	1694779	0.151411	0.148758	0.104813	0.131737	0.186813	0.13418	0.0214308	COG3682K	beta-lactamase repressor
CCNA_01579	-	1695303	1696811	+	502	1694803	1695403	0.0742653	0.0622643	0.0468151	0.0577797	0.0780853	0.0602811	0.011359	COG2989S	cell wall degradation protein
CCNA_01580	-	1696883	1697533	+	216	1696383	1696983	0.105169	0.091732	0.0696656	0.0938358	0.129413	0.0901007	0.0148467	-	M15 superfamily membrane peptidase
CCNA_01581	-	1697642	1697974	+	110	1697142	1697742	0.168507	0.140232	0.0997243	0.134386	0.211462	0.135712	0.0282418	-	hypothetical protein
CCNA_01582	-	1698089	1698451	+	120	1697589	1698189	0.0898529	0.0820306	0.0617551	0.0742633	0.0993039	0.0769755	0.0119777	COG3791S	Glutathione-dependent formaldehyde-activating enzyme
CCNA_01583	-	1698521	1699561	-	346	1699461	1700061	0.221431	0.20017	0.14993	0.180605	0.330886	0.188034	0.0303852	COG0226P	phosphate-binding protein
CCNA_03954	-	1699323	1699610	+	95	1698823	1699423	0.383841	0.303852	0.251665	0.295935	0.457322	0.308823	0.0550318	-	hypothetical protein
CCNA_01584	-	1699686	1702070	-	794	1701970	1702570	0.233501	0.21604	0.162804	0.200651	0.170401	0.203249	0.0301181	COG0744M	multimodular transpeptidase-transglycosylase PBP 1A
CCNA_01585	-	1702356	1704437	-	693	1704337	1704937	0.0872588	0.0812222	0.0603505	0.0716188	0.125481	0.0751125	0.0117613	COG4773P	TonB-dependent receptor
CCNA_01586	-	1704585	1705310	+	241	1704085	1704685	0.0922924	0.0847481	0.0619977	0.0714269	0.116463	0.0776163	0.0135216	COG1131V	ABC transporter, ATP-binding protein
CCNA_01587	-	1705307	1706755	+	482	1704807	1705407	0.0469803	0.0424097	0.0348551	0.0390325	0.0587769	0.0408194	0.00513977	-	hypothetical protein
CCNA_01588	-	1706752	1708107	+	451	1706252	1706852	0.0639461	0.0445803	0.0394425	0.0506198	0.0592226	0.0496472	0.0105706	-	hypothetical protein
CCNA_01589	-	1708112	1709248	-	378	1709148	1709748	0.0595023	0.0539488	0.0369748	0.0535765	0.0667597	0.0510006	0.00973531	COG1835I	acyltransferase 3
CCNA_01590	ligA	1709381	1711732	+	783	1708881	1709481	0.0550738	0.0522232	0.0374265	0.0494086	0.0649849	0.0485331	0.00775715	COG0272L	NAD-dependent DNA ligase
CCNA_01591	-	1711708	1712337	+	209	1711208	1711808	0.0614169	0.0455484	0.0411951	0.0542844	0.0628758	0.0506112	0.00902868	COG0847L	DNA polymerase III epsilon-like protein
CCNA_01592	-	1712453	1712881	+	142	1711953	1712553	0.101577	0.0858113	0.0667957	0.0815651	0.104541	0.0839373	0.0143077	COG4731S	SN-glycerol-3-phosphate transport ATP-binding protein
CCNA_01593	-	1713020	1714831	-	603	1714731	1715331	0.0650246	0.0514725	0.0375271	0.0533641	0.0601777	0.0518471	0.0112717	COG0006E	Xaa-pro aminopeptidase
CCNA_01594	-	1715035	1715901	-	288	1715801	1716401	0.0633257	0.0514691	0.040239	0.0538566	0.0808391	0.0522226	0.00948902	COG2264J	ribosomal protein L11 methyltransferase
CCNA_01595	-	1715941	1716435	-	164	1716335	1716935	0.113232	0.0832263	0.0601286	0.0783812	0.134053	0.0837421	0.0220324	-	hypothetical protein
CCNA_01596	uvrD	1716478	1718895	-	805	1718795	1719395	0.0650456	0.0692551	0.0473035	0.0672463	0.0455093	0.0622126	0.010087	-	DNA helicase II
CCNA_01597	-	1718983	1719228	-	81	1719128	1719728	0.0723431	0.0646931	0.0475222	0.0638019	0.0547258	0.0620901	0.0104412	COG4321R	RHH DNA-binding protein
CCNA_01598	-	1719348	1720859	+	503	1718848	1719448	0.0727077	0.0750433	0.0508454	0.0709834	0.0499663	0.0673949	0.0111578	-	pyridine nucleotide-disulfide oxidoreductase
CCNA_01599	-	1720927	1721103	-	58	1721003	1721603	0.140639	0.145246	0.0954211	0.128891	0.138231	0.127549	0.0224985	-	hypothetical protein
CCNA_01600	-	1721109	1722017	-	302	1721917	1722517	0.334469	0.275621	0.218738	0.265544	0.399484	0.273593	0.0475528	-	Methane oxygenase, PmoA family
CCNA_01601	-	1722154	1722390	+	78	1721654	1722254	0.162658	0.134441	0.110104	0.135704	0.231701	0.135727	0.0214745	COG3798S	hypothetical protein
CCNA_01602	-	1722517	1723155	+	212	1722017	1722617	0.34537	0.287591	0.22476	0.274807	0.400049	0.283132	0.0495648	COG0625O	glutathione S-transferase
CCNA_01603	-	1723294	1724496	-	400	1724396	1724996	0.120906	0.103438	0.0761555	0.0944448	0.121812	0.0987359	0.018636	COG0436E	aspartate aminotransferase
CCNA_01604	-	1724760	1725353	+	197	1724260	1724860	0.117521	0.103125	0.0718507	0.0929644	0.125457	0.0963654	0.019199	-	hypothetical protein
CCNA_01605	-	1725350	1725889	-	179	1725789	1726389	0.0550089	0.0560447	0.0365646	0.0420784	0.0632896	0.0474241	0.0096324	COG0431R	NADPH-dependent FMN reductase family protein
CCNA_01606	-	1725900	1726562	-	220	1726462	1727062	0.135564	0.134794	0.0891482	0.123723	0.106578	0.120807	0.0217882	COG1192D	Soj/ParA-related ATPase protein
CCNA_01607	-	1726781	1727500	+	239	1726281	1726881	0.149914	0.149295	0.0957228	0.132309	0.111409	0.13181	0.0254037	COG0398S	SNARE associated protein family
CCNA_01608	-	1727463	1728137	-	224	1728037	1728637	0.0559252	0.0516627	0.0332941	0.0428636	0.061093	0.0459364	0.0100306	-	TetR-family transcriptional regulator
CCNA_01609	-	1728187	1730142	+	651	1727687	1728287	0.0434738	0.0438228	0.0266142	0.0402642	0.0503245	0.0385437	0.00811269	COG2015Q	alkyl sulfatase
CCNA_03955	-	1730240	1730296	+	18	1729740	1730340	0.202064	0.209572	0.14585	0.194064	0.171738	0.187888	0.0287316	-	hypothetical protein
CCNA_01610	-	1730384	1731958	+	524	1729884	1730484	0.219247	0.223968	0.157772	0.203962	0.18429	0.201237	0.030209	COG0119E	2-isopropylmalate synthase
CCNA_01611	-	1732085	1732963	+	292	1731585	1732185	0.0572365	0.051656	0.0341081	0.0471215	0.0757295	0.0475305	0.00985822	-	transporter, drug/metabolite exporter family
CCNA_01612	mreB	1733317	1734360	+	347	1732817	1733417	0.36276	0.272587	0.221155	0.255878	0.473709	0.278095	0.0603716	COG1077D	rod shape-determining protein MreB
CCNA_01613	mreC	1734410	1735450	+	346	1733910	1734510	0.0650819	0.0566731	0.0421049	0.052806	0.0718375	0.0541665	0.00953524	COG1792M	rod shape-determining protein MreC
CCNA_01614	-	1735447	1735962	+	171	1734947	1735547	0.0430653	0.0400727	0.0273708	0.0297167	0.0462734	0.0350564	0.0076787	-	hypothetical protein
CCNA_01615	-	1735967	1737985	+	672	1735467	1736067	0.0620907	0.051211	0.0385949	0.0507186	0.0668393	0.0506538	0.00960094	COG0768M	cell elongation specific D,D-transpeptidase
CCNA_01616	rodA	1737982	1739139	+	385	1737482	1738082	0.0584773	0.0457556	0.0357681	0.0474251	0.082415	0.0468565	0.00930107	COG0772D	rod shape-determining protein RodA
CCNA_01617	-	1739139	1739690	+	183	1738639	1739239	0.0863234	0.0843201	0.0560057	0.0773561	0.132739	0.0760013	0.0138733	COG1670J	acetyltransferase
CCNA_01618	-	1739738	1740415	-	225	1740315	1740915	0.642504	0.511556	0.413595	0.489016	0.712661	0.514168	0.095262	COG1573L	uracil-DNA glycosylase
CCNA_01619	-	1740418	1741014	-	198	1740914	1741514	0.399369	0.336815	0.255413	0.315171	0.452435	0.326692	0.059436	COG1432S	NYN domain protein
CCNA_01620	-	1741064	1741558	+	164	1740564	1741164	0.941111	0.757393	0.597747	0.713665	1.04045	0.752479	0.142659	COG0801H	2-amino-4-hydroxy-6- hydroxymethyldihydropteridine pyrophosphokinase
CCNA_01621	-	1741687	1742046	+	119	1741187	1741787	0.0941535	0.134604	0.0793606	0.104951	0.101493	0.103267	0.0233766	COG1758K	DNA-directed RNA polymerase omega chain
CCNA_01622	spoT	1742148	1744376	+	742	1741648	1742248	0.0921072	0.108061	0.0711229	0.080776	0.0765731	0.0880167	0.0158779	COG0317TK	Rsh ppGpp hydrolase-synthetase
CCNA_01623	-	1744514	1744933	-	139	1744833	1745433	0.120392	0.0940079	0.0655124	0.0878351	0.108329	0.091937	0.0225764	COG1051F	phosphohydrolase, MutT/nudix family
CCNA_01624	-	1745014	1745598	+	194	1744514	1745114	0.0805988	0.069571	0.0508262	0.0644628	0.0770825	0.0663647	0.0123552	COG0461F	orotate phosphoribosyltransferase
CCNA_01625	-	1745770	1747389	-	539	1747289	1747889	0.0713658	0.055243	0.0407146	0.0576935	0.0686062	0.0562542	0.0125556	COG1473R	aminobenzoyl-glutamate utilization protein B
CCNA_01626	-	1747568	1748332	+	254	1747068	1747668	0.09632	0.0776419	0.0584111	0.0768186	0.0818738	0.0772979	0.0154801	COG0854H	pyridoxal phosphate biosynthetic protein pdxJ
CCNA_01627	acpS	1748329	1748730	+	133	1747829	1748429	0.0482841	0.0491932	0.0292495	0.039615	0.0609258	0.0415855	0.00928815	COG0736I	Holo-(acyl-carrier protein) synthase
CCNA_01628	-	1748742	1749035	+	97	1748242	1748842	0.0566849	0.0487415	0.0348025	0.0482504	0.0682958	0.0471198	0.00907589	-	hypothetical protein
CCNA_01629	-	1749159	1750004	+	281	1748659	1749259	0.0733853	0.0705493	0.0556211	0.0651902	0.118708	0.0661865	0.00782043	COG0681U	signal peptidase I
CCNA_01630	-	1750026	1750721	+	231	1749526	1750126	0.31149	0.239879	0.203506	0.230023	0.295842	0.246225	0.0461419	COG0571K	ribonuclease III
CCNA_01632	-	1751025	1751486	-	153	1751386	1751986	0.113129	0.0902578	0.0714293	0.0864047	0.119846	0.0903053	0.0172477	-	hypothetical protein
CCNA_01633	era	1751636	1752586	+	316	1751136	1751736	0.242146	0.195319	0.15215	0.174198	0.246712	0.190953	0.0384109	COG1159R	GTP-binding protein era
CCNA_01634	-	1752579	1753430	+	283	1752079	1752679	0.16375	0.116957	0.094374	0.120732	0.199619	0.123953	0.0289714	COG2162Q	arylamine N-acetyltransferase
CCNA_01635	-	1753433	1754164	+	243	1752933	1753533	0.0908054	0.0708618	0.0633816	0.0741507	0.107661	0.0747998	0.0115828	COG1381L	DNA repair protein recO
CCNA_01636	-	1754218	1755804	+	528	1753718	1754318	0.120341	0.0948503	0.0823869	0.0993372	0.139982	0.0992288	0.0157961	COG3540P	alkaline phosphatase
CCNA_01637	-	1755866	1758145	+	759	1755366	1755966	0.0941745	0.110489	0.0738603	0.0977433	0.100243	0.0940669	0.0151826	COG0188L	topoisomerase IV subunit A
CCNA_01638	-	1758142	1759530	+	462	1757642	1758242	0.069644	0.0617412	0.0402789	0.0533582	0.0580208	0.0562556	0.0125564	COG1680V	beta-lactamase family protein
CCNA_01639	-	1759642	1760952	+	436	1759142	1759742	0.0612756	0.0482489	0.0414776	0.0479802	0.0529987	0.0497456	0.00829978	COG1680V	beta-lactamase family protein
CCNA_01640	-	1760990	1761952	+	320	1760490	1761090	0.82765	0.692038	0.53909	0.615688	0.949551	0.668616	0.123043	COG0604CR	quinone oxidoreductase
CCNA_01641	-	1761961	1762896	+	311	1761461	1762061	0.0824848	0.0678012	0.051013	0.0728123	0.0836486	0.0685278	0.0131713	COG2070R	2-nitropropane dioxygenase family protein
CCNA_01642	-	1762909	1763676	+	255	1762409	1763009	0.15726	0.138204	0.093062	0.119792	0.167775	0.127079	0.0273551	COG1028IQR	gluconate 5-dehydrogenase
CCNA_01643	-	1763716	1764555	-	279	1764455	1765055	0.116848	0.096294	0.0807365	0.0892508	0.132206	0.0957822	0.015417	COG2935O	arginine-tRNA-protein transferase
CCNA_01644	-	1764656	1765552	-	298	1765452	1766052	0.14038	0.133792	0.101097	0.11542	0.169367	0.122672	0.0178446	COG1360N	chemotaxis motB protein
CCNA_01645	-	1765667	1766527	+	286	1765167	1765767	0.197664	0.186487	0.147599	0.16392	0.275276	0.173918	0.0224684	COG2084I	3-hydroxyisobutyrate dehydrogenase
CCNA_01646	-	1766524	1767183	-	219	1767083	1767683	0.0578855	0.0561364	0.0400793	0.0529852	0.039174	0.0517716	0.00805426	COG0132H	dethiobiotin synthetase
CCNA_01647	-	1767180	1768334	-	384	1768234	1768834	0.0844241	0.0679405	0.0470561	0.0608001	0.0701502	0.0650552	0.0155516	COG0156H	8-amino-7-oxononanoate synthase
CCNA_01648	-	1768405	1769667	+	420	1767905	1768505	0.0794402	0.0671184	0.0470418	0.0564618	0.061276	0.0625155	0.0139489	COG0161H	adenosylmethionine-8-amino-7-oxononanoate
CCNA_01649	-	1769664	1770605	+	313	1769164	1769764	0.0834029	0.0648323	0.0512045	0.06104	0.0816271	0.0651199	0.0134739	-	transporter, drug/metabolite exporter family
CCNA_01650	-	1770655	1771179	-	174	1771079	1771679	0.291134	0.224026	0.170356	0.218647	0.367155	0.226041	0.0496545	COG2032P	copper/zinc superoxide dismutase
CCNA_01651	-	1771304	1774063	+	919	1770804	1771404	0.0946784	0.0841129	0.0550592	0.0751102	0.0901989	0.0772402	0.0168113	COG0188L	DNA gyrase subunit A
CCNA_01652	-	1774090	1774581	+	163	1773590	1774190	0.108191	0.0883929	0.0638572	0.0787542	0.123197	0.0847989	0.018576	COG0669H	phosphopantetheine adenylyltransferase
CCNA_01653	-	1774739	1775572	+	277	1774239	1774839	0.199972	0.154377	0.114031	0.15302	0.183319	0.15535	0.0351415	COG0652O	cyclophilin-type peptidylprolyl cis-trans isomerase
CCNA_01654	-	1775569	1776417	+	282	1775069	1775669	0.170175	0.144957	0.101522	0.121052	0.116137	0.134426	0.0297235	COG0652O	cyclophilin-type peptidylprolyl cis-trans isomerase
CCNA_01655	-	1776509	1776976	+	155	1776009	1776609	0.144818	0.113007	0.0905177	0.105848	0.128911	0.113548	0.0228603	COG0652O	cyclophilin-type peptidylprolyl cis-trans isomerase
CCNA_01656	-	1777143	1778120	-	325	1778020	1778620	0.645022	0.488226	0.376838	0.425983	0.947259	0.484017	0.116612	COG3021S	endonuclease/exonuclease/phosphatase family protein
CCNA_01657	-	1778162	1778806	-	214	1778706	1779306	0.171021	0.155664	0.114916	0.133369	0.160309	0.143742	0.0246629	-	hypothetical protein
CCNA_01658	-	1778893	1779993	+	366	1778393	1778993	0.4161	0.340986	0.256473	0.304594	0.544592	0.329538	0.0672925	COG0809J	S-adenosylmethionine:tRNA ribosyltransferase-isomerase
CCNA_01659	-	1779993	1781108	+	371	1779493	1780093	0.115134	0.0926594	0.0678604	0.0839051	0.149024	0.0898896	0.0197149	COG0343J	queuine tRNA-ribosyltransferase
CCNA_01660	-	1781219	1781911	-	230	1781811	1782411	0.136774	0.16132	0.106181	0.129075	0.123173	0.133338	0.0227339	-	hypothetical protein
CCNA_01663	-	1782651	1784363	+	570	1782151	1782751	0.111558	0.108135	0.0750319	0.0969659	0.127813	0.0979229	0.0164837	COG2060P	potassium-transporting ATPase A chain
CCNA_01664	-	1784375	1786435	+	686	1783875	1784475	0.0667636	0.065043	0.0448215	0.0514236	0.0684232	0.0570129	0.0106368	COG2216P	potassium-transporting ATPase B chain
CCNA_01665	-	1786463	1787056	+	197	1785963	1786563	0.148981	0.104059	0.0815394	0.10807	0.196411	0.110663	0.0280879	COG2156P	potassium-transporting ATPase C chain
CCNA_01666	kdpD	1787056	1789734	+	892	1786556	1787156	0.0638278	0.0534325	0.0335112	0.0449059	0.0523461	0.0489193	0.0128601	COG2205T	osmosensitive K+ channel histidine kinase kdpD
CCNA_01667	kdpE	1789742	1790440	+	232	1789242	1789842	0.0628313	0.0506675	0.0419197	0.0473144	0.075435	0.0506832	0.00886426	COG0745TK	two-component response regulator kdpE
CCNA_01668	-	1790704	1791576	+	290	1790204	1790804	0.251207	0.242403	0.171851	0.214095	0.275937	0.219889	0.0357253	COG0555O	sulfate transport system permease protein cysT
CCNA_01669	-	1791576	1792433	+	285	1791076	1791676	0.085201	0.0779102	0.0574965	0.0673628	0.11199	0.0719926	0.0121251	COG4208P	sulfate transport system permease protein cysW
CCNA_01670	-	1792450	1793469	+	339	1791950	1792550	0.0923	0.0802609	0.0594023	0.075071	0.126364	0.0767585	0.0136368	COG1118P	sulfate transport ATP-binding protein cysA
CCNA_01671	dgrA	1793574	1793930	+	118	1793074	1793674	0.183873	0.166042	0.108106	0.144485	0.24789	0.150626	0.032602	-	diguanylate receptor protein dgrA
CCNA_01672	-	1794029	1795006	-	325	1794906	1795506	0.113461	0.0966643	0.0669426	0.0810923	0.121215	0.0895401	0.0200416	COG1305E	transglutaminase-like enzyme
CCNA_01673	-	1795018	1795965	-	315	1795865	1796465	0.0665669	0.0612045	0.0400378	0.0571541	0.0826697	0.0562408	0.0114693	COG2307S	alphaE superfamily protein
CCNA_01674	-	1795962	1797482	-	506	1797382	1797982	0.0499161	0.0549441	0.0412876	0.0501312	0.0489396	0.0490698	0.00568367	-	circularly permuted ATP-grasp type 2 protein
CCNA_01675	-	1797735	1799519	+	594	1797235	1797835	0.0613348	0.0659363	0.0445166	0.0574703	0.0650565	0.0573145	0.00920703	COG0729M	outer membrane protein
CCNA_01676	-	1799591	1803712	+	1373	1799091	1799691	0.0632188	0.0571351	0.0444576	0.0561104	0.0607109	0.0552305	0.00783732	-	hypothetical protein
CCNA_01677	-	1803814	1805058	+	414	1803314	1803914	0.402859	0.409603	0.28848	0.319049	0.203829	0.354998	0.0605235	COG0624E	carboxypeptidase G2 precursor
CCNA_01678	-	1805059	1806063	+	334	1804559	1805159	0.0610828	0.0503414	0.0427928	0.0508107	0.0536672	0.0512569	0.0075106	COG3138E	arginine N-succinyltransferase, beta chain
CCNA_01679	-	1806060	1807517	+	485	1805560	1806160	0.108897	0.0931553	0.0604031	0.077363	0.0955393	0.0849547	0.020824	COG1012C	succinylglutamic semialdehyde dehydrogenase
CCNA_01680	-	1807514	1808854	+	446	1807014	1807614	0.049269	0.0511193	0.0295719	0.043216	0.0401131	0.0432941	0.00975087	COG3724E	succinylarginine dihydrolase
CCNA_01681	-	1808851	1809357	+	168	1808351	1808951	0.05687	0.0425796	0.0378415	0.0451595	0.0419835	0.0456127	0.0080937	COG0456R	RimI-like acetyltransferase
CCNA_01682	-	1809354	1810292	-	312	1810192	1810792	0.229998	0.196528	0.143037	0.166857	0.23198	0.184105	0.0376145	-	LytT-family transcriptional regulator
CCNA_01683	-	1810291	1811511	+	406	1809791	1810391	0.13653	0.131438	0.0838075	0.11177	0.120125	0.115886	0.0239025	-	acetyltransferase family protein
CCNA_01684	-	1811466	1812350	-	294	1812250	1812850	0.240953	0.254968	0.174039	0.211349	0.263036	0.220327	0.0358168	COG3186E	phenylalanine-4-hydroxylase
CCNA_01685	-	1812515	1812844	-	109	1812744	1813344	0.206397	0.235354	0.162811	0.187833	0.228072	0.198099	0.0305913	COG3785S	hemimethylated DNA-binding protein yccV
CCNA_01686	-	1813006	1814112	+	368	1812506	1813106	0.290968	0.311882	0.218491	0.25576	0.322967	0.269275	0.041019	-	exopolyphosphatase GppA
CCNA_01687	-	1814109	1814819	+	236	1813609	1814209	0.0560645	0.0509834	0.0387753	0.049765	0.052744	0.0488971	0.00727848	COG0293J	FtsJ-family 23S rRNA methylase
CCNA_01688	-	1814816	1815859	+	347	1814316	1814916	0.100017	0.0784571	0.0670016	0.0764162	0.0974176	0.0804731	0.0139521	COG0569P	potassium channel protein
CCNA_01689	-	1815952	1817415	+	487	1815452	1816052	0.102026	0.122949	0.083094	0.0978343	0.0556888	0.101476	0.0164576	COG0516F	inosine-5'-monophosphate dehydrogenase
CCNA_01690	-	1817419	1817814	+	131	1816919	1817519	0.0831948	0.0502157	0.046697	0.0533259	0.0745038	0.0583584	0.0167776	COG3686S	MAPEG family membrane protein
CCNA_01691	-	1817814	1819091	+	425	1817314	1817914	0.0594851	0.0491593	0.0342502	0.0437751	0.0509692	0.0466674	0.0105365	COG0144J	tRNA/rRNA methyltransferase
CCNA_01692	-	1819124	1820686	+	520	1818624	1819224	0.0530333	0.0537994	0.0359437	0.0467926	0.0461619	0.0473922	0.00825229	COG0519F	GMP synthase GuaA
CCNA_01693	-	1820814	1821710	-	298	1821610	1822210	0.155068	0.114236	0.0953397	0.108223	0.117514	0.118217	0.0258013	COG0583K	LysR-family transcriptional regulator
CCNA_01694	-	1821724	1823658	-	644	1823558	1824158	0.299472	0.235718	0.181835	0.20675	0.277163	0.230944	0.0507147	COG2936R	CocE/NonD family hydrolase
CCNA_01695	-	1823677	1826589	-	970	1826489	1827089	0.0907157	0.0867421	0.0761635	0.0732333	0.0664891	0.0817136	0.00834749	COG4206H	TonB-dependent outer membrane receptor
CCNA_01696	-	1826794	1828470	-	558	1828370	1828970	0.0443232	0.0324467	0.0248058	0.031714	0.0432728	0.0333224	0.00810155	COG2978H	aminobenzoyl-glutamate transport protein
CCNA_01697	-	1828520	1829644	+	374	1828020	1828620	0.0673095	0.0523251	0.0411935	0.0448883	0.0600265	0.0514291	0.0115548	COG2843M	putative poly-gamma-glutamate capsule biosynthesis protein
CCNA_01698	-	1829731	1830516	+	261	1829231	1829831	0.249489	0.173413	0.139175	0.166306	0.158184	0.182096	0.0472891	-	endo-1,3-1,4-beta glucanase-related protein
CCNA_01699	-	1830513	1831520	-	335	1831420	1832020	0.0965777	0.0890961	0.0650224	0.0868874	0.090175	0.0843959	0.013565	COG1609K	LacI-family transcriptional regulator
CCNA_01700	-	1831698	1832939	+	413	1831198	1831798	0.0931972	0.0784843	0.0552571	0.0743161	0.081245	0.0753137	0.0156326	-	nucleoside permease
CCNA_01701	-	1832940	1833926	+	328	1832440	1833040	0.132605	0.114413	0.0849009	0.106225	0.179825	0.109536	0.0197806	COG1082G	xylose isomerase family protein
CCNA_01702	-	1833926	1835056	+	376	1833426	1834026	0.0770197	0.0587961	0.0484671	0.0636139	0.0647222	0.0619742	0.0118547	COG0673R	NAD-dependent oxidoreductase
CCNA_01703	-	1835056	1836111	+	351	1834556	1835156	0.059363	0.0521553	0.04429	0.0486039	0.0724663	0.051103	0.00637698	COG1082G	IolE-related protein
CCNA_01704	-	1836139	1836501	+	120	1835639	1836239	0.115836	0.100635	0.0750079	0.0840902	0.107358	0.0938923	0.0180711	COG3474C	cytochrome c
CCNA_01705	-	1836721	1837566	-	281	1837466	1838066	0.222223	0.194606	0.154386	0.182868	0.339489	0.188521	0.028107	-	hypothetical protein
CCNA_01706	-	1837718	1839457	+	579	1837218	1837818	0.199191	0.183342	0.141931	0.161016	0.286292	0.17137	0.0251076	COG2303E	BetA-family choline dehydrogenase
CCNA_01707	-	1839457	1840005	+	182	1838957	1839557	0.0522201	0.048327	0.0381496	0.0513609	0.0670701	0.0475144	0.00646269	-	gluconate 2-dehydrogenase subunit 3-family protein
CCNA_01708	-	1840110	1840661	+	183	1839610	1840210	0.140954	0.104766	0.0862241	0.102599	0.104398	0.108636	0.023081	COG4731S	hypothetical protein
CCNA_01709	-	1840745	1841074	-	109	1840974	1841574	0.0943367	0.0799416	0.0626074	0.0802258	0.0947593	0.0792779	0.0129873	-	hypothetical protein
CCNA_01710	-	1841077	1842606	-	509	1842506	1843106	0.0708313	0.0532287	0.044057	0.0512043	0.0505553	0.0548303	0.0113697	COG2303E	BetA-family choline dehydrogenase
CCNA_01711	-	1842780	1844255	-	491	1844155	1844755	0.127236	0.13406	0.0957706	0.115274	0.14393	0.118085	0.0167806	COG4219KT	MecR antirepressor / ankyrin repeat family protein
CCNA_01712	-	1844245	1844628	-	127	1844528	1845128	0.133309	0.14599	0.0980659	0.123336	0.144662	0.125175	0.0203119	COG3682K	CopY/TcrY family transcriptional repressor
CCNA_01713	-	1844752	1845330	+	192	1844252	1844852	0.137879	0.150803	0.101676	0.128785	0.156664	0.129786	0.0208037	COG1514J	2'-5' RNA ligase family protein
CCNA_03956	-	1845242	1845427	-	61	1845327	1845927	0.141955	0.132606	0.0845321	0.111781	0.120761	0.117719	0.0254665	-	hypothetical protein
CCNA_01714	-	1845426	1845773	+	115	1844926	1845526	0.106985	0.101834	0.0740933	0.0845288	0.0951652	0.0918603	0.0152495	-	Spx/MgsR-related protein
CCNA_01715	-	1845879	1846565	+	228	1845379	1845979	0.143407	0.128404	0.083426	0.110116	0.115874	0.116338	0.0258216	-	GPH-family phosphatase
CCNA_01716	-	1846602	1846787	+	61	1846102	1846702	0.331038	0.274099	0.212248	0.228863	0.313408	0.261562	0.0531828	-	hypothetical protein
CCNA_01717	-	1846800	1847210	+	136	1846300	1846900	1.11282	0.849665	0.658851	0.695395	0.565683	0.829183	0.206382	-	hypothetical protein
CCNA_01718	-	1847210	1847725	+	171	1846710	1847310	1.19466	0.890587	0.696646	0.729675	0.510241	0.877893	0.22754	COG1595K	RNA polymerase ECF sigma factor
CCNA_01719	-	1847722	1848030	+	102	1847222	1847822	0.06801	0.0508883	0.0390865	0.0503388	0.052744	0.0520809	0.011931	-	hypothetical protein
CCNA_03893	-	1848134	1848526	+	130	1847634	1848234	0.0853385	0.0714562	0.056732	0.0627905	0.0676193	0.0690793	0.0124099	-	hypothetical protein
CCNA_01721	-	1848549	1849133	+	194	1848049	1848649	0.167392	0.145779	0.11302	0.129661	0.14631	0.138963	0.0231964	COG1595K	RNA polymerase ECF sigma factor
CCNA_01722	-	1849102	1849506	+	134	1848602	1849202	0.0983243	0.0850776	0.0606761	0.0760177	0.109682	0.0800239	0.0158202	-	hypothetical protein
CCNA_01723	-	1849599	1850426	+	275	1849099	1849699	0.08426	0.0755222	0.0544623	0.0648153	0.101405	0.0697649	0.0129348	COG0413H	3-methyl-2-oxobutanoate hydroxymethyltransferase
CCNA_01724	-	1850579	1851331	+	250	1850079	1850679	0.0787911	0.0860457	0.0595093	0.0749329	0.05701	0.0748198	0.0111985	COG4649	hypothetical protein
CCNA_01725	bamB	1851328	1852758	+	476	1850828	1851428	0.0814807	0.070196	0.0538174	0.0671572	0.0712804	0.0681628	0.0113769	COG1520S	beta-barrel assembly machine (BAM) protein BamB
CCNA_01726	-	1852884	1854650	+	588	1852384	1852984	0.120501	0.104416	0.076952	0.0859073	0.0692429	0.0969441	0.0194273	COG1160R	EngA-subfamily GTPase protein
CCNA_01727	-	1854729	1856234	-	501	1856134	1856734	0.586159	0.480957	0.372969	0.432231	0.466673	0.468079	0.0902581	-	methyl-accepting chemotaxis protein
CCNA_01728	-	1856420	1857175	-	251	1857075	1857675	0.114966	0.100299	0.0676433	0.0896327	0.107462	0.0931351	0.0199164	COG1028IQR	short chain dehydrogenase
CCNA_01729	-	1857224	1858237	-	337	1858137	1858737	0.115714	0.0863582	0.0717438	0.0908007	0.111322	0.0911541	0.0182854	COG0385R	transporter, sodium/bile acid symporter family
CCNA_01730	-	1858257	1859759	-	500	1859659	1860259	0.24968	0.212521	0.159494	0.186711	0.200112	0.202101	0.0384038	COG0034F	amidophosphoribosyltransferase
CCNA_01731	-	1859756	1860373	-	205	1860273	1860873	0.0385528	0.0275383	0.0232623	0.0268265	0.0368181	0.029045	0.00660884	COG1286R	colicin V production protein CvpA
CCNA_01732	-	1860370	1861752	-	460	1861652	1862252	0.0476122	0.0477971	0.0291457	0.0387946	0.0322895	0.0408374	0.00885445	COG1066O	DNA repair protein RadA
CCNA_01733	-	1861826	1862920	-	364	1862820	1863420	0.0836434	0.07344	0.0544335	0.0629981	0.0677228	0.0686288	0.0126728	COG0787M	alanine racemase
CCNA_01734	-	1862960	1863646	-	228	1863546	1864146	0.0981716	0.0726383	0.0584878	0.0723365	0.079319	0.0754085	0.0165487	COG2095U	MarC family integral membrane protein
CCNA_01735	-	1863704	1864189	-	161	1864089	1864689	0.0664734	0.0539964	0.0485964	0.051916	0.0654465	0.0552456	0.00780858	COG2050Q	PaaI thioesterase family protein
CCNA_01736	-	1864287	1864886	+	199	1863787	1864387	0.0866327	0.061765	0.055744	0.0644364	0.0775282	0.0671445	0.0134912	COG1309K	TetR-family transcriptional regulator
CCNA_01737	-	1864901	1866424	-	507	1866324	1866924	0.101092	0.0875777	0.075134	0.0824238	0.103769	0.0865569	0.0109526	COG0305L	replicative DNA helicase
CCNA_01738	-	1866634	1869063	-	809	1868963	1869563	0.157109	0.141173	0.099196	0.126331	0.155972	0.130952	0.0246201	COG1629P	TonB-dependent outer membrane receptor
CCNA_01739	-	1869268	1869852	-	194	1869752	1870352	0.245278	0.1875	0.143515	0.165636	0.31574	0.185482	0.0437218	COG0359J	LSU ribosomal protein L9P
CCNA_01740	-	1869866	1870144	-	92	1870044	1870644	0.557076	0.437471	0.339423	0.384994	0.658413	0.429741	0.0938678	COG0238J	SSU ribosomal protein S18P
CCNA_01741	-	1870159	1870539	-	126	1870439	1871039	0.338405	0.316631	0.230428	0.274129	0.398043	0.289898	0.0477942	COG0360J	SSU ribosomal protein S6P
CCNA_01742	-	1870808	1871467	+	219	1870308	1870908	0.550994	0.47592	0.356398	0.406327	0.578648	0.44741	0.0846826	-	hypothetical protein
CCNA_01743	-	1871442	1872251	-	269	1872151	1872751	0.0816162	0.0590135	0.0465853	0.0563169	0.0724743	0.060883	0.0148171	COG3000I	sterol desaturase family protein
CCNA_01744	-	1872325	1873437	-	370	1873337	1873937	0.115487	0.100078	0.0779752	0.0812616	0.121661	0.0937004	0.0174864	COG2207K	AraC-family transcriptional regulator
CCNA_01745	-	1873509	1874042	-	177	1873942	1874542	0.116145	0.0902476	0.0854611	0.0922928	0.125807	0.0960367	0.013708	COG1225O	thioredoxin peroxidase
CCNA_01746	-	1874210	1875154	+	314	1873710	1874310	0.126623	0.110778	0.0985272	0.102465	0.131028	0.109598	0.0124456	COG0331I	malonyl-CoA-(acyl-carrier-protein) transacylase FabD
CCNA_01747	-	1875173	1875913	+	246	1874673	1875273	0.0561867	0.051656	0.0345902	0.0416525	0.0719331	0.0460213	0.00974408	COG1028IQR	3-oxoacyl-(acyl-carrier protein) reductase
CCNA_01748	-	1875935	1876864	+	309	1875435	1876035	0.153051	0.104195	0.0863358	0.106389	0.136034	0.112493	0.0284911	COG2227H	methyltransferase
CCNA_01749	-	1877029	1877265	+	78	1876529	1877129	4.34998	3.48333	2.84064	3.25809	3.98135	3.48301	0.636362	COG0236IQ	acyl carrier protein
CCNA_01750	-	1877432	1878712	+	426	1876932	1877532	0.728491	0.588386	0.459125	0.529503	0.683523	0.576376	0.114351	COG0304IQ	3-oxoacyl-(acyl-carrier-protein) synthase II
CCNA_01751	-	1878709	1879809	+	366	1878209	1878809	0.0977917	0.0782024	0.0536754	0.0677456	0.0978315	0.0743538	0.0185779	COG1559R	aminodeoxychorismate lyase
CCNA_01752	-	1879813	1880694	+	293	1879313	1879913	0.080868	0.0626482	0.0522803	0.057671	0.0758648	0.0633669	0.0124118	COG1561S	YicC-family protein
CCNA_01753	gmk	1880687	1881328	+	213	1880187	1880787	0.0956004	0.0770033	0.0547799	0.0705242	0.0836725	0.0744769	0.0168936	COG0194F	guanylate kinase
CCNA_01754	-	1881367	1881672	-	101	1881572	1882172	0.0750536	0.0679676	0.0520122	0.0606297	0.074456	0.0639158	0.00988203	COG2261S	transglycosylase associated protein
CCNA_01755	-	1881785	1883437	-	550	1883337	1883937	0.0504353	0.039074	0.0318257	0.0363068	0.0411478	0.0394104	0.00793355	-	two component sensor histidine kinase
CCNA_01756	-	1883535	1883654	-	39	1883554	1884154	0.0457778	0.0336458	0.0305471	0.0380779	0.0406146	0.0370122	0.00661061	-	hypothetical protein
CCNA_01757	-	1883718	1884548	-	276	1884448	1885048	0.0682524	0.0571079	0.0335543	0.0493744	0.0485337	0.0520723	0.0145757	-	dimethyladenosine transferase
CCNA_01758	pdxA	1884593	1885594	-	333	1885494	1886094	0.058924	0.0450491	0.0415781	0.0437418	0.0528634	0.0473232	0.00786514	COG1995H	4-hydroxythreonine-4-phosphate dehydrogenase
CCNA_01759	-	1885591	1886940	-	449	1886840	1887440	0.12342	0.10319	0.0814244	0.0949049	0.132883	0.100735	0.0175833	COG0760O	peptidyl-prolyl cis-trans isomerase
CCNA_01760	-	1887107	1889536	-	809	1889436	1890036	0.21357	0.194042	0.139966	0.160723	0.1924	0.177075	0.032986	-	OstA-like organic solvent tolerance protein
CCNA_01761	-	1889529	1890635	-	368	1890535	1891135	1.2723	0.911264	0.730996	0.83502	2.00197	0.937395	0.235178	COG0795R	YjgP/YjgQ family membrane permease
CCNA_01762	-	1890632	1891771	-	379	1891671	1892271	0.0749009	0.074758	0.0583058	0.0738609	0.0812371	0.0704564	0.00811346	COG0795R	YjgP/YjgQ family membrane permease
CCNA_01763	-	1891999	1893480	+	493	1891499	1892099	0.105175	0.0993036	0.0771388	0.0977697	0.117785	0.0948468	0.0122291	COG0260E	multifunctional aminopeptidase
CCNA_01764	-	1893601	1894062	+	153	1893101	1893701	0.06533	0.0505825	0.0401879	0.0587685	0.0552431	0.0537172	0.0108511	COG2927L	DNA polymerase III, chi subunit
CCNA_01765	-	1894059	1894400	+	113	1893559	1894159	0.0533979	0.0542104	0.0401416	0.054723	0.0496161	0.0506182	0.00700569	-	peptidase inhibitor, I78 family
CCNA_01766	-	1894443	1895228	-	261	1895128	1895728	0.308869	0.24333	0.189318	0.213874	0.181488	0.238848	0.0516397	-	CsgG-related curli protein
CCNA_01767	-	1895423	1895821	+	132	1894923	1895523	0.357046	0.272156	0.211062	0.240387	0.228167	0.270163	0.0630667	-	cytochrome C family protein
CCNA_01768	-	1895834	1896232	-	132	1896132	1896732	0.0864265	0.0820884	0.0552268	0.0709462	0.0649371	0.073672	0.0139184	-	hypothetical protein
CCNA_01769	-	1896310	1898175	-	621	1898075	1898675	0.271296	0.238806	0.180501	0.20916	0.288409	0.224941	0.0390084	COG0488R	ABC transporter ATP-binding protein
CCNA_01770	-	1898272	1898691	+	139	1897772	1898372	0.188225	0.173416	0.137282	0.157798	0.204856	0.16418	0.0218152	COG0105F	nucleoside diphosphate kinase
CCNA_01771	-	1898688	1898930	-	80	1898830	1899430	0.0474213	0.0426815	0.0353388	0.0371076	0.0558241	0.0406373	0.00549951	-	hypothetical protein
CCNA_01772	-	1899035	1899412	+	125	1898535	1899135	0.132137	0.117609	0.0828945	0.097568	0.104756	0.107552	0.0217046	-	hypothetical protein
CCNA_01773	-	1899409	1900026	-	205	1899926	1900526	0.0674603	0.0618465	0.043883	0.0560771	0.0560709	0.0573167	0.0100898	COG0586S	SNARE-associated family membrane protein
CCNA_01774	-	1900105	1900686	-	193	1900586	1901186	0.0504182	0.0418628	0.0315926	0.0382884	0.0335629	0.0405405	0.0078412	COG0299F	phosphoribosylglycinamide formyltransferase
CCNA_01775	-	1900847	1901872	-	341	1901772	1902372	0.099	0.102697	0.0743072	0.0835605	0.0886309	0.0898912	0.0132903	COG0150F	phosphoribosylformylglycinamidine cyclo-ligase
CCNA_01776	-	1901998	1903167	+	389	1901498	1902098	0.0799403	0.0845613	0.0635779	0.0691858	0.0693384	0.0743163	0.00963023	COG0349J	ribonuclease D
CCNA_01777	-	1903417	1905099	+	560	1902917	1903517	0.175989	0.130758	0.107938	0.128192	0.164599	0.13572	0.0287212	-	hybrid sensor histidine kinase/receiver domain protein
CCNA_01778	-	1905204	1906496	+	430	1904704	1905304	0.0730207	0.0647372	0.052084	0.0543735	0.0487009	0.0610539	0.00969293	COG1680V	penicillin-binding protein
CCNA_01779	-	1906529	1906798	-	89	1906698	1907298	9.5752	8.34269	6.83101	7.62654	8.91768	8.09386	1.16468	-	hypothetical protein
CCNA_01780	ppx1	1906954	1908453	-	499	1908353	1908953	0.062295	0.0634634	0.0428471	0.0547779	0.0598832	0.0558458	0.00948204	COG0248FP	exopolyphosphatase
CCNA_01781	-	1908544	1908939	-	131	1908839	1909439	0.0764834	0.0655321	0.057305	0.0680746	0.0791677	0.0668488	0.00789821	-	hypothetical protein
CCNA_01782	ppk1	1908936	1911152	-	738	1911052	1911652	0.149449	0.114447	0.100069	0.111157	0.128919	0.118781	0.0213506	-	polyphosphate kinase 1
CCNA_01783	hdaA	1911358	1912050	-	230	1911950	1912550	13.12	11.7766	9.36465	10.6576	11.674	11.2297	1.5998	COG0593L	chromosome replication regulator protein HdaA
CCNA_01784	-	1912227	1912619	-	130	1912519	1913119	16.8845	14.6236	11.807	13.3771	15.0529	14.1731	2.14372	-	hypothetical protein
CCNA_01785	-	1912486	1913097	-	203	1912997	1913597	7.05218	6.02675	4.93322	5.54802	5.57743	5.89004	0.89475	-	hypothetical protein
CCNA_01786	-	1913996	1914736	+	246	1913496	1914096	0.159451	0.138316	0.108455	0.136043	0.0999725	0.135567	0.0209227	-	EcsC family protein
CCNA_01787	-	1914921	1915856	-	311	1915756	1916356	0.0350406	0.0237338	0.0201753	0.024273	0.0133074	0.0258057	0.00641938	COG3547L	transposase
CCNA_01788	-	1916111	1916470	-	119	1916370	1916970	0.0779894	0.0619688	0.0471631	0.0597476	0.0566996	0.0617172	0.0126564	-	hypothetical protein
CCNA_01789	-	1916649	1917164	-	171	1917064	1917664	0.100861	0.115174	0.0743567	0.104019	0.0949106	0.0986027	0.0172907	COG1670J	acetyltransferase, GNAT family
CCNA_01790	-	1917304	1917771	+	155	1916804	1917404	0.0951881	0.108543	0.0757118	0.0998659	0.092889	0.0948272	0.0138929	COG1314U	protein translocase subunit secG
CCNA_01791	-	1917887	1919539	+	550	1917387	1917987	0.1928	0.198295	0.138295	0.17496	0.103172	0.176088	0.0270924	COG0504F	CTP synthase
CCNA_01792	-	1919654	1919836	+	60	1919154	1919754	0.187227	0.169863	0.124513	0.145193	0.132787	0.156699	0.0275293	COG0333J	LSU ribosomal protein L32P
CCNA_01793	-	1919960	1920958	+	332	1919460	1920060	0.360234	0.285747	0.203935	0.246442	0.145275	0.27409	0.0664399	-	aspartate protease
CCNA_01794	-	1920971	1921741	-	256	1921641	1922241	0.104177	0.0810591	0.059811	0.078813	0.115381	0.080965	0.0181743	-	enoyl-CoA hydratase/isomerase family
CCNA_01795	-	1921855	1923135	+	426	1921355	1921955	0.0914258	0.0750433	0.0541414	0.0706329	0.079311	0.0728108	0.0153274	COG0148G	phosphopyruvate hydratase
CCNA_01797	ftsB	1923489	1923791	+	100	1922989	1923589	0.357421	0.355803	0.258203	0.287477	0.293892	0.314726	0.0498249	COG2919D	FtsB-related septum formation initiator
CCNA_01799	-	1923957	1924988	+	343	1923457	1924057	0.551206	0.542155	0.395964	0.442549	0.519855	0.482968	0.0760766	COG1071C	pyruvate dehydrogenase E1 component alpha subunit
CCNA_01800	-	1924985	1926337	+	450	1924485	1925085	0.139794	0.113044	0.0876941	0.0949186	0.11488	0.108863	0.0232147	COG0022C	pyruvate dehydrogenase E1 component beta subunit
CCNA_01801	-	1926343	1926795	+	150	1925843	1926443	0.170748	0.124817	0.101601	0.124734	0.227411	0.130475	0.0289858	-	hypothetical protein
CCNA_01802	-	1926792	1926908	+	38	1926292	1926892	0.427891	0.34512	0.252118	0.301613	0.427157	0.331686	0.074546	-	hypothetical protein
CCNA_01803	-	1926921	1928207	+	428	1926421	1927021	0.365774	0.308574	0.217816	0.265266	0.341296	0.289357	0.0630009	COG0508C	pyruvate dehydrogenase complex, dihydrolipoamide acetyltransferase component
CCNA_01804	-	1928226	1928708	+	160	1927726	1928326	0.127875	0.11586	0.0899479	0.102784	0.128338	0.109117	0.0163797	COG0386O	glutathione peroxidase
CCNA_01805	-	1928791	1930191	+	466	1928291	1928891	0.238101	0.219515	0.150905	0.169914	0.217471	0.194609	0.0409542	COG1249C	dihydrolipoamide dehydrogenase
CCNA_01806	-	1930211	1931668	+	485	1929711	1930311	0.0630604	0.066096	0.0381209	0.052291	0.0588246	0.0548921	0.0126529	-	ferritin-like domain protein
CCNA_01807	-	1931701	1933254	-	517	1933154	1933754	0.111268	0.109793	0.0755346	0.0939758	0.0979111	0.0976429	0.0166883	COG0318IQ	acyl-acyl carrier protein synthetase
CCNA_01808	-	1933343	1934419	-	358	1934319	1934919	0.117396	0.0945412	0.0702929	0.0827351	0.106523	0.0912412	0.020051	COG2267I	lysophospholipase L2
CCNA_01809	-	1934502	1935479	+	325	1934002	1934602	0.161398	0.154767	0.106323	0.121041	0.183454	0.135882	0.0264684	COG0320H	lipoic acid synthetase
CCNA_01810	-	1935483	1935929	+	148	1934983	1935583	0.135178	0.100404	0.0801571	0.0903464	0.104437	0.101521	0.023912	COG2867I	coenzyme Q-binding protein
CCNA_01811	-	1935926	1936417	-	163	1936317	1936917	0.0564692	0.0447807	0.0374824	0.0409035	0.0410443	0.044909	0.00826343	COG1546R	competence/damage-inducible protein CinA
CCNA_01812	-	1936456	1937604	-	382	1937504	1938104	0.0896467	0.083352	0.05625	0.0693865	0.0619684	0.0746588	0.0149096	COG0245I	2-C-methyl-D-erythritol 4-phosphate cytidylyltransferase/2-C-methyl-D-erythritol 2,4-cyclodiphosphate synthase
CCNA_01813	-	1937704	1938711	+	335	1937204	1937804	0.082208	0.0847515	0.0531726	0.0697458	0.0551635	0.0724695	0.0144392	COG0042J	tRNA-dihydrouridine synthase
CCNA_01814	-	1938708	1939829	+	373	1938208	1938808	0.0775351	0.0620028	0.0483235	0.0602822	0.0701741	0.0620359	0.0119907	COG3852T	nitrogen regulation protein ntrB
CCNA_01815	-	1939826	1941247	+	473	1939326	1939926	0.13547	0.121339	0.0863246	0.0962247	0.13644	0.10984	0.0225646	COG2204T	nitrogen assimilation regulatory protein
CCNA_01816	-	1941312	1943555	+	747	1940812	1941412	0.440552	0.302412	0.232602	0.277318	0.338861	0.313221	0.0896633	COG5000T	nitrogen regulation protein ntrY
CCNA_01817	-	1943552	1944940	+	462	1943052	1943652	0.0820247	0.0804817	0.0542037	0.0704909	0.0952448	0.0718002	0.0127966	COG2204T	nitrogen assimilation regulatory protein ntrX
CCNA_01818	-	1944941	1945804	+	287	1944441	1945041	0.142489	0.115778	0.087003	0.106315	0.147663	0.112896	0.0230783	COG0115EH	D-alanine aminotransferase
CCNA_01819	-	1945962	1946210	+	82	1945462	1946062	0.245496	0.228574	0.173838	0.186685	0.181401	0.208648	0.0339063	COG1923R	RNA-binding protein, Hfq family
CCNA_01820	-	1946223	1947563	+	446	1945723	1946323	0.35018	0.319457	0.239799	0.259307	0.258356	0.292186	0.0514213	COG2262R	GTP-binding protein hflX
CCNA_01821	-	1947560	1948387	-	275	1948287	1948887	0.0581852	0.0471959	0.0394249	0.0436459	0.0692827	0.047113	0.00803593	-	MazG protein
CCNA_01822	-	1948350	1949762	-	470	1949662	1950262	0.0682257	0.0606746	0.0452748	0.0557834	0.0543676	0.0574896	0.00961805	COG2211G	melibiose carrier protein
CCNA_01823	-	1950040	1950258	-	72	1950158	1950758	0.0417902	0.0504161	0.0323572	0.0400664	0.0194358	0.0411575	0.00741077	-	hypothetical protein
CCNA_01824	-	1950334	1950669	-	111	1950569	1951169	0.0927982	0.0905975	0.0564112	0.0705173	0.048279	0.077581	0.0173114	-	hypothetical protein
CCNA_01826	-	1951298	1953250	+	650	1950798	1951398	0.110075	0.0975237	0.0670559	0.0810071	0.0634329	0.0889154	0.0188168	COG4206H	vitamin B12 receptor
CCNA_01827	cobQ	1953316	1954770	+	484	1952816	1953416	0.087211	0.0664289	0.050665	0.0655349	0.0716624	0.0674599	0.0150216	COG1492H	cobyric acid synthase CobQ
CCNA_01828	-	1954767	1955342	-	191	1955242	1955842	0.0894062	0.0739189	0.0605931	0.0684221	0.0780535	0.0730851	0.0121774	-	hypothetical protein
CCNA_01829	-	1955493	1956539	+	348	1954993	1955593	0.0809844	0.0674174	0.0563505	0.0605974	0.058944	0.0663374	0.0107763	COG1609K	SalR-family ligand-binding transcriptional regulator
CCNA_01830	-	1956674	1959535	+	953	1956174	1956774	0.0787453	0.069554	0.0585484	0.0720584	0.0961522	0.0697265	0.00840152	COG1629P	TonB-dependent receptor
CCNA_01831	-	1959650	1961173	+	507	1959150	1959750	0.165153	0.140698	0.110355	0.118774	0.138175	0.133745	0.0245359	COG0665E	tryptophan halogenase superfamily protein
CCNA_01832	-	1961197	1963485	+	762	1960697	1961297	0.135573	0.12194	0.0913844	0.101298	0.158805	0.112549	0.0199402	-	beta-glucosidase
CCNA_01833	-	1963485	1964894	+	469	1962985	1963585	0.0596283	0.0514284	0.0386731	0.0467857	0.0511363	0.0491289	0.00876239	COG5520M	glucosylceramidase
CCNA_01834	-	1965009	1967531	-	840	1967431	1968031	0.0532452	0.0422535	0.0314937	0.0411179	0.0564608	0.0420275	0.00890086	COG3127Q	oxidoreductase
CCNA_01835	-	1967528	1968214	-	228	1968114	1968714	0.102228	0.0943476	0.0772872	0.0884059	0.0910505	0.0905671	0.0105086	COG4181Q	ABC transporter ATP-binding protein
CCNA_01836	-	1968272	1968904	+	210	1967772	1968372	0.106635	0.0864092	0.0735299	0.0888641	0.0906923	0.0888596	0.0136258	COG2755E	acyl-CoA thioesterase I/lysophospholipase
CCNA_01837	-	1969053	1970081	-	342	1969981	1970581	1.98421	1.77196	1.43338	1.47561	3.36619	1.66629	0.260028	COG2826L	transposase, IS30 family
CCNA_01840	-	1970882	1972324	-	480	1972224	1972824	0.228524	0.190516	0.166914	0.207309	0.267715	0.198316	0.0260789	COG3800R	MerR-family transcriptional regulator
CCNA_01841	-	1972490	1974109	+	539	1971990	1972590	0.209648	0.177139	0.154354	0.194531	0.226265	0.183918	0.0237671	COG2224C	isocitrate lyase
CCNA_01842	-	1974143	1974370	+	75	1973643	1974243	0.11651	0.0911104	0.0727733	0.089383	0.141868	0.0924441	0.0180485	-	hypothetical protein
CCNA_01843	-	1974451	1976028	+	525	1973951	1974551	0.0767525	0.0631101	0.0526395	0.061976	0.074846	0.0636195	0.00993307	COG2225C	malate synthase
CCNA_01844	-	1976177	1976803	-	208	1976703	1977303	0.329122	0.289415	0.212069	0.250675	0.282845	0.27032	0.0503368	COG4973L	DNA integration/recombination/inversion protein
CCNA_01845	-	1977086	1977619	-	177	1977519	1978119	0.0961959	0.0798532	0.064542	0.0815446	0.0800751	0.0805339	0.0129425	COG4567TK	two-component response regulator protein
CCNA_01846	-	1977612	1978958	-	448	1978858	1979458	0.0791901	0.0590883	0.0487512	0.0525397	0.0611805	0.0598923	0.0135553	COG0642T	two-component sensor histidine kinase
CCNA_01847	-	1978955	1979692	-	245	1979592	1980192	0.226127	0.194922	0.164828	0.17109	0.242724	0.189242	0.0277985	COG3346S	cytochrome c oxidase assembly protein Surf1
CCNA_01848	qoxD	1979689	1980078	-	129	1979978	1980578	0.46552	0.385669	0.32693	0.355594	0.506532	0.383428	0.0597519	COG3125C	quinol cytochrome oxidase polypeptide IV
CCNA_01849	qoxC	1980075	1980701	-	208	1980601	1981201	0.524826	0.435514	0.356788	0.390525	0.534555	0.426913	0.072807	COG1845C	quinol cytochrome oxidase polypeptide III
CCNA_01850	qoxB	1980704	1982701	-	665	1982601	1983201	0.183966	0.142298	0.133443	0.14282	0.253174	0.150632	0.0226358	COG0843C	quinol cytochrome oxidase polypeptide I
CCNA_01851	qoxA	1982720	1983781	-	353	1983681	1984281	0.177255	0.17739	0.134661	0.141881	0.251614	0.157797	0.0227385	COG1622C	quinol cytochrome oxidase polypeptide II
CCNA_01852	-	1983992	1985332	+	446	1983492	1984092	0.326215	0.29697	0.221466	0.234474	0.458372	0.269781	0.0500165	COG2814G	major facilitator superfamily transporter
CCNA_01853	-	1985425	1985829	+	134	1984925	1985525	0.0843001	0.110619	0.0982367	0.111	0.0871904	0.101039	0.0126363	-	hypothetical protein
CCNA_01854	-	1985974	1986639	+	221	1985474	1986074	0.0579714	0.0585652	0.0472668	0.0596556	0.0712725	0.0558647	0.00577423	COG1802K	GntR-family transcriptional regulator
CCNA_01855	-	1986769	1987485	+	238	1986269	1986869	0.081643	0.0683855	0.0578429	0.0632057	0.0809903	0.0677692	0.0102016	COG0605P	iron/manganese superoxide dismutase
CCNA_01856	-	1987428	1989626	+	732	1986928	1987528	0.167451	0.143711	0.115462	0.136978	0.141335	0.140901	0.0214111	COG1629P	ferrichrome-iron receptor
CCNA_01857	-	1989653	1990909	+	418	1989153	1989753	0.202486	0.156085	0.123847	0.130875	0.161424	0.153323	0.0355779	COG4977K	AraC-family transcriptional regulator
CCNA_01858	-	1990867	1991769	+	300	1990367	1990967	0.121818	0.103889	0.0706137	0.0843398	0.0965342	0.0951653	0.0224088	COG4977K	AraC-family transcriptional regulator
CCNA_01859	-	1991852	1993885	+	677	1991352	1991952	0.127501	0.104433	0.0836686	0.0959428	0.0898009	0.102886	0.0184915	COG1629P	TonB-dependent receptor
CCNA_01860	-	1993888	1995033	+	381	1993388	1993988	0.186432	0.169085	0.124694	0.142898	0.224443	0.155778	0.0273792	COG3182S	iron-regulated membrane protein
CCNA_01861	-	1995291	1996484	+	397	1994791	1995391	0.540572	0.44138	0.372671	0.390251	0.421506	0.436219	0.0754266	-	hypothetical protein
CCNA_01862	-	1996891	1997184	-	97	1997084	1997684	0.107952	0.0809131	0.0761109	0.0753941	0.16366	0.0850926	0.0154356	-	hypothetical protein
CCNA_01863	-	1997194	1998630	-	478	1998530	1999130	0.962502	0.911413	0.717238	0.810094	1.25863	0.850312	0.109004	COG1538MU	outer membrane efflux protein
CCNA_01864	-	1998726	1999349	+	207	1998226	1998826	0.326375	0.322874	0.241206	0.27987	0.596516	0.292581	0.0402523	COG1309K	TetR-family transcriptional regulator
CCNA_01865	-	1999438	2000526	+	362	1998938	1999538	0.878629	0.827671	0.666401	0.733629	0.968724	0.776582	0.0948832	COG0845M	periplasmic multidrug efflux lipoprotein precursor
CCNA_01866	acrB4	2000523	2003621	+	1032	2000023	2000623	0.0635262	0.0659669	0.0413403	0.0560134	0.0802661	0.0567117	0.0110885	COG0841V	cation/multidrug efflux pump acrB4
CCNA_03894	-	2003815	2005050	-	411	2004950	2005550	0.12307	0.104287	0.0817947	0.0929086	0.146333	0.100515	0.0176189	-	MFS sugar transporter
CCNA_01868	-	2005193	2005987	-	264	2005887	2006487	0.175655	0.15524	0.114519	0.131036	0.211008	0.144113	0.026867	COG5255S	2H phosphodiesterase family protein
CCNA_01869	-	2005990	2008671	-	893	2008571	2009171	0.0871175	0.0735317	0.0648133	0.0697625	0.109714	0.0738062	0.00956539	COG1629P	TonB-dependent receptor
CCNA_01870	-	2008780	2009934	-	384	2009834	2010434	0.0992558	0.074031	0.0543649	0.0688519	0.105265	0.0741259	0.0187068	COG1940KG	NagC-family transcriptional regulator
CCNA_03895	-	2009954	2010232	-	92	2010132	2010732	0.100071	0.0772954	0.0541382	0.0743054	0.0971391	0.0764525	0.0188067	-	hypothetical protein
CCNA_01873	-	2010241	2010474	+	77	2009741	2010341	0.10039	0.0713373	0.0559866	0.0697282	0.113089	0.0743604	0.0186701	COG0598P	magnesium and cobalt transport protein corA
CCNA_01874	-	2010768	2012213	-	481	2012113	2012713	0.408562	0.38876	0.313797	0.347746	0.535948	0.364716	0.042353	COG3666L	transposase
CCNA_01875	-	2012838	2013983	+	381	2012338	2012938	0.402295	0.380322	0.299452	0.331826	0.574485	0.353474	0.0465165	COG1960I	acyl-CoA dehydrogenase, short-chain specific
CCNA_01876	-	2014046	2015716	-	556	2015616	2016216	0.063425	0.0658752	0.0481734	0.0554573	0.0643084	0.0582327	0.00804693	COG2072P	oxidoreductase
CCNA_01877	-	2015915	2016775	+	286	2015415	2016015	0.0945162	0.089147	0.061803	0.0756614	0.103347	0.0802819	0.0146518	-	acyl-CoA thioesterase II
CCNA_01878	-	2016779	2018377	-	532	2018277	2018877	0.0768728	0.0595604	0.0465485	0.0501537	0.0827334	0.0582839	0.0135523	COG0318IQ	long-chain-fatty-acid--CoA ligase
CCNA_01879	-	2018600	2019703	+	367	2018100	2018700	0.12957	0.105717	0.0778315	0.0825109	0.132548	0.0989073	0.023802	COG1902C	NADH:flavin oxidoreductases, old yellow enzyme family
CCNA_01880	-	2019780	2020523	+	247	2019280	2019880	0.0801102	0.0585991	0.0489077	0.0569524	0.080672	0.0611423	0.0133353	COG1028IQR	3-ketoacyl-(acyl-carrier-protein) reductase FabG
CCNA_01881	-	2020520	2021158	+	212	2020020	2020620	0.0494733	0.0366792	0.0369669	0.0415614	0.0536991	0.0411702	0.00597024	-	NAD-binding Rossmann superfamily protein
CCNA_01882	-	2021155	2022036	+	293	2020655	2021255	0.071381	0.0576718	0.0444608	0.0555719	0.0662424	0.0572714	0.011049	COG3386G	SMP-30/gluconolaconase/LRE-like protein
CCNA_01883	-	2022050	2023222	+	390	2021550	2022150	0.236249	0.189004	0.147516	0.160409	0.157237	0.183295	0.0393303	COG1960I	acyl-CoA dehydrogenase
CCNA_01884	-	2023230	2024378	+	382	2022730	2023330	0.120749	0.101403	0.0703232	0.0887848	0.13297	0.0953151	0.0212226	COG1960I	acyl-CoA dehydrogenase, short-chain specific
CCNA_01885	-	2024476	2025252	-	258	2025152	2025752	0.213278	0.17505	0.133419	0.147073	0.194525	0.167205	0.0352662	COG1028IQR	short chain dehydrogenase
CCNA_01886	-	2025426	2028326	-	966	2028226	2028826	0.849363	0.732368	0.55464	0.592902	1.04685	0.682318	0.135038	-	TonB-dependent receptor
CCNA_01888	-	2028496	2029269	+	257	2027996	2028596	0.838368	0.729705	0.549657	0.595948	1.20038	0.678419	0.131143	COG1414K	IclR family HTH transcriptional regulator
CCNA_01889	-	2029278	2030912	-	544	2030812	2031412	0.261324	0.229216	0.168316	0.18715	0.375551	0.211501	0.0418493	COG0318IQ	long-chain-fatty-acid--CoA ligase
CCNA_01890	-	2031155	2032660	+	501	2030655	2031255	0.287143	0.247417	0.183489	0.200902	0.409759	0.229737	0.0468273	COG1250I	enoyl-CoA hydratase/isomerase family protein
CCNA_01891	-	2032774	2033601	-	275	2033501	2034101	0.110932	0.0958728	0.076612	0.0865995	0.10353	0.0925041	0.0145873	COG1024I	enoyl-CoA hydratase/carnithine racemase
CCNA_01892	-	2033679	2035319	+	546	2033179	2033779	0.166819	0.130891	0.11049	0.122149	0.161909	0.132587	0.0243031	COG1028IQR	short chain dehydrogenase
CCNA_01893	-	2035334	2035876	+	180	2034834	2035434	0.063236	0.0491287	0.0351361	0.0468112	0.0689962	0.048578	0.0115321	-	SnoaL-like domain protein
CCNA_01894	-	2035926	2037557	-	543	2037457	2038057	0.146427	0.114576	0.0871434	0.0959849	0.182801	0.111033	0.0262199	COG2072P	FAD-NAD(P)-binding protein
CCNA_01895	-	2037657	2039096	+	479	2037157	2037757	0.12374	0.107018	0.0749999	0.0916564	0.159131	0.0993537	0.0208631	COG2814G	transporter, major facilitator superfamily
CCNA_01896	-	2039570	2039776	-	68	2039676	2040276	0.520313	0.441272	0.349991	0.39944	0.753753	0.427754	0.072108	-	hypothetical protein
CCNA_01897	-	2040047	2040853	-	268	2040753	2041353	0.0743073	0.0674581	0.0589666	0.0576358	0.0838715	0.0645919	0.00780248	COG1235R	metal-dependent hydrolase
CCNA_01898	-	2040850	2041638	-	262	2041538	2042138	0.0649196	0.0572404	0.0457712	0.0543774	0.0757693	0.0555772	0.00790872	COG0084L	Mg-dependent Dnase TatD
CCNA_01899	-	2041635	2042645	-	336	2042545	2043145	0.0537376	0.0535854	0.0394425	0.0482592	0.0787459	0.0487562	0.00671138	COG0470L	DNA polymerase III, delta' subunit
CCNA_01900	-	2042642	2043268	-	208	2043168	2043768	0.381271	0.381613	0.301906	0.323738	0.298023	0.347132	0.0406085	COG0125F	thymidylate kinase
CCNA_01901	-	2043376	2044365	-	329	2044265	2044865	0.237723	0.279891	0.185241	0.202847	0.313026	0.226425	0.0417861	COG0797M	lipoprotein
CCNA_01902	-	2044927	2045415	+	162	2044427	2045027	0.338187	0.347189	0.245322	0.270936	0.464532	0.300409	0.0500625	COG0864K	nickel-responsive regulator NikR
CCNA_01903	-	2045412	2046251	+	279	2044912	2045512	0.188359	0.154822	0.118557	0.143525	0.2723	0.151316	0.0289728	COG3665S	urea carboxylase-associated protein 2
CCNA_01904	-	2046262	2046888	+	208	2045762	2046362	0.0653434	0.065043	0.0470434	0.0580088	0.0786584	0.0588596	0.00857556	COG3665S	urea carboxylase-associated protein 1
CCNA_01905	-	2046899	2050522	+	1207	2046399	2046999	0.0924775	0.0806141	0.0646521	0.0715982	0.139831	0.0773355	0.0120252	COG4770I	urea carboxylase
CCNA_01906	-	2050519	2052303	+	594	2050019	2050619	0.0510767	0.0425694	0.0395686	0.0451242	0.0652237	0.0445847	0.00488741	COG0154J	allophanate hydrolase
CCNA_01907	-	2052344	2053105	-	253	2053005	2053605	0.105893	0.0859336	0.0720103	0.0750739	0.120156	0.0847277	0.0153226	COG1116P	ABC transporter ATP-binding protein
CCNA_01908	-	2053105	2053920	-	271	2053820	2054420	0.152354	0.127083	0.084663	0.105934	0.170807	0.117509	0.0289751	COG0600P	ABC-type transporter, permease component
CCNA_01909	-	2053976	2055085	-	369	2054985	2055585	1.61762	1.3507	1.06858	1.20594	2.78764	1.31071	0.234801	COG0715P	ABC transporter substrate-binding protein
CCNA_01910	-	2055307	2055426	-	39	2055326	2055926	1.79646	1.49579	1.21158	1.31162	2.63553	1.45386	0.256947	-	ABC transporter substrate-binding protein
CCNA_01911	-	2055562	2055933	-	123	2055833	2056433	1.56993	1.32734	1.03491	1.12517	1.69904	1.26434	0.237599	COG3324R	glyoxalase family protein
CCNA_01912	-	2056129	2056449	-	106	2056349	2056949	0.381058	0.343286	0.274844	0.294549	0.564561	0.323434	0.0479928	-	protein ydhR precursor
CCNA_01913	-	2056542	2056922	+	126	2056042	2056642	0.556581	0.500496	0.363533	0.406962	0.82411	0.456893	0.0876511	COG1733K	MarR-family transcriptional regulator
CCNA_01914	-	2057017	2057925	+	302	2056517	2057117	0.329343	0.273256	0.23434	0.251226	0.502791	0.272042	0.041391	COG2813J	16S rRNA m(2)G 1207 methyltransferase RsmC
CCNA_01915	-	2057922	2058662	+	246	2057422	2058022	0.0860199	0.0763171	0.0593257	0.073809	0.112341	0.0738679	0.0110325	COG1187J	ribosomal small subunit pseudouridine synthase A
CCNA_03957	-	2058655	2058888	+	77	2058155	2058755	0.102381	0.0880261	0.0648101	0.0739656	0.110335	0.0822956	0.0164456	-	SirA/YedF/YeeD family regulatory protein
CCNA_01916	-	2058860	2059846	-	328	2059746	2060346	0.116756	0.103855	0.073059	0.0891167	0.125003	0.0956968	0.0188487	COG1295S	ribonuclease BN
CCNA_01917	-	2059987	2061114	-	375	2061014	2061614	0.0997254	0.087649	0.0743583	0.0802277	0.100235	0.0854901	0.0109379	COG1804C	alpha-methylacyl-CoA racemase
CCNA_01918	popA	2061343	2062668	+	441	2060843	2061443	0.112805	0.095027	0.0831547	0.0894584	0.102002	0.0951112	0.0127538	COG3706T	cyclic di-GMP effector protein PopA
CCNA_01919	-	2062750	2063394	+	214	2062250	2062850	0.053186	0.0398621	0.0308775	0.0351103	0.0527997	0.039759	0.00967445	COG2761Q	FrnE protein
CCNA_01920	mfd	2063515	2066982	-	1155	2066882	2067482	0.1086	0.11678	0.0763072	0.0839834	0.117387	0.0964177	0.0193398	COG1197LK	transcription-repair coupling factor Mfd
CCNA_01921	-	2066987	2067280	-	97	2067180	2067780	0.163095	0.156068	0.110655	0.122433	0.168061	0.138063	0.0254709	COG2938S	Sdh5 family flavination protein
CCNA_01922	-	2067304	2068035	-	243	2067935	2068535	0.946404	0.807143	0.631598	0.718289	0.758831	0.775859	0.1344	COG2226H	SAM-dependent methyltransferase
CCNA_01923	-	2068157	2069710	+	517	2067657	2068257	1.13405	0.957519	0.749347	0.837941	0.971701	0.919713	0.166413	COG0513LKJ	ATP-dependent RNA helicase
CCNA_01924	-	2069785	2070936	-	383	2070836	2071436	0.766261	0.55883	0.461102	0.478705	0.55996	0.566225	0.139976	COG4421G	capsular polysaccharide biosynthesis protein
CCNA_01925	-	2070969	2072426	-	485	2072326	2072926	0.437256	0.426193	0.288899	0.304718	0.482583	0.364266	0.0782915	COG1012C	coniferyl aldehyde dehydrogenase
CCNA_01926	dgcB	2072620	2073681	+	353	2072120	2072720	0.435507	0.420055	0.292394	0.305656	0.493503	0.363403	0.0748007	COG3706T	GGDEF diguanylate cyclase DgcB
CCNA_01927	-	2073818	2074621	+	267	2073318	2073918	0.124332	0.107099	0.0876478	0.0901046	0.0951573	0.102296	0.0170477	COG1024I	enoyl-CoA hydratase
CCNA_01928	-	2074608	2075018	-	136	2074918	2075518	0.0733109	0.0774754	0.0482676	0.0584229	0.0780933	0.0643692	0.013495	COG3602S	conserved ACT domain protein
CCNA_01929	-	2075015	2075419	-	134	2075319	2075919	0.0467742	0.0385305	0.0299103	0.0407664	0.0451512	0.0389953	0.00698574	-	hypothetical protein
CCNA_01930	-	2075420	2076391	-	323	2076291	2076891	0.139431	0.103027	0.0827987	0.0945231	0.140969	0.104945	0.0244407	COG0859M	ADP-heptose LPS heptosyltransferase
CCNA_01931	-	2076486	2077046	+	186	2075986	2076586	0.0996089	0.0734773	0.0558126	0.067445	0.106157	0.074086	0.0185276	COG1309K	TetR-family transcriptional regulator
CCNA_01932	-	2077043	2077861	+	272	2076543	2077143	0.176407	0.132654	0.096548	0.119861	0.226058	0.131368	0.0335411	COG0204I	1-acyl-sn-glycerol-3-phosphate acyltransferase
CCNA_01933	-	2077966	2078166	-	66	2078066	2078666	0.192354	0.15758	0.126415	0.136258	0.194859	0.153152	0.0291928	-	hypothetical protein
CCNA_01934	-	2078166	2078567	-	133	2078467	2079067	0.232243	0.194263	0.153074	0.172917	0.251622	0.188124	0.0338816	COG0316S	HesB protein family
CCNA_01935	-	2078573	2078929	-	118	2078829	2079429	0.130139	0.11123	0.082205	0.0930428	0.153616	0.104154	0.0210595	COG2151R	FeS assembly SUF system protein
CCNA_01936	-	2078937	2080163	-	408	2080063	2080663	0.0549841	0.0444716	0.0394361	0.0445388	0.098325	0.0458576	0.0065368	COG0520E	cysteine desulfurase/selenocysteine lyase
CCNA_01937	sufD	2080163	2081191	-	342	2081091	2081691	0.138544	0.1244	0.0783327	0.0934628	0.20125	0.108685	0.0276373	COG0719O	FeS assembly protein SufD
CCNA_01938	sufC	2081188	2081937	-	249	2081837	2082437	0.20341	0.167101	0.136857	0.153317	0.309476	0.165171	0.028332	COG0396O	ATP-dependent transporter SufC
CCNA_01939	-	2081930	2082319	-	129	2082219	2082819	0.224437	0.193043	0.147788	0.178829	0.321844	0.186024	0.0318259	-	ADP-ribosylglycohydrolase
CCNA_01940	sufB	2082316	2083785	-	489	2083685	2084285	0.108166	0.0812935	0.0663249	0.0799418	0.13734	0.0839316	0.0175138	COG0719O	ABC transporter-associated protein SufB
CCNA_01941	-	2083785	2084924	-	379	2084824	2085424	0.0954419	0.0887734	0.06504	0.0702598	0.127033	0.0798788	0.0145378	COG1104E	cysteine desulfhydrase/Selenocysteine lyase
CCNA_01942	-	2084921	2085397	-	158	2085297	2085897	0.209827	0.213448	0.143077	0.165396	0.199038	0.182937	0.034402	COG1959K	Rrf2 family protein
CCNA_01943	-	2085576	2086226	+	216	2085076	2085676	0.167081	0.17701	0.117207	0.134765	0.177493	0.149016	0.0278383	COG2945R	alpha/beta hydrolase family protein
CCNA_01944	-	2086293	2086811	-	172	2086711	2087311	0.97664	0.855107	0.68375	0.734869	0.958219	0.812591	0.130844	COG1403V	McrA-family restriction endonuclease
CCNA_01945	-	2086909	2088006	-	365	2087906	2088506	0.158686	0.131761	0.100289	0.109842	0.139767	0.125144	0.0259534	-	anhydro-N-acetylmuramic acid kinase
CCNA_03958	-	2088068	2088118	+	16	2087568	2088168	0.0984961	0.0927749	0.0698268	0.0765386	0.100267	0.0844091	0.0134538	-	hypothetical protein
CCNA_01946	-	2088215	2089540	+	441	2087715	2088315	0.12898	0.117358	0.0897931	0.0980908	0.117466	0.108556	0.017853	-	tyrosyl-tRNA synthetase
CCNA_01947	-	2089668	2090129	+	153	2089168	2089768	0.417549	0.325082	0.240178	0.290917	0.428606	0.318432	0.07472	COG1225O	thioredoxin peroxidase
CCNA_01948	-	2090363	2091514	+	383	2089863	2090463	0.291022	0.277893	0.205051	0.236663	0.259955	0.252657	0.0392888	COG0739M	peptidoglycan-specific endopeptidase, M23 family
CCNA_01949	bacA	2091495	2091980	+	161	2090995	2091595	0.0954725	0.073012	0.0559962	0.066323	0.0962079	0.0727009	0.0167169	COG1664M	bactofilin A BacA
CCNA_01950	-	2092058	2093173	-	371	2093073	2093673	0.179776	0.136778	0.105146	0.131331	0.151419	0.138258	0.0309318	COG1186J	peptide chain Release factor 2 (RF-2)
CCNA_01951	pbpY	2093252	2095621	-	789	2095521	2096121	0.700261	0.549961	0.414495	0.451566	0.767379	0.529071	0.127642	COG5009M	multimodular transpeptidase-transglycosylase PbpY
CCNA_01952	-	2095782	2096969	-	395	2096869	2097469	0.355811	0.307252	0.22832	0.263584	0.360541	0.288742	0.0551505	-	N-acetylmuramoyl-L-alanine amidase
CCNA_03959	-	2097338	2097556	+	72	2096838	2097438	0.350539	0.303468	0.2245	0.261012	0.352009	0.28488	0.0543816	-	hypothetical protein
CCNA_01954	-	2097480	2100176	+	898	2096980	2097580	0.398774	0.33157	0.244556	0.283861	0.367186	0.31469	0.0663933	COG1530J	ribonuclease E
CCNA_01955	-	2100319	2101740	+	473	2099819	2100419	0.0832063	0.0684534	0.0578397	0.0675527	0.0519959	0.069263	0.010464	COG4783R	zinc metalloprotease
CCNA_01956	-	2101765	2102505	+	246	2101265	2101865	0.159014	0.132294	0.0904682	0.112724	0.142059	0.123625	0.0291303	COG1651O	outer membrane protein
CCNA_01957	thiG	2102616	2103425	-	269	2103325	2103925	0.181464	0.172893	0.129296	0.153136	0.141717	0.159197	0.0231962	COG2022H	thiazole biosynthesis protein ThiG
CCNA_01958	thiS	2103570	2103770	-	66	2103670	2104270	0.196341	0.204046	0.142147	0.17149	0.165618	0.178506	0.027938	COG2104H	ThiaminS ubiquitin-like sulfur carrier protein ThiS
CCNA_01959	-	2103849	2104289	+	146	2103349	2103949	0.185501	0.176867	0.132254	0.156988	0.143723	0.162902	0.0236646	COG0757E	3-dehydroquinate dehydratase
CCNA_01960	-	2104350	2104862	+	170	2103850	2104450	0.131204	0.13511	0.0905624	0.111975	0.117546	0.117213	0.0204429	COG0511I	acetyl-CoA carboxylase biotin carboxyl carrier protein subunit
CCNA_01961	-	2104868	2106214	+	448	2104368	2104968	0.0528748	0.047668	0.0360507	0.0419609	0.0371126	0.0446386	0.00725571	COG0439I	biotin carboxylase
CCNA_01962	-	2106314	2106967	+	217	2105814	2106414	0.136579	0.102425	0.0787078	0.0957225	0.0931039	0.103359	0.0242931	COG2360O	leucyl/phenylalanyl-tRNA--protein transferase
CCNA_01963	-	2106904	2107542	-	212	2107442	2108042	0.0747177	0.0752709	0.0530337	0.0597731	0.0708506	0.0656988	0.0110828	-	hypothetical protein
CCNA_01964	-	2107547	2107942	-	131	2107842	2108442	0.115973	0.12407	0.0786918	0.0925943	0.0797487	0.102832	0.020907	COG3761C	NADH dehydrogenase
CCNA_01966	-	2108222	2110945	+	907	2107722	2108322	0.127111	0.132695	0.087394	0.100263	0.087063	0.111866	0.0216006	-	vitamin B12-dependent ribonucleotide reductase
CCNA_01967	-	2111017	2111514	+	165	2110517	2111117	0.0809004	0.0604878	0.0499914	0.064079	0.0738989	0.0638647	0.012834	COG1357S	hypothetical protein with pentapeptide repeats
CCNA_01968	-	2111609	2112478	+	289	2111109	2111709	0.170099	0.146211	0.0939606	0.118918	0.176904	0.132297	0.0330214	COG1357S	pentapeptide repeats containing protein
CCNA_01969	-	2112556	2114394	-	612	2114294	2114894	0.0918171	0.0760046	0.0652203	0.0731638	0.0799	0.0765514	0.0111536	COG0173J	aspartyl-tRNA synthetase
CCNA_01970	-	2114516	2115277	-	253	2115177	2115777	0.21135	0.175339	0.127443	0.156014	0.206344	0.167537	0.0352173	COG0149G	triosephosphate isomerase
CCNA_01971	-	2115417	2117381	+	654	2114917	2115517	0.159039	0.12621	0.0981314	0.121808	0.14358	0.126297	0.0250698	-	peptidyl-prolyl cis-trans isomerase
CCNA_01972	-	2117381	2118922	+	513	2116881	2117481	0.0971771	0.0603485	0.0515317	0.0682107	0.0755703	0.069317	0.0197835	COG0147EH	anthranilate synthase component I
CCNA_01973	-	2118945	2119154	-	69	2119054	2119654	0.258046	0.203013	0.157837	0.171133	0.147997	0.197507	0.0445893	-	hypothetical protein
CCNA_01974	-	2119270	2119866	+	198	2118770	2119370	0.244893	0.194823	0.159692	0.164189	0.148634	0.190899	0.0392345	COG0512EH	anthranilate synthase component II/para-aminobenzoate synthase glutamine amidotransferase component II
CCNA_01975	-	2119875	2120900	+	341	2119375	2119975	0.0838477	0.0746527	0.0524878	0.0680873	0.066521	0.0697689	0.0132102	COG0547E	anthranilate phosphoribosyltransferase
CCNA_01976	-	2120897	2121685	+	262	2120397	2120997	0.0340651	0.0288121	0.02188	0.0313458	0.0355686	0.0290258	0.00522446	COG0134E	Indole-3-glycerol phosphate synthase
CCNA_01977	-	2121781	2122371	+	196	2121281	2121881	0.0814406	0.0727198	0.0537009	0.0670935	0.0895621	0.0687387	0.0116337	COG0204I	1-acyl-sn-glycerol-3-phosphate acyltransferase
CCNA_01978	-	2122422	2123273	+	283	2121922	2122522	0.107584	0.10073	0.0765753	0.0886634	0.119615	0.0933883	0.0136678	COG2226H	methyltransferase
CCNA_01979	lexA	2123444	2124148	+	234	2122944	2123544	0.23168	0.193882	0.137998	0.164826	0.191095	0.182097	0.0401676	-	LexA repressor
CCNA_01980	-	2124219	2124986	-	255	2124886	2125486	0.0598001	0.0498386	0.0380331	0.0491844	0.0557445	0.0492141	0.008897	COG2513G	PEP phosphonomutase related enzyme
CCNA_01981	-	2125014	2127191	-	725	2127091	2127691	0.0647192	0.0559598	0.0436451	0.0608491	0.0456844	0.0562933	0.00916219	COG0658R	DNA translocation competence protein ComA
CCNA_03960	-	2127185	2127355	-	56	2127255	2127855	0.0765196	0.0625191	0.0513434	0.0665805	0.0736601	0.0642407	0.0104172	-	hypothetical protein
CCNA_01982	-	2127354	2128766	+	470	2126854	2127454	0.0518402	0.0494038	0.0358495	0.0492716	0.0353696	0.0465913	0.00725789	COG0008J	glutamyl-tRNA synthetase
CCNA_01983	-	2128834	2130114	+	426	2128334	2128934	0.15222	0.12816	0.0943581	0.114756	0.191397	0.122373	0.0242708	COG0372C	citrate synthase
CCNA_01984	-	2130172	2130435	-	87	2130335	2130935	0.0559767	0.0547437	0.0376245	0.0437291	0.041108	0.0480185	0.00885054	COG2257S	FlhB-like flagellar protein
CCNA_01985	-	2130432	2132201	-	589	2132101	2132701	0.0981391	0.0743232	0.0539291	0.0672101	0.0617138	0.0734004	0.018532	-	ABC transporter ATP-binding protein
CCNA_01986	lpxB	2132287	2133483	-	398	2133383	2133983	0.0503647	0.0381603	0.0301162	0.0392959	0.0436708	0.0394843	0.00832534	COG0763M	lipid-A-disaccharide synthase
CCNA_01987	lpxI	2133480	2134322	-	280	2134222	2134822	0.074544	0.0701994	0.0459707	0.0572196	0.0766129	0.0619834	0.0129662	COG3494S	UDP-2,3-diacylglucosamine pyrophosphatase LpxI
CCNA_01988	lpxA	2134332	2135123	-	263	2135023	2135623	0.106038	0.0747002	0.0552348	0.0743612	0.0873098	0.0775835	0.0210382	COG1043M	UDP-N-acetylglucosamine O-acyltransferase LpxA
CCNA_01989	-	2135120	2135599	-	159	2135499	2136099	0.0940409	0.0764326	0.0537935	0.0732303	0.072522	0.0743743	0.0164913	COG0764I	(3R)-hydroxymyristoyl-ACP dehydratase FabZ
CCNA_01990	lpxD	2135602	2136621	-	339	2136521	2137121	0.151621	0.126614	0.0880102	0.11	0.132373	0.119061	0.0268543	COG1044M	UDP-3-O-(3-hydroxymyristoyl) glucosamine N-acyltransferase LpxD
CCNA_01991	-	2136675	2137313	-	212	2137213	2137813	0.324018	0.224369	0.177971	0.208381	0.270477	0.233685	0.0632223	COG2825M	OmpH-like outer membrane protein
CCNA_01992	bamA	2137316	2139679	-	787	2139579	2140179	0.157871	0.143473	0.0973237	0.111894	0.163182	0.12764	0.0278782	COG4775M	beta-barrel assembly machine (BAM) protein BamA
CCNA_01993	mmpA	2139697	2140974	-	425	2140874	2141474	0.14955	0.137732	0.102588	0.124814	0.183462	0.128671	0.02011	-	membrane endopeptidase MmpA
CCNA_01994	-	2140916	2142115	-	399	2142015	2142615	0.113576	0.0917966	0.0600695	0.0782206	0.106738	0.0859157	0.0225604	COG0743I	1-deoxy-D-xylulose 5-phosphate reductoisomerase
CCNA_01995	-	2142103	2142948	-	281	2142848	2143448	0.138091	0.126468	0.0864364	0.0989093	0.0976484	0.112476	0.0239028	COG0575I	phosphatidate cytidylyltransferase
CCNA_01996	-	2142908	2143687	-	259	2143587	2144187	0.480386	0.354927	0.282072	0.336449	0.392639	0.363458	0.0838613	COG0020I	undecaprenyl pyrophosphate synthetase
CCNA_01997	-	2143739	2144305	-	188	2144205	2144805	0.0798506	0.0602602	0.0449269	0.0602156	0.0998212	0.0613133	0.0143115	COG0233J	ribosome recycling factor (RRF)
CCNA_01998	-	2144332	2145072	-	246	2144972	2145572	0.293173	0.24529	0.166713	0.213495	0.208095	0.229668	0.0532346	COG0528F	uridylate kinase
CCNA_01999	-	2145250	2146188	-	312	2146088	2146688	0.0886503	0.0720812	0.0654454	0.0726214	0.0681525	0.0746996	0.00985626	COG0264J	translation elongation factor Ts (EF-Ts)
CCNA_02000	-	2146328	2147134	-	268	2147034	2147634	0.125413	0.137263	0.0936095	0.111269	0.113901	0.116889	0.0188086	COG0052J	SSU ribosomal protein S2P
CCNA_02001	-	2147447	2148097	+	216	2146947	2147547	0.131076	0.147457	0.0946629	0.115063	0.109523	0.122065	0.0225527	COG0560E	phosphoserine phosphatase
CCNA_02002	-	2148110	2148739	-	209	2148639	2149239	0.0963506	0.0812697	0.0621733	0.0745354	0.0879703	0.0785822	0.0142427	COG2230M	methyltransferase
[truncated: 1,886 more rows]

## Sheet: T10_ER>2.5
gene_ID	name	strand	from	to	ER	COG	Description
CCNA_00466	-	+	478691	479291	35.5527	COG0438M	glycosyltransferase
CCNA_00628	cheY	-	673671	674271	19.5623	COG2204T	chemotaxis protein cheY
CCNA_00169	-	+	180879	181479	19.135	-	hypothetical protein
CCNA_03922	-	+	483298	483898	18.1317	-	hypothetical protein
CCNA_00469	-	-	483354	483954	17.9382	-	GT1-family glycosyltransferase
CCNA_01784	-	-	1912519	1913119	16.8845	-	hypothetical protein
CCNA_00982	-	+	1061122	1061722	16.8473	COG4957	ROS/MUCR transcriptional regulator
CCNA_00629	-	+	673863	674463	16.2802	COG0840NT	methyl-accepting chemotaxis protein
CCNA_00464	-	+	477014	477614	15.263	COG2148M	Undecaprenyl-phosphate sugar phosphotransferase-related protein
CCNA_02901	-	-	3056106	3056706	15.2266	COG0840NT	methyl-accepting chemotaxis protein
CCNA_00836	fljO	+	901691	902291	15.1798	COG1344N	flagellin FljO
CCNA_03980	-	-	2984620	2985220	13.5291	-	hypothetical protein
CCNA_00467	-	+	479939	480539	13.5064	COG2244R	oligosaccharide translocase/flippase
CCNA_01084	-	+	1188373	1188973	13.4203	-	hypothetical protein
CCNA_02831	-	+	2984716	2985316	13.2803	COG4322S	hypothetical protein
CCNA_01783	hdaA	-	1911950	1912550	13.12	COG0593L	chromosome replication regulator protein HdaA
CCNA_02830	-	+	2984467	2985067	12.8783	COG2003L	MPN domain protein
CCNA_03629	socB	-	3786146	3786746	12.7491	-	DNA replication inhibitor toxin SocB
CCNA_00465	-	+	477421	478021	12.3769	-	UDP-galactopyranose mutase
CCNA_03263	-	+	3431464	3432064	12.0826	COG4771P	TonB-dependent receptor
CCNA_03262	-	-	3431392	3431992	12.0055	COG0603R	queuosine biosynthesis protein QueC
CCNA_03096	-	-	3247584	3248184	11.3388	COG1629P	TonB-dependent receptor
CCNA_00948	sciP	+	1025939	1026539	11.2951	-	CtrA inhibitory protein SciP
CCNA_03323	-	-	3505451	3506051	11.0399	COG1932HE	phosphoserine aminotransferase
CCNA_00468	-	-	481833	482433	10.8688	-	UDP glucuronic acid epimerase-related protein
CCNA_01149	-	-	1253907	1254507	10.8393	COG1629P	TonB-dependent outer membrane receptor
CCNA_00639	-	-	691651	692251	10.762	COG2831U	heme:hemopexin-binding protein
CCNA_03549	-	-	3708044	3708644	10.6955	COG1629P	TonB-dependent receptor
CCNA_00701	cspB	+	761111	761711	10.4534	COG1278K	cold shock protein CspB
CCNA_02788	-	-	2945636	2946236	10.2512	-	Xre-family transcriptional regulator
CCNA_02790	-	+	2945655	2946255	10.09	-	RNA polymerase ECF-type sigma factor
CCNA_00714	-	-	770609	771209	10.0451	-	hypothetical protein
CCNA_03410	-	-	3578469	3579069	10.0108	COG0739M	peptidoglycan-specific endopeptidase, M23 family
CCNA_03906	-	+	3578416	3579016	9.93969	-	hypothetical protein
CCNA_00479	-	+	494832	495432	9.77552	COG1395K	Helix-turn-helix DNA-binding protein
CCNA_03044	-	+	3198519	3199119	9.75734	COG4964U	CpaC-related secretion pathway protein
CCNA_00439	-	+	444997	445597	9.73848	COG0840NT	methyl-accepting chemotaxis protein
CCNA_03973	-	+	2889497	2890097	9.66279	-	hypothetical protein
CCNA_00167	-	+	178811	179411	9.62654	COG0639T	metallophosphatase family protein
CCNA_01779	-	-	1906698	1907298	9.5752	-	hypothetical protein
CCNA_00438	-	-	445100	445700	9.48655	-	hypothetical protein
CCNA_03043	pilA	-	3198602	3199202	9.45786	-	type IV pilin protein pilA
CCNA_00166	-	-	178970	179570	9.37486	COG3672S	putative transglutaminase-like cysteine proteinase
CCNA_02781	-	+	2938850	2939450	9.29023	-	hypothetical protein
CCNA_00425	-	-	435994	436594	9.24296	-	hypothetical protein
CCNA_02116	-	-	2266425	2267025	8.90342	-	hypothetical protein
CCNA_01457	-	+	1567125	1567725	8.73809	-	hypothetical protein
CCNA_02727	-	+	2889643	2890243	8.64676	COG1702T	phosphate starvation-inducible protein PhoH
CCNA_00835	fljN	+	900534	901134	8.63021	COG1344N	flagellin FljN
CCNA_00949	-	+	1026241	1026841	8.56735	-	hypothetical protein
CCNA_03248	-	+	3415368	3415968	8.54662	COG1629P	TonB-dependent receptor
CCNA_00700	-	-	760924	761524	8.52833	-	TonB-dependent receptor
CCNA_03314	-	+	3488233	3488833	8.29864	-	ferredoxin-NADP reductase
CCNA_03313	-	-	3488255	3488855	8.25865	-	hypothetical protein
CCNA_03631	-	+	3786485	3787085	8.21671	-	hypothetical protein
CCNA_03249	-	+	3418240	3418840	8.16857	COG1629P	TonB-dependent receptor
CCNA_00635	-	+	681556	682156	8.15521	-	CHASE2 membrane receptor
CCNA_00225	-	+	242524	243124	7.94476	-	hypothetical protein
CCNA_03042	cpaA	-	3198248	3198848	7.89665	COG4960OU	pilus assembly prepilin peptidase CpaA
CCNA_00224	-	-	242593	243193	7.88857	COG1629P	TonB-dependent receptor protein
CCNA_03082	-	-	3230497	3231097	7.8142	-	hypothetical protein
CCNA_03931	-	-	773630	774230	7.8062	-	hypothetical protein
CCNA_01458	-	+	1567379	1567979	7.76255	-	hypothetical protein
CCNA_02780	-	+	2938055	2938655	7.68488	-	hypothetical protein
CCNA_03921	-	+	473754	474354	7.63044	-	UDP-glucose 6-dehydrogenase related protein
CCNA_00226	-	+	242657	243257	7.57563	COG3811S	hypothetical protein
CCNA_03191	-	-	3353573	3354173	7.50882	COG5001T	PAS-family GGDEF/EAL family protein
CCNA_00354	-	+	369945	370545	7.38872	COG3942R	NlpC/P60 CHAP domain amidase protein
CCNA_01365	perP	-	1481614	1482214	7.25346	COG3577R	aspartyl protease perP
CCNA_02553	clpA	+	2699300	2699900	7.09901	COG0542O	ATP-dependent clp protease ATP-binding subunit ClpA
CCNA_00688	-	-	744996	745596	7.07171	-	hypothetical protein
CCNA_01785	-	-	1912997	1913597	7.05218	-	hypothetical protein
CCNA_00049	hipB	-	52579	53179	7.01525	COG1396K	HTH transcriptional regulator
CCNA_02726	-	-	2889717	2890317	7.00063	COG0663R	gamma carbonic anhydrase family protein
CCNA_00689	-	+	744805	745405	6.87182	COG0642T	PAS-family hybrid histidine kinase/receiver protein
CCNA_02377	-	-	2521142	2521742	6.60815	-	hypothetical protein
CCNA_00834	fljM	+	899162	899762	6.60374	COG1344N	flagellin FljM
CCNA_03247	-	+	3413260	3413860	6.51345	COG5278T	methyl-accepting chemotaxis protein
CCNA_03246	-	-	3413335	3413935	6.48451	-	hypothetical protein
CCNA_03227	-	-	3392025	3392625	6.46643	COG1629P	TonB-dependent receptor
CCNA_00478	-	-	495043	495643	6.44804	-	hypothetical protein
CCNA_03929	-	-	771734	772334	6.38413	-	hypothetical protein
CCNA_03942	-	-	899390	899990	6.28407	-	hypothetical protein
CCNA_02515	-	-	2665894	2666494	6.23577	-	TPR repeat/SEL1 family protein
CCNA_00627	-	-	673282	673882	6.13942	-	hypothetical protein
CCNA_02212	-	+	2359281	2359881	6.126	COG3386G	gluconolactonase
CCNA_00472	-	-	488069	488669	5.88571	COG1089M	GDP-mannose 4,6 dehydratase
CCNA_00317	cgtA	-	332871	333471	5.87981	COG0536R	GTP-binding protein CgtA
CCNA_00998	-	+	1080867	1081467	5.84526	COG4957	ROS/MUCR transcriptional regulator
CCNA_00470	-	-	486032	486632	5.76659	-	O-antigen polymerase
CCNA_00426	-	+	436045	436645	5.73489	COG2852S	very-short-patch-repair endonuclease
CCNA_03926	-	-	770323	770923	5.71113	-	hypothetical protein
CCNA_02942	-	+	3101630	3102230	5.61894	COG3660M	nucleoside-diphosphate-sugar epimerase
CCNA_00658	-	+	713377	713977	5.60587	COG4127S	5-methylcytosine-specific restriction enzyme MRR
CCNA_01426	-	-	1544092	1544692	5.53241	COG0784T	chemotaxis receiver domain protein cheYIII
CCNA_02378	-	+	2521193	2521793	5.52275	-	SIMPL family protein
CCNA_02910	-	-	3069231	3069831	5.51234	COG4206H	TonB-dependent receptor
CCNA_02912	-	+	3069425	3070025	5.4837	COG3751O	prolyl 4-hydroxylase, alpha subunit
CCNA_03324	-	-	3506015	3506615	5.33836	-	hypothetical protein
CCNA_00318	-	+	332679	333279	5.27686	-	hypothetical protein
CCNA_00636	-	+	683037	683637	5.23497	-	hypothetical protein
CCNA_03930	-	-	772794	773394	5.12132	-	hypothetical protein
CCNA_03904	-	+	3152669	3153269	5.03912	-	hypothetical protein
CCNA_02997	cspA	-	3152716	3153316	5.02479	COG1278K	cold shock protein CspA
CCNA_02755	-	+	2919171	2919771	4.98849	-	HipB-family transcriptional regulator
CCNA_02754	-	-	2919163	2919763	4.9623	COG1228Q	L-lysine/L-arginine carboxypeptidase
CCNA_03888	-	+	761465	762065	4.83679	-	hypothetical protein
CCNA_01142	-	+	1246420	1247020	4.72184	-	hypothetical protein
CCNA_01475	ompW	+	1582099	1582699	4.51459	COG3047M	OmpW family outer membrane protein
CCNA_01749	-	+	1876529	1877129	4.34998	COG0236IQ	acyl carrier protein
CCNA_03326	-	+	3506095	3506695	4.28451	COG0642T	two-component sensor histidine kinase
CCNA_02820	-	+	2974865	2975465	4.2055	-	TadG-family protein
CCNA_02789	-	-	2945923	2946523	4.07183	COG1396K	Xre-family transcriptional regulator
CCNA_02179	-	+	2329637	2330237	4.04271	COG2067I	long-chain fatty acid transport protein precursor
CCNA_02728	-	+	2890607	2891207	3.93211	-	hypothetical protein
CCNA_03295	-	+	3464072	3464672	3.92742	COG0642T	PAS-family sensor histidine kinase
CCNA_02021	-	-	2168198	2168798	3.87933	-	hypothetical protein
CCNA_02708	-	+	2868045	2868645	3.86742	COG1959K	Rrf2 family protein
CCNA_02815	-	-	2973431	2974031	3.81023	-	ice nucleation protein
CCNA_02961	-	-	3118551	3119151	3.74276	COG2089M	NeuB-family N-acetylneuraminate synthase
CCNA_01367	-	+	1481831	1482431	3.7151	COG2038H	nicotinate-nucleotide--dimethylbenzimidazole phosphoribosyltransferase
CCNA_02962	-	+	3118525	3119125	3.69422	COG1598S	HicB-family RNAse H fold protein
CCNA_02148	-	+	2304450	2305050	3.68497	-	hypothetical protein
CCNA_01526	flaF	+	1634151	1634751	3.65354	COG5442	flagellar biosynthesis regulatory protein flaF
CCNA_02816	-	-	2973808	2974408	3.56867	-	hypothetical protein
CCNA_03294	-	-	3464347	3464947	3.55167	-	beta-lactamase family protein
CCNA_03552	-	+	3708301	3708901	3.45046	COG2861S	polysaccharide deacetylase
CCNA_02782	-	-	2940354	2940954	3.28332	-	hypothetical protein
CCNA_00538	-	+	555924	556524	3.14421	COG0840NT	methyl-accepting chemotaxis protein
CCNA_03198	-	-	3358491	3359091	3.09555	COG0745TK	two-component response regulator
CCNA_03632	-	+	3786637	3787237	3.06568	-	hypothetical protein
CCNA_03932	-	-	773887	774487	3.00704	-	hypothetical protein
CCNA_01185	-	-	1304343	1304943	2.99632	-	hypothetical protein
CCNA_01317	rplX	+	1436404	1437004	2.97831	COG0198J	LSU ribosomal protein L24P
CCNA_00719	hlyD	+	773894	774494	2.95583	-	type I secretion adaptor protein hlyD
CCNA_01316	rplN	+	1436036	1436636	2.94299	COG0093J	LSU ribosomal protein L14P
CCNA_03733	-	-	3901746	3902346	2.91711	COG0836M	mannose-1-phosphate guanylyltransferase
CCNA_02040	-	+	2184964	2185564	2.9165	COG0560E	phosphoserine phosphatase
CCNA_01186	-	+	1304205	1304805	2.86819	-	hypothetical protein
CCNA_00247	spdR	-	259336	259936	2.86094	COG4567TK	two-component receiver protein SpdR
CCNA_02142	flgF	+	2300272	2300872	2.80475	COG4786N	flagellar basal-body rod protein flgF
CCNA_01524	flbA	-	1633967	1634567	2.77396	COG4783R	FlbA protein
CCNA_03130	ctrA	-	3279547	3280147	2.76891	COG0745TK	cell cycle response regulator ctrA
CCNA_03458	-	-	3621550	3622150	2.73687	-	hypothetical protein
CCNA_03992	-	-	3621618	3622218	2.66702	-	UDP-glucose 6-dehydrogenase-related protein
CCNA_00161	-	+	170451	171051	2.64367	-	hypothetical protein
CCNA_02819	-	-	2975255	2975855	2.63134	-	hypothetical protein
CCNA_00256	-	-	269957	270557	2.58923	COG2240H	pyridoxine kinase
CCNA_03459	-	+	3621329	3621929	2.57326	COG0840NT	methyl-accepting chemotaxis protein
CCNA_01082	-	-	1186598	1187198	2.54557	-	hypothetical protein
CCNA_02783	-	+	2940265	2940865	2.54275	-	two-component response regulator
CCNA_01025	-	-	1112647	1113247	2.52786	-	hypothetical protein

## Sheet: T40_ER>2.5
gene_ID	name	strand	from	to	ER	COG	Description
CCNA_00466	-	+	478691	479291	39.213	COG0438M	glycosyltransferase
CCNA_00169	-	+	180879	181479	26.1336	-	hypothetical protein
CCNA_03922	-	+	483298	483898	19.1598	-	hypothetical protein
CCNA_00469	-	-	483354	483954	18.9476	-	GT1-family glycosyltransferase
CCNA_00628	cheY	-	673671	674271	18.8588	COG2204T	chemotaxis protein cheY
CCNA_02901	-	-	3056106	3056706	16.2489	COG0840NT	methyl-accepting chemotaxis protein
CCNA_00629	-	+	673863	674463	15.7852	COG0840NT	methyl-accepting chemotaxis protein
CCNA_00464	-	+	477014	477614	15.5175	COG2148M	Undecaprenyl-phosphate sugar phosphotransferase-related protein
CCNA_00982	-	+	1061122	1061722	15.5118	COG4957	ROS/MUCR transcriptional regulator
CCNA_01784	-	-	1912519	1913119	14.6236	-	hypothetical protein
CCNA_00836	fljO	+	901691	902291	14.4757	COG1344N	flagellin FljO
CCNA_03629	socB	-	3786146	3786746	13.908	-	DNA replication inhibitor toxin SocB
CCNA_00467	-	+	479939	480539	13.5151	COG2244R	oligosaccharide translocase/flippase
CCNA_00465	-	+	477421	478021	12.925	-	UDP-galactopyranose mutase
CCNA_03980	-	-	2984620	2985220	12.7257	-	hypothetical protein
CCNA_02831	-	+	2984716	2985316	12.5259	COG4322S	hypothetical protein
CCNA_02830	-	+	2984467	2985067	12.0572	COG2003L	MPN domain protein
CCNA_01084	-	+	1188373	1188973	12.0299	-	hypothetical protein
CCNA_00468	-	-	481833	482433	12.0096	-	UDP glucuronic acid epimerase-related protein
CCNA_01783	hdaA	-	1911950	1912550	11.7766	COG0593L	chromosome replication regulator protein HdaA
CCNA_00167	-	+	178811	179411	11.5408	COG0639T	metallophosphatase family protein
CCNA_00166	-	-	178970	179570	11.283	COG3672S	putative transglutaminase-like cysteine proteinase
CCNA_03044	-	+	3198519	3199119	11.2577	COG4964U	CpaC-related secretion pathway protein
CCNA_03549	-	-	3708044	3708644	11.1479	COG1629P	TonB-dependent receptor
CCNA_00639	-	-	691651	692251	11.0837	COG2831U	heme:hemopexin-binding protein
CCNA_03043	pilA	-	3198602	3199202	10.9633	-	type IV pilin protein pilA
CCNA_03410	-	-	3578469	3579069	10.8606	COG0739M	peptidoglycan-specific endopeptidase, M23 family
CCNA_03906	-	+	3578416	3579016	10.7996	-	hypothetical protein
CCNA_03263	-	+	3431464	3432064	10.4136	COG4771P	TonB-dependent receptor
CCNA_00948	sciP	+	1025939	1026539	10.3973	-	CtrA inhibitory protein SciP
CCNA_03323	-	-	3505451	3506051	10.3937	COG1932HE	phosphoserine aminotransferase
CCNA_03262	-	-	3431392	3431992	10.3429	COG0603R	queuosine biosynthesis protein QueC
CCNA_03096	-	-	3247584	3248184	10.3158	COG1629P	TonB-dependent receptor
CCNA_00439	-	+	444997	445597	10.1482	COG0840NT	methyl-accepting chemotaxis protein
CCNA_00438	-	-	445100	445700	9.99768	-	hypothetical protein
CCNA_00701	cspB	+	761111	761711	9.9774	COG1278K	cold shock protein CspB
CCNA_01149	-	-	1253907	1254507	9.6079	COG1629P	TonB-dependent outer membrane receptor
CCNA_00714	-	-	770609	771209	9.36893	-	hypothetical protein
CCNA_00425	-	-	435994	436594	9.28139	-	hypothetical protein
CCNA_00835	fljN	+	900534	901134	9.22183	COG1344N	flagellin FljN
CCNA_03631	-	+	3786485	3787085	9.22141	-	hypothetical protein
CCNA_00479	-	+	494832	495432	9.08164	COG1395K	Helix-turn-helix DNA-binding protein
CCNA_02788	-	-	2945636	2946236	8.94716	-	Xre-family transcriptional regulator
CCNA_02790	-	+	2945655	2946255	8.80353	-	RNA polymerase ECF-type sigma factor
CCNA_00635	-	+	681556	682156	8.67899	-	CHASE2 membrane receptor
CCNA_03042	cpaA	-	3198248	3198848	8.5858	COG4960OU	pilus assembly prepilin peptidase CpaA
CCNA_00834	fljM	+	899162	899762	8.37221	COG1344N	flagellin FljM
CCNA_01779	-	-	1906698	1907298	8.34269	-	hypothetical protein
CCNA_00700	-	-	760924	761524	8.13647	-	TonB-dependent receptor
CCNA_00225	-	+	242524	243124	8.07193	-	hypothetical protein
CCNA_00949	-	+	1026241	1026841	8.00791	-	hypothetical protein
CCNA_00224	-	-	242593	243193	8.00307	COG1629P	TonB-dependent receptor protein
CCNA_00049	hipB	-	52579	53179	7.99273	COG1396K	HTH transcriptional regulator
CCNA_03973	-	+	2889497	2890097	7.95407	-	hypothetical protein
CCNA_02781	-	+	2938850	2939450	7.95358	-	hypothetical protein
CCNA_03942	-	-	899390	899990	7.86393	-	hypothetical protein
CCNA_03248	-	+	3415368	3415968	7.71114	COG1629P	TonB-dependent receptor
CCNA_00226	-	+	242657	243257	7.71037	COG3811S	hypothetical protein
CCNA_01457	-	+	1567125	1567725	7.7006	-	hypothetical protein
CCNA_03921	-	+	473754	474354	7.5862	-	UDP-glucose 6-dehydrogenase related protein
CCNA_03082	-	-	3230497	3231097	7.58208	-	hypothetical protein
CCNA_03249	-	+	3418240	3418840	7.50975	COG1629P	TonB-dependent receptor
CCNA_03191	-	-	3353573	3354173	7.39009	COG5001T	PAS-family GGDEF/EAL family protein
CCNA_02116	-	-	2266425	2267025	7.23563	-	hypothetical protein
CCNA_02780	-	+	2938055	2938655	7.20156	-	hypothetical protein
CCNA_03931	-	-	773630	774230	7.06499	-	hypothetical protein
CCNA_00472	-	-	488069	488669	7.01387	COG1089M	GDP-mannose 4,6 dehydratase
CCNA_00354	-	+	369945	370545	7.00773	COG3942R	NlpC/P60 CHAP domain amidase protein
CCNA_02727	-	+	2889643	2890243	6.94491	COG1702T	phosphate starvation-inducible protein PhoH
CCNA_01458	-	+	1567379	1567979	6.84509	-	hypothetical protein
CCNA_01365	perP	-	1481614	1482214	6.52202	COG3577R	aspartyl protease perP
CCNA_03314	-	+	3488233	3488833	6.48847	-	ferredoxin-NADP reductase
CCNA_03313	-	-	3488255	3488855	6.45818	-	hypothetical protein
CCNA_00688	-	-	744996	745596	6.13749	-	hypothetical protein
CCNA_03247	-	+	3413260	3413860	6.09995	COG5278T	methyl-accepting chemotaxis protein
CCNA_03246	-	-	3413335	3413935	6.06355	-	hypothetical protein
CCNA_01785	-	-	1912997	1913597	6.02675	-	hypothetical protein
CCNA_00478	-	-	495043	495643	5.98058	-	hypothetical protein
CCNA_00317	cgtA	-	332871	333471	5.97498	COG0536R	GTP-binding protein CgtA
CCNA_00689	-	+	744805	745405	5.93499	COG0642T	PAS-family hybrid histidine kinase/receiver protein
CCNA_00470	-	-	486032	486632	5.90327	-	O-antigen polymerase
CCNA_00426	-	+	436045	436645	5.84535	COG2852S	very-short-patch-repair endonuclease
CCNA_00627	-	-	673282	673882	5.78485	-	hypothetical protein
CCNA_02515	-	-	2665894	2666494	5.76905	-	TPR repeat/SEL1 family protein
CCNA_03929	-	-	771734	772334	5.64843	-	hypothetical protein
CCNA_02726	-	-	2889717	2890317	5.51341	COG0663R	gamma carbonic anhydrase family protein
CCNA_02553	clpA	+	2699300	2699900	5.43105	COG0542O	ATP-dependent clp protease ATP-binding subunit ClpA
CCNA_02910	-	-	3069231	3069831	5.41634	COG4206H	TonB-dependent receptor
CCNA_02912	-	+	3069425	3070025	5.36832	COG3751O	prolyl 4-hydroxylase, alpha subunit
CCNA_00318	-	+	332679	333279	5.34782	-	hypothetical protein
CCNA_03926	-	-	770323	770923	5.32982	-	hypothetical protein
CCNA_02377	-	-	2521142	2521742	5.2371	-	hypothetical protein
CCNA_03324	-	-	3506015	3506615	5.19725	-	hypothetical protein
CCNA_03227	-	-	3392025	3392625	5.12217	COG1629P	TonB-dependent receptor
CCNA_03904	-	+	3152669	3153269	5.09662	-	hypothetical protein
CCNA_02997	cspA	-	3152716	3153316	5.08	COG1278K	cold shock protein CspA
CCNA_00998	-	+	1080867	1081467	5.05711	COG4957	ROS/MUCR transcriptional regulator
CCNA_00658	-	+	713377	713977	5.03889	COG4127S	5-methylcytosine-specific restriction enzyme MRR
CCNA_00636	-	+	683037	683637	4.85102	-	hypothetical protein
CCNA_03326	-	+	3506095	3506695	4.68975	COG0642T	two-component sensor histidine kinase
CCNA_03930	-	-	772794	773394	4.61335	-	hypothetical protein
CCNA_02212	-	+	2359281	2359881	4.58252	COG3386G	gluconolactonase
CCNA_01426	-	-	1544092	1544692	4.53959	COG0784T	chemotaxis receiver domain protein cheYIII
CCNA_03888	-	+	761465	762065	4.53663	-	hypothetical protein
CCNA_02378	-	+	2521193	2521793	4.36566	-	SIMPL family protein
CCNA_01475	ompW	+	1582099	1582699	4.36389	COG3047M	OmpW family outer membrane protein
CCNA_03458	-	-	3621550	3622150	4.29076	-	hypothetical protein
CCNA_02755	-	+	2919171	2919771	4.26206	-	HipB-family transcriptional regulator
CCNA_02754	-	-	2919163	2919763	4.23877	COG1228Q	L-lysine/L-arginine carboxypeptidase
CCNA_00161	-	+	170451	171051	4.22638	-	hypothetical protein
CCNA_03992	-	-	3621618	3622218	4.17371	-	UDP-glucose 6-dehydrogenase-related protein
CCNA_02942	-	+	3101630	3102230	4.15196	COG3660M	nucleoside-diphosphate-sugar epimerase
CCNA_02179	-	+	2329637	2330237	4.07317	COG2067I	long-chain fatty acid transport protein precursor
CCNA_00008	dnaA	+	5136	5736	4.07076	COG0593L	chromosome replication initiator protein DnaA
CCNA_03459	-	+	3621329	3621929	4.06484	COG0840NT	methyl-accepting chemotaxis protein
CCNA_01125	-	-	1231127	1231727	3.80934	-	hypothetical protein
CCNA_03890	-	+	1231109	1231709	3.79084	-	hypothetical protein
CCNA_02961	-	-	3118551	3119151	3.71302	COG2089M	NeuB-family N-acetylneuraminate synthase
CCNA_03295	-	+	3464072	3464672	3.70037	COG0642T	PAS-family sensor histidine kinase
CCNA_01142	-	+	1246420	1247020	3.69886	-	hypothetical protein
CCNA_02962	-	+	3118525	3119125	3.66344	COG1598S	HicB-family RNAse H fold protein
CCNA_02820	-	+	2974865	2975465	3.64298	-	TadG-family protein
CCNA_01185	-	-	1304343	1304943	3.63238	-	hypothetical protein
CCNA_02728	-	+	2890607	2891207	3.62629	-	hypothetical protein
CCNA_02708	-	+	2868045	2868645	3.60505	COG1959K	Rrf2 family protein
CCNA_03552	-	+	3708301	3708901	3.60254	COG2861S	polysaccharide deacetylase
CCNA_02789	-	-	2945923	2946523	3.57815	COG1396K	Xre-family transcriptional regulator
CCNA_01526	flaF	+	1634151	1634751	3.56867	COG5442	flagellar biosynthesis regulatory protein flaF
CCNA_03632	-	+	3786637	3787237	3.53534	-	hypothetical protein
CCNA_02815	-	-	2973431	2974031	3.51192	-	ice nucleation protein
CCNA_01186	-	+	1304205	1304805	3.49535	-	hypothetical protein
CCNA_01749	-	+	1876529	1877129	3.48333	COG0236IQ	acyl carrier protein
CCNA_02148	-	+	2304450	2305050	3.44032	-	hypothetical protein
CCNA_03294	-	-	3464347	3464947	3.34782	-	beta-lactamase family protein
CCNA_02816	-	-	2973808	2974408	3.30031	-	hypothetical protein
CCNA_02414	-	-	2559108	2559708	3.22471	COG0665E	DadA-related amino acid oxidase
CCNA_01367	-	+	1481831	1482431	3.20651	COG2038H	nicotinate-nucleotide--dimethylbenzimidazole phosphoribosyltransferase
CCNA_03733	-	-	3901746	3902346	3.15655	COG0836M	mannose-1-phosphate guanylyltransferase
CCNA_03325	-	-	3506412	3507012	3.09555	-	hypothetical protein
CCNA_02782	-	-	2940354	2940954	3.08441	-	hypothetical protein
CCNA_02467	pssZ	-	2611520	2612120	3.07571	COG2148M	polyisoprenylphosphate hexose-1-phosphotransferase pssZ
CCNA_02469	-	+	2611450	2612050	3.06743	COG3550R	protein hipA
CCNA_00538	-	+	555924	556524	2.94196	COG0840NT	methyl-accepting chemotaxis protein
CCNA_00247	spdR	-	259336	259936	2.86105	COG4567TK	two-component receiver protein SpdR
CCNA_01524	flbA	-	1633967	1634567	2.81204	COG4783R	FlbA protein
CCNA_03198	-	-	3358491	3359091	2.76094	COG0745TK	two-component response regulator
CCNA_02021	-	-	2168198	2168798	2.70286	-	hypothetical protein
CCNA_02415	-	+	2558922	2559522	2.69477	COG1396K	Xre-family transcriptional regulator
CCNA_03932	-	-	773887	774487	2.66191	-	hypothetical protein
CCNA_00719	hlyD	+	773894	774494	2.61139	-	type I secretion adaptor protein hlyD
CCNA_00497	-	+	513798	514398	2.55945	COG1216R	putative rhamnosyl transferase
CCNA_01025	-	-	1112647	1113247	2.51469	-	hypothetical protein

## Sheet: T70_ER>2.5
gene_ID	name	strand	from	to	ER	COG	Description
CCNA_00466	-	+	478691	479291	43.6907	COG0438M	glycosyltransferase
CCNA_00169	-	+	180879	181479	28.0651	-	hypothetical protein
CCNA_03922	-	+	483298	483898	21.7301	-	hypothetical protein
CCNA_00469	-	-	483354	483954	21.4343	-	GT1-family glycosyltransferase
CCNA_00628	cheY	-	673671	674271	20.9206	COG2204T	chemotaxis protein cheY
CCNA_00464	-	+	477014	477614	18.131	COG2148M	Undecaprenyl-phosphate sugar phosphotransferase-related protein
CCNA_00629	-	+	673863	674463	17.6985	COG0840NT	methyl-accepting chemotaxis protein
CCNA_02901	-	-	3056106	3056706	16.148	COG0840NT	methyl-accepting chemotaxis protein
CCNA_00467	-	+	479939	480539	15.3912	COG2244R	oligosaccharide translocase/flippase
CCNA_00982	-	+	1061122	1061722	15.3827	COG4957	ROS/MUCR transcriptional regulator
CCNA_00836	fljO	+	901691	902291	15.352	COG1344N	flagellin FljO
CCNA_00465	-	+	477421	478021	14.9065	-	UDP-galactopyranose mutase
CCNA_00468	-	-	481833	482433	14.5288	-	UDP glucuronic acid epimerase-related protein
CCNA_03629	socB	-	3786146	3786746	14.3458	-	DNA replication inhibitor toxin SocB
CCNA_00639	-	-	691651	692251	12.7829	COG2831U	heme:hemopexin-binding protein
CCNA_03980	-	-	2984620	2985220	12.5003	-	hypothetical protein
CCNA_02831	-	+	2984716	2985316	12.3137	COG4322S	hypothetical protein
CCNA_03323	-	-	3505451	3506051	12.2199	COG1932HE	phosphoserine aminotransferase
CCNA_03549	-	-	3708044	3708644	12.0766	COG1629P	TonB-dependent receptor
CCNA_03410	-	-	3578469	3579069	12.0351	COG0739M	peptidoglycan-specific endopeptidase, M23 family
CCNA_03906	-	+	3578416	3579016	11.9709	-	hypothetical protein
CCNA_03044	-	+	3198519	3199119	11.8491	COG4964U	CpaC-related secretion pathway protein
CCNA_02830	-	+	2984467	2985067	11.8138	COG2003L	MPN domain protein
CCNA_01784	-	-	1912519	1913119	11.807	-	hypothetical protein
CCNA_00439	-	+	444997	445597	11.7799	COG0840NT	methyl-accepting chemotaxis protein
CCNA_00167	-	+	178811	179411	11.6468	COG0639T	metallophosphatase family protein
CCNA_03263	-	+	3431464	3432064	11.5635	COG4771P	TonB-dependent receptor
CCNA_03043	pilA	-	3198602	3199202	11.5469	-	type IV pilin protein pilA
CCNA_00438	-	-	445100	445700	11.514	-	hypothetical protein
CCNA_03262	-	-	3431392	3431992	11.4915	COG0603R	queuosine biosynthesis protein QueC
CCNA_00166	-	-	178970	179570	11.3554	COG3672S	putative transglutaminase-like cysteine proteinase
CCNA_03096	-	-	3247584	3248184	11.088	COG1629P	TonB-dependent receptor
CCNA_01084	-	+	1188373	1188973	10.8685	-	hypothetical protein
CCNA_00701	cspB	+	761111	761711	10.7071	COG1278K	cold shock protein CspB
CCNA_00425	-	-	435994	436594	10.4915	-	hypothetical protein
CCNA_00479	-	+	494832	495432	10.3796	COG1395K	Helix-turn-helix DNA-binding protein
CCNA_00948	sciP	+	1025939	1026539	9.99998	-	CtrA inhibitory protein SciP
CCNA_00714	-	-	770609	771209	9.94522	-	hypothetical protein
CCNA_00635	-	+	681556	682156	9.5521	-	CHASE2 membrane receptor
CCNA_03631	-	+	3786485	3787085	9.44229	-	hypothetical protein
CCNA_00835	fljN	+	900534	901134	9.4123	COG1344N	flagellin FljN
CCNA_01783	hdaA	-	1911950	1912550	9.36465	COG0593L	chromosome replication regulator protein HdaA
CCNA_00834	fljM	+	899162	899762	9.10222	COG1344N	flagellin FljM
CCNA_03082	-	-	3230497	3231097	9.00135	-	hypothetical protein
CCNA_03042	cpaA	-	3198248	3198848	8.96999	COG4960OU	pilus assembly prepilin peptidase CpaA
CCNA_01149	-	-	1253907	1254507	8.90346	COG1629P	TonB-dependent outer membrane receptor
CCNA_00700	-	-	760924	761524	8.76799	-	TonB-dependent receptor
CCNA_02788	-	-	2945636	2946236	8.70569	-	Xre-family transcriptional regulator
CCNA_03921	-	+	473754	474354	8.60173	-	UDP-glucose 6-dehydrogenase related protein
CCNA_02790	-	+	2945655	2946255	8.56024	-	RNA polymerase ECF-type sigma factor
CCNA_03942	-	-	899390	899990	8.52496	-	hypothetical protein
CCNA_03249	-	+	3418240	3418840	8.43858	COG1629P	TonB-dependent receptor
CCNA_03248	-	+	3415368	3415968	8.41674	COG1629P	TonB-dependent receptor
CCNA_00225	-	+	242524	243124	8.35047	-	hypothetical protein
CCNA_03191	-	-	3353573	3354173	8.29022	COG5001T	PAS-family GGDEF/EAL family protein
CCNA_00224	-	-	242593	243193	8.28793	COG1629P	TonB-dependent receptor protein
CCNA_00226	-	+	242657	243257	7.96845	COG3811S	hypothetical protein
CCNA_00354	-	+	369945	370545	7.89221	COG3942R	NlpC/P60 CHAP domain amidase protein
CCNA_03973	-	+	2889497	2890097	7.82362	-	hypothetical protein
CCNA_00472	-	-	488069	488669	7.71297	COG1089M	GDP-mannose 4,6 dehydratase
CCNA_00949	-	+	1026241	1026841	7.64885	-	hypothetical protein
CCNA_00049	hipB	-	52579	53179	7.5529	COG1396K	HTH transcriptional regulator
CCNA_02781	-	+	2938850	2939450	7.2639	-	hypothetical protein
CCNA_00470	-	-	486032	486632	7.03303	-	O-antigen polymerase
CCNA_02780	-	+	2938055	2938655	6.88729	-	hypothetical protein
CCNA_02727	-	+	2889643	2890243	6.86034	COG1702T	phosphate starvation-inducible protein PhoH
CCNA_01779	-	-	1906698	1907298	6.83101	-	hypothetical protein
CCNA_00478	-	-	495043	495643	6.81229	-	hypothetical protein
CCNA_03931	-	-	773630	774230	6.68789	-	hypothetical protein
CCNA_00688	-	-	744996	745596	6.68377	-	hypothetical protein
CCNA_03247	-	+	3413260	3413860	6.61994	COG5278T	methyl-accepting chemotaxis protein
CCNA_00317	cgtA	-	332871	333471	6.60494	COG0536R	GTP-binding protein CgtA
CCNA_03246	-	-	3413335	3413935	6.56397	-	hypothetical protein
CCNA_03314	-	+	3488233	3488833	6.53763	-	ferredoxin-NADP reductase
CCNA_03313	-	-	3488255	3488855	6.50338	-	hypothetical protein
CCNA_00426	-	+	436045	436645	6.50104	COG2852S	very-short-patch-repair endonuclease
CCNA_01457	-	+	1567125	1567725	6.49825	-	hypothetical protein
CCNA_00689	-	+	744805	745405	6.45824	COG0642T	PAS-family hybrid histidine kinase/receiver protein
CCNA_03324	-	-	3506015	3506615	6.32276	-	hypothetical protein
CCNA_00627	-	-	673282	673882	6.22036	-	hypothetical protein
CCNA_02116	-	-	2266425	2267025	6.05089	-	hypothetical protein
CCNA_00318	-	+	332679	333279	5.87375	-	hypothetical protein
CCNA_03458	-	-	3621550	3622150	5.81389	-	hypothetical protein
CCNA_01458	-	+	1567379	1567979	5.71597	-	hypothetical protein
CCNA_03227	-	-	3392025	3392625	5.70639	COG1629P	TonB-dependent receptor
CCNA_03992	-	-	3621618	3622218	5.64389	-	UDP-glucose 6-dehydrogenase-related protein
CCNA_03926	-	-	770323	770923	5.62533	-	hypothetical protein
CCNA_01365	perP	-	1481614	1482214	5.55054	COG3577R	aspartyl protease perP
CCNA_03326	-	+	3506095	3506695	5.54918	COG0642T	two-component sensor histidine kinase
CCNA_03929	-	-	771734	772334	5.54617	-	hypothetical protein
CCNA_03459	-	+	3621329	3621929	5.47602	COG0840NT	methyl-accepting chemotaxis protein
CCNA_02726	-	-	2889717	2890317	5.43277	COG0663R	gamma carbonic anhydrase family protein
CCNA_00658	-	+	713377	713977	5.41611	COG4127S	5-methylcytosine-specific restriction enzyme MRR
CCNA_02910	-	-	3069231	3069831	5.39998	COG4206H	TonB-dependent receptor
CCNA_00636	-	+	683037	683637	5.39624	-	hypothetical protein
CCNA_02912	-	+	3069425	3070025	5.35811	COG3751O	prolyl 4-hydroxylase, alpha subunit
CCNA_03904	-	+	3152669	3153269	5.28036	-	hypothetical protein
CCNA_02997	cspA	-	3152716	3153316	5.26648	COG1278K	cold shock protein CspA
CCNA_02515	-	-	2665894	2666494	5.0327	-	TPR repeat/SEL1 family protein
CCNA_01785	-	-	1912997	1913597	4.93322	-	hypothetical protein
CCNA_00998	-	+	1080867	1081467	4.90441	COG4957	ROS/MUCR transcriptional regulator
CCNA_00161	-	+	170451	171051	4.79375	-	hypothetical protein
CCNA_03888	-	+	761465	762065	4.78263	-	hypothetical protein
CCNA_02553	clpA	+	2699300	2699900	4.73461	COG0542O	ATP-dependent clp protease ATP-binding subunit ClpA
CCNA_02377	-	-	2521142	2521742	4.73367	-	hypothetical protein
CCNA_03930	-	-	772794	773394	4.4581	-	hypothetical protein
CCNA_03295	-	+	3464072	3464672	4.388	COG0642T	PAS-family sensor histidine kinase
CCNA_02942	-	+	3101630	3102230	4.34743	COG3660M	nucleoside-diphosphate-sugar epimerase
CCNA_02755	-	+	2919171	2919771	4.23035	-	HipB-family transcriptional regulator
CCNA_02754	-	-	2919163	2919763	4.20927	COG1228Q	L-lysine/L-arginine carboxypeptidase
CCNA_02961	-	-	3118551	3119151	4.01162	COG2089M	NeuB-family N-acetylneuraminate synthase
CCNA_00008	dnaA	+	5136	5736	3.99245	COG0593L	chromosome replication initiator protein DnaA
CCNA_02962	-	+	3118525	3119125	3.96031	COG1598S	HicB-family RNAse H fold protein
CCNA_03294	-	-	3464347	3464947	3.95777	-	beta-lactamase family protein
CCNA_01426	-	-	1544092	1544692	3.93788	COG0784T	chemotaxis receiver domain protein cheYIII
CCNA_02378	-	+	2521193	2521793	3.92152	-	SIMPL family protein
CCNA_03552	-	+	3708301	3708901	3.91455	COG2861S	polysaccharide deacetylase
CCNA_02212	-	+	2359281	2359881	3.84496	COG3386G	gluconolactonase
CCNA_02179	-	+	2329637	2330237	3.73588	COG2067I	long-chain fatty acid transport protein precursor
CCNA_01475	ompW	+	1582099	1582699	3.69476	COG3047M	OmpW family outer membrane protein
CCNA_02708	-	+	2868045	2868645	3.59862	COG1959K	Rrf2 family protein
CCNA_03632	-	+	3786637	3787237	3.54836	-	hypothetical protein
CCNA_02820	-	+	2974865	2975465	3.54705	-	TadG-family protein
CCNA_02789	-	-	2945923	2946523	3.51408	COG1396K	Xre-family transcriptional regulator
CCNA_02728	-	+	2890607	2891207	3.49423	-	hypothetical protein
CCNA_03325	-	-	3506412	3507012	3.47283	-	hypothetical protein
CCNA_00538	-	+	555924	556524	3.37303	COG0840NT	methyl-accepting chemotaxis protein
CCNA_02815	-	-	2973431	2974031	3.33388	-	ice nucleation protein
CCNA_01142	-	+	1246420	1247020	3.26309	-	hypothetical protein
CCNA_01185	-	-	1304343	1304943	3.22165	-	hypothetical protein
CCNA_00497	-	+	513798	514398	3.16643	COG1216R	putative rhamnosyl transferase
CCNA_03733	-	-	3901746	3902346	3.16428	COG0836M	mannose-1-phosphate guanylyltransferase
CCNA_02816	-	-	2973808	2974408	3.15088	-	hypothetical protein
CCNA_01186	-	+	1304205	1304805	3.09814	-	hypothetical protein
CCNA_00247	spdR	-	259336	259936	3.05167	COG4567TK	two-component receiver protein SpdR
CCNA_03198	-	-	3358491	3359091	2.98696	COG0745TK	two-component response regulator
CCNA_01749	-	+	1876529	1877129	2.84064	COG0236IQ	acyl carrier protein
CCNA_02782	-	-	2940354	2940954	2.83558	-	hypothetical protein
CCNA_03457	-	-	3621167	3621767	2.81774	-	horizontally transferred transmembrane domain (HTTM) protein
CCNA_01367	-	+	1481831	1482431	2.75991	COG2038H	nicotinate-nucleotide--dimethylbenzimidazole phosphoribosyltransferase
CCNA_02414	-	-	2559108	2559708	2.74706	COG0665E	DadA-related amino acid oxidase
CCNA_02148	-	+	2304450	2305050	2.74628	-	hypothetical protein
CCNA_01526	flaF	+	1634151	1634751	2.66891	COG5442	flagellar biosynthesis regulatory protein flaF
CCNA_02467	pssZ	-	2611520	2612120	2.65668	COG2148M	polyisoprenylphosphate hexose-1-phosphotransferase pssZ
CCNA_02469	-	+	2611450	2612050	2.64558	COG3550R	protein hipA
CCNA_03932	-	-	773887	774487	2.64499	-	hypothetical protein
CCNA_00719	hlyD	+	773894	774494	2.60063	-	type I secretion adaptor protein hlyD
CCNA_01125	-	-	1231127	1231727	2.50276	-	hypothetical protein

## Sheet: T100_ER>2.5
gene_ID	name	strand	from	to	ER	COG	Description
CCNA_00466	-	+	478691	479291	39.3934	COG0438M	glycosyltransferase
CCNA_00169	-	+	180879	181479	25.3533	-	hypothetical protein
CCNA_00628	cheY	-	673671	674271	20.7787	COG2204T	chemotaxis protein cheY
CCNA_03922	-	+	483298	483898	20.1996	-	hypothetical protein
CCNA_00469	-	-	483354	483954	19.9841	-	GT1-family glycosyltransferase
CCNA_00629	-	+	673863	674463	17.5205	COG0840NT	methyl-accepting chemotaxis protein
CCNA_00982	-	+	1061122	1061722	17.0504	COG4957	ROS/MUCR transcriptional regulator
CCNA_02901	-	-	3056106	3056706	16.3663	COG0840NT	methyl-accepting chemotaxis protein
CCNA_00464	-	+	477014	477614	16.2901	COG2148M	Undecaprenyl-phosphate sugar phosphotransferase-related protein
CCNA_00836	fljO	+	901691	902291	15.2071	COG1344N	flagellin FljO
CCNA_00467	-	+	479939	480539	14.0672	COG2244R	oligosaccharide translocase/flippase
CCNA_00465	-	+	477421	478021	13.3953	-	UDP-galactopyranose mutase
CCNA_01784	-	-	1912519	1913119	13.3771	-	hypothetical protein
CCNA_03980	-	-	2984620	2985220	13.3679	-	hypothetical protein
CCNA_02831	-	+	2984716	2985316	13.2031	COG4322S	hypothetical protein
CCNA_03629	socB	-	3786146	3786746	13.1833	-	DNA replication inhibitor toxin SocB
CCNA_01084	-	+	1188373	1188973	13.0567	-	hypothetical protein
CCNA_00468	-	-	481833	482433	12.8191	-	UDP glucuronic acid epimerase-related protein
CCNA_02830	-	+	2984467	2985067	12.5574	COG2003L	MPN domain protein
CCNA_00639	-	-	691651	692251	12.1066	COG2831U	heme:hemopexin-binding protein
CCNA_03323	-	-	3505451	3506051	11.7494	COG1932HE	phosphoserine aminotransferase
CCNA_03096	-	-	3247584	3248184	11.56	COG1629P	TonB-dependent receptor
CCNA_03263	-	+	3431464	3432064	11.468	COG4771P	TonB-dependent receptor
CCNA_03262	-	-	3431392	3431992	11.3829	COG0603R	queuosine biosynthesis protein QueC
CCNA_03044	-	+	3198519	3199119	11.0385	COG4964U	CpaC-related secretion pathway protein
CCNA_03549	-	-	3708044	3708644	10.8851	COG1629P	TonB-dependent receptor
CCNA_00701	cspB	+	761111	761711	10.7812	COG1278K	cold shock protein CspB
CCNA_03410	-	-	3578469	3579069	10.7759	COG0739M	peptidoglycan-specific endopeptidase, M23 family
CCNA_03043	pilA	-	3198602	3199202	10.7262	-	type IV pilin protein pilA
CCNA_03906	-	+	3578416	3579016	10.7056	-	hypothetical protein
CCNA_01783	hdaA	-	1911950	1912550	10.6576	COG0593L	chromosome replication regulator protein HdaA
CCNA_00714	-	-	770609	771209	10.644	-	hypothetical protein
CCNA_01149	-	-	1253907	1254507	10.4355	COG1629P	TonB-dependent outer membrane receptor
CCNA_02788	-	-	2945636	2946236	10.0711	-	Xre-family transcriptional regulator
CCNA_00479	-	+	494832	495432	10.0567	COG1395K	Helix-turn-helix DNA-binding protein
CCNA_00948	sciP	+	1025939	1026539	9.98368	-	CtrA inhibitory protein SciP
CCNA_03973	-	+	2889497	2890097	9.95544	-	hypothetical protein
CCNA_00167	-	+	178811	179411	9.93861	COG0639T	metallophosphatase family protein
CCNA_02790	-	+	2945655	2946255	9.90958	-	RNA polymerase ECF-type sigma factor
CCNA_00166	-	-	178970	179570	9.6618	COG3672S	putative transglutaminase-like cysteine proteinase
CCNA_00439	-	+	444997	445597	9.5931	COG0840NT	methyl-accepting chemotaxis protein
CCNA_00425	-	-	435994	436594	9.53679	-	hypothetical protein
CCNA_03082	-	-	3230497	3231097	9.49473	-	hypothetical protein
CCNA_00438	-	-	445100	445700	9.36009	-	hypothetical protein
CCNA_00835	fljN	+	900534	901134	9.16112	COG1344N	flagellin FljN
CCNA_02727	-	+	2889643	2890243	8.88998	COG1702T	phosphate starvation-inducible protein PhoH
CCNA_00700	-	-	760924	761524	8.79141	-	TonB-dependent receptor
CCNA_00635	-	+	681556	682156	8.71829	-	CHASE2 membrane receptor
CCNA_03631	-	+	3786485	3787085	8.7106	-	hypothetical protein
CCNA_03042	cpaA	-	3198248	3198848	8.52372	COG4960OU	pilus assembly prepilin peptidase CpaA
CCNA_02781	-	+	2938850	2939450	8.22004	-	hypothetical protein
CCNA_00834	fljM	+	899162	899762	8.12658	COG1344N	flagellin FljM
CCNA_03249	-	+	3418240	3418840	8.07286	COG1629P	TonB-dependent receptor
CCNA_03191	-	-	3353573	3354173	7.92515	COG5001T	PAS-family GGDEF/EAL family protein
CCNA_03248	-	+	3415368	3415968	7.87081	COG1629P	TonB-dependent receptor
CCNA_03921	-	+	473754	474354	7.82021	-	UDP-glucose 6-dehydrogenase related protein
CCNA_02780	-	+	2938055	2938655	7.78434	-	hypothetical protein
CCNA_01457	-	+	1567125	1567725	7.78423	-	hypothetical protein
CCNA_00225	-	+	242524	243124	7.66187	-	hypothetical protein
CCNA_03942	-	-	899390	899990	7.63938	-	hypothetical protein
CCNA_01779	-	-	1906698	1907298	7.62654	-	hypothetical protein
CCNA_00224	-	-	242593	243193	7.60283	COG1629P	TonB-dependent receptor protein
CCNA_00949	-	+	1026241	1026841	7.58398	-	hypothetical protein
CCNA_02116	-	-	2266425	2267025	7.4226	-	hypothetical protein
CCNA_00226	-	+	242657	243257	7.32612	COG3811S	hypothetical protein
CCNA_02726	-	-	2889717	2890317	7.23141	COG0663R	gamma carbonic anhydrase family protein
CCNA_00049	hipB	-	52579	53179	7.21009	COG1396K	HTH transcriptional regulator
CCNA_00354	-	+	369945	370545	7.08711	COG3942R	NlpC/P60 CHAP domain amidase protein
CCNA_00688	-	-	744996	745596	6.95961	-	hypothetical protein
CCNA_03931	-	-	773630	774230	6.93844	-	hypothetical protein
CCNA_01458	-	+	1567379	1567979	6.89677	-	hypothetical protein
CCNA_00472	-	-	488069	488669	6.76803	COG1089M	GDP-mannose 4,6 dehydratase
CCNA_00689	-	+	744805	745405	6.73745	COG0642T	PAS-family hybrid histidine kinase/receiver protein
CCNA_00478	-	-	495043	495643	6.65513	-	hypothetical protein
CCNA_01365	perP	-	1481614	1482214	6.42399	COG3577R	aspartyl protease perP
CCNA_03314	-	+	3488233	3488833	6.39894	-	ferredoxin-NADP reductase
CCNA_03247	-	+	3413260	3413860	6.36571	COG5278T	methyl-accepting chemotaxis protein
CCNA_03313	-	-	3488255	3488855	6.36553	-	hypothetical protein
CCNA_03246	-	-	3413335	3413935	6.31087	-	hypothetical protein
CCNA_00470	-	-	486032	486632	6.29558	-	O-antigen polymerase
CCNA_00627	-	-	673282	673882	6.21205	-	hypothetical protein
CCNA_03926	-	-	770323	770923	6.02167	-	hypothetical protein
CCNA_00426	-	+	436045	436645	5.98456	COG2852S	very-short-patch-repair endonuclease
CCNA_00317	cgtA	-	332871	333471	5.93782	COG0536R	GTP-binding protein CgtA
CCNA_02553	clpA	+	2699300	2699900	5.91061	COG0542O	ATP-dependent clp protease ATP-binding subunit ClpA
CCNA_02910	-	-	3069231	3069831	5.87391	COG4206H	TonB-dependent receptor
CCNA_02912	-	+	3069425	3070025	5.83973	COG3751O	prolyl 4-hydroxylase, alpha subunit
CCNA_02515	-	-	2665894	2666494	5.83767	-	TPR repeat/SEL1 family protein
CCNA_02377	-	-	2521142	2521742	5.81648	-	hypothetical protein
CCNA_01785	-	-	1912997	1913597	5.54802	-	hypothetical protein
CCNA_03929	-	-	771734	772334	5.54792	-	hypothetical protein
CCNA_00658	-	+	713377	713977	5.50149	COG4127S	5-methylcytosine-specific restriction enzyme MRR
CCNA_03904	-	+	3152669	3153269	5.49696	-	hypothetical protein
CCNA_02997	cspA	-	3152716	3153316	5.47946	COG1278K	cold shock protein CspA
CCNA_03324	-	-	3506015	3506615	5.47293	-	hypothetical protein
CCNA_00998	-	+	1080867	1081467	5.40428	COG4957	ROS/MUCR transcriptional regulator
CCNA_03227	-	-	3392025	3392625	5.39977	COG1629P	TonB-dependent receptor
CCNA_03458	-	-	3621550	3622150	5.3936	-	hypothetical protein
CCNA_00636	-	+	683037	683637	5.35383	-	hypothetical protein
CCNA_00318	-	+	332679	333279	5.27941	-	hypothetical protein
CCNA_03992	-	-	3621618	3622218	5.24534	-	UDP-glucose 6-dehydrogenase-related protein
CCNA_03459	-	+	3621329	3621929	5.09713	COG0840NT	methyl-accepting chemotaxis protein
CCNA_01426	-	-	1544092	1544692	5.06789	COG0784T	chemotaxis receiver domain protein cheYIII
CCNA_03888	-	+	761465	762065	4.88963	-	hypothetical protein
CCNA_02755	-	+	2919171	2919771	4.87521	-	HipB-family transcriptional regulator
CCNA_02378	-	+	2521193	2521793	4.85977	-	SIMPL family protein
CCNA_02754	-	-	2919163	2919763	4.85169	COG1228Q	L-lysine/L-arginine carboxypeptidase
CCNA_02212	-	+	2359281	2359881	4.81263	COG3386G	gluconolactonase
CCNA_02942	-	+	3101630	3102230	4.76747	COG3660M	nucleoside-diphosphate-sugar epimerase
CCNA_01475	ompW	+	1582099	1582699	4.62007	COG3047M	OmpW family outer membrane protein
CCNA_03930	-	-	772794	773394	4.61912	-	hypothetical protein
CCNA_03326	-	+	3506095	3506695	4.48328	COG0642T	two-component sensor histidine kinase
CCNA_02179	-	+	2329637	2330237	4.41519	COG2067I	long-chain fatty acid transport protein precursor
CCNA_00161	-	+	170451	171051	4.14308	-	hypothetical protein
CCNA_03295	-	+	3464072	3464672	4.12448	COG0642T	PAS-family sensor histidine kinase
CCNA_02728	-	+	2890607	2891207	4.10432	-	hypothetical protein
CCNA_02820	-	+	2974865	2975465	4.09871	-	TadG-family protein
CCNA_02789	-	-	2945923	2946523	4.05685	COG1396K	Xre-family transcriptional regulator
CCNA_01142	-	+	1246420	1247020	4.03342	-	hypothetical protein
CCNA_02961	-	-	3118551	3119151	3.99056	COG2089M	NeuB-family N-acetylneuraminate synthase
CCNA_02708	-	+	2868045	2868645	3.94463	COG1959K	Rrf2 family protein
CCNA_02962	-	+	3118525	3119125	3.93853	COG1598S	HicB-family RNAse H fold protein
CCNA_03294	-	-	3464347	3464947	3.71828	-	beta-lactamase family protein
CCNA_03552	-	+	3708301	3708901	3.64058	COG2861S	polysaccharide deacetylase
CCNA_01185	-	-	1304343	1304943	3.42182	-	hypothetical protein
CCNA_02815	-	-	2973431	2974031	3.38224	-	ice nucleation protein
CCNA_03632	-	+	3786637	3787237	3.29837	-	hypothetical protein
CCNA_01186	-	+	1304205	1304805	3.28957	-	hypothetical protein
CCNA_01367	-	+	1481831	1482431	3.2729	COG2038H	nicotinate-nucleotide--dimethylbenzimidazole phosphoribosyltransferase
CCNA_01749	-	+	1876529	1877129	3.25809	COG0236IQ	acyl carrier protein
CCNA_00008	dnaA	+	5136	5736	3.22291	COG0593L	chromosome replication initiator protein DnaA
CCNA_02816	-	-	2973808	2974408	3.20582	-	hypothetical protein
CCNA_02782	-	-	2940354	2940954	3.1136	-	hypothetical protein
CCNA_03198	-	-	3358491	3359091	2.942	COG0745TK	two-component response regulator
CCNA_02148	-	+	2304450	2305050	2.86835	-	hypothetical protein
CCNA_02467	pssZ	-	2611520	2612120	2.86377	COG2148M	polyisoprenylphosphate hexose-1-phosphotransferase pssZ
CCNA_03733	-	-	3901746	3902346	2.85861	COG0836M	mannose-1-phosphate guanylyltransferase
CCNA_02469	-	+	2611450	2612050	2.84825	COG3550R	protein hipA
CCNA_00247	spdR	-	259336	259936	2.84792	COG4567TK	two-component receiver protein SpdR
CCNA_00538	-	+	555924	556524	2.83332	COG0840NT	methyl-accepting chemotaxis protein
CCNA_03932	-	-	773887	774487	2.796	-	hypothetical protein
CCNA_00719	hlyD	+	773894	774494	2.74794	-	type I secretion adaptor protein hlyD
CCNA_03457	-	-	3621167	3621767	2.66537	-	horizontally transferred transmembrane domain (HTTM) protein
CCNA_00497	-	+	513798	514398	2.62989	COG1216R	putative rhamnosyl transferase
CCNA_01082	-	-	1186598	1187198	2.61999	-	hypothetical protein
CCNA_02729	-	+	2891007	2891607	2.56035	COG1297S	oligopeptide transporter
CCNA_02819	-	-	2975255	2975855	2.55043	-	hypothetical protein
CCNA_02414	-	-	2559108	2559708	2.53859	COG0665E	DadA-related amino acid oxidase
CCNA_01025	-	-	1112647	1113247	2.52744	-	hypothetical protein
CCNA_01526	flaF	+	1634151	1634751	2.52649	COG5442	flagellar biosynthesis regulatory protein flaF

## Sheet: Mixed_ER>2.5
gene_ID	name	strand	from	to	ER	COG	Description
CCNA_00466	-	+	478691	479291	30.3138	COG0438M	glycosyltransferase
CCNA_00169	-	+	180879	181479	19.0919	-	hypothetical protein
CCNA_03922	-	+	483298	483898	18.9726	-	hypothetical protein
CCNA_00469	-	-	483354	483954	18.6833	-	GT1-family glycosyltransferase
CCNA_00464	-	+	477014	477614	18.2936	COG2148M	Undecaprenyl-phosphate sugar phosphotransferase-related protein
CCNA_00628	cheY	-	673671	674271	16.9587	COG2204T	chemotaxis protein cheY
CCNA_02901	-	-	3056106	3056706	16.4719	COG0840NT	methyl-accepting chemotaxis protein
CCNA_00982	-	+	1061122	1061722	16.4152	COG4957	ROS/MUCR transcriptional regulator
CCNA_03629	socB	-	3786146	3786746	15.6129	-	DNA replication inhibitor toxin SocB
CCNA_01084	-	+	1188373	1188973	15.1475	-	hypothetical protein
CCNA_01784	-	-	1912519	1913119	15.0529	-	hypothetical protein
CCNA_02781	-	+	2938850	2939450	14.9451	-	hypothetical protein
CCNA_03263	-	+	3431464	3432064	14.7138	COG4771P	TonB-dependent receptor
CCNA_00467	-	+	479939	480539	14.6075	COG2244R	oligosaccharide translocase/flippase
CCNA_03262	-	-	3431392	3431992	14.5571	COG0603R	queuosine biosynthesis protein QueC
CCNA_00948	sciP	+	1025939	1026539	14.3146	-	CtrA inhibitory protein SciP
CCNA_00639	-	-	691651	692251	13.8429	COG2831U	heme:hemopexin-binding protein
CCNA_00629	-	+	673863	674463	13.5838	COG0840NT	methyl-accepting chemotaxis protein
CCNA_00167	-	+	178811	179411	13.2461	COG0639T	metallophosphatase family protein
CCNA_00468	-	-	481833	482433	13.0188	-	UDP glucuronic acid epimerase-related protein
CCNA_03410	-	-	3578469	3579069	12.9506	COG0739M	peptidoglycan-specific endopeptidase, M23 family
CCNA_02780	-	+	2938055	2938655	12.9455	-	hypothetical protein
CCNA_03906	-	+	3578416	3579016	12.6886	-	hypothetical protein
CCNA_03323	-	-	3505451	3506051	12.5176	COG1932HE	phosphoserine aminotransferase
CCNA_00166	-	-	178970	179570	12.4681	COG3672S	putative transglutaminase-like cysteine proteinase
CCNA_00465	-	+	477421	478021	12.2405	-	UDP-galactopyranose mutase
CCNA_00836	fljO	+	901691	902291	12.2281	COG1344N	flagellin FljO
CCNA_03096	-	-	3247584	3248184	11.8254	COG1629P	TonB-dependent receptor
CCNA_01783	hdaA	-	1911950	1912550	11.674	COG0593L	chromosome replication regulator protein HdaA
CCNA_00479	-	+	494832	495432	11.6653	COG1395K	Helix-turn-helix DNA-binding protein
CCNA_03082	-	-	3230497	3231097	11.6183	-	hypothetical protein
CCNA_00714	-	-	770609	771209	11.4819	-	hypothetical protein
CCNA_00635	-	+	681556	682156	11.4552	-	CHASE2 membrane receptor
CCNA_00049	hipB	-	52579	53179	11.401	COG1396K	HTH transcriptional regulator
CCNA_00354	-	+	369945	370545	11.3085	COG3942R	NlpC/P60 CHAP domain amidase protein
CCNA_00317	cgtA	-	332871	333471	11.0149	COG0536R	GTP-binding protein CgtA
CCNA_00472	-	-	488069	488669	11.0002	COG1089M	GDP-mannose 4,6 dehydratase
CCNA_03973	-	+	2889497	2890097	10.8917	-	hypothetical protein
CCNA_02788	-	-	2945636	2946236	10.4961	-	Xre-family transcriptional regulator
CCNA_02790	-	+	2945655	2946255	10.353	-	RNA polymerase ECF-type sigma factor
CCNA_03249	-	+	3418240	3418840	10.1467	COG1629P	TonB-dependent receptor
CCNA_00688	-	-	744996	745596	10.1173	-	hypothetical protein
CCNA_03314	-	+	3488233	3488833	10.0932	-	ferredoxin-NADP reductase
CCNA_00949	-	+	1026241	1026841	10.0838	-	hypothetical protein
CCNA_00438	-	-	445100	445700	10.0149	-	hypothetical protein
CCNA_03313	-	-	3488255	3488855	9.97171	-	hypothetical protein
CCNA_02553	clpA	+	2699300	2699900	9.90207	COG0542O	ATP-dependent clp protease ATP-binding subunit ClpA
CCNA_03931	-	-	773630	774230	9.88825	-	hypothetical protein
CCNA_00439	-	+	444997	445597	9.82042	COG0840NT	methyl-accepting chemotaxis protein
CCNA_03191	-	-	3353573	3354173	9.79866	COG5001T	PAS-family GGDEF/EAL family protein
CCNA_03549	-	-	3708044	3708644	9.6703	COG1629P	TonB-dependent receptor
CCNA_00689	-	+	744805	745405	9.50619	COG0642T	PAS-family hybrid histidine kinase/receiver protein
CCNA_00701	cspB	+	761111	761711	9.39582	COG1278K	cold shock protein CspB
CCNA_03044	-	+	3198519	3199119	9.23062	COG4964U	CpaC-related secretion pathway protein
CCNA_00318	-	+	332679	333279	9.08778	-	hypothetical protein
CCNA_02727	-	+	2889643	2890243	9.07746	COG1702T	phosphate starvation-inducible protein PhoH
CCNA_03980	-	-	2984620	2985220	9.0648	-	hypothetical protein
CCNA_00225	-	+	242524	243124	8.98948	-	hypothetical protein
CCNA_01779	-	-	1906698	1907298	8.91768	-	hypothetical protein
CCNA_03631	-	+	3786485	3787085	8.81595	-	hypothetical protein
CCNA_00224	-	-	242593	243193	8.76041	COG1629P	TonB-dependent receptor protein
CCNA_03043	pilA	-	3198602	3199202	8.65395	-	type IV pilin protein pilA
CCNA_02831	-	+	2984716	2985316	8.57777	COG4322S	hypothetical protein
CCNA_00226	-	+	242657	243257	8.38876	COG3811S	hypothetical protein
CCNA_00835	fljN	+	900534	901134	8.27571	COG1344N	flagellin FljN
CCNA_02830	-	+	2984467	2985067	8.25193	COG2003L	MPN domain protein
CCNA_01149	-	-	1253907	1254507	8.23561	COG1629P	TonB-dependent outer membrane receptor
CCNA_01365	perP	-	1481614	1482214	8.23477	COG3577R	aspartyl protease perP
CCNA_00425	-	-	435994	436594	8.20334	-	hypothetical protein
CCNA_02116	-	-	2266425	2267025	7.97667	-	hypothetical protein
CCNA_00658	-	+	713377	713977	7.77752	COG4127S	5-methylcytosine-specific restriction enzyme MRR
CCNA_03042	cpaA	-	3198248	3198848	7.64911	COG4960OU	pilus assembly prepilin peptidase CpaA
CCNA_02515	-	-	2665894	2666494	7.55328	-	TPR repeat/SEL1 family protein
CCNA_03248	-	+	3415368	3415968	7.49606	COG1629P	TonB-dependent receptor
CCNA_00478	-	-	495043	495643	7.46281	-	hypothetical protein
CCNA_03921	-	+	473754	474354	7.29064	-	UDP-glucose 6-dehydrogenase related protein
CCNA_02726	-	-	2889717	2890317	7.05041	COG0663R	gamma carbonic anhydrase family protein
CCNA_00700	-	-	760924	761524	6.93977	-	TonB-dependent receptor
CCNA_02377	-	-	2521142	2521742	6.83457	-	hypothetical protein
CCNA_00627	-	-	673282	673882	6.62972	-	hypothetical protein
CCNA_03926	-	-	770323	770923	6.56518	-	hypothetical protein
CCNA_00470	-	-	486032	486632	6.54139	-	O-antigen polymerase
CCNA_00834	fljM	+	899162	899762	6.51811	COG1344N	flagellin FljM
CCNA_01457	-	+	1567125	1567725	6.39295	-	hypothetical protein
CCNA_00636	-	+	683037	683637	6.25489	-	hypothetical protein
CCNA_00998	-	+	1080867	1081467	6.10629	COG4957	ROS/MUCR transcriptional regulator
CCNA_02782	-	-	2940354	2940954	5.96047	-	hypothetical protein
CCNA_03929	-	-	771734	772334	5.86545	-	hypothetical protein
CCNA_02212	-	+	2359281	2359881	5.77581	COG3386G	gluconolactonase
CCNA_03324	-	-	3506015	3506615	5.73902	-	hypothetical protein
CCNA_01142	-	+	1246420	1247020	5.65699	-	hypothetical protein
CCNA_03295	-	+	3464072	3464672	5.60582	COG0642T	PAS-family sensor histidine kinase
CCNA_02378	-	+	2521193	2521793	5.59801	-	SIMPL family protein
CCNA_01785	-	-	1912997	1913597	5.57743	-	hypothetical protein
CCNA_03942	-	-	899390	899990	5.35039	-	hypothetical protein
CCNA_03246	-	-	3413335	3413935	5.18329	-	hypothetical protein
CCNA_00426	-	+	436045	436645	5.17312	COG2852S	very-short-patch-repair endonuclease
CCNA_03247	-	+	3413260	3413860	5.14833	COG5278T	methyl-accepting chemotaxis protein
CCNA_02789	-	-	2945923	2946523	5.12196	COG1396K	Xre-family transcriptional regulator
CCNA_01458	-	+	1567379	1567979	5.11865	-	hypothetical protein
CCNA_02912	-	+	3069425	3070025	5.04369	COG3751O	prolyl 4-hydroxylase, alpha subunit
CCNA_02910	-	-	3069231	3069831	5.02175	COG4206H	TonB-dependent receptor
CCNA_02755	-	+	2919171	2919771	5.00104	-	HipB-family transcriptional regulator
CCNA_02754	-	-	2919163	2919763	4.96429	COG1228Q	L-lysine/L-arginine carboxypeptidase
CCNA_03294	-	-	3464347	3464947	4.90913	-	beta-lactamase family protein
CCNA_03326	-	+	3506095	3506695	4.82778	COG0642T	two-component sensor histidine kinase
CCNA_03930	-	-	772794	773394	4.77634	-	hypothetical protein
CCNA_02820	-	+	2974865	2975465	4.74636	-	TadG-family protein
CCNA_01426	-	-	1544092	1544692	4.73641	COG0784T	chemotaxis receiver domain protein cheYIII
CCNA_03458	-	-	3621550	3622150	4.65628	-	hypothetical protein
CCNA_02040	-	+	2184964	2185564	4.48417	COG0560E	phosphoserine phosphatase
CCNA_03198	-	-	3358491	3359091	4.45344	COG0745TK	two-component response regulator
CCNA_03992	-	-	3621618	3622218	4.44421	-	UDP-glucose 6-dehydrogenase-related protein
CCNA_00161	-	+	170451	171051	4.4406	-	hypothetical protein
CCNA_02783	-	+	2940265	2940865	4.43777	-	two-component response regulator
CCNA_01367	-	+	1481831	1482431	4.42949	COG2038H	nicotinate-nucleotide--dimethylbenzimidazole phosphoribosyltransferase
CCNA_01475	ompW	+	1582099	1582699	4.37286	COG3047M	OmpW family outer membrane protein
CCNA_03888	-	+	761465	762065	4.34365	-	hypothetical protein
CCNA_03932	-	-	773887	774487	4.33832	-	hypothetical protein
CCNA_02148	-	+	2304450	2305050	4.32042	-	hypothetical protein
CCNA_00719	hlyD	+	773894	774494	4.26354	-	type I secretion adaptor protein hlyD
CCNA_03733	-	-	3901746	3902346	4.25903	COG0836M	mannose-1-phosphate guanylyltransferase
CCNA_00247	spdR	-	259336	259936	4.17297	COG4567TK	two-component receiver protein SpdR
CCNA_03904	-	+	3152669	3153269	4.1378	-	hypothetical protein
CCNA_03459	-	+	3621329	3621929	4.13378	COG0840NT	methyl-accepting chemotaxis protein
CCNA_02997	cspA	-	3152716	3153316	4.10714	COG1278K	cold shock protein CspA
CCNA_01749	-	+	1876529	1877129	3.98135	COG0236IQ	acyl carrier protein
CCNA_02942	-	+	3101630	3102230	3.813	COG3660M	nucleoside-diphosphate-sugar epimerase
CCNA_03632	-	+	3786637	3787237	3.75828	-	hypothetical protein
CCNA_02467	pssZ	-	2611520	2612120	3.64983	COG2148M	polyisoprenylphosphate hexose-1-phosphotransferase pssZ
CCNA_01559	-	+	1675460	1676060	3.64244	COG1028IQR	2-deoxy-D-gluconate 3-dehydrogenase
CCNA_02469	-	+	2611450	2612050	3.61228	COG3550R	protein hipA
CCNA_00621	-	-	666501	667101	3.56986	-	conserved domain hypothetical protein
CCNA_02414	-	-	2559108	2559708	3.51429	COG0665E	DadA-related amino acid oxidase
CCNA_03927	-	-	770994	771594	3.47589	-	hypothetical protein
CCNA_00623	-	+	666444	667044	3.45744	COG0642T	PAS-family sensor histidine kinase
CCNA_00008	dnaA	+	5136	5736	3.38926	COG0593L	chromosome replication initiator protein DnaA
CCNA_01837	-	-	1969981	1970581	3.36619	COG2826L	transposase, IS30 family
CCNA_00168	-	+	179705	180305	3.34328	-	polysaccharide export protein
CCNA_01067	rsaFa	+	1170652	1171252	3.30703	COG1538MU	type I secretion outer membrane protein RsaFa
CCNA_02048	-	+	2194102	2194702	3.29419	-	TonB-dependent receptor
CCNA_02961	-	-	3118551	3119151	3.26827	COG2089M	NeuB-family N-acetylneuraminate synthase
CCNA_01244	-	-	1372220	1372820	3.25037	-	hypothetical protein
CCNA_02552	clpS	+	2698957	2699557	3.20805	COG2127S	ATP-dependent Clp protease adaptor protein ClpS
CCNA_03552	-	+	3708301	3708901	3.15544	COG2861S	polysaccharide deacetylase
CCNA_01025	-	-	1112647	1113247	3.1508	-	hypothetical protein
CCNA_02962	-	+	3118525	3119125	3.13609	COG1598S	HicB-family RNAse H fold protein
CCNA_01526	flaF	+	1634151	1634751	3.00447	COG5442	flagellar biosynthesis regulatory protein flaF
CCNA_01082	-	-	1186598	1187198	3.00435	-	hypothetical protein
CCNA_02039	clpX	-	2185028	2185628	3.00014	COG1219O	ATP-dependent endopeptidase clp, ATP-binding subunit ClpX
CCNA_00497	-	+	513798	514398	2.9845	COG1216R	putative rhamnosyl transferase
CCNA_00718	-	-	772683	773283	2.92147	-	abortive infection protein
CCNA_02728	-	+	2890607	2891207	2.90317	-	hypothetical protein
CCNA_01033	-	+	1121497	1122097	2.8701	COG3712PT	FecR family protein
CCNA_03227	-	-	3392025	3392625	2.82854	COG1629P	TonB-dependent receptor
CCNA_01185	-	-	1304343	1304943	2.81755	-	hypothetical protein
CCNA_01186	-	+	1304205	1304805	2.8085	-	hypothetical protein
CCNA_01909	-	-	2054985	2055585	2.78764	COG0715P	ABC transporter substrate-binding protein
CCNA_03350	-	+	3528715	3529315	2.77329	-	hypothetical protein
CCNA_01048	-	+	1144606	1145206	2.72962	-	hypothetical protein
CCNA_02819	-	-	2975255	2975855	2.71066	-	hypothetical protein
CCNA_03751	-	-	3921457	3922057	2.68945	-	peptidyl-prolyl cis-trans isomerase
CCNA_00538	-	+	555924	556524	2.64994	COG0840NT	methyl-accepting chemotaxis protein
CCNA_02415	-	+	2558922	2559522	2.64964	COG1396K	Xre-family transcriptional regulator
CCNA_01910	-	-	2055326	2055926	2.63553	-	ABC transporter substrate-binding protein
CCNA_00644	-	+	693513	694113	2.62282	-	hypothetical protein
CCNA_03991	-	-	3527856	3528456	2.59374	-	hypothetical protein
CCNA_02787	-	+	2944236	2944836	2.57851	-	hypothetical protein
CCNA_02765	-	-	2926789	2927389	2.57768	COG5489S	hypothetical protein
CCNA_03542	-	+	3698405	3699005	2.55455	-	hypothetical protein
CCNA_03130	ctrA	-	3279547	3280147	2.53404	COG0745TK	cell cycle response regulator ctrA
CCNA_03628	-	-	3785131	3785731	2.51751	COG0124J	histidyl-tRNA synthetase
CCNA_02816	-	-	2973808	2974408	2.5027	-	hypothetical protein
