# Supplementary material for: Cell Cycle Constraints and Environmental Control of Local DNA Hypomethylation in α-Proteobacteria
Source: PLoS Genet. 2016 Dec 20;12(12):e1006499. doi: 10.1371/journal.pgen.1006499 (PMC5172544; doi:10.1371/journal.pgen.1006499)
Supplement: S5 Table — (XLSX) [file pgen.1006499.s010.xlsx]

## Sheet: Caulobacter_TSS
Position of the TSS				P-value for the position to be a TSS. This is the result of the betabinomial model for each assay				Combined p-value for the repliacted samples using Fishers' method		FDR correction of the combined p-values		Does the FDR below 0.01 ?		Is the TSS inside a Gene ?				50bp sequence surrounding the TSS. The sequence span positions -45:+5. Uppercase letters shows identified elements -10 TATAAT, -35 TTGACA, +1:+5	Position, #error and sequence of identified elements arround the TSS						Information regarding TSS clusters: identifiers of he clusters, size of the cluster, etc…					Worst Case Fold Change (log2)	Q values: corrected number of read starting at the position in each sample
seqnames	start	strand	nuc5p	dMucR v6.1	dMucR v6.2	NA1000 v6.1	NA1000 v6.2	dMucR	NA1000	dMucR	NA1000	dMucR	NA1000	isInsideAGene	followingGeneID	followingGeneName	followingGeneDistance	pattern	TATAAT.pos	TATAAT.err	TATAAT.seq	TTGACA.pos	TTGACA.err	TTGACA.seq	TSS.region.id	TSS.region.size	is.representing.TSS.region	isSpecificTSS.dMucR	isSpecificTSS.NA1000	WCFC_NA1000_vs_dMucR	Q.NA1000 rep1 -RppH	Q.NA1000 rep1 +RppH	Q.dMucR rep1 -RppH	Q.dMucR rep1 +RppH	Q.NA1000 rep2 -RppH	Q.NA1000 rep2 +RppH	Q.dMucR rep2 -RppH	Q.dMucR rep2 +RppH
NC_011916.1	4799	+	A	0.000182963	0.00876469	0.147186	0.0765501	2.30011e-05	0.06181	3.54525e-05		TRUE	FALSE	1	gene8	CCNA_00007	160	aaggaaggcATGACAgccttcgtcgagaagcgTAAACCcctgttcAAGGG	-12	3	TAAACC	-35	1	ATGACA	1	1	TRUE	TRUE	FALSE	-0.393654	0	3	0	5	0	3	0	6
NC_011916.1	5479	+	G	1.90039e-09	7.68189e-05	0.619394	0.145532	4.46063e-12	0.307057	1.44495e-11		TRUE	FALSE	0	gene9	dnaA	156	gcaagtTTTCCGtttgaccggccccctccgctggcTAGTTTaaggGTCTC	-9	3	TAGTTT	-38	3	TTTCCG	2	3	FALSE	TRUE	FALSE	1.28614	0	0	0	13	0	2	0	13
NC_011916.1	5481	+	C	3.48055e-13	3.42215e-07	0.147186	0.00585989	5.30921e-18	0.006948	2.79016e-17	0.0118209	TRUE	FALSE	0	gene9	dnaA	154	aagttttccgtTTGACCggccccctccgctggcTAGTTTaagggtCTCAA	-11	3	TAGTTT	-33	1	TTGACC	2	3	TRUE	TRUE	FALSE	0.0412768	0	3	0	19	0	7	0	21
NC_011916.1	5482	+	U	2.57054e-11	7.68189e-05	0.147186	0.0211796	6.88336e-14	0.0211069	2.59571e-13	0.0277953	TRUE	FALSE	0	gene9	dnaA	153	agttttccgtTTGACCggccccctccgctggctagTTTAAGggtcTCAAC	-9	2	TTTAAG	-34	1	TTGACC	2	3	FALSE	TRUE	FALSE	0	0	3	0	16	0	5	0	13
NC_011916.1	14926	-	C	0.0135264	0.0369224	0.200604	0.0293408	0.0042961	0.036111	0.00467976	0.0425774	TRUE	FALSE	0	gene10	alkB	7135	tgcaggtacTCGGCGatccacatcagggtgtGAAGGTcgcgcagaCCCCC	-13	4	GAAGGT	-35	3	TCGGCG	373	2	FALSE	TRUE	FALSE	-1.19684	2	7	0	2	2	9	2	8
NC_011916.1	14927	-	A	1.40496e-07	0.0219795	0.23763	0.118188	6.36002e-08	0.12842	1.42507e-07	0.134245	TRUE	FALSE	0	gene10	alkB	7136	atgcaggtacTCGGCGatccacatcagggtgtGAAGGTcgcgcagACCCC	-12	4	GAAGGT	-34	3	TCGGCG	373	2	TRUE	TRUE	FALSE	0	0	2	0	10	2	6	1	7
NC_011916.1	20778	-	A	0.00322287	0.00115093	0.00011152	2.24148e-09	5.0093e-05	7.50348e-12	7.16236e-05	7.45934e-11	TRUE	TRUE	1	gene22	CCNA_00020	109	cgatacacgcTGGACGggaagaaattctccgatCATCCTgcggaaATGGT	-11	3	CATCCT	-34	2	TGGACG	374	1	TRUE	FALSE	FALSE	-2.38685	0	18	0	3	0	30	0	9
NC_011916.1	38044	-	G	0.000182963	0.0339255	0.23763	0.276677	8.06293e-05	0.244706	0.000112676		TRUE	FALSE	0	gene38	CCNA_00033	81	tgtccgagggTTCACGtcctcaaacccgcctgtCACACTggatgaGGATC	-11	3	CACACT	-34	2	TTCACG	375	1	TRUE	TRUE	FALSE	0	0	2	0	5	0	1	0	4
NC_011916.1	38744	-	G	3.33067e-16	0	0.0911664	1.5145e-05	3.52104e-44	2.00106e-05	6.21212e-43	6.80898e-05	TRUE	TRUE	1	gene39	CCNA_00034	263	gatagcgcTGGAAActctggagaatttgagcTATGAGgcccggctGTCGG	-13	2	TATGAG	-36	2	TGGAAA	376	3	TRUE	FALSE	FALSE	0	0	4	0	53	1	20	0	50
NC_011916.1	38746	-	C	0.000182963	3.90456e-05	0.619394	0.276677	1.41142e-07	0.473659	3.02491e-07		TRUE	FALSE	1	gene39	CCNA_00034	265	gcgatagcgcTGGAAActctggagaatttgagcTATGAGgcccggCTGTC	-11	2	TATGAG	-34	2	TGGAAA	376	3	FALSE	TRUE	FALSE	0.898994	0	0	0	5	0	1	0	14
NC_011916.1	38747	-	G	3.33067e-16	2.62836e-11	0.383649	0.0765501	5.34009e-25	0.132975	5.02477e-24		TRUE	FALSE	1	gene39	CCNA_00034	266	ggcgatagcgcTGGAAActctggagaatttgagcTATGAGgcccgGCTGT	-10	2	TATGAG	-33	2	TGGAAA	376	3	FALSE	TRUE	FALSE	2.13195	0	1	0	36	0	3	0	35
NC_011916.1	39949	-	A	4.35937e-05	0.155673	0.0349758	0.0293408	8.75483e-05	0.00808852	0.000119637	0.0133688	TRUE	FALSE	0	gene41	CCNA_00036	69	agggcggggggtTAGGCTggactttcgggcgtTACGCGcctagacACCGC	-12	4	TACGCG	-32	3	TAGGCT	377	1	TRUE	TRUE	FALSE	-1.38509	0	6	0	6	2	9	2	5
NC_011916.1	46002	-	U	2.47482e-06	0.00445493	0.383649	0.0111405	2.1304e-07	0.0275897	4.44059e-07	0.0340295	TRUE	FALSE	2	gene46	CCNA_00041	387	aattgggtTTGGCCttgggcggggagaatgtGATACAcacagcgcTTCTC	-13	3	GATACA	-36	2	TTGGCC	378	1	TRUE	TRUE	FALSE	0	0	1	0	8	0	6	0	7
NC_011916.1	48959	-	A	0.238265	0.508283	0.23763	0.000448572	0.376772	0.00108156		0.00251536	FALSE	TRUE	0	gene50	CCNA_00044	112	cgccatgagTCGACAacgaccgccaattcgccTACAAAgcgttccACATC	-12	2	TACAAA	-35	1	TCGACA	379	1	TRUE	FALSE	TRUE	-5.82395	0	2	0	0	0	11	0	0
NC_011916.1	52697	-	U	0.0135264	0.000297344	0.619394	0.526001	5.39902e-05	0.691178	7.69731e-05		TRUE	FALSE	0	gene55	hipB	17	tcttcctctaTTGCGCctaagcgaaagctgagcTGAACTaaaaccTGGAT	-11	3	TGAACT	-34	3	TTGCGC	380	1	TRUE	TRUE	FALSE	4.46597	0	0	0	2	0	0	0	11
NC_011916.1	64487	-	A	5.89663e-07	0.0172437	0.619394	0.0765501	1.973e-07	0.191974	4.15634e-07		TRUE	FALSE	1	gene68	trpS	125	ctgagccggcTTGCCCtgcgcagcgcagaacGGTAACcagcgtccATGGC	-13	3	GGTAAC	-34	2	TTGCCC	381	1	TRUE	TRUE	FALSE	0	0	0	0	9	0	3	0	5
NC_011916.1	85007	-	A	1.90039e-09	4.49374e-08	0.0349758	0.000852799	3.24508e-15	0.00034063	1.30331e-14	0.000894817	TRUE	TRUE	0	gene90	CCNA_00081	34	ccgggaTTAAGGgtatgcccacgtttcggagtcTAGGCTggaaccATCAG	-11	3	TAGGCT	-38	3	TTAAGG	382	1	TRUE	FALSE	FALSE	0	0	6	0	13	0	10	0	24
NC_011916.1	96408	-	A	4.35937e-05	0.000151135	0.383649	0.0765501	1.30703e-07	0.132975	2.80726e-07		TRUE	FALSE	0	gene95	CCNA_00086	117	ttccgttaACGACAtgtgtcgcagagccaactagTCTGCTgtcgcATCTT	-10	3	TCTGCT	-36	2	ACGACA	383	2	FALSE	TRUE	FALSE	0	0	1	0	6	0	3	0	12
NC_011916.1	96410	-	G	3.33067e-16	0	0.000757694	6.20158e-10	3.52104e-44	1.38083e-11	6.21212e-43	1.25014e-10	TRUE	TRUE	0	gene95	CCNA_00086	119	cgttccgTTAACGacatgtgtcgcagagccaacTAGTCTgctgtcGCATC	-11	3	TAGTCT	-37	2	TTAACG	383	2	TRUE	FALSE	FALSE	0	0	14	0	64	0	32	0	53
NC_011916.1	120723	+	A	0.000182963	0.258351	0.619394	0.526001	0.00051805	0.691178	0.000620404		TRUE	FALSE	0	gene121	CCNA_00111	28	gcctctacTAGACGgcgcaaggccgcgagcgcTAGACCtgatcccAGGGC	-12	3	TAGACC	-36	2	TAGACG	3	1	TRUE	TRUE	FALSE	3.52982	0	0	0	5	0	0	0	1
NC_011916.1	134634	-	G	5.55112e-16	5.12724e-06	0.23763	0.0111405	1.37495e-19	0.018357	7.94414e-19	0.0249518	TRUE	FALSE	0	gene133	CCNA_00122	806	ccgcgGCGCCAtgcggatgccgccgtccaggcgcaCGTCCTcgccGTTGA	-9	4	CGTCCT	-39	3	GCGCCA	384	1	TRUE	TRUE	FALSE	0.102819	0	2	0	24	0	6	0	17
NC_011916.1	134975	-	G	0.0567704	0.0172437	0.619394	0.0765501	0.00776201	0.191974	0.00814105		TRUE	FALSE	1	gene133	CCNA_00122	1147	cgcacCTGGGAtcccttctggggtgacccctTCTTCGccgaccgcGCCCA	-13	4	TCTTCG	-39	3	CTGGGA	385	1	TRUE	TRUE	FALSE	0	0	0	0	1	0	3	0	5
NC_011916.1	135446	-	G	1.90039e-09	3.90456e-05	0.0911664	0.0111405	2.31747e-12	0.00801565	7.84131e-12	0.0133244	TRUE	FALSE	0	gene135	CCNA_00124	32	aaagcggccTTGGCGaaaccacaaagcccagcCAGAGTtaagcctGATGT	-12	3	CAGAGT	-35	2	TTGGCG	386	2	TRUE	TRUE	FALSE	0	0	4	0	13	0	6	0	14
NC_011916.1	135447	-	U	1.03869e-05	0.00115093	0.383649	0.526001	2.30032e-07	0.524776	4.72498e-07		TRUE	FALSE	0	gene135	CCNA_00124	33	caaagcggccTTGGCGaaaccacaaagcccagcCAGAGTtaagccTGATG	-11	3	CAGAGT	-34	2	TTGGCG	386	2	FALSE	TRUE	FALSE	1.37673	0	1	0	7	0	0	0	9
NC_011916.1	140953	-	A	0.000182963	0.0339255	0.0911664	0.276677	8.06293e-05	0.118046	0.000112676		TRUE	FALSE	0	gene141	CCNA_00130	34	ggtTTGGGTgtatcgcgccgcgcttgatcgcGATATGggtcggccAGCAG	-13	3	GATATG	-41	3	TTGGGT	387	1	TRUE	TRUE	FALSE	0	0	4	0	5	0	1	0	4
NC_011916.1	158298	+	G	3.33067e-16	0	3.90034e-06	0	3.52104e-44	3.21903e-34	6.21212e-43	8.58973e-33	TRUE	TRUE	0	gene158	CCNA_00147	55	ataaacgacaTTGGCGgaaccgcaaacccggcctaTCTGTTcagtGTGGC	-9	3	TCTGTT	-34	2	TTGGCG	4	1	TRUE	FALSE	FALSE	0	0	25	0	106	1	66	0	121
NC_011916.1	161242	+	A	2.57054e-11	2.60608e-06	0.0349758	0.000124109	2.56185e-15	5.79387e-05	1.03734e-14	0.000185917	TRUE	TRUE	0	gene163	CCNA_00152	77	acggggagatTTGAATgtgtgtgggtggccgctTATCCTattggaAGCCG	-11	2	TATCCT	-34	2	TTGAAT	5	1	TRUE	FALSE	FALSE	0	0	6	0	16	0	13	0	18
NC_011916.1	163341	+	G	0.000767898	0.0172437	0.619394	0.526001	0.000161971	0.691178	0.000210286		TRUE	FALSE	0	gene166	CCNA_00155	71	ggttTCGGCCtcttccccgcgcgcgtcttttcGCTAATgtcggcgGTCCC	-12	2	GCTAAT	-40	3	TCGGCC	6	1	TRUE	TRUE	FALSE	5.43296	0	0	0	4	0	0	0	5
NC_011916.1	165492	+	G	5.62645e-09	5.12724e-06	0.000290686	3.82529e-07	9.2824e-13	2.65977e-09	3.29892e-12	2.0127e-08	TRUE	TRUE	1	gene170	recF	128	gattTCGCCAtggtctcgccacagagtggcggcGAGCTTggccgcGGCGG	-11	4	GAGCTT	-40	2	TCGCCA	7	1	TRUE	FALSE	FALSE	-1.30684	0	16	1	14	0	22	0	17
NC_011916.1	169481	-	G	2.57054e-11	0.00445493	0.0564678	0.00162129	3.52687e-12	0.000942847	1.17721e-11	0.00225483	TRUE	TRUE	0	gene165	CCNA_00154	6245	cccgccacgcTGGACAgccgctccgaaagatcCAGGATccgttccGGACG	-12	3	CAGGAT	-34	1	TGGACA	388	1	TRUE	FALSE	FALSE	0	0	5	0	16	0	9	0	7
NC_011916.1	170741	+	A	3.33067e-16	8.84108e-08	0.23763	0.000124109	1.55713e-21	0.000337134	1.05373e-20	0.000894817	TRUE	TRUE	0	gene173	CCNA_00161	209	tatgacatttgTTGTCTtgccagcgtcatcatgttTGTATAgcgcATTGC	-9	3	TGTATA	-33	2	TTGTCT	8	1	TRUE	FALSE	FALSE	0	0	2	0	32	0	13	0	23
NC_011916.1	170747	+	G	3.33067e-16	5.90088e-09	0.0564678	2.9282e-08	1.09249e-22	3.50877e-08	8.56649e-22	2.24778e-07	TRUE	TRUE	0	gene173	CCNA_00161	203	atttgttgtcTTGCCAgcgtcatcatgtttgTATAGCgcattgccGGCTT	-13	2	TATAGC	-34	1	TTGCCA	9	2	TRUE	FALSE	FALSE	0	0	5	0	49	0	26	0	27
NC_011916.1	170748	+	G	1.07885e-10	1.32462e-06	0.147186	0.0162314	5.35677e-15	0.0168114	2.117e-14	0.023676	TRUE	FALSE	0	gene173	CCNA_00161	202	tttgttgtcTTGCCAgcgtcatcatgtttgtatagCGCATTgccgGCTTG	-9	4	CGCATT	-35	1	TTGCCA	9	2	FALSE	TRUE	FALSE	0	0	3	0	15	1	8	0	19
NC_011916.1	179291	+	C	7.97596e-09	0.000584999	0.147186	0.0402654	1.26403e-10	0.0363196	3.59904e-10		TRUE	FALSE	0	gene180	CCNA_00167	19	gcggctttcggTTGAACgctggagcgccgtgaggCAAAATtggttCAAAG	-10	2	CAAAAT	-33	2	TTGAAC	10	1	TRUE	TRUE	FALSE	0	0	3	0	12	0	4	0	10
NC_011916.1	180172	+	A	3.33067e-16	0	0.12816	2.19822e-07	3.52104e-44	5.17948e-07	6.21212e-43	2.6e-06	TRUE	TRUE	0	gene181	CCNA_00168	32	tctTGTTCAtcgcgcggtcacgtgcgatgtggcatTGCAACttccAGGTC	-9	3	TGCAAC	-41	3	TGTTCA	11	1	TRUE	FALSE	FALSE	0	1	6	0	56	1	27	0	81
NC_011916.1	180352	+	C	0.238265	0.00115093	0.619394	0.276677	0.00252332	0.473659	0.00279176		TRUE	FALSE	1	gene182	CCNA_00169	1026	tccGAGCCCgcccccttcgcgggagcggcgcaAGCGGTcgactatCTTCT	-12	5	AGCGGT	-41	4	GAGCCC	12	1	TRUE	TRUE	FALSE	0	0	0	0	0	0	1	0	9
NC_011916.1	210531	-	A	0.000767898	0.00445493	0.0911664	0.0402654	4.64754e-05	0.0242545	6.67409e-05		TRUE	FALSE	1	gene209	leuD	1435	ggGCGCCActggattttggcgcacgatccgcccTATATCcccgccATGTC	-11	2	TATATC	-42	3	GCGCCA	389	1	TRUE	TRUE	FALSE	-0.585232	0	4	0	4	0	4	0	7
NC_011916.1	212106	-	U	0.000182963	0.508283	0.619394	0.0402654	0.000956283	0.117001	0.00109861		TRUE	FALSE	1	gene212	rplS	583	ttggaaacacTGGACAttcgcgccttttccaagGATAAGcgcggcTTCCT	-11	2	GATAAG	-34	1	TGGACA	390	1	TRUE	TRUE	FALSE	0	0	0	0	5	0	4	0	0
NC_011916.1	215173	+	G	6.12499e-12	2.28408e-08	0.0911664	0.0402654	6.21341e-18	0.0242545	3.23098e-17		TRUE	FALSE	0	gene216	CCNA_00201	244	tccagATCATAgtcggacagcacggcgaagccgTAGCGTtcgaacGACGC	-11	3	TAGCGT	-39	3	ATCATA	13	2	TRUE	TRUE	FALSE	0.683493	0	4	0	17	0	4	0	25
NC_011916.1	215174	+	A	0.000767898	0.00445493	0.619394	0.276677	4.64754e-05	0.473659	6.67409e-05		TRUE	FALSE	0	gene216	CCNA_00201	243	ccagatcatagtCGGACAgcacggcgaagccgTAGCGTtcgaacgACGCG	-12	3	TAGCGT	-32	2	CGGACA	13	2	FALSE	TRUE	FALSE	0.583761	0	0	0	4	0	1	0	7
NC_011916.1	221158	-	G	0.0135264	0.0172437	0.619394	0.526001	0.00218398	0.691178	0.00242719		TRUE	FALSE	0	gene221	CCNA_03916	72	gagaTAGAGCtgttcgaacagcttgttctcgcccaCATAGGacgaGACCA	-9	3	CATAGG	-40	3	TAGAGC	391	1	TRUE	TRUE	FALSE	4.46597	0	0	0	2	0	0	0	5
NC_011916.1	242707	-	A	3.33067e-16	4.49374e-08	0.383649	2.0121e-07	8.01585e-22	1.3414e-06	5.7454e-21	6.13731e-06	TRUE	TRUE	0	gene240	CCNA_00224	13	gcttgtaacTTGAGAtgaatgttcggggcgtTCAGACctgtcgccACTGA	-13	4	TCAGAC	-35	1	TTGAGA	392	1	TRUE	FALSE	FALSE	0	0	1	0	37	0	23	0	24
NC_011916.1	252436	+	G	3.48055e-13	5.12724e-06	0.23763	0.000124109	7.47149e-17	0.000337134	3.38616e-16	0.000894817	TRUE	TRUE	0	gene253	chvI	88	cgcaatcgcgcCTTTCTcgagccgcaaagcgtcgcCAGAAGcaggGAAAG	-9	3	CAGAAG	-33	4	CTTTCT	14	4	FALSE	FALSE	FALSE	0	0	2	0	19	0	13	0	17
NC_011916.1	252437	+	A	3.33067e-16	0	6.29707e-06	0	3.52104e-44	5.16694e-34	6.21212e-43	1.24745e-32	TRUE	TRUE	0	gene253	chvI	87	gcaatcgcgcctTTCTCGagccgcaaagcgtcgcCAGAAGcagggAAAGC	-10	3	CAGAAG	-32	3	TTCTCG	14	4	TRUE	FALSE	FALSE	0	0	24	0	65	0	68	0	88
NC_011916.1	252438	+	A	1.40496e-07	7.68189e-05	0.0564678	9.50041e-06	2.83333e-10	8.28213e-06	7.9077e-10	3.06499e-05	TRUE	TRUE	0	gene253	chvI	86	caatcgcgcctTTCTCGagccgcaaagcgtcgcCAGAAGcagggaAAGCT	-11	3	CAGAAG	-33	3	TTCTCG	14	4	FALSE	FALSE	FALSE	-0.0204273	0	5	0	10	0	17	0	13
NC_011916.1	252439	+	A	4.996e-15	1.32462e-06	0.0564678	0.000235949	3.14111e-19	0.000162893	1.78357e-18	0.00046817	TRUE	TRUE	0	gene253	chvI	85	aatcgcgcctTTCTCGagccgcaaagcgtcgcCAGAAGcagggaaAGCTT	-12	3	CAGAAG	-34	3	TTCTCG	14	4	FALSE	FALSE	FALSE	0	0	5	0	22	0	12	0	19
NC_011916.1	256357	-	G	0.000182963	0.131316	0.619394	0.145532	0.000279575	0.307057	0.000349203		TRUE	FALSE	0	gene258	CCNA_03917	12	gcgccacccttGCGCCAaacgcgttcacgtgcacCAAATTgggacGGGGG	-10	3	CAAATT	-33	3	GCGCCA	393	1	TRUE	TRUE	FALSE	0	0	0	0	5	0	2	0	2
NC_011916.1	259482	-	G	1.94413e-05	0.00115093	0.23763	0.0402654	4.16529e-07	0.054054	8.28029e-07		TRUE	FALSE	0	gene263	spdR	45	atacaggggcTTGAGTtgtgatgcggaaacgcGAAAGTatgatttGTTAT	-12	3	GAAAGT	-34	2	TTGAGT	394	1	TRUE	TRUE	FALSE	0	0	2	1	8	0	4	0	9
NC_011916.1	265957	+	G	7.97596e-09	0.258351	0.23763	0.0111405	4.32732e-08	0.018357	9.94276e-08	0.0249518	TRUE	FALSE	0	gene269	CCNA_00253	41	aaccctcggcTTGCGCccgctgggcatgaggCGTAACggaaccacGCCCC	-13	3	CGTAAC	-34	3	TTGCGC	15	1	TRUE	TRUE	FALSE	0	0	2	0	12	0	6	0	1
NC_011916.1	266132	+	U	5.89663e-07	0.0172437	0.0876268	0.0179471	1.973e-07	0.0117241	4.15634e-07	0.0180672	TRUE	FALSE	1	gene270	CCNA_00254	1031	acaagaTGCACGccatcgccagccgcaaatcCATCGGcgtcgaggTCTCG	-13	4	CATCGG	-38	3	TGCACG	16	1	TRUE	TRUE	FALSE	-1.02879	1	7	0	9	3	12	0	5
NC_011916.1	281946	+	G	0.00369257	0.00876469	0.000757694	2.78111e-13	0.00036696	7.81697e-15	0.000447049	1.01621e-13	TRUE	TRUE	1	gene284	dnaX	183	ctcgtcagcCTTGCAtcctgcgcgatgagtcgcgaTATAGGcctcGGAGA	-9	2	TATAGG	-35	3	CTTGCA	17	1	TRUE	FALSE	FALSE	-2.60256	0	14	1	4	0	44	0	6
NC_011916.1	289666	-	G	0.000182963	0.508283	0.619394	0.145532	0.000956283	0.307057	0.00109861		TRUE	FALSE	1	gene291	CCNA_00275	138	atccggataTCGACCtggtgttgcgggaggggGAGAGTgtgtaccGGCAT	-12	3	GAGAGT	-35	2	TCGACC	395	1	TRUE	TRUE	FALSE	0	0	0	0	5	0	2	0	0
NC_011916.1	292311	+	A	3.33067e-16	8.84108e-08	0.23763	0.00585989	1.55713e-21	0.0105504	1.05373e-20	0.0164081	TRUE	FALSE	1	gene298	CCNA_00282	2347	tcaggaTCAACGcgcgctggcgtcggccggcgCAGGCTgcggctcATGAC	-12	4	CAGGCT	-38	3	TCAACG	18	1	TRUE	TRUE	FALSE	0.315665	0	2	0	26	0	7	0	23
NC_011916.1	299582	+	A	0.000182963	0.0172437	0.23763	0.0402654	4.31175e-05	0.054054	6.32049e-05		TRUE	FALSE	0	gene307	phoR	4886	acctgggccttCTTCCAgcccccaaaggtgttgtcGATGGTcaccAATGG	-9	3	GATGGT	-33	3	CTTCCA	19	1	TRUE	TRUE	FALSE	-0.0757603	0	2	0	5	0	4	0	5
NC_011916.1	304318	-	G	1.44329e-15	1.16095e-08	0.0911664	0.000235949	8.9549e-22	0.000252684	6.36507e-21	0.000704167	TRUE	TRUE	0	gene306	CCNA_00290	12	ggactcaccgtaTTTTCGccgcatcgtgacccgaATTAGTggcccGGTTT	-10	3	ATTAGT	-32	3	TTTTCG	396	1	TRUE	FALSE	FALSE	0	0	4	0	23	0	12	0	26
NC_011916.1	304385	-	G	5.89663e-07	0.0172437	0.383649	0.0030823	1.973e-07	0.00915285	4.15634e-07	0.0147317	TRUE	FALSE	0	gene306	CCNA_00290	79	gaagCAGATAtggcgccccgccaagccatgcgaTAGACGattggcGCCTT	-11	3	TAGACG	-40	3	CAGATA	397	1	TRUE	TRUE	FALSE	0	0	1	0	9	0	8	0	5
NC_011916.1	314536	-	G	4.35937e-05	0.131316	0.619394	0.0402654	7.48239e-05	0.117001	0.000105609		TRUE	FALSE	0	gene316	CCNA_00300	150	agTTTAGAgggtgacgagcgccgcgcaacccgcTACAATcccggtGTCGA	-11	1	TACAAT	-42	2	TTTAGA	398	1	TRUE	TRUE	FALSE	0	0	0	0	6	0	4	0	2
NC_011916.1	333080	+	G	4.996e-15	2.9993e-09	0.0911664	0.0402654	8.02495e-22	0.0242545	5.7454e-21		TRUE	FALSE	0	gene335	CCNA_00318	98	cctgtgtcgctTGGTCAcggtctctgcaaacgtTAAACTgcgaccGGCGT	-11	2	TAAACT	-33	2	TGGTCA	20	1	TRUE	TRUE	FALSE	1.05364	0	4	0	22	0	4	0	28
NC_011916.1	333133	+	G	4.35937e-05	0.0122852	0.147186	0.145532	8.269e-06	0.103748	1.38003e-05		TRUE	FALSE	0	gene335	CCNA_00318	45	ccatcGTGACGaaatgttaaaacaaggagtgcCACAAAgaatcttGGCAG	-12	3	CACAAA	-39	2	GTGACG	21	1	TRUE	TRUE	FALSE	0	0	3	0	6	0	2	1	8
NC_011916.1	348385	+	A	7.97596e-09	2.9993e-09	0.0911664	0.00585989	9.39469e-16	0.00455945	3.94977e-15	0.00825586	TRUE	TRUE	0	gene355	CCNA_00338	93	gaaaaagggCTGGCGtcctgcgccggttcgggtGATGGTgttcgcAATTC	-11	3	GATGGT	-35	3	CTGGCG	22	1	TRUE	FALSE	FALSE	0	0	4	0	12	0	7	0	28
NC_011916.1	354651	+	G	0.000767898	0.000297344	0.619394	0.276677	3.72006e-06	0.473659	6.39203e-06		TRUE	FALSE	0	gene359	odhA	45	taaGCGACGggcgcccgggtgattgagagacTATATTtacgggctGTGCG	-13	1	TATATT	-41	3	GCGACG	23	1	TRUE	TRUE	FALSE	0.583761	0	0	0	4	0	1	0	11
NC_011916.1	360335	+	G	3.34752e-08	0.00226436	0.383649	0.0765501	1.84216e-09	0.132975	4.80226e-09		TRUE	FALSE	0	gene363	CCNA_00346	83	cgaatgcgggTTCCGTtttatccgggttcccTCTAAGgaacacgcGCCTC	-13	2	TCTAAG	-34	4	TTCCGT	24	1	TRUE	TRUE	FALSE	0.0157629	0	1	0	11	0	3	0	8
NC_011916.1	360383	+	G	0.000767898	0.0172437	0.619394	0.276677	0.000161971	0.473659	0.000210286		TRUE	FALSE	0	gene363	CCNA_00346	35	tccaaaggtCTGACAgaacggccggcgaggcccTACATTtgtccgGCGCC	-11	2	TACATT	-35	1	CTGACA	25	1	TRUE	TRUE	FALSE	0.583761	0	0	0	4	0	1	0	5
NC_011916.1	370420	+	A	2.47482e-06	3.90456e-05	0.0216638	0.0111405	2.32495e-09	0.00225157	6.02901e-09	0.00467847	TRUE	TRUE	0	gene372	CCNA_00354	24	taaacactcttTTCACCaatcgtcggtagggtTATCCCttcacccAGTGA	-12	3	TATCCC	-33	2	TTCACC	26	1	TRUE	FALSE	FALSE	-0.175576	0	7	0	8	0	6	0	14
NC_011916.1	382729	-	U	4.35937e-05	3.90456e-05	0.147186	0.000852799	3.60708e-08	0.00125308	8.30721e-08	0.00279872	TRUE	TRUE	0	gene384	CCNA_00365	73	aaaagggtcTTTACAtcccggatcattgccccTATTTCgcacggcTCCGG	-12	3	TATTTC	-35	1	TTTACA	399	1	TRUE	FALSE	FALSE	0	0	3	0	6	0	10	0	14
NC_011916.1	390576	+	G	3.34752e-08	0.0667454	0.619394	0.145532	4.67404e-08	0.307057	1.06897e-07		TRUE	FALSE	0	gene395	CCNA_00375	22	cgATGACGcattgatttttccgtcaatctgggCTTAAGagccgccGCCTC	-12	3	CTTAAG	-42	2	ATGACG	27	1	TRUE	TRUE	FALSE	0	0	0	0	11	0	2	0	3
NC_011916.1	405058	-	A	0.238265	0.00445493	0.619394	0.0765501	0.00833043	0.191974	0.00871871		TRUE	FALSE	0	gene409	CCNA_00388	51	gacctacggTTGCGGgcgtccccatttcggggcaGAGACTtgagaACGAT	-10	3	GAGACT	-35	3	TTGCGG	400	1	TRUE	TRUE	FALSE	0	0	0	0	0	0	3	0	7
NC_011916.1	416833	-	A	1.03869e-05	0.0667454	0.383649	0.0765501	1.05252e-05	0.132975	1.72452e-05		TRUE	FALSE	0	gene419	CCNA_00398	68	gatcTTACCCattttttgcccctgggggctgtcacGATCACgcctAGGTC	-9	3	GATCAC	-40	3	TTACCC	401	1	TRUE	TRUE	FALSE	0	0	1	0	7	0	3	0	3
NC_011916.1	419702	+	A	4.35937e-05	0.000584999	0.147186	0.145532	4.71397e-07	0.103748	9.09649e-07		TRUE	FALSE	0	gene424	CCNA_00403	25	cgatcgctcTGGGGAtttgcgcgatccagatgTAGCCTagccagcATAAC	-12	3	TAGCCT	-35	3	TGGGGA	28	1	TRUE	TRUE	FALSE	0	0	3	0	6	0	2	0	10
NC_011916.1	429616	-	C	0.0567704	0.131316	0.0911664	0.000852799	0.0439753	0.000813389		0.00197725	FALSE	TRUE	0	gene437	CCNA_00415	31	tgagacggcTCGACGgggtcggggccgccggatgACTAGTgcggcCTGGC	-10	3	ACTAGT	-35	2	TCGACG	402	1	TRUE	FALSE	TRUE	-2.34519	0	4	0	1	0	10	0	2
NC_011916.1	430112	+	G	0.0567704	0.00876469	0.619394	0.526001	0.00428201	0.691178	0.00466956		TRUE	FALSE	0	gene440	CCNA_00419	620	cacggCGGGCAggatcttgtcttcctcggcgcGAGGGGcgacggcGGTGT	-12	5	GAGGGG	-39	3	CGGGCA	29	1	TRUE	TRUE	FALSE	3.52982	0	0	0	1	0	0	0	6
NC_011916.1	430522	-	A	7.97596e-09	7.68189e-05	0.383649	0.0111405	1.78425e-11	0.0275897	5.50887e-11	0.0340295	TRUE	FALSE	0	gene439	CCNA_00417	23	ccaccttcaTTTGCAtcacggcctgatcagcgcGACGATctggatAACAA	-11	3	GACGAT	-35	2	TTTGCA	403	1	TRUE	TRUE	FALSE	0	0	1	0	12	0	6	0	13
NC_011916.1	434097	+	G	8.31557e-14	1.98462e-05	0.619394	0.0402654	6.92236e-17	0.117001	3.18107e-16		TRUE	FALSE	0	gene446	CCNA_00424	23	aaatggctgtTTGAAAccgtccgccgcgtctcccaACTAAGagcgGACCC	-9	3	ACTAAG	-34	1	TTGAAA	30	2	TRUE	TRUE	FALSE	0.503987	0	0	0	20	0	4	0	15
NC_011916.1	434098	+	A	0.0135264	0.00445493	0.619394	0.145532	0.000645789	0.307057	0.000751519		TRUE	FALSE	0	gene446	CCNA_00424	22	aatggctgtTTGAAAccgtccgccgcgtctcccaACTAAGagcggACCCA	-10	3	ACTAAG	-35	1	TTGAAA	30	2	FALSE	TRUE	FALSE	0	0	0	0	2	0	2	0	7
NC_011916.1	435735	+	U	0.000182963	0.00115093	0.619394	0.526001	3.44789e-06	0.691178	5.93469e-06		TRUE	FALSE	0	gene448	CCNA_00426	809	aaTCCACTtatcgtgtttttttgcttggcaggtTATCTTtctttcTTCGT	-11	2	TATCTT	-42	3	TCCACT	31	1	TRUE	TRUE	FALSE	5.74819	0	0	0	5	0	0	0	9
NC_011916.1	435762	+	A	3.33067e-16	4.50084e-13	0.619394	0.276677	9.75416e-27	0.473659	1.07079e-25		TRUE	FALSE	0	gene448	CCNA_00426	782	gcaggTTATCTttctttcttcgtgattccagtGATATTgagcagcATGAA	-12	2	GATATT	-39	3	TTATCT	32	1	TRUE	TRUE	FALSE	3.68316	0	0	0	35	0	1	0	41
NC_011916.1	435784	-	A	4.35937e-05	0.0339255	0.619394	0.526001	2.13325e-05	0.691178	3.32962e-05		TRUE	FALSE	1	gene444	CCNA_03919	2613	cggtcaatcagtCCGACGggaaaaataccgaacTCTACTttcgcgACATG	-11	2	TCTACT	-32	3	CCGACG	404	1	TRUE	TRUE	FALSE	5.43296	0	0	0	6	0	0	0	4
NC_011916.1	435914	-	G	0.000182963	0.258351	0.619394	0.526001	0.00051805	0.691178	0.000620404		TRUE	FALSE	1	gene444	CCNA_03919	2743	accaTTCACGaccaagcagaagtaaaagctgaTAGGGCgctattaGAGAT	-12	4	TAGGGC	-40	2	TTCACG	405	1	TRUE	TRUE	FALSE	3.52982	0	0	0	5	0	0	0	1
NC_011916.1	435977	+	A	4.35937e-05	0.00226436	0.619394	0.526001	1.69104e-06	0.691178	3.07688e-06		TRUE	FALSE	0	gene448	CCNA_00426	567	ctTTTACTtctgcttggtcgtgaatggtattTCGGAGggttttccATTCT	-13	4	TCGGAG	-42	2	TTTACT	33	1	TRUE	TRUE	FALSE	6.00675	0	0	0	6	0	0	0	8
NC_011916.1	435992	-	A	3.33067e-16	2.70894e-14	0.619394	0.526001	6.12434e-28	0.691178	7.37909e-27		TRUE	FALSE	1	gene444	CCNA_03919	2821	tcgttcATGACTgcaaagcctgtaattatagaTATAATgaacaatAATTT	-12	0	TATAAT	-38	2	ATGACT	406	3	TRUE	TRUE	FALSE	8.35777	0	0	0	31	0	0	0	45
NC_011916.1	435994	-	A	4.35937e-05	0.000151135	0.619394	0.526001	1.30703e-07	0.691178	2.80726e-07		TRUE	FALSE	1	gene444	CCNA_03919	2823	tatcgttcATGACTgcaaagcctgtaattatagaTATAATgaacaATAAT	-10	0	TATAAT	-36	2	ATGACT	406	3	FALSE	TRUE	FALSE	6.00675	0	0	0	6	0	0	0	12
NC_011916.1	435995	-	A	2.57054e-11	3.90456e-05	0.619394	0.526001	3.5666e-14	0.691178	1.38188e-13		TRUE	FALSE	1	gene444	CCNA_03919	2824	atatcgttcATGACTgcaaagcctgtaattatagaTATAATgaacAATAA	-9	0	TATAAT	-35	2	ATGACT	406	3	FALSE	TRUE	FALSE	7.21626	0	0	0	16	0	0	0	14
NC_011916.1	436020	+	C	0.000182963	0.508283	0.619394	0.526001	0.000956283	0.691178	0.00109861		TRUE	FALSE	0	gene448	CCNA_00426	524	ccattctccTTGGAAattattgttcattatatcTATAATtacaggCTTTG	-11	0	TATAAT	-35	2	TTGGAA	34	1	TRUE	TRUE	FALSE	0	0	0	0	5	0	0	0	0
NC_011916.1	436031	-	A	4.996e-15	1.00874e-05	0.619394	0.526001	2.28975e-18	0.691178	1.24301e-17		TRUE	FALSE	1	gene444	CCNA_03919	2860	attATGTCActtatacacgaaaatttctggacTATTATatcgttcATGAC	-12	1	TATTAT	-41	2	ATGTCA	407	1	TRUE	TRUE	FALSE	7.40769	0	0	0	22	0	0	0	16
NC_011916.1	436074	+	A	1.03869e-05	0.0667454	0.619394	0.526001	1.05252e-05	0.691178	1.72452e-05		TRUE	FALSE	0	gene448	CCNA_00426	470	caTGAACGatataatagtccagaaattttcgtgTATAAGtgacatAATTT	-11	1	TATAAG	-42	3	TGAACG	35	1	TRUE	TRUE	FALSE	5.02901	0	0	0	7	0	0	0	3
NC_011916.1	436132	-	G	3.34752e-08	3.90456e-05	0.383649	0.526001	3.70725e-11	0.524776	1.09336e-10		TRUE	FALSE	0	gene447	CCNA_00425	37	tcagtCCGGCAcgctgctgcctccaagagatgTAAGGTttggtccGCCCC	-12	3	TAAGGT	-39	3	CCGGCA	408	1	TRUE	TRUE	FALSE	2.02178	0	1	0	11	0	0	0	14
NC_011916.1	445255	-	G	3.33067e-16	1.75138e-12	0.0564678	1.80617e-05	3.7163e-26	1.50903e-05	3.78526e-25	5.24025e-05	TRUE	TRUE	0	gene460	CCNA_00438	54	cgtgcgaCTCAGAatatcttaacttgcacctGCGAATttgctcctGCGTC	-13	3	GCGAAT	-37	3	CTCAGA	409	1	TRUE	FALSE	FALSE	0	0	5	0	26	0	16	0	39
NC_011916.1	455289	+	G	0.0567704	1.32462e-06	0.619394	0.145532	1.3087e-06	0.307057	2.42588e-06		TRUE	FALSE	1	gene473	CCNA_00451	308	ggggggcagcTTGCCAaccgcacagcgcgactcCATGCTccagggGCTCT	-11	3	CATGCT	-34	1	TTGCCA	36	1	TRUE	TRUE	FALSE	0	0	0	0	1	0	2	0	19
NC_011916.1	458675	-	G	0.000182963	0.0681181	0.371267	0.247979	0.000153206	0.311668	0.000202362	0.316664	TRUE	FALSE	0	gene460	CCNA_00438	13474	gacgggtgcTTTGGAtgcagaaagggcgccgacCGTGAGgtcagcGCCCT	-11	4	CGTGAG	-35	3	TTTGGA	410	4	FALSE	TRUE	FALSE	-0.652208	1	3	0	5	4	7	1	5
NC_011916.1	458676	-	C	3.39466e-07	0.0369224	0.0263485	0.677271	2.40586e-07	0.0896898	4.93152e-07	0.0951312	TRUE	FALSE	0	gene460	CCNA_00438	13475	agacgggtgcttTGGATGcagaaagggcgccGACCGTgaggtcagCGCCC	-13	4	GACCGT	-32	3	TGGATG	410	4	TRUE	TRUE	FALSE	-0.74202	2	13	1	11	8	7	2	8
NC_011916.1	458677	-	G	5.89663e-07	0.210259	0.0216638	0.00529929	2.09569e-06	0.00115633	3.74419e-06	0.00265275	TRUE	TRUE	0	gene460	CCNA_00438	13476	gagacgggtgcTTTGGAtgcagaaagggcgccgacCGTGAGgtcaGCGCC	-9	4	CGTGAG	-33	3	TTTGGA	410	4	FALSE	FALSE	FALSE	-1.02879	0	7	0	9	1	10	4	7
NC_011916.1	458678	-	A	0.000276042	0.0160961	0.00514792	0.00432799	5.92019e-05	0.000260941	8.40394e-05	0.000719006	TRUE	TRUE	0	gene460	CCNA_00438	13477	tgagacgggtgcTTTGGAtgcagaaagggcgccGACCGTgaggtcAGCGC	-11	4	GACCGT	-32	3	TTTGGA	410	4	FALSE	FALSE	FALSE	-0.810212	0	10	1	6	3	15	5	15
NC_011916.1	471473	+	U	2.47482e-06	0.0172437	0.619394	0.0030823	7.66858e-07	0.0138626	1.46549e-06	0.0205507	TRUE	FALSE	0	gene483	nhaA	68	cttcgacggcTTGCCCgtccgggcgtctgatgcGATAGGcggggcTTGGG	-11	3	GATAGG	-34	2	TTGCCC	37	2	FALSE	TRUE	FALSE	0	0	0	0	8	0	8	0	5
NC_011916.1	471475	+	G	2.57054e-11	0.00115093	0.23763	0.000448572	9.51211e-13	0.00108156	3.36845e-12	0.00251536	TRUE	TRUE	0	gene483	nhaA	66	tcgacggcTTGCCCgtccgggcgtctgatgcGATAGGcggggcttGGGTG	-13	3	GATAGG	-36	2	TTGCCC	37	2	TRUE	FALSE	FALSE	0	0	2	0	16	0	11	0	9
NC_011916.1	473486	+	G	3.33067e-16	1.33579e-11	0.00831124	2.0121e-07	2.74405e-25	3.5468e-08	2.65797e-24	2.24778e-07	TRUE	TRUE	0	gene486	CCNA_03921	767	cgcgcccgagaTGGGCAagcggcgaggattggTATAGCaaggcatGTCGC	-12	2	TATAGC	-33	2	TGGGCA	38	2	TRUE	FALSE	FALSE	0	0	9	0	37	0	23	0	36
NC_011916.1	473489	+	G	7.97596e-09	1.98462e-05	0.0216638	0.0111405	4.82385e-12	0.00225157	1.54739e-11	0.00467847	TRUE	TRUE	0	gene486	CCNA_03921	764	gcccgagaTGGGCAagcggcgaggattggtaTAGCAAggcatgtcGCGCG	-13	3	TAGCAA	-36	2	TGGGCA	38	2	FALSE	FALSE	FALSE	-0.0766869	0	7	0	12	0	6	0	15
NC_011916.1	473559	+	A	3.33067e-16	2.28408e-08	0.000180048	4.9972e-06	4.12578e-22	1.96403e-08	3.06486e-21	1.31021e-07	TRUE	TRUE	0	gene486	CCNA_03921	694	tgatGTGTCTtgttttgtccgatcgcgctggcTATTCGgtcgtctAGCGT	-12	3	TATTCG	-40	3	GTGTCT	39	2	TRUE	FALSE	FALSE	-0.356412	0	17	0	35	0	18	0	25
NC_011916.1	473560	+	G	0.000767898	0.00876469	0.0564678	1.80617e-05	8.68817e-05	1.50903e-05	0.000118891	5.24025e-05	TRUE	TRUE	0	gene486	CCNA_03921	693	gatgtgtcTTGTTTtgtccgatcgcgctggcTATTCGgtcgtctaGCGTA	-13	3	TATTCG	-36	3	TTGTTT	39	2	FALSE	FALSE	FALSE	-1.12377	0	5	0	4	0	16	0	6
NC_011916.1	473956	+	G	1.03869e-05	0.0667454	0.619394	0.145532	1.05252e-05	0.307057	1.72452e-05		TRUE	FALSE	0	gene486	CCNA_03921	297	gaggcTCGCCAccaaagcgtcgcctggcccgagTACAGAcctccgGGGGG	-11	3	TACAGA	-39	2	TCGCCA	40	1	TRUE	TRUE	FALSE	0	0	0	0	7	0	2	0	3
NC_011916.1	475037	-	G	2.57054e-11	2.28408e-08	0.383649	0.0030823	2.52344e-17	0.00915285	1.22214e-16	0.0147317	TRUE	FALSE	0	gene477	CCNA_03920	13168	tggggcggtcTTGACCaaagcgatggtgtcctTAGGGTagcagctGCCGC	-12	3	TAGGGT	-34	1	TTGACC	411	1	TRUE	TRUE	FALSE	0	0	1	0	16	0	8	0	25
NC_011916.1	475532	+	A	0.000182963	5.12724e-06	0.147186	0.0765501	2.04385e-08	0.06181	4.8425e-08		TRUE	FALSE	1	gene488	CCNA_00464	1981	ccgccatggctTTCAATcacgccagcattggacGAGGCTgatctaATGCG	-11	4	GAGGCT	-33	3	TTCAAT	41	1	TRUE	TRUE	FALSE	0	0	3	0	5	0	3	0	17
NC_011916.1	476198	+	A	0.000767898	0.00876469	0.383649	0.276677	8.68817e-05	0.344227	0.000118891		TRUE	FALSE	1	gene488	CCNA_00464	1315	gaatcggcgCTGGAAgttcgcaactgggtggaTGTAGAtactgtcACGGC	-12	3	TGTAGA	-35	3	CTGGAA	42	1	TRUE	TRUE	FALSE	0.583761	0	1	0	4	0	1	0	6
NC_011916.1	476562	+	G	0.000182963	0.131316	0.619394	0.145532	0.000279575	0.307057	0.000349203		TRUE	FALSE	1	gene488	CCNA_00464	951	acttggtcTTGCCGtcgaagctcacgggcatgcTAGCCTcggggcGTCCG	-11	3	TAGCCT	-36	2	TTGCCG	43	1	TRUE	TRUE	FALSE	0	0	0	0	5	0	2	0	2
NC_011916.1	476640	+	G	7.36831e-05	0.508283	0.619394	0.526001	0.000419178	0.691178	0.000507534		TRUE	FALSE	1	gene488	CCNA_00464	873	gattagcggTTGAGGtcgaggggtgtggcttGATAGTtccgcctgGCGAT	-13	2	GATAGT	-35	2	TTGAGG	44	1	TRUE	TRUE	FALSE	0	0	0	1	7	0	0	0	0
NC_011916.1	476950	+	G	0.0135264	0.00226436	0.619394	0.276677	0.00034897	0.473659	0.000425657		TRUE	FALSE	0	gene488	CCNA_00464	563	gcaccagcCTAGCGtcttcgtcagctgcgtgttttTAGGGTaggcGCGGG	-9	3	TAGGGT	-36	4	CTAGCG	45	1	TRUE	TRUE	FALSE	0	0	0	0	2	0	1	0	8
NC_011916.1	477065	+	A	4.996e-15	1.98462e-05	0.619394	0.276677	4.43778e-18	0.473659	2.34467e-17		TRUE	FALSE	0	gene488	CCNA_00464	448	cagattcTGTAGAtgcttcatcgctttcgaaCATAATatgcgttcATCTA	-13	1	CATAAT	-37	3	TGTAGA	46	1	TRUE	TRUE	FALSE	2.46595	0	0	0	22	0	1	0	15
NC_011916.1	477805	+	A	7.97596e-09	0.000584999	0.383649	0.0765501	1.26403e-10	0.132975	3.59904e-10		TRUE	FALSE	0	gene489	CCNA_00465	115	aaagaaGAGAGActtgcccccgaaaacgtggTTGAGCtgtccgttATGAA	-13	4	TTGAGC	-38	3	GAGAGA	47	1	TRUE	TRUE	FALSE	0.334308	0	1	0	12	0	3	0	10
NC_011916.1	477921	+	A	3.33067e-16	0	0.383649	0.000852799	3.52104e-44	0.00295276	6.21212e-43	0.00595345	TRUE	TRUE	1	gene490	CCNA_00466	1269	tcgaagaaggCTGACAgctcgctaggacctaGCTAAAcatcgtggATGGG	-13	3	GCTAAA	-34	1	CTGACA	48	2	TRUE	FALSE	FALSE	1.05765	0	1	0	55	0	10	0	56
NC_011916.1	477923	+	G	6.12499e-12	3.90456e-05	0.619394	0.0765501	8.84138e-15	0.191974	3.43909e-14		TRUE	FALSE	1	gene490	CCNA_00466	1267	gaagaaggCTGACAgctcgctaggacctagctaaaCATCGTggatGGGAT	-9	3	CATCGT	-36	1	CTGACA	48	2	FALSE	TRUE	FALSE	0.81586	0	0	0	17	0	3	0	14
NC_011916.1	478643	+	C	5.89663e-07	0.000584999	0.619394	0.526001	7.86064e-09	0.691178	1.94644e-08		TRUE	FALSE	1	gene490	CCNA_00466	547	acattccaataAATACAataggataatctttaccGGGCCCattgaCGAGT	-10	6	GGGCCC	-33	3	AATACA	49	1	TRUE	TRUE	FALSE	6.58421	0	0	0	9	0	0	0	10
NC_011916.1	478654	+	A	0.000182963	7.68189e-05	0.619394	0.526001	2.68174e-07	0.691178	5.45177e-07		TRUE	FALSE	1	gene490	CCNA_00466	536	aatacaatAGGATAatctttaccgggcccattgACGAGTactacgAGTTC	-11	4	ACGAGT	-36	3	AGGATA	50	1	TRUE	TRUE	FALSE	5.74819	0	0	0	5	0	0	0	13
NC_011916.1	478667	-	G	2.0095e-14	1.98462e-05	0.619394	0.276677	1.72947e-17	0.473659	8.5865e-17		TRUE	FALSE	0	gene477	CCNA_03920	16798	atgaatgctTTTATGttcgaacaataaacttcTATAAGggagcttGCCGA	-12	1	TATAAG	-35	3	TTTATG	412	1	TRUE	TRUE	FALSE	2.46595	0	0	0	21	0	1	0	15
NC_011916.1	478690	-	A	1.07885e-10	8.84108e-08	0.619394	0.526001	3.83353e-16	0.691178	1.64675e-15		TRUE	FALSE	0	gene477	CCNA_03920	16821	ccgacactcTGGAACtctttcacatgaatgcTTTTATgttcgaacAATAA	-13	2	TTTTAT	-35	3	TGGAAC	413	2	TRUE	TRUE	FALSE	7.31515	0	0	0	15	0	0	0	23
NC_011916.1	478692	-	A	0.00322287	3.90456e-05	0.619394	0.526001	2.1252e-06	0.691178	3.79007e-06		TRUE	FALSE	0	gene477	CCNA_03920	16823	taCCGACActctggaactctttcacatgaatgcTTTTATgttcgaACAAT	-11	2	TTTTAT	-42	2	CCGACA	413	2	FALSE	TRUE	FALSE	5.02901	0	0	0	3	0	0	0	14
NC_011916.1	478736	-	A	0.000182963	0.508283	0.619394	0.526001	0.000956283	0.691178	0.00109861		TRUE	FALSE	0	gene477	CCNA_03920	16867	gcttattctTGTATAtggaacatcaggcgatgGATAATttaccgtACCGA	-12	1	GATAAT	-35	3	TGTATA	414	1	TRUE	TRUE	FALSE	0	0	0	0	5	0	0	0	0
NC_011916.1	478797	+	A	0.000182963	0.131316	0.619394	0.526001	0.000279575	0.691178	0.000349203		TRUE	FALSE	1	gene490	CCNA_00466	393	tcgcctgatGTTCCAtatacaagaataagcgaaTACAAGcatttgACCGG	-11	2	TACAAG	-35	3	GTTCCA	51	1	TRUE	TRUE	FALSE	4.46597	0	0	0	5	0	0	0	2
NC_011916.1	478853	-	A	4.35937e-05	0.0339255	0.619394	0.276677	2.13325e-05	0.473659	3.32962e-05		TRUE	FALSE	0	gene477	CCNA_03920	16984	gaatagctcTTGGTTttccggtcgcggaatggggTAGTATggatcACCTT	-10	2	TAGTAT	-35	3	TTGGTT	415	1	TRUE	TRUE	FALSE	0.583761	0	0	0	6	0	1	0	4
NC_011916.1	478962	-	A	4.52795e-10	5.12724e-06	0.619394	0.526001	8.05512e-14	0.691178	3.01457e-13		TRUE	FALSE	0	gene477	CCNA_03920	17093	ttgcgagggcCTGACCgacaacttgatccatatTATAGTaacggtAGGTC	-11	1	TATAGT	-34	2	CTGACC	416	1	TRUE	TRUE	FALSE	7.21626	0	0	0	14	0	0	0	17
NC_011916.1	478989	+	G	5.89663e-07	0.00445493	0.619394	0.526001	5.4528e-08	0.691178	1.22999e-07		TRUE	FALSE	1	gene490	CCNA_00466	201	gtggggaggcTTGCGAcctaccgttactataaTATGGAtcaagttGTCGG	-12	3	TATGGA	-34	2	TTGCGA	52	1	TRUE	TRUE	FALSE	6.22593	0	0	0	9	0	0	0	7
NC_011916.1	479074	+	A	4.35937e-05	1.00874e-05	0.619394	0.526001	9.91404e-09	0.691178	2.41854e-08		TRUE	FALSE	0	gene490	CCNA_00466	116	cttaaCGGATAgtagcgctcgccattttcaggggTAGGCTtactaAGTTT	-10	3	TAGGCT	-39	3	CGGATA	53	1	TRUE	TRUE	FALSE	6.00675	0	0	0	6	0	0	0	16
NC_011916.1	479087	+	U	0.000182963	0.00876469	0.619394	0.526001	2.30011e-05	0.691178	3.54525e-05		TRUE	FALSE	0	gene490	CCNA_00466	103	agcgcTCGCCAttttcaggggtaggcttactaagTTTTGCagtgaTGTGA	-10	4	TTTTGC	-39	2	TCGCCA	54	1	TRUE	TRUE	FALSE	5.74819	0	0	0	5	0	0	0	6
NC_011916.1	479100	-	A	4.35937e-05	0.00445493	0.619394	0.526001	3.19555e-06	0.691178	5.54869e-06		TRUE	FALSE	0	gene477	CCNA_03920	17231	agaacgcTTCCCTtcctgaatgacaaaaacgaccTACACTcgcctATCCG	-10	2	TACACT	-37	3	TTCCCT	417	1	TRUE	TRUE	FALSE	6.00675	0	0	0	6	0	0	0	7
NC_011916.1	479187	+	G	0.00322287	0.124315	0.383649	0.276677	0.00353471	0.344227	0.00389764		TRUE	FALSE	0	gene490	CCNA_00466	3	ttCTTAAAtttcctgaatattaagtattatagcTACGATtggagcGACGA	-11	2	TACGAT	-42	3	CTTAAA	55	2	FALSE	TRUE	FALSE	0.179812	0	1	0	3	0	1	3	7
NC_011916.1	479188	+	A	1.07885e-10	0.00226436	0.619394	0.526001	7.33861e-12	0.691178	2.31647e-11		TRUE	FALSE	0	gene490	CCNA_00466	2	tcttaaaTTTCCTgaatattaagtattatagcTACGATtggagcgACGAT	-12	2	TACGAT	-37	3	TTTCCT	55	2	TRUE	TRUE	FALSE	6.41616	0	0	0	15	0	0	0	8
NC_011916.1	479226	+	A	0.0567704	0.0172437	0.619394	0.526001	0.00776201	0.691178	0.00814105		TRUE	FALSE	1	gene491	CCNA_00467	1212	tggaGCGACGatgcgcatcgcagtttattgtaaaGACTATttcccAATGG	-10	3	GACTAT	-40	3	GCGACG	56	1	TRUE	TRUE	FALSE	3.52982	0	0	0	1	0	0	0	5
NC_011916.1	479624	+	C	0.00322287	0.00876469	0.619394	0.526001	0.000324126	0.691178	0.000397315		TRUE	FALSE	1	gene491	CCNA_00467	814	tgcgtcggtccgTTATCCgcttccattcgacgggcGATACGgagaCGGCC	-9	3	GATACG	-32	3	TTATCC	57	1	TRUE	TRUE	FALSE	5.02901	0	0	0	3	0	0	0	6
NC_011916.1	479661	+	G	0.0135264	0.0172437	0.619394	0.526001	0.00218398	0.691178	0.00242719		TRUE	FALSE	1	gene491	CCNA_00467	777	tacgGAGACGgcccgctatggaacgggcctcCTGCGTcgcatcgaGCGCC	-13	5	CTGCGT	-40	3	GAGACG	58	1	TRUE	TRUE	FALSE	4.46597	0	0	0	2	0	0	0	5
NC_011916.1	479722	+	U	0.000182963	0.131316	0.619394	0.526001	0.000279575	0.691178	0.000349203		TRUE	FALSE	1	gene491	CCNA_00467	716	ttcagaaTAGCAAagaacgtgaaggcaatccTTTCAAcgaacgagTTCCA	-13	3	TTTCAA	-37	3	TAGCAA	59	1	TRUE	TRUE	FALSE	4.46597	0	0	0	5	0	0	0	2
NC_011916.1	479768	+	A	2.47482e-06	0.0339255	0.619394	0.526001	1.45191e-06	0.691178	2.66633e-06		TRUE	FALSE	1	gene491	CCNA_00467	670	tccatctaaattTCGTCAaagctttctattttGAAAATgatccctATAGG	-12	2	GAAAAT	-32	2	TCGTCA	60	1	TRUE	TRUE	FALSE	5.43296	0	0	0	8	0	0	0	4
NC_011916.1	479783	+	G	0.00369257	0.000584999	0.619394	0.526001	3.034e-05	0.691178	4.63307e-05		TRUE	FALSE	1	gene491	CCNA_00467	655	tcaaagcTTTCTAttttgaaaatgatccctaTAGGCTggcgaactGTTAC	-13	3	TAGGCT	-37	3	TTTCTA	61	1	TRUE	TRUE	FALSE	5.43296	0	0	1	4	0	0	0	10
NC_011916.1	479797	+	G	1.03869e-05	0.00876469	0.383649	0.526001	1.56694e-06	0.524776	2.86691e-06		TRUE	FALSE	1	gene491	CCNA_00467	641	tttgaaaATGATCcctataggctggcgaactGTTACTtcggtatcGTGCC	-13	3	GTTACT	-37	3	ATGATC	62	1	TRUE	TRUE	FALSE	1.15755	0	1	0	7	0	0	0	6
NC_011916.1	479804	+	A	0.000182963	0.131316	0.619394	0.526001	0.000279575	0.691178	0.000349203		TRUE	FALSE	1	gene491	CCNA_00467	634	atgatccctaTAGGCTggcgaactgttacttcggTATCGTgccaaATGTC	-10	2	TATCGT	-34	3	TAGGCT	63	1	TRUE	TRUE	FALSE	4.46597	0	0	0	5	0	0	0	2
NC_011916.1	479812	-	G	1.90039e-09	0.000151135	0.383649	0.0765501	8.58155e-12	0.132975	2.68309e-11		TRUE	FALSE	0	gene477	CCNA_03920	17943	tgtaCTGGCTcttgcttccatcgccattctgatCAAGCTcgtcccGAACG	-11	4	CAAGCT	-40	3	CTGGCT	418	1	TRUE	TRUE	FALSE	0.595083	0	1	0	13	0	3	0	12
NC_011916.1	479830	+	A	0.0567704	0.00445493	0.619394	0.526001	0.00234762	0.691178	0.00260027		TRUE	FALSE	1	gene491	CCNA_00467	608	tacttcggtatcGTGCCAaatgtcgttcgggacGAGCTTgatcagAATGG	-11	4	GAGCTT	-32	2	GTGCCA	64	1	TRUE	TRUE	FALSE	3.52982	0	0	0	1	0	0	0	7
NC_011916.1	479868	-	G	0.0567704	0.00876469	0.23763	0.145532	0.00428201	0.150933	0.00466956		TRUE	FALSE	0	gene477	CCNA_03920	17999	gactccttgcTTGTCCattcgccccagcgtcacCACGTTcacgagGTCGG	-11	4	CACGTT	-34	2	TTGTCC	419	1	TRUE	TRUE	FALSE	0	0	2	0	1	0	2	0	6
NC_011916.1	479998	+	G	0.0135264	0.00115093	0.619394	0.526001	0.00018791	0.691178	0.000240798		TRUE	FALSE	1	gene491	CCNA_00467	440	tcaATGAAGcccgcagatcgggaaaagctgaaTATAATcattatcGGCGA	-12	0	TATAAT	-41	3	ATGAAG	65	1	TRUE	TRUE	FALSE	4.46597	0	0	0	2	0	0	0	9
NC_011916.1	480505	+	A	0.00101918	0.0339255	0.619394	0.526001	0.000389755	0.691178	0.000472488		TRUE	FALSE	1	gene494	CCNA_03922	3292	ataCTGGCGctttatgtttggcaagcagcgcagTATGCTatccctATCCT	-11	2	TATGCT	-41	3	CTGGCG	66	1	TRUE	TRUE	FALSE	5.43296	0	0	1	5	0	0	0	4
NC_011916.1	480883	+	A	5.89663e-07	0.00115093	0.619394	0.276677	1.50059e-08	0.473659	3.60725e-08		TRUE	FALSE	1	gene494	CCNA_03922	2914	ctacaggggcTTGAGAaaatgggcacattctcTACGATatcgatcATCGG	-12	2	TACGAT	-34	1	TTGAGA	67	1	TRUE	TRUE	FALSE	1.73501	0	0	0	9	0	1	0	9
NC_011916.1	481509	-	G	1.03869e-05	0.00445493	0.619394	0.0111405	8.2776e-07	0.0412377	1.56672e-06	0.0471953	TRUE	FALSE	0	gene477	CCNA_03920	19640	aaGTGAGActatgttgaagagcccgcacacgatAATGATggtcgaGAATG	-11	2	AATGAT	-42	2	GTGAGA	420	3	FALSE	TRUE	FALSE	0	0	0	0	7	0	6	0	7
NC_011916.1	481510	-	A	5.89663e-07	0.00445493	0.619394	0.145532	5.4528e-08	0.307057	1.22999e-07		TRUE	FALSE	0	gene477	CCNA_03920	19641	caaGTGAGActatgttgaagagcccgcacacGATAATgatggtcgAGAAT	-13	1	GATAAT	-41	2	GTGAGA	420	3	TRUE	TRUE	FALSE	0.401977	0	0	0	9	0	2	0	7
NC_011916.1	481511	-	G	0.000767898	0.00445493	0.619394	0.145532	4.64754e-05	0.307057	6.67409e-05		TRUE	FALSE	0	gene477	CCNA_03920	19642	acaaGTGAGActatgttgaagagcccgcacacGATAATgatggtcGAGAA	-12	1	GATAAT	-40	2	GTGAGA	420	3	FALSE	TRUE	FALSE	0	0	0	0	4	0	2	0	7
NC_011916.1	482147	+	A	4.35937e-05	0.0667454	0.383649	0.276677	4.00007e-05	0.344227	5.9699e-05		TRUE	FALSE	0	gene494	CCNA_03922	1650	tgtaTTGAGGcgcggcacatgcggtgacctgcTATTGTacgtggcAGTTG	-12	2	TATTGT	-40	2	TTGAGG	68	1	TRUE	TRUE	FALSE	0.179812	0	1	0	6	0	1	0	3
NC_011916.1	482490	-	C	8.40609e-05	0.0037492	0.619394	0.276677	5.03318e-06	0.473659	8.60343e-06		TRUE	FALSE	1	gene492	CCNA_00468	556	agaatTTCCCCggtgtggccgtccaagcgatCATGACcggcgcgcCTGTT	-13	3	CATGAC	-39	3	TTCCCC	421	1	TRUE	TRUE	FALSE	1.56697	0	0	2	8	0	1	1	10
NC_011916.1	482703	-	A	4.35937e-05	1.32462e-06	0.23763	0.276677	1.41909e-09	0.244706	3.74881e-09		TRUE	FALSE	1	gene492	CCNA_00468	769	acaaaggcgTCGACCaattgaagtttatcgtcgaTGCTATctctcAGCTC	-10	3	TGCTAT	-35	2	TCGACC	422	1	TRUE	TRUE	FALSE	0.182794	0	2	0	6	0	1	0	19
NC_011916.1	482806	-	G	0.010376	0.000151135	0.855139	0.526001	2.25278e-05	0.809172	3.51065e-05		TRUE	FALSE	1	gene492	CCNA_00468	872	ttcgaataccTTCCAAacgcaaacgaatacaatagCATAGTtcgcGTCAG	-9	2	CATAGT	-34	3	TTCCAA	423	1	TRUE	TRUE	FALSE	5.43296	1	0	2	4	0	0	0	12
NC_011916.1	482924	+	A	6.12499e-12	1.00874e-05	0.619394	0.276677	2.36779e-15	0.473659	9.66685e-15		TRUE	FALSE	0	gene494	CCNA_03922	873	cctcacagtgTTGAGAatcatcatggatggcccGATAATcataagATTAT	-11	1	GATAAT	-34	1	TTGAGA	69	1	TRUE	TRUE	FALSE	2.55849	0	0	0	17	0	1	0	16
NC_011916.1	482940	+	A	0.000182963	0.131316	0.383649	0.526001	0.000279575	0.524776	0.000349203		TRUE	FALSE	0	gene494	CCNA_03922	857	atcatcaTGGATGgcccgataatcataagattatcGATGCTattcAGGGC	-9	3	GATGCT	-37	3	TGGATG	70	1	TRUE	TRUE	FALSE	0	0	1	0	5	0	0	0	2
NC_011916.1	483122	-	C	0.00322287	0.00876469	0.619394	0.526001	0.000324126	0.691178	0.000397315		TRUE	FALSE	1	gene492	CCNA_00468	1188	ccaaaaactcATGGAAgttgaatcgatcgacctCCTGCTcattcaCTCCT	-11	4	CCTGCT	-34	3	ATGGAA	424	1	TRUE	TRUE	FALSE	5.02901	0	0	0	3	0	0	0	6
NC_011916.1	483492	-	A	0.0567704	0.0172437	0.619394	0.526001	0.00776201	0.691178	0.00814105		TRUE	FALSE	0	gene493	CCNA_00469	37	cattcagtTTGAATgaggacatctcaaccgtTATCATaggcagatATACG	-13	1	TATCAT	-36	2	TTGAAT	425	2	FALSE	TRUE	FALSE	3.52982	0	0	0	1	0	0	0	5
NC_011916.1	483494	-	A	1.40496e-07	5.12724e-06	0.619394	0.526001	2.08608e-11	0.691178	6.38096e-11		TRUE	FALSE	0	gene493	CCNA_00469	39	cacattcagtTTGAATgaggacatctcaaccgtTATCATaggcagATATA	-11	1	TATCAT	-34	2	TTGAAT	425	2	TRUE	TRUE	FALSE	6.73471	0	0	0	10	0	0	0	17
NC_011916.1	483524	+	A	1.40496e-07	0.00876469	0.619394	0.276677	2.64938e-08	0.473659	6.24722e-08		TRUE	FALSE	0	gene494	CCNA_03922	273	cttaaTGGCCGtatatctgcctatgataacggtTGAGATgtcctcATTCA	-11	3	TGAGAT	-39	3	TGGCCG	71	1	TRUE	TRUE	FALSE	1.15755	0	0	0	10	0	1	0	6
NC_011916.1	483527	-	G	0.0567704	0.0172437	0.619394	0.526001	0.00776201	0.691178	0.00814105		TRUE	FALSE	0	gene493	CCNA_00469	72	gaattcttgcTGGTCAtacattagcacgaagagCACATTcagtttGAATG	-11	3	CACATT	-34	2	TGGTCA	426	1	TRUE	TRUE	FALSE	3.52982	0	0	0	1	0	0	0	5
NC_011916.1	483711	-	C	7.97596e-09	0.00226436	0.619394	0.526001	4.64827e-10	0.691178	1.27216e-09		TRUE	FALSE	0	gene493	CCNA_00469	256	actctGTAATAgaacgtgcacattacacttgggTATAATtggaatCAAAT	-11	0	TATAAT	-39	3	GTAATA	427	1	TRUE	TRUE	FALSE	6.41616	0	0	0	12	0	0	0	8
NC_011916.1	483744	+	U	4.35937e-05	0.00445493	0.619394	0.526001	3.19555e-06	0.691178	5.54869e-06		TRUE	FALSE	0	gene494	CCNA_03922	53	acctTTGAATttgattccaattatacccaagTGTAATgtgcacgtTCTAT	-13	1	TGTAAT	-40	2	TTGAAT	72	1	TRUE	TRUE	FALSE	6.00675	0	0	0	6	0	0	0	7
NC_011916.1	483771	+	G	1.90039e-09	7.68189e-05	0.619394	0.526001	4.46063e-12	0.691178	1.44495e-11		TRUE	FALSE	0	gene494	CCNA_03922	26	caaGTGTAAtgtgcacgttctattacagagtataAATATTtaatcGTCCC	-10	2	AATATT	-41	3	GTGTAA	73	1	TRUE	TRUE	FALSE	7.11009	0	0	0	13	0	0	0	13
NC_011916.1	483856	+	A	4.35937e-05	0.00445493	0.619394	0.526001	3.19555e-06	0.691178	5.54869e-06		TRUE	FALSE	1	gene504	CCNA_00479	11475	ggaTTGGCAaggctgccgacggcagtgatggtggcGACGAGatctATGAC	-9	4	GACGAG	-41	1	TTGGCA	74	1	TRUE	TRUE	FALSE	6.00675	0	0	0	6	0	0	0	7
NC_011916.1	484147	+	G	2.8071e-07	0.000605242	0.3572	7.27245e-07	3.99188e-09	4.19882e-06	1.01128e-08	1.66313e-05	TRUE	TRUE	1	gene504	CCNA_00479	11184	tttTGCACAatattcatagcgacggccttgggCAGATCtactcgcGGTCA	-12	4	CAGATC	-41	2	TGCACA	75	1	TRUE	FALSE	FALSE	0	2	5	10	20	0	21	4	20
NC_011916.1	484561	+	U	2.57054e-11	0.00226436	0.619394	0.526001	1.83203e-12	0.691178	6.26315e-12		TRUE	FALSE	1	gene504	CCNA_00479	10770	cttcggaTGGAAAcgtcagattcggccttatccccGACACTttcaTTTCT	-9	3	GACACT	-37	2	TGGAAA	76	1	TRUE	TRUE	FALSE	6.41616	0	0	0	16	0	0	0	8
NC_011916.1	484582	-	G	1.55431e-15	0	0.000180048	4.2614e-09	1.61921e-43	2.21706e-11	2.42391e-42	1.97202e-10	TRUE	TRUE	0	gene493	CCNA_00469	1127	tcgcagcgcgtTAGACAaatgaagttgtttgcgaTATAGTaagttGCTTT	-10	1	TATAGT	-33	1	TAGACA	428	1	TRUE	FALSE	FALSE	0	0	17	1	69	0	29	0	56
NC_011916.1	485909	+	A	0.000182963	0.0172437	0.619394	0.526001	4.31175e-05	0.691178	6.32049e-05		TRUE	FALSE	0	gene504	CCNA_00479	9422	gcgataagtctcTTGATGtacgcgccgttggTATACGgagagaatACTGT	-13	2	TATACG	-32	2	TTGATG	77	1	TRUE	TRUE	FALSE	5.74819	0	0	0	5	0	0	0	5
NC_011916.1	485990	+	A	1.45961e-12	5.12724e-06	0.619394	0.526001	3.02598e-16	0.691178	1.32286e-15		TRUE	FALSE	0	gene504	CCNA_00479	9341	gcaataaagaTTTTCGgcttcgaaagttctttgTAGAAGaatggaATCAG	-11	2	TAGAAG	-34	3	TTTTCG	78	2	TRUE	TRUE	FALSE	7.49466	0	0	0	18	0	0	0	17
NC_011916.1	485993	+	A	0.000182963	1.98462e-05	0.619394	0.526001	7.41972e-08	0.691178	1.65105e-07		TRUE	FALSE	0	gene504	CCNA_00479	9338	ataaagatttTCGGCTtcgaaagttctttgtagAAGAATggaatcAGCAG	-11	2	AAGAAT	-34	3	TCGGCT	78	2	FALSE	TRUE	FALSE	5.74819	0	0	0	5	0	0	0	15
NC_011916.1	486009	+	G	4.52795e-10	2.60608e-06	0.619394	0.526001	4.17412e-14	0.691178	1.59846e-13		TRUE	FALSE	0	gene504	CCNA_00479	9322	tcgaaagttcttTGTAGAagaatggaatcagcagaAGCAATccagGAACA	-9	3	AGCAAT	-32	3	TGTAGA	79	2	TRUE	TRUE	FALSE	7.21626	0	0	0	14	0	0	0	18
NC_011916.1	486010	+	A	0.00322287	0.0172437	0.619394	0.526001	0.00060008	0.691178	0.000704969		TRUE	FALSE	0	gene504	CCNA_00479	9321	cgaaagttctTTGTAGaagaatggaatcagcagaAGCAATccaggAACAG	-10	3	AGCAAT	-34	3	TTGTAG	79	2	FALSE	TRUE	FALSE	5.02901	0	0	0	3	0	0	0	5
NC_011916.1	488210	-	A	3.33067e-16	1.32462e-06	0.147186	0.145532	2.21355e-20	0.103748	1.39299e-19		TRUE	FALSE	0	gene497	CCNA_00472	40	aagaacactATCGCGcaaagcttctcgctgggtTATTCAgcgcgcACGCA	-11	3	TATTCA	-35	4	ATCGCG	429	1	TRUE	TRUE	FALSE	1.25388	0	3	0	26	0	2	0	19
NC_011916.1	488862	-	G	4.52795e-10	1.52448e-09	0.0564678	0.00162129	2.95557e-17	0.000942847	1.42444e-16	0.00225483	TRUE	TRUE	1	gene498	CCNA_00473	93	gccATGGCGccacgatcgtgaccgacgaccgcgcAAAGGTcatccGGGGC	-10	4	AAAGGT	-41	3	ATGGCG	430	1	TRUE	FALSE	FALSE	0	0	5	0	14	0	9	0	29
NC_011916.1	495197	-	A	0.000182963	0.131316	0.619394	0.145532	0.000279575	0.307057	0.000349203		TRUE	FALSE	0	gene503	CCNA_00478	53	agccggcgcaTTGCGCatcaccgcatacacgGCGAAGctgagcgcAGGCG	-13	4	GCGAAG	-34	3	TTGCGC	431	1	TRUE	TRUE	FALSE	0	0	0	0	5	0	2	0	2
NC_011916.1	497056	+	G	0.000182963	0.0667454	0.383649	0.526001	0.000150367	0.524776	0.000198879		TRUE	FALSE	0	gene506	CCNA_00481	295	gagtcGCGCCAtgtttcgctcacattgggtctgcTTCCATcgtgcGAGGG	-10	3	TTCCAT	-39	3	GCGCCA	80	1	TRUE	TRUE	FALSE	0.179812	0	1	0	5	0	0	0	3
NC_011916.1	501034	-	G	0.00322287	0.0172437	0.619394	0.526001	0.00060008	0.691178	0.000704969		TRUE	FALSE	0	gene510	CCNA_00484	18	aaagcgccctaaTTGTGCtggcttggcgccgcaggGTTCAGcctcGCCAA	-9	4	GTTCAG	-32	3	TTGTGC	432	2	FALSE	TRUE	FALSE	5.02901	0	0	0	3	0	0	0	5
NC_011916.1	501036	-	U	1.03869e-05	0.00226436	0.619394	0.221689	4.36652e-07	0.409947	8.54281e-07		TRUE	FALSE	0	gene510	CCNA_00484	20	caaaagcgccCTAATTgtgctggcttggcgccgCAGGGTtcagccTCGCC	-11	4	CAGGGT	-34	4	CTAATT	432	2	TRUE	TRUE	FALSE	0	0	0	0	7	1	3	0	8
NC_011916.1	509635	-	A	0.000767898	0.0172437	0.383649	0.526001	0.000161971	0.524776	0.000210286		TRUE	FALSE	0	gene517	CCNA_00491	126	aagggtgTTGCCCaccccgtaatcggccccaTATAGCtttctgttACGGC	-13	2	TATAGC	-37	2	TTGCCC	433	2	FALSE	TRUE	FALSE	0.583761	0	1	0	4	0	0	0	5
NC_011916.1	509638	-	G	1.90039e-09	0.00226436	0.147186	0.276677	1.16924e-10	0.171076	3.34844e-10		TRUE	FALSE	0	gene517	CCNA_00491	129	aggaagggtgTTGCCCaccccgtaatcggccccaTATAGCtttctGTTAC	-10	2	TATAGC	-34	2	TTGCCC	433	2	TRUE	TRUE	FALSE	0.0157629	0	3	0	13	0	1	0	8
NC_011916.1	513852	+	G	2.47482e-06	0.00876469	0.619394	0.526001	4.04459e-07	0.691178	8.05657e-07		TRUE	FALSE	1	gene523	CCNA_00497	445	ttcgtgCTGCCGgaacgattggacgccgagtacgTTTCGGaggatGGTTC	-10	4	TTTCGG	-38	3	CTGCCG	81	1	TRUE	TRUE	FALSE	6.00675	0	0	0	8	0	0	0	6
NC_011916.1	513860	+	G	0.000182963	0.00445493	0.619394	0.526001	1.22426e-05	0.691178	1.9829e-05		TRUE	FALSE	1	gene523	CCNA_00497	437	gccggaacgatTGGACGccgagtacgtttcggagGATGGTtcgaaGAAGC	-10	3	GATGGT	-33	2	TGGACG	82	1	TRUE	TRUE	FALSE	5.74819	0	0	0	5	0	0	0	7
NC_011916.1	514096	+	G	1.03869e-05	0.00226436	0.0349758	0.00585989	4.36652e-07	0.00194557	8.54281e-07	0.00411003	TRUE	TRUE	1	gene523	CCNA_00497	201	gtgcagagcTGGACCtgcgaaacgagaagattaacTATAAGattcGCGAG	-9	1	TATAAG	-35	2	TGGACC	83	1	TRUE	FALSE	FALSE	-0.975672	0	6	0	7	0	7	0	8
NC_011916.1	528991	+	G	3.34752e-08	6.73279e-07	0.0216638	3.43378e-05	7.30767e-13	1.12411e-05	2.61594e-12	4.04203e-05	TRUE	TRUE	0	gene541	CCNA_00515	332	tatatctaaaTTGACGccttggccctcgcgtggTCTGTTgccgttGTCGT	-11	3	TCTGTT	-34	1	TTGACG	84	1	TRUE	FALSE	FALSE	0	0	7	0	11	0	15	0	20
NC_011916.1	535023	-	G	2.47482e-06	0.0339255	0.23763	0.0765501	1.45191e-06	0.0910776	2.66633e-06		TRUE	FALSE	0	gene545	CCNA_00519	55	cggtcacgcTTGTAAaagcttggttaacagggcGACAGTcacaatGTCGC	-11	3	GACAGT	-35	2	TTGTAA	434	1	TRUE	TRUE	FALSE	0	0	2	0	8	0	3	0	4
NC_011916.1	540097	+	A	1.45961e-12	2.9993e-09	0.147186	0.0030823	2.09599e-19	0.00394611	1.20398e-18	0.00738258	TRUE	TRUE	0	gene553	CCNA_00527	59	gaagcgagTTGAGAcgaacgccgcgaagcagatTAGTGTccccgtACGTG	-11	3	TAGTGT	-36	1	TTGAGA	85	1	TRUE	FALSE	FALSE	0	0	3	0	18	0	8	0	28
NC_011916.1	542289	+	C	2.47482e-06	5.12724e-06	0.619394	0.000448572	3.3106e-10	0.00255295	9.21373e-10	0.00528304	TRUE	TRUE	0	gene556	CCNA_00530	291	cgggggcctgTTGAAAtctcccccgtcttcgtcTATACGgcgcgcCTTCT	-11	2	TATACG	-34	1	TTGAAA	86	2	FALSE	FALSE	FALSE	0	0	0	0	8	0	11	0	17
NC_011916.1	542290	+	U	3.33067e-16	0	0.0267006	9.50041e-06	3.52104e-44	4.10617e-06	6.21212e-43	1.63923e-05	TRUE	TRUE	0	gene556	CCNA_00530	290	gggggcctgTTGAAAtctcccccgtcttcgtcTATACGgcgcgccTTCTC	-12	2	TATACG	-35	1	TTGAAA	86	2	TRUE	FALSE	FALSE	0.185508	1	10	0	51	0	17	0	68
NC_011916.1	561664	-	A	0.0135264	0.00445493	0.619394	0.276677	0.000645789	0.473659	0.000751519		TRUE	FALSE	1	gene568	CCNA_03923	691	agccgaTCCAGCcgttcttaaccgtcctggcccTAGGGTctgggcATGAG	-11	3	TAGGGT	-38	4	TCCAGC	435	1	TRUE	TRUE	FALSE	0	0	0	0	2	0	1	0	7
NC_011916.1	562481	+	G	5.89663e-07	0.00226436	0.619394	0.000235949	2.86191e-08	0.00143674	6.68457e-08	0.00316708	TRUE	TRUE	0	gene572	CCNA_00544	97	ttctgATGACTtggaggtgtcgcgaaggcgtGAAAATgtgcgcgtGACGA	-13	2	GAAAAT	-39	2	ATGACT	87	1	TRUE	FALSE	FALSE	0	0	0	0	9	0	12	0	8
NC_011916.1	563696	+	U	0.000767898	0.0172437	0.23763	0.0030823	0.000161971	0.00602007	0.000210286	0.010417	TRUE	FALSE	1	gene574	CCNA_00545	128	ccacgctggTCCACGagatgaagcgctcgggcgccAAGAAGggccTGGCC	-9	3	AAGAAG	-35	3	TCCACG	88	1	TRUE	TRUE	FALSE	-0.0757603	0	2	0	4	0	8	0	5
NC_011916.1	564505	-	G	2.57054e-11	6.73279e-07	0.23763	0.145532	6.85275e-16	0.150933	2.89338e-15		TRUE	FALSE	1	gene571	CCNA_00543	2141	tccttAGGCCAtgtactggccaccgttcagggtCAGGGTggcgccGGTCA	-11	4	CAGGGT	-39	3	AGGCCA	436	1	TRUE	TRUE	FALSE	1.58374	0	2	0	16	0	2	0	20
NC_011916.1	568762	-	G	1.03869e-05	0.00445493	0.23763	0.0111405	8.2776e-07	0.018357	1.56672e-06	0.0249518	TRUE	FALSE	0	gene580	CCNA_00551	61	cgggtacccaTTGTGGgcaactccgtcacgtggCCTCGTtacaggGGCCA	-11	4	CCTCGT	-34	3	TTGTGG	437	2	TRUE	TRUE	FALSE	0	0	2	0	7	0	6	0	7
NC_011916.1	568763	-	G	0.000182963	0.00876469	0.23763	0.0765501	2.30011e-05	0.0910776	3.54525e-05		TRUE	FALSE	0	gene580	CCNA_00551	62	gcgggtacccaTTGTGGgcaactccgtcacgTGGCCTcgttacagGGGCC	-13	4	TGGCCT	-33	3	TTGTGG	437	2	FALSE	TRUE	FALSE	0	0	2	0	5	0	3	0	6
NC_011916.1	571514	+	A	1.90039e-09	5.97353e-07	0.0134184	1.31339e-11	4.01998e-14	5.35175e-12	1.55146e-13	5.42668e-11	TRUE	TRUE	0	gene585	CCNA_00556	31	aagagTTCACAagacggcgcgctcaagcggagcCATAACaccttcACGCG	-11	2	CATAAC	-39	1	TTCACA	89	1	TRUE	FALSE	FALSE	0	0	8	0	13	0	38	1	24
NC_011916.1	626583	-	G	0.0135264	0.131316	0.0564678	2.0121e-07	0.0130255	2.19205e-07		1.22103e-06	FALSE	TRUE	0	gene623	CCNA_00594	240	gaatcctaccTTGACGtgtatttcgcaatgtggcTCCCTCttggtGAGGG	-10	5	TCCCTC	-34	1	TTGACG	438	1	TRUE	FALSE	TRUE	-2.66454	0	5	0	2	0	23	0	2
NC_011916.1	634996	+	G	4.44089e-16	3.44869e-12	1.64139e-05	3.63376e-12	9.60932e-26	2.28783e-15	9.58991e-25	3.13495e-14	TRUE	TRUE	0	gene629	CCNA_03887	50	gcaaaggggcTTGTCAcgcccaagggttgagcgGATGATgtctctGTTGC	-11	2	GATGAT	-34	1	TTGTCA	90	1	TRUE	FALSE	FALSE	-0.609352	0	22	0	25	0	40	0	38
NC_011916.1	641929	-	A	4.35937e-05	0.000584999	0.383649	0.276677	4.71397e-07	0.344227	9.09649e-07		TRUE	FALSE	0	gene635	CCNA_00605	18	cgccgagcgTTGCTAaaggccaaggtcgtatTCTAGTgtcgcgcaATCGA	-13	2	TCTAGT	-35	2	TTGCTA	439	1	TRUE	TRUE	FALSE	1.15755	0	1	0	6	0	1	0	10
NC_011916.1	658620	-	A	1.40496e-07	1.00874e-05	0.00514792	0.378471	4.00829e-11	0.0141075	1.17513e-10	0.0207318	TRUE	FALSE	1	gene643	CCNA_00614	1736	acgaccTCGTCGccgagggcaaggtgcggcgcTTCAGTtcctattACGGC	-12	3	TTCAGT	-38	3	TCGTCG	440	1	TRUE	TRUE	FALSE	-0.397032	0	10	0	10	6	8	0	16
NC_011916.1	673907	-	G	4.35937e-05	0.0172437	0.619394	0.526001	1.13516e-05	0.691178	1.85073e-05		TRUE	FALSE	0	gene659	cheY	135	taggaaggcCTCAAAccgagcgcaaataagatcTATCCAggattaGTTTT	-11	3	TATCCA	-35	3	CTCAAA	441	1	TRUE	TRUE	FALSE	5.74819	0	0	0	6	0	0	0	5
NC_011916.1	673959	+	G	0.0135264	0.00226436	0.855139	0.526001	0.00034897	0.809172	0.000425657		TRUE	FALSE	0	gene660	CCNA_00629	403	tggaTAGATCttatttgcgctcggtttgaggccttCCTATTccgtGGCTA	-9	3	CCTATT	-40	3	TAGATC	91	1	TRUE	TRUE	FALSE	4.46597	1	0	0	2	0	0	0	8
NC_011916.1	674046	-	C	2.57054e-11	0.000584999	0.619394	0.526001	4.93659e-13	0.691178	1.79315e-12		TRUE	FALSE	0	gene659	cheY	274	gagctccgGCGGCGcaaaatcagaaatagcgcctaTCTAGAtgagCAAAA	-9	3	TCTAGA	-36	4	GCGGCG	442	1	TRUE	TRUE	FALSE	6.73471	0	0	0	16	0	0	0	10
NC_011916.1	682022	+	G	2.47482e-06	0.0172437	0.619394	0.145532	7.66858e-07	0.307057	1.46549e-06		TRUE	FALSE	0	gene666	CCNA_00635	33	agacaaggtggTTCACTtgttaagcaagtttggTAGAAGtgcgctGCTCC	-11	2	TAGAAG	-33	2	TTCACT	92	1	TRUE	TRUE	FALSE	0	0	0	0	8	0	2	0	5
NC_011916.1	691768	-	A	3.33067e-16	1.22125e-14	0.383649	0.0030823	2.79338e-28	0.00915285	3.40723e-27	0.0147317	TRUE	FALSE	0	gene671	CCNA_00639	16	gaataTGGACTtgatttttagaaactgacgcttcaTGCAGTttctAAAGG	-9	3	TGCAGT	-39	2	TGGACT	443	2	TRUE	TRUE	FALSE	1.05698	0	1	0	44	0	8	0	46
NC_011916.1	691769	-	U	4.35937e-05	0.000584999	0.619394	0.526001	4.71397e-07	0.691178	9.09649e-07		TRUE	FALSE	0	gene671	CCNA_00639	17	agaatatggacTTGATTtttagaaactgacgCTTCATgcagtttcTAAAG	-13	3	CTTCAT	-33	2	TTGATT	443	2	FALSE	TRUE	FALSE	6.00675	0	0	0	6	0	0	0	10
NC_011916.1	708218	+	G	4.35937e-05	0.00876469	0.23763	0.0765501	6.0284e-06	0.0910776	1.01293e-05		TRUE	FALSE	1	gene690	CCNA_00656	2477	caacgacacTCGACAaacctgcggggaccacTTAACGctgtctgtGTAAG	-13	4	TTAACG	-35	1	TCGACA	93	1	TRUE	TRUE	FALSE	0	0	2	0	6	0	3	0	6
NC_011916.1	721847	+	G	1.45961e-12	0.00876469	0.147186	0.000852799	4.2204e-13	0.00125308	1.54436e-12	0.00279872	TRUE	TRUE	0	gene700	CCNA_00665	101	agacTTATCAaggcgcgaggccccgtctcgtGCGACTttccgcagGTTCG	-13	4	GCGACT	-40	2	TTATCA	94	1	TRUE	FALSE	FALSE	0	0	3	0	18	0	10	0	6
NC_011916.1	733748	-	G	0.000182963	0.0667454	0.0349758	0.0111405	0.000150367	0.00344848	0.000198879	0.0066732	TRUE	TRUE	0	gene711	CCNA_00676	13	ggggcgttgTTGTGAggccggctagccagtgtTATATCtcgtctaGACGG	-12	2	TATATC	-35	2	TTGTGA	444	2	FALSE	FALSE	FALSE	-1.64364	0	6	0	5	0	6	0	3
NC_011916.1	733749	-	A	1.45961e-12	0.0339255	0.00122329	6.52811e-05	1.56657e-12	1.38497e-06	5.37422e-12	6.21399e-06	TRUE	TRUE	0	gene711	CCNA_00676	14	tggggcgttgTTGTGAggccggctagccagtgtTATATCtcgtctAGACG	-11	2	TATATC	-34	2	TTGTGA	444	2	TRUE	FALSE	FALSE	-0.926007	0	13	0	18	0	14	0	4
NC_011916.1	735122	-	U	1.03869e-05	0.0172437	0.383649	0.000124109	2.9616e-06	0.000521489	5.2158e-06	0.0013224	TRUE	TRUE	0	gene714	CCNA_00678	114	cctccccctTTGACTccccgtcccccgcctgcTACACGccgcgccTCGCT	-12	3	TACACG	-35	1	TTGACT	445	2	TRUE	FALSE	FALSE	0	0	1	0	7	0	13	0	5
NC_011916.1	735123	-	C	0.000984297	0.0339255	0.23763	0.000448572	0.000377578	0.00108156	0.000458852	0.00251536	TRUE	TRUE	0	gene714	CCNA_00678	115	ccctccccctTTGACTccccgtcccccgcctgcTACACGccgcgcCTCGC	-11	3	TACACG	-34	1	TTGACT	445	2	FALSE	FALSE	FALSE	0	0	2	2	6	0	11	0	4
NC_011916.1	743753	-	G	0.0135264	0.0172437	0.619394	0.0111405	0.00218398	0.0412377	0.00242719	0.0471953	TRUE	FALSE	0	gene724	CCNA_00687	25	gatggcgccTTGAGCcggacacgctctggcctgaaGATACCtccgGCGGG	-9	3	GATACC	-35	2	TTGAGC	446	2	FALSE	TRUE	FALSE	0	0	0	0	2	0	6	0	5
NC_011916.1	743754	-	G	2.57054e-11	7.68189e-05	0.23763	0.000448572	6.88336e-14	0.00108156	2.59571e-13	0.00251536	TRUE	TRUE	0	gene724	CCNA_00687	26	ggatggcgccTTGAGCcggacacgctctggcctGAAGATacctccGGCGG	-11	3	GAAGAT	-34	2	TTGAGC	446	2	TRUE	FALSE	FALSE	0	0	2	0	16	0	11	0	13
NC_011916.1	748440	-	G	3.33067e-16	1.01746e-10	0.23763	1.05836e-07	2.02133e-24	4.65231e-07	1.76732e-23	2.35872e-06	TRUE	TRUE	0	gene727	CCNA_00690	232	acgcaaccctTTCATAgggcttaattttatgcTATTGTcttcgacGACGT	-12	2	TATTGT	-34	2	TTCATA	447	1	TRUE	FALSE	FALSE	0	0	2	0	43	0	24	0	33
NC_011916.1	749125	+	G	1.90039e-09	7.68189e-05	0.00831124	1.3826e-06	4.46063e-12	2.21568e-07	1.44495e-11	1.22103e-06	TRUE	TRUE	0	gene729	CCNA_00692	40	ctccGTGAAAactatttcttattgaacgaacggAATTATgccgccGGGGG	-11	2	AATTAT	-40	2	GTGAAA	95	1	TRUE	FALSE	FALSE	-0.863841	0	9	0	13	0	20	0	13
NC_011916.1	757263	-	A	4.35937e-05	0.0339255	0.147186	0.276677	2.13325e-05	0.171076	3.32962e-05		TRUE	FALSE	1	gene732	CCNA_00695	1114	tgaaaccgatTTGTGGttaatgcgctttcagcTACAATagctagtAGGGA	-12	1	TACAAT	-34	3	TTGTGG	448	1	TRUE	TRUE	FALSE	0	0	3	0	6	0	1	0	4
NC_011916.1	763406	-	G	4.35937e-05	0.00445493	0.619394	0.276677	3.19555e-06	0.473659	5.54869e-06		TRUE	FALSE	0	gene743	CCNA_00705	90	aacataatcaTTGATCactcaaaaaagcgccgcTATACGctcagtGACGG	-11	2	TATACG	-34	2	TTGATC	449	1	TRUE	TRUE	FALSE	1.15755	0	0	0	6	0	1	0	7
NC_011916.1	770922	+	G	4.35937e-05	0.0667454	0.619394	0.526001	4.00007e-05	0.691178	5.9699e-05		TRUE	FALSE	0	gene758	CCNA_R0117	1705	aaggcgATCAAAaaatcgtctccgatatagtatttGCCAATaagtGCGGC	-9	3	GCCAAT	-38	3	ATCAAA	96	1	TRUE	TRUE	FALSE	5.02901	0	0	0	6	0	0	0	3
NC_011916.1	771603	-	G	0.000182963	0.0667454	0.619394	0.276677	0.000150367	0.473659	0.000198879		TRUE	FALSE	0	gene755	CCNA_00716	35	gcaaagccctcTTGACGacaaccaaaagtcgaagaTTCTATtcctGCATC	-9	3	TTCTAT	-33	1	TTGACG	450	1	TRUE	TRUE	FALSE	0.179812	0	0	0	5	0	1	0	3
NC_011916.1	772559	-	G	0.00322287	7.68189e-05	0.619394	0.0765501	4.01361e-06	0.191974	6.87253e-06		TRUE	FALSE	1	gene756	CCNA_03929	724	gaacggcgctcTTTATAcggctgagctggcaatTATATTgttggcGCTAG	-11	1	TATATT	-33	2	TTTATA	451	1	TRUE	TRUE	FALSE	0	0	0	0	3	0	3	0	13
NC_011916.1	773351	+	A	0.0567704	0.0172437	0.619394	0.526001	0.00776201	0.691178	0.00814105		TRUE	FALSE	1	gene763	hlyD	1042	taacTGTTCAgcctggattaagtgaattgtcacCGTAATtccgctAACGC	-11	2	CGTAAT	-40	3	TGTTCA	97	1	TRUE	TRUE	FALSE	3.52982	0	0	0	1	0	0	0	5
NC_011916.1	773565	-	A	4.35937e-05	0.258351	0.619394	0.526001	0.000139588	0.691178	0.000187636		TRUE	FALSE	1	gene759	CCNA_03930	670	gttTTGTTTggtgtatcagcttttcttacaggctaCATATCccttAGAGA	-9	3	CATATC	-41	3	TTGTTT	452	1	TRUE	TRUE	FALSE	3.52982	0	0	0	6	0	0	0	1
NC_011916.1	773583	-	A	5.89663e-07	7.68189e-05	0.619394	0.526001	1.12418e-09	0.691178	2.98572e-09		TRUE	FALSE	1	gene759	CCNA_03930	688	aagggatTGGACCctgtagttttgtttggtgTATCAGcttttcttACAGG	-13	2	TATCAG	-37	2	TGGACC	453	1	TRUE	TRUE	FALSE	6.58421	0	0	0	9	0	0	0	13
NC_011916.1	773762	-	G	0.000767898	7.68189e-05	0.619394	0.276677	1.04092e-06	0.473659	1.93677e-06		TRUE	FALSE	1	gene760	CCNA_03931	31	gccggagcttTAGTCGgcgccgctgcaggtggTATCCTcgcctacGCGCT	-12	2	TATCCT	-34	3	TAGTCG	454	2	FALSE	TRUE	FALSE	0.583761	0	0	0	4	0	1	0	13
NC_011916.1	773764	-	A	4.35937e-05	0.000297344	0.619394	0.526001	2.48374e-07	0.691178	5.07012e-07		TRUE	FALSE	1	gene760	CCNA_03931	33	tcgccggagcTTTAGTcggcgccgctgcaggtggTATCCTcgcctACGCG	-10	2	TATCCT	-34	3	TTTAGT	454	2	TRUE	TRUE	FALSE	6.00675	0	0	0	6	0	0	0	11
NC_011916.1	774201	-	A	4.35937e-05	0.00115093	0.0349758	0.0814144	8.93479e-07	0.0195378	1.67825e-06	0.0264857	TRUE	FALSE	1	gene761	CCNA_03932	213	gagttTTGAGGaagttgacgaggtcgccggcGCTAATatgcgcgcAGCCT	-13	2	GCTAAT	-39	2	TTGAGG	455	1	TRUE	TRUE	FALSE	-0.546308	0	6	0	6	1	5	0	9
NC_011916.1	774319	-	G	4.35937e-05	0.325026	0.0349758	0.0111405	0.000172359	0.00344848	0.000223479	0.0066732	TRUE	TRUE	0	gene762	CCNA_03933	40	tacaaccTTGACAcgtttgcgaacgccacgcAATCGTatcggcgcGATCC	-13	3	AATCGT	-37	0	TTGACA	456	2	FALSE	FALSE	FALSE	-1.38509	0	6	0	6	0	6	1	2
NC_011916.1	774321	-	G	3.33067e-16	6.78801e-12	4.77069e-09	0	1.40974e-25	4.25728e-37	1.37903e-24	1.96222e-35	TRUE	TRUE	0	gene762	CCNA_03933	42	aatacaaccTTGACAcgtttgcgaacgccacgcAATCGTatcggcGCGAT	-11	3	AATCGT	-35	0	TTGACA	456	2	TRUE	FALSE	FALSE	-0.362182	0	39	0	80	2	95	0	37
NC_011916.1	779453	+	C	0.00322287	0.00876469	0.619394	0.526001	0.000324126	0.691178	0.000397315		TRUE	FALSE	0	gene767	CCNA_00723	654	tttccTTGGCGaccgagacgccgtccttggtggTGCGCGgggcgcCGAAC	-11	5	TGCGCG	-39	2	TTGGCG	98	1	TRUE	TRUE	FALSE	5.02901	0	0	0	3	0	0	0	6
NC_011916.1	779933	-	A	0.000767898	0.00876469	0.619394	0.526001	8.68817e-05	0.691178	0.000118891		TRUE	FALSE	1	gene765	CCNA_00721	347	cgcgccagcgcgTTCTTAtttcaaaccgttccgaCGGAGAagatcATGAA	-10	5	CGGAGA	-32	3	TTCTTA	457	1	TRUE	TRUE	FALSE	5.43296	0	0	0	4	0	0	0	6
NC_011916.1	780023	-	G	1.55431e-15	0	4.27841e-05	0	1.61921e-43	3.42858e-33	2.42391e-42	6.95317e-32	TRUE	TRUE	0	gene766	CCNA_00722	89	gcgcgcgtccTTGACTccccgagggccggcgCCTAACtcaccagcGTCGT	-13	3	CCTAAC	-34	1	TTGACT	458	1	TRUE	FALSE	FALSE	0	0	20	1	164	0	61	0	112
NC_011916.1	789382	+	G	7.97596e-09	4.04423e-06	0.147186	0.00585989	1.03431e-12	0.006948	3.64964e-12	0.0118209	TRUE	FALSE	0	gene776	CCNA_00732	4	ctccttaagTTGACCagacgaacgccgatcggccAACCAAgcaggGAGGG	-10	4	AACCAA	-35	1	TTGACC	99	1	TRUE	TRUE	FALSE	0	0	3	0	12	0	7	1	21
NC_011916.1	790479	+	G	2.47482e-06	0.00876469	0.383649	0.00585989	4.04459e-07	0.0159565	8.05657e-07	0.0227546	TRUE	FALSE	0	gene777	CCNA_00733	19	gaataAGGTCAagcttccgccacgccgcgcgtcCAGGATcgcgcgGCGTT	-11	3	CAGGAT	-39	3	AGGTCA	100	1	TRUE	TRUE	FALSE	0	0	1	0	8	0	7	0	6
NC_011916.1	791327	+	A	2.47482e-06	0.00226436	0.383649	0.0765501	1.12077e-07	0.132975	2.44982e-07		TRUE	FALSE	1	gene778	CCNA_00734	163	cgcCTGAAGgccgccgaggtcgaggccctggccgaCCTCCTcaagACCCC	-9	4	CCTCCT	-41	3	CTGAAG	101	1	TRUE	TRUE	FALSE	0.0157629	0	1	0	8	0	3	0	8
NC_011916.1	793099	-	G	3.33067e-16	3.90456e-05	6.29707e-06	4.2614e-09	6.08481e-19	8.65383e-13	3.37741e-18	9.33509e-12	TRUE	TRUE	0	gene779	bamF	68	agttttggccgaTTGCCGccgcaatcgcgtggGACATTggcgcccGCGCG	-12	3	GACATT	-32	2	TTGCCG	459	2	TRUE	FALSE	FALSE	-0.625325	0	24	0	41	0	29	0	14
NC_011916.1	793100	-	C	0.000276042	0.0339255	0.383649	0.526001	0.000117796	0.524776	0.000159647		TRUE	FALSE	0	gene779	bamF	69	tagttTTGGCCgattgccgccgcaatcgcgtggGACATTggcgccCGCGC	-11	3	GACATT	-39	2	TTGGCC	459	2	FALSE	TRUE	FALSE	0.583761	0	1	1	6	0	0	0	4
NC_011916.1	811319	-	A	0.0567704	0.0172437	0.383649	0.276677	0.00776201	0.344227	0.00814105		TRUE	FALSE	0	gene798	CCNA_00752	56	caaagccTTGGCGaggtcagggtttctcgtgcTAGAAAagttgtcACAAC	-12	2	TAGAAA	-37	2	TTGGCG	460	1	TRUE	TRUE	FALSE	0	0	1	0	1	0	1	0	5
NC_011916.1	820932	-	G	1.42276e-09	0.000584999	0.383649	0.0402654	2.39828e-11	0.0798695	7.24618e-11		TRUE	FALSE	1	gene809	CCNA_00761	67	gacttcatGTTTCAgttcggcgcgttgtctgcGATGATcaccagcGGCTG	-12	2	GATGAT	-36	3	GTTTCA	461	2	TRUE	TRUE	FALSE	0	0	1	1	15	0	4	0	10
NC_011916.1	820934	-	G	0.0135264	0.0172437	0.619394	0.276677	0.00218398	0.473659	0.00242719		TRUE	FALSE	1	gene809	CCNA_00761	69	tcgacTTCATGtttcagttcggcgcgttgtctgcGATGATcaccaGCGGC	-10	2	GATGAT	-39	3	TTCATG	461	2	FALSE	TRUE	FALSE	0	0	0	0	2	0	1	0	5
NC_011916.1	823170	-	G	0.000767898	3.90456e-05	0.383649	0.0111405	5.49368e-07	0.0275897	1.05598e-06	0.0340295	TRUE	FALSE	0	gene812	CCNA_00764	272	gcagcggtccttCGGCCAcacccacgtggcgtggTAGACCagcacGCTGG	-10	3	TAGACC	-32	3	CGGCCA	462	1	TRUE	TRUE	FALSE	0	0	1	0	4	0	6	0	14
NC_011916.1	824421	-	A	0.0567704	0.00876469	0.619394	0.276677	0.00428201	0.473659	0.00466956		TRUE	FALSE	1	gene814	CCNA_00766	240	acggtgtctATGGCGcggggcgccgccacgcccTATTCTtggcgcATGTC	-11	2	TATTCT	-35	3	ATGGCG	463	1	TRUE	TRUE	FALSE	0	0	0	0	1	0	1	0	6
NC_011916.1	840321	+	A	2.47482e-06	1.00874e-05	0.0216638	0.0211796	6.34439e-10	0.00398578	1.72205e-09	0.00742937	TRUE	TRUE	0	gene830	CCNA_00779	23	gaagtccgtTTGACAccggcggcgccatcggcGCTACTcgcggtcACGAA	-12	3	GCTACT	-35	0	TTGACA	102	1	TRUE	FALSE	FALSE	0	0	7	0	8	0	5	0	16
NC_011916.1	844332	+	C	4.35937e-05	0.0667454	0.23763	0.0402654	4.00007e-05	0.054054	5.9699e-05		TRUE	FALSE	1	gene837	CCNA_00784	2348	tattttgggcTTGCTAgtcgcggtcggctgcggcTAGCTCtgcgtCCCCT	-10	4	TAGCTC	-34	2	TTGCTA	103	1	TRUE	TRUE	FALSE	0	0	2	0	6	0	4	0	3
NC_011916.1	850892	+	G	0.000182963	0.508283	0.619394	0.526001	0.000956283	0.691178	0.00109861		TRUE	FALSE	0	gene842	CCNA_00788	661	agcccatggtcTTGATGacgcccagcacggcggcCACGATgcccaGGGCC	-10	3	CACGAT	-33	2	TTGATG	104	1	TRUE	TRUE	FALSE	0	0	0	0	5	0	0	0	0
NC_011916.1	853543	-	A	1.03869e-05	0.00226436	0.23763	0.0765501	4.36652e-07	0.0910776	8.54281e-07		TRUE	FALSE	0	gene843	fixK	19	atgccccgaattTCGAACccgtttgagatggcgcaAAAAACccacAACAA	-9	3	AAAAAC	-32	3	TCGAAC	464	1	TRUE	TRUE	FALSE	0	0	2	0	7	0	3	0	8
NC_011916.1	854284	+	A	1.03869e-05	0.0667454	0.383649	0.526001	1.05252e-05	0.524776	1.72452e-05		TRUE	FALSE	0	gene845	CCNA_03939	110	aggAAGACCatcagattgccgaacaccaggtcctTGTTGGccagcAGCGG	-10	4	TGTTGG	-41	3	AAGACC	105	1	TRUE	TRUE	FALSE	0.179812	0	1	0	7	0	0	0	3
NC_011916.1	861164	+	U	3.33067e-16	0	7.70228e-09	0	3.52104e-44	6.83649e-37	6.21212e-43	2.88842e-35	TRUE	TRUE	0	gene851	CCNA_03940	13	agccAGGTCAaggcgggcgcttcgaccttcggcCAGCTTggcgtcTCCAG	-11	4	CAGCTT	-40	3	AGGTCA	106	1	TRUE	FALSE	FALSE	0	0	38	0	94	1	74	0	110
NC_011916.1	864705	-	A	1.85451e-06	6.73279e-07	0.147186	0.0030823	3.54716e-11	0.00394611	1.05243e-10	0.00738258	TRUE	TRUE	1	gene852	cydC	1812	gatccggatcAAGGCGagcggatatcgccacccTACACTcaactgATGGG	-11	2	TACACT	-34	4	AAGGCG	465	1	TRUE	FALSE	FALSE	0	0	3	2	11	0	8	0	20
NC_011916.1	864728	+	A	0.00322287	0.0172437	0.619394	0.526001	0.00060008	0.691178	0.000704969		TRUE	FALSE	0	gene854	cydA	100	aacTGCACTatgcgggcgcccatcagttgagtgTAGGGTggcgatATCCG	-11	3	TAGGGT	-41	3	TGCACT	107	1	TRUE	TRUE	FALSE	5.02901	0	0	0	3	0	0	0	5
NC_011916.1	864787	+	C	4.35937e-05	1.98462e-05	0.619394	0.526001	1.89196e-08	0.691178	4.50422e-08		TRUE	FALSE	0	gene854	cydA	41	atccGGATCAaggaacggagggttgggtgggtcTAGAGCaagcctCTCGA	-11	3	TAGAGC	-40	4	GGATCA	108	2	FALSE	TRUE	FALSE	6.00675	0	0	0	6	0	0	0	15
NC_011916.1	864788	+	U	7.97596e-09	1.98462e-05	0.383649	0.526001	4.82385e-12	0.524776	1.54739e-11		TRUE	FALSE	0	gene854	cydA	40	tccggatcaaGGAACGgagggttgggtgggtcTAGAGCaagcctcTCGAT	-12	3	TAGAGC	-34	4	GGAACG	108	2	TRUE	TRUE	FALSE	2.14629	0	1	0	12	0	0	0	15
NC_011916.1	884929	-	G	3.33067e-16	2.27263e-13	0.0134184	3.43378e-05	4.97692e-27	7.18339e-06	5.65195e-26	2.69776e-05	TRUE	TRUE	1	gene877	CCNA_03941	18	ccgatCTGGCTaggcgctgaggctttcgcacgcTCTGCTgggggcGTTGA	-11	3	TCTGCT	-39	3	CTGGCT	466	1	TRUE	FALSE	FALSE	0	0	8	0	28	0	15	0	42
NC_011916.1	885244	-	A	8.31557e-14	5.90088e-09	0.383649	0.0030823	2.45671e-20	0.00915285	1.51702e-19	0.0147317	TRUE	FALSE	1	gene877	CCNA_03941	333	ttccggcgccTTGCCGaactgaagcgttcgcaTAAGGTtctcggcATGGC	-12	3	TAAGGT	-34	2	TTGCCG	467	1	TRUE	TRUE	FALSE	0	0	1	0	20	0	8	0	27
NC_011916.1	886140	-	A	0.000767898	0.00876469	0.619394	0.0765501	8.68817e-05	0.191974	0.000118891		TRUE	FALSE	0	gene878	CCNA_00824	85	ccaaacacgcTTGCCGaacgccacggcgacggcTGTACTcaccgcAATCG	-11	2	TGTACT	-34	2	TTGCCG	468	1	TRUE	TRUE	FALSE	0	0	0	0	4	0	3	0	6
NC_011916.1	899599	+	G	3.33067e-16	3.44869e-12	0.0134184	6.20158e-10	7.24004e-26	2.20621e-10	7.29914e-25	1.89585e-09	TRUE	TRUE	0	gene889	fljM	62	ttTTTCCTcaacgaagtggaaagctcgttgcggGATACTgcttgtGGGCA	-11	2	GATACT	-42	3	TTTCCT	109	1	TRUE	FALSE	FALSE	0	0	8	0	52	0	32	0	38
NC_011916.1	900852	-	G	0.000182963	0.0339255	0.619394	0.526001	8.06293e-05	0.691178	0.000112676		TRUE	FALSE	0	gene888	CCNA_03942	1361	tgaacaaccTAGATTttaacgataatatatgttTACCCTgcaggcGCGCT	-11	3	TACCCT	-35	3	TAGATT	469	1	TRUE	TRUE	FALSE	5.43296	0	0	0	5	0	0	0	4
NC_011916.1	900958	+	A	1.03869e-05	0.00226436	0.619394	0.526001	4.36652e-07	0.691178	8.54281e-07		TRUE	FALSE	0	gene891	fljN	75	aacgctgccTATACTattcttgtgaaaactaTAGAAAgagcgtttAGGTA	-13	2	TAGAAA	-35	3	TATACT	110	1	TRUE	TRUE	FALSE	6.22593	0	0	0	7	0	0	0	8
NC_011916.1	900968	+	G	0.238265	0.00445493	0.619394	0.526001	0.00833043	0.691178	0.00871871		TRUE	FALSE	0	gene891	fljN	65	atactattcttGTGAAAactatagaaagagcgTTTAGGtactggtGCTGT	-12	3	TTTAGG	-33	2	GTGAAA	111	2	FALSE	TRUE	FALSE	0	0	0	0	0	0	0	0	7
NC_011916.1	900973	+	G	4.35937e-05	7.68189e-05	0.383649	0.00162129	6.86999e-08	0.00521401	1.53218e-07	0.00924302	TRUE	TRUE	0	gene891	fljN	60	attcttGTGAAAactatagaaagagcgtttaGGTACTggtgctgtGGGCA	-13	3	GGTACT	-38	2	GTGAAA	111	2	TRUE	FALSE	FALSE	0	0	1	0	6	0	9	0	13
NC_011916.1	906964	+	G	0.000182963	0.0667454	0.383649	0.0765501	0.000150367	0.132975	0.000198879		TRUE	FALSE	0	gene895	CCNA_00839	130	tagacggcctcTGGATCgccgtcgaggggtatGACAACgttgtctGTGCG	-12	3	GACAAC	-33	3	TGGATC	112	2	FALSE	TRUE	FALSE	0	0	1	0	5	0	3	0	3
NC_011916.1	906966	+	G	3.34752e-08	0.00445493	0.0911664	6.52811e-05	3.52337e-09	7.75585e-05	8.99507e-09	0.000242729	TRUE	TRUE	0	gene895	CCNA_00839	128	gacggcctcTGGATCgccgtcgaggggtatgacAACGTTgtctgtGCGGC	-11	4	AACGTT	-35	3	TGGATC	112	2	TRUE	FALSE	FALSE	0	0	4	0	11	0	14	0	7
NC_011916.1	906973	+	A	3.34752e-08	0.0667454	0.383649	0.0765501	4.67404e-08	0.132975	1.06897e-07		TRUE	FALSE	0	gene895	CCNA_00839	121	tctggatcgccgTCGAGGggtatgacaacgttgtcTGTGCGgcgcATGGC	-9	4	TGTGCG	-32	3	TCGAGG	113	1	TRUE	TRUE	FALSE	0	0	1	0	11	0	3	0	3
NC_011916.1	917262	-	A	3.34752e-08	6.73279e-07	0.619394	0.145532	7.30767e-13	0.307057	2.61594e-12		TRUE	FALSE	1	gene900	relE-1	259	cctgtagcccTTGACGccatcggccatcggcggGACTCTccgcggATGGC	-11	4	GACTCT	-34	1	TTGACG	470	1	TRUE	TRUE	FALSE	1.04703	0	0	0	11	0	2	0	20
NC_011916.1	920752	-	A	0.000767898	0.00445493	0.00514792	2.62852e-06	4.64754e-05	2.58697e-07	6.67409e-05	1.36624e-06	TRUE	TRUE	1	gene902	CCNA_00846	361	cacaaacGTAGCAcattcgggaagctcagcgtTATACCctcgctcATTCC	-12	2	TATACC	-37	3	GTAGCA	471	1	TRUE	FALSE	FALSE	-1.89943	0	10	0	4	0	19	0	7
NC_011916.1	935113	-	G	0.000182963	0.000584999	0.619394	0.0765501	1.82493e-06	0.191974	3.28421e-06		TRUE	FALSE	0	gene917	CCNA_00857	149	ctcttccgtcgCGGAAAccgccgcgtgtctgcTATCGAtaccgccGCAGG	-12	3	TATCGA	-33	3	CGGAAA	472	1	TRUE	TRUE	FALSE	0	0	0	0	5	0	3	0	10
NC_011916.1	938853	-	G	2.47482e-06	0.00111724	0.619394	0.000235949	5.72521e-08	0.00143674	1.2885e-07	0.00316708	TRUE	TRUE	1	gene919	CCNA_00859	289	aattcTTCTCTgggttgaaacccatttcgggTGTATCgatgaggtGTCGG	-13	3	TGTATC	-39	3	TTCTCT	473	1	TRUE	FALSE	FALSE	0	0	0	0	8	0	12	1	12
NC_011916.1	942431	-	G	6.12499e-12	3.42215e-07	0.00831124	5.56695e-08	8.74193e-17	1.04076e-08	3.92592e-16	7.32866e-08	TRUE	TRUE	0	gene924	xylC	97	cgacgccggCTGGCGttgacctaagaaaactgtCATCCCggcccaGCGTG	-11	4	CATCCC	-35	3	CTGGCG	474	1	TRUE	FALSE	FALSE	-0.175947	0	9	0	17	0	25	0	21
NC_011916.1	947966	-	G	3.34752e-08	1.32462e-06	0.619394	0.276677	1.40772e-12	0.473659	4.86302e-12		TRUE	FALSE	1	gene927	xylX	2148	gtcAAAACAccgtctgttcatttggctagacgcTAGAGTtcttccGGATC	-11	2	TAGAGT	-41	3	AAAACA	475	1	TRUE	TRUE	FALSE	2.02178	0	0	0	11	0	1	0	19
NC_011916.1	951354	+	C	0.000182963	0.131316	0.0564678	0.150364	0.000279575	0.0489812	0.000349203	0.0539858	TRUE	FALSE	0	gene935	bioC	1478	gccgcaTCGCCGggctcataggccgaggactcccgCGCCGTctcgCCGGC	-9	5	CGCCGT	-38	3	TCGCCG	114	1	TRUE	TRUE	FALSE	-1.38233	0	5	0	5	3	7	0	2
NC_011916.1	961712	-	G	0.00322287	0.0172437	0.619394	0.0111405	0.00060008	0.0412377	0.000704969	0.0471953	TRUE	FALSE	0	gene942	CCNA_00881	12	cgcgcgcgccTTGCCTgctgcgccgcatcaggCTCAATagccgccGCTGC	-12	3	CTCAAT	-34	2	TTGCCT	476	1	TRUE	TRUE	FALSE	0	0	0	0	3	0	6	0	5
NC_011916.1	964756	-	A	0.000182963	0.0667454	0.619394	0.0765501	0.000150367	0.191974	0.000198879		TRUE	FALSE	0	gene946	CCNA_00885	25	aggccctcgccTTGACTcctcacgcaacctacctGACTATctatcATCCG	-10	3	GACTAT	-33	1	TTGACT	477	1	TRUE	TRUE	FALSE	0	0	0	0	5	0	3	0	3
NC_011916.1	970233	+	G	0.000182963	0.258351	0.147186	0.0765501	0.00051805	0.06181	0.000620404		TRUE	FALSE	0	gene954	CCNA_00892	80	cgaccgcgacTGGTCCccgggcgaaatctgcTGTAGCcccaacctGGAGG	-13	3	TGTAGC	-34	3	TGGTCC	115	2	FALSE	TRUE	FALSE	-0.652208	0	3	0	5	0	3	0	1
NC_011916.1	970234	+	G	1.03869e-05	0.258351	0.619394	0.145532	3.71079e-05	0.307057	5.62311e-05		TRUE	FALSE	0	gene954	CCNA_00892	79	gaccGCGACTggtccccgggcgaaatctgctgTAGCCCcaacctgGAGGT	-12	4	TAGCCC	-40	3	GCGACT	115	2	TRUE	TRUE	FALSE	0	0	0	0	7	0	2	0	1
NC_011916.1	993231	-	G	0.0567704	0.0172437	0.23763	0.0765501	0.00776201	0.0910776	0.00814105		TRUE	FALSE	0	gene975	CCNA_00913	21	cgaaccTTAAGTagctccgtccgggccgacgcgtTCAGATgccgcGTCTT	-10	3	TCAGAT	-38	3	TTAAGT	478	1	TRUE	TRUE	FALSE	-0.0757603	0	2	0	1	0	3	0	5
NC_011916.1	996223	+	G	4.35937e-05	0.00226436	0.619394	0.0402654	1.69104e-06	0.117001	3.07688e-06		TRUE	FALSE	0	gene981	CCNA_00919	19	gaaaaatccctTGGAAAgccccgcgtgaaccggTAGACGagtctcGTCTC	-11	3	TAGACG	-33	2	TGGAAA	116	1	TRUE	TRUE	FALSE	0	0	0	0	6	0	4	0	8
NC_011916.1	998539	+	G	4.35937e-05	0.00445493	0.383649	0.526001	3.19555e-06	0.524776	5.54869e-06		TRUE	FALSE	0	gene984	clpB	58	tgGTGAGAccttgtgtggcgtatcggccacaCATACAtcccccctGCGGA	-13	3	CATACA	-42	2	GTGAGA	117	1	TRUE	TRUE	FALSE	1.15755	0	1	0	6	0	0	0	7
NC_011916.1	1024101	-	C	8.69584e-08	0.000828589	0.270026	0.280461	1.75474e-09	0.271162	4.59864e-09	0.277176	TRUE	FALSE	0	gene1007	CCNA_03944	2514	tgggcgccgCTGTCGtccttgccgtcccaggtGATGACgcgatcgCCGCT	-12	3	GATGAC	-35	3	CTGTCG	479	1	TRUE	TRUE	FALSE	-0.0766869	2	6	1	12	9	13	2	15
NC_011916.1	1026407	+	A	0.00322287	0.0172437	0.23763	0.526001	0.00060008	0.384917	0.000704969		TRUE	FALSE	0	gene1012	sciP	31	ttggaaTTAAGCcgctgttattaggcggcgccTATAGTggccttcAACAG	-12	1	TATAGT	-38	3	TTAAGC	118	1	TRUE	TRUE	FALSE	0	0	2	0	3	0	0	0	5
NC_011916.1	1037349	+	G	0.0567704	0.00445493	0.23763	0.276677	0.00234762	0.244706	0.00260027		TRUE	FALSE	0	gene1022	CCNA_00959	52	acgcggacccTCGTCTctgatcccagcctatgtAATCGTcgcccaGCGGC	-11	3	AATCGT	-34	3	TCGTCT	119	1	TRUE	TRUE	FALSE	0	0	2	0	1	0	1	0	7
NC_011916.1	1042042	-	A	0.0135264	0.0667454	0.0564678	2.62852e-06	0.00723161	2.48217e-06		1.04872e-05	FALSE	TRUE	0	gene1029	CCNA_00967	22	gcgcagtccTTGCTTcgcgtcgattttcgcgatTAGATTgcattcAGCAA	-11	2	TAGATT	-35	3	TTGCTT	480	1	TRUE	FALSE	TRUE	-2.10151	0	5	0	2	0	19	0	3
NC_011916.1	1048431	+	C	0.00101918	0.00115093	0.619394	0.276677	1.71916e-05	0.473659	2.74842e-05		TRUE	FALSE	1	gene1034	CCNA_00972	1792	atcTGGACTttgcggtcctggtcgccctgaccccGGCGATcctggCCGGC	-10	4	GGCGAT	-41	2	TGGACT	120	1	TRUE	TRUE	FALSE	0.898994	0	0	1	5	0	1	0	9
NC_011916.1	1051136	-	A	1.03869e-05	0.0339255	0.619394	0.526001	5.58823e-06	0.691178	9.50287e-06		TRUE	FALSE	0	gene1035	CCNA_00973	353	acccccctgTCGCAAaatcgccacaggaggaacgcTTTTCGgaaaATCAT	-9	4	TTTTCG	-35	3	TCGCAA	481	1	TRUE	TRUE	FALSE	5.43296	0	0	0	7	0	0	0	4
NC_011916.1	1051249	+	A	0.000182963	0.0667454	0.383649	0.0402654	0.000150367	0.0798695	0.000198879		TRUE	FALSE	0	gene1036	CCNA_00974	138	caatcagaaTTGACCctcgcccgatccacccCCTAACgtcgctgcAACCG	-13	3	CCTAAC	-35	1	TTGACC	121	1	TRUE	TRUE	FALSE	0	0	1	0	5	0	4	0	3
NC_011916.1	1056808	-	G	4.52795e-10	0.000297344	0.619394	0.276677	4.12474e-12	0.473659	1.34942e-11		TRUE	FALSE	0	gene1037	sppA	21	cgcTCTTCAtttggttgcaaccccaacagcggtTAGCTTagcgacGGTTT	-11	3	TAGCTT	-41	3	TCTTCA	482	1	TRUE	TRUE	FALSE	2.02178	0	0	0	14	0	1	0	11
NC_011916.1	1081312	+	G	2.0095e-14	2.9993e-09	0.619394	0.0402654	3.14393e-21	0.117001	2.11306e-20		TRUE	FALSE	0	gene1062	CCNA_00998	54	gaggtccgtaTTGCTCgttgtggtcaatatgggTATGCAcccctcGACTG	-11	3	TATGCA	-34	3	TTGCTC	122	1	TRUE	TRUE	FALSE	0.986823	0	0	0	21	0	4	0	28
NC_011916.1	1095241	+	G	3.33067e-16	3.42215e-07	0.0134184	2.62852e-06	5.87295e-21	6.4052e-07	3.89428e-20	3.18376e-06	TRUE	TRUE	0	gene1080	CCNA_01015	71	atcgtacgtaTAGAGAtcgaaagcgactccggcCTTGGTcagggcGATCG	-11	4	CTTGGT	-34	2	TAGAGA	123	2	TRUE	FALSE	FALSE	0	0	8	0	27	0	19	0	21
NC_011916.1	1095242	+	A	1.03869e-05	1.32462e-06	0.0911664	0.0111405	3.57853e-10	0.00801565	9.93143e-10	0.0133244	TRUE	FALSE	0	gene1080	CCNA_01015	70	tcgtacgtaTAGAGAtcgaaagcgactccggcCTTGGTcagggcgATCGT	-12	4	CTTGGT	-35	2	TAGAGA	123	2	FALSE	TRUE	FALSE	0	0	4	0	7	0	6	0	19
NC_011916.1	1095252	+	G	1.03869e-05	0.000584999	0.147186	0.0211796	1.21033e-07	0.0211069	2.62815e-07	0.0277953	TRUE	FALSE	0	gene1080	CCNA_01015	60	agagaTCGAAAgcgactccggccttggtcagggcGATCGTagcggGGGTG	-10	3	GATCGT	-39	2	TCGAAA	124	1	TRUE	TRUE	FALSE	0	0	3	0	7	0	5	0	10
NC_011916.1	1104835	+	G	3.33067e-16	0	1.83022e-09	0	3.52104e-44	1.6508e-37	6.21212e-43	9.29949e-36	TRUE	TRUE	0	gene1087	CCNA_01021	190	gacattcttgTTGACTtgatggggacatttccgGATTGTgacggcGTTCG	-11	3	GATTGT	-34	1	TTGACT	125	1	TRUE	FALSE	FALSE	0	0	41	0	200	0	108	0	153
NC_011916.1	1113467	-	G	3.33067e-16	2.9993e-09	0.00514792	4.2614e-09	5.62049e-23	5.60341e-10	4.51467e-22	4.65726e-09	TRUE	TRUE	0	gene1092	CCNA_01026	16	aggATGACActttgcgcgggcgtatctctccccTATAGCgaaggcGGTAC	-11	2	TATAGC	-41	1	ATGACA	483	1	TRUE	FALSE	FALSE	0	0	10	0	36	0	29	0	28
NC_011916.1	1113478	-	A	3.33067e-16	9.52571e-14	0.0216638	0.000124109	2.11366e-27	3.71747e-05	2.51603e-26	0.000120818	TRUE	TRUE	0	gene1092	CCNA_01026	27	tagctaccTTGAGGatgacactttgcgcgggcgTATCTCtcccctATAGC	-11	3	TATCTC	-36	2	TTGAGG	484	1	TRUE	FALSE	FALSE	0.453986	0	7	0	47	0	13	1	48
NC_011916.1	1113507	-	G	1.03869e-05	0.131316	0.619394	0.0402654	1.97843e-05	0.117001	3.14259e-05		TRUE	FALSE	0	gene1092	CCNA_01026	56	gtaATCCCAccgtaatcccgaggaacggttagcTACCTTgaggatGACAC	-11	3	TACCTT	-41	3	ATCCCA	485	1	TRUE	TRUE	FALSE	0	0	0	0	7	0	4	0	2
NC_011916.1	1113518	-	A	3.33067e-16	0	0.00318858	1.5145e-05	3.52104e-44	8.61805e-07	6.21212e-43	4.2013e-06	TRUE	TRUE	0	gene1092	CCNA_01026	67	gtaATCCCAccgtaatcccaccgtaatcccgAGGAACggttagctACCTT	-13	4	AGGAAC	-41	3	ATCCCA	486	1	TRUE	FALSE	FALSE	0.0602388	0	11	0	55	1	20	1	85
NC_011916.1	1113528	-	A	3.48055e-13	1.00874e-05	0.0911664	6.52811e-05	1.44619e-16	7.75585e-05	6.43621e-16	0.000242729	TRUE	TRUE	0	gene1092	CCNA_01026	77	ccCTGTCAccgtaatcccaccgtaatcccacCGTAATcccgaggaACGGT	-13	2	CGTAAT	-42	2	CTGTCA	487	1	TRUE	FALSE	FALSE	0	0	4	0	19	0	14	0	16
NC_011916.1	1141901	+	G	0.238265	0.131316	0.0086143	0.000235949	0.139686	2.86714e-05		9.5009e-05	FALSE	TRUE	1	gene1117	CCNA_01047	335	ccTTCCCGcgccgggggtctcaaccacccccgacCCGAGTgcgctGGTGA	-10	4	CCGAGT	-42	3	TTCCCG	126	1	TRUE	FALSE	TRUE	-3.92156	2	16	0	0	0	12	0	2
NC_011916.1	1145417	+	G	0.000182963	0.0172437	6.29707e-06	6.20158e-10	4.31175e-05	1.33465e-13	6.32049e-05	1.50371e-12	TRUE	TRUE	0	gene1119	CCNA_03945	36	gttgcgcttCTGTCGggcgagagtgggggctgcTATCCTaacttgGTCCG	-11	2	TATCCT	-35	3	CTGTCG	127	1	TRUE	FALSE	FALSE	-3.63719	0	24	0	5	0	32	0	5
NC_011916.1	1148214	+	G	1.03869e-05	0.00115093	0.383649	0.145532	2.30032e-07	0.216934	4.72498e-07		TRUE	FALSE	0	gene1122	CCNA_01051	142	aaaaggcgcTTGAAAaaagattgccagcgctgTCAATTggccattGCTGC	-12	3	TCAATT	-35	1	TTGAAA	128	1	TRUE	TRUE	FALSE	0.401977	0	1	0	7	0	2	0	9
NC_011916.1	1159110	-	G	1.40496e-07	0.00226436	0.23763	0.145532	7.27526e-09	0.150933	1.81514e-08		TRUE	FALSE	0	gene1128	CCNA_01057	62	acgagatcctgTTCAGCgaagactagttcggtTATCGTgtcgtctGCTAG	-12	2	TATCGT	-33	3	TTCAGC	488	1	TRUE	TRUE	FALSE	0.592211	0	2	0	10	0	2	0	8
NC_011916.1	1159497	-	U	0.000767898	0.0172437	0.383649	0.145532	0.000161971	0.216934	0.000210286		TRUE	FALSE	0	gene1129	CCNA_01058	67	tagcgttcctTGTACCccccgccgaaaagcgcTATATAtaaagacTGTTC	-12	2	TATATA	-34	3	TGTACC	489	1	TRUE	TRUE	FALSE	0	0	1	0	4	0	2	0	5
NC_011916.1	1159591	+	C	1.45961e-12	0.00115093	0.147186	0.000852799	5.88307e-14	0.00125308	2.23557e-13	0.00279872	TRUE	TRUE	0	gene1130	rsaA	101	aggaaTTTGCTgtaccggttagaaaaatgctgTACCCCtgaaattCGGCT	-12	4	TACCCC	-39	3	TTTGCT	129	1	TRUE	FALSE	FALSE	0	0	3	0	18	0	10	0	9
NC_011916.1	1159632	+	U	8.31557e-14	6.73279e-07	0.147186	0.00585989	2.53784e-18	0.006948	1.36271e-17	0.0118209	TRUE	FALSE	0	gene1130	rsaA	60	aattcggctaTTGTCGacgtatgacgtttgctcTATAGCcatcgcTGCTC	-11	2	TATAGC	-34	2	TTGTCG	130	2	FALSE	TRUE	FALSE	0.114919	0	3	0	20	0	7	0	20
NC_011916.1	1159633	+	G	1.55431e-15	1.9984e-15	2.65001e-05	0	2.1415e-28	2.13633e-33	2.67823e-27	4.63777e-32	TRUE	TRUE	0	gene1130	rsaA	59	attcggctaTTGTCGacgtatgacgtttgctcTATAGCcatcgctGCTCC	-12	2	TATAGC	-35	2	TTGTCG	130	2	TRUE	FALSE	FALSE	0	0	21	1	82	0	71	2	101
NC_011916.1	1171125	+	A	4.35937e-05	2.60608e-06	0.23763	0.0402654	2.71505e-09	0.054054	7.00384e-09		TRUE	FALSE	0	gene1138	rsaFa	26	ccgtcttcTTGATTaagccacaaacattgggTTGAAGaccacgttAAGAC	-13	3	TTGAAG	-36	2	TTGATT	131	1	TRUE	TRUE	FALSE	0	0	2	0	6	0	4	0	18
NC_011916.1	1175977	+	A	2.57054e-11	2.60608e-06	0.0911664	0.00585989	2.56185e-15	0.00455945	1.03734e-14	0.00825586	TRUE	TRUE	1	gene1142	CCNA_R0131	272	actTTGTTTctgttcgtcacgatctgcaaaagtgTATTTTtatgaACCGG	-10	2	TATTTT	-41	3	TTGTTT	132	1	TRUE	FALSE	FALSE	0	0	4	0	16	0	7	0	18
NC_011916.1	1176040	-	A	0.0135264	0.00876469	0.0911664	0.276677	0.00119031	0.118046	0.00135175		TRUE	FALSE	0	gene1139	CCNA_01068	1909	gtggaagttatCTAACAatttatcgagttctccGACACTagctccACATC	-11	3	GACACT	-33	2	CTAACA	490	1	TRUE	TRUE	FALSE	0	0	4	0	2	0	1	0	6
NC_011916.1	1176250	+	G	0.000182963	0.000297344	0.23763	0.0211796	9.64394e-07	0.0316658	1.80118e-06	0.0374233	TRUE	FALSE	2	gene1151	CCNA_01078	6988	agcagaaaggTTGCGAaccggcgccggttaagaTATGAAgagaggGTCTA	-11	2	TATGAA	-34	2	TTGCGA	133	1	TRUE	TRUE	FALSE	0	0	2	0	5	0	5	0	11
NC_011916.1	1180916	-	A	0.0135264	0.00115093	0.147186	0.0402654	0.00018791	0.0363196	0.000240798		TRUE	FALSE	0	gene1149	CCNA_01076	28	gagccgTTCAGCcgccgttcagttggcgagcGGTTATctcgcttcAACGA	-13	3	GGTTAT	-38	3	TTCAGC	491	1	TRUE	TRUE	FALSE	0	0	3	0	2	0	4	0	9
NC_011916.1	1184863	+	A	0.0130428	0.00445493	0.264659	0.0111405	0.000624815	0.0201274	0.000733155	0.0272122	TRUE	FALSE	1	gene1156	CCNA_01083	2021	gcTTCACCgctggcgccgcgcgcccggctaacgCATCATcgtcccATGAC	-11	2	CATCAT	-42	2	TTCACC	134	1	TRUE	TRUE	FALSE	-0.585232	1	4	1	3	0	6	0	7
NC_011916.1	1186884	+	A	5.89663e-07	3.42215e-07	0.147186	0.0765501	6.10046e-12	0.06181	1.93181e-11		TRUE	FALSE	0	gene1156	CCNA_01083	0	aaaATGCCTctagcagccatcaattagacaatcTAGGATccccctAGTGG	-11	2	TAGGAT	-41	3	ATGCCT	135	1	TRUE	TRUE	FALSE	0.18381	0	3	0	9	0	3	0	21
NC_011916.1	1186893	+	G	0.0135264	0.00226436	0.619394	0.526001	0.00034897	0.691178	0.000425657		TRUE	FALSE	1	gene1157	CCNA_01084	1979	ctagCAGCCAtcaattagacaatctaggatcccCCTAGTggggggGATCT	-11	3	CCTAGT	-40	3	CAGCCA	136	1	TRUE	TRUE	FALSE	4.46597	0	0	0	2	0	0	0	8
NC_011916.1	1187344	-	A	1.40496e-07	0.00115093	0.619394	0.526001	3.80731e-09	0.691178	9.66997e-09		TRUE	FALSE	0	gene1155	CCNA_01082	645	ctattagcctaTAGTCGctccccttcgtctttgtTATTATttcaaATCGA	-10	1	TATTAT	-33	3	TAGTCG	492	1	TRUE	TRUE	FALSE	6.58421	0	0	0	10	0	0	0	9
NC_011916.1	1187672	+	A	1.07885e-10	0.000151135	0.383649	0.276677	5.33951e-13	0.344227	1.93239e-12		TRUE	FALSE	1	gene1157	CCNA_01084	1200	ccTGGGCTagcctacgtgtcgaaaagcctgtcTATCATtcaggctATGCA	-12	1	TATCAT	-42	3	TGGGCT	137	1	TRUE	TRUE	FALSE	2.14629	0	1	0	15	0	1	0	12
NC_011916.1	1187858	+	G	4.35937e-05	0.00876469	0.619394	0.526001	6.0284e-06	0.691178	1.01293e-05		TRUE	FALSE	1	gene1157	CCNA_01084	1014	ggccagatcTTGCGAatacgctggattcctaTCTAGAcatgatatGGAGT	-13	3	TCTAGA	-35	2	TTGCGA	138	2	TRUE	TRUE	FALSE	6.00675	0	0	0	6	0	0	0	6
NC_011916.1	1187859	+	G	0.00101918	0.0172437	0.619394	0.526001	0.000209999	0.691178	0.000268755		TRUE	FALSE	1	gene1157	CCNA_01084	1013	gccagatcTTGCGAatacgctggattcctatcTAGACAtgatatgGAGTC	-12	3	TAGACA	-36	2	TTGCGA	138	2	FALSE	TRUE	FALSE	5.74819	0	0	1	5	0	0	0	5
NC_011916.1	1187868	+	A	0.00369257	0.000297344	0.619394	0.276677	1.61643e-05	0.473659	2.58838e-05		TRUE	FALSE	1	gene1157	CCNA_01084	1004	tgcgaatacgcTGGATTcctatctagacatgataTGGAGTcttggATTAT	-10	3	TGGAGT	-33	3	TGGATT	139	3	FALSE	TRUE	FALSE	0.583761	0	0	1	4	0	1	0	11
NC_011916.1	1187871	+	A	1.40496e-07	7.68189e-05	0.619394	0.526001	2.83333e-10	0.691178	7.9077e-10		TRUE	FALSE	1	gene1157	CCNA_01084	1001	gaatacgcTGGATTcctatctagacatgataTGGAGTcttggattATCTG	-13	3	TGGAGT	-36	3	TGGATT	139	3	TRUE	TRUE	FALSE	6.73471	0	0	0	10	0	0	0	13
NC_011916.1	1187874	+	U	0.000276042	0.0172437	0.619394	0.526001	6.3095e-05	0.691178	8.94373e-05		TRUE	FALSE	1	gene1157	CCNA_01084	998	tacgcTGGATTcctatctagacatgatatggagtcTTGGATtatcTGCTC	-9	3	TTGGAT	-39	3	TGGATT	139	3	FALSE	TRUE	FALSE	5.74819	0	0	1	6	0	0	0	5
NC_011916.1	1187881	+	G	1.88738e-15	0	0.383649	0.526001	1.96252e-43	0.524776	2.76995e-42		TRUE	FALSE	1	gene1157	CCNA_01084	991	gattcctatcTAGACAtgatatggagtcttgGATTATctgctccgGTTCC	-13	2	GATTAT	-34	1	TAGACA	140	2	TRUE	TRUE	FALSE	4.43493	0	1	2	59	0	0	0	67
NC_011916.1	1187883	+	U	0.000182963	0.131316	0.619394	0.526001	0.000279575	0.691178	0.000349203		TRUE	FALSE	1	gene1157	CCNA_01084	989	ttcctatcTAGACAtgatatggagtcttggattaTCTGCTccggtTCCGT	-10	3	TCTGCT	-36	1	TAGACA	140	2	FALSE	TRUE	FALSE	4.46597	0	0	0	5	0	0	0	2
NC_011916.1	1187887	-	A	4.35937e-05	0.0172437	0.619394	0.526001	1.13516e-05	0.691178	1.85073e-05		TRUE	FALSE	0	gene1155	CCNA_01082	1188	ggacattctccTTGCCCttcaaatcaaaagggtGACAATcaacgtACGGA	-11	2	GACAAT	-33	2	TTGCCC	493	1	TRUE	TRUE	FALSE	5.74819	0	0	0	6	0	0	0	5
NC_011916.1	1187899	+	C	1.03869e-05	0.000584999	0.619394	0.526001	1.21033e-07	0.691178	2.62815e-07		TRUE	FALSE	1	gene1157	CCNA_01084	973	atatggagtctTGGATTatctgctccggttccgTACGTTgattgtCACCC	-11	3	TACGTT	-33	3	TGGATT	141	2	FALSE	TRUE	FALSE	6.22593	0	0	0	7	0	0	0	10
NC_011916.1	1187900	+	A	1.07885e-10	1.16095e-08	0.619394	0.526001	5.28821e-17	0.691178	2.4615e-16		TRUE	FALSE	1	gene1157	CCNA_01084	972	tatggagtcTTGGATtatctgctccggttccgTACGTTgattgtcACCCT	-12	3	TACGTT	-35	3	TTGGAT	141	2	TRUE	TRUE	FALSE	7.31515	0	0	0	15	0	0	0	26
NC_011916.1	1188352	+	G	4.35937e-05	0.258351	0.383649	0.526001	0.000139588	0.524776	0.000187636		TRUE	FALSE	1	gene1157	CCNA_01084	520	agcggagcgcTATTCGatccaacgttcttcaagTATCAGgtttctGAGCA	-11	2	TATCAG	-34	4	TATTCG	142	1	TRUE	TRUE	FALSE	0	0	1	0	6	0	0	0	1
NC_011916.1	1188365	-	A	8.87068e-14	8.84108e-08	0.383649	0.526001	3.70915e-19	0.524776	2.08218e-18		TRUE	FALSE	0	gene1155	CCNA_01082	1666	gcaTCGAGCcctttttgaacaaaaatctcagaAGTAATttgacgaAGACG	-12	2	AGTAAT	-41	3	TCGAGC	494	3	TRUE	TRUE	FALSE	3.01561	0	1	1	22	0	0	0	23
NC_011916.1	1188366	-	A	2.57054e-11	5.90088e-09	0.619394	0.276677	6.72456e-18	0.473659	3.46035e-17		TRUE	FALSE	0	gene1155	CCNA_01082	1667	tgcaTCGAGCcctttttgaacaaaaatctcagaAGTAATttgacgAAGAC	-11	2	AGTAAT	-40	3	TCGAGC	494	3	FALSE	TRUE	FALSE	2.55849	0	0	0	16	0	1	0	27
NC_011916.1	1188367	-	G	8.69584e-08	0.000584999	0.619394	0.526001	1.25659e-09	0.691178	3.32845e-09		TRUE	FALSE	0	gene1155	CCNA_01082	1668	ctgcaTCGAGCcctttttgaacaaaaatctcagaAGTAATttgacGAAGA	-10	2	AGTAAT	-39	3	TCGAGC	494	3	FALSE	TRUE	FALSE	6.73471	0	0	1	12	0	0	0	10
NC_011916.1	1188413	-	G	0.000182963	0.0667454	0.619394	0.526001	0.000150367	0.691178	0.000198879		TRUE	FALSE	0	gene1155	CCNA_01082	1714	acgtgagggTGAGCAaagttaaaagactcacgatcAATATTaagtGCTGC	-9	2	AATATT	-35	3	TGAGCA	495	1	TRUE	TRUE	FALSE	5.02901	0	0	0	5	0	0	0	3
NC_011916.1	1188454	-	G	2.47482e-06	0.258351	0.619394	0.526001	9.75862e-06	0.691178	1.62042e-05		TRUE	FALSE	0	gene1155	CCNA_01082	1755	actgcCTCAGAgcattatgcagccacatcgtTGTAAGctgaacgtGAGGG	-13	2	TGTAAG	-39	3	CTCAGA	496	1	TRUE	TRUE	FALSE	3.52982	0	0	0	8	0	0	0	1
NC_011916.1	1188477	+	G	6.12499e-12	3.90456e-05	0.383649	0.276677	8.84138e-15	0.344227	3.43909e-14		TRUE	FALSE	1	gene1157	CCNA_01084	395	gtcttTTAACTttgctcaccctcacgttcagctTACAACgatgtgGCTGC	-11	2	TACAAC	-39	2	TTAACT	143	1	TRUE	TRUE	FALSE	2.36706	0	1	0	17	0	1	0	14
NC_011916.1	1188901	+	A	5.89663e-07	0.00876469	0.619394	0.145532	1.03782e-07	0.307057	2.28366e-07		TRUE	FALSE	1	gene1160	CCNA_01087	4374	tttagcggggcTTCTCAatgaacaagcctgcacTAGATGttgaagAAGGT	-11	3	TAGATG	-33	2	TTCTCA	144	2	FALSE	TRUE	FALSE	0.182794	0	0	0	9	0	2	0	6
NC_011916.1	1188902	+	A	5.89663e-07	0.000584999	0.619394	0.276677	7.86064e-09	0.473659	1.94644e-08		TRUE	FALSE	1	gene1160	CCNA_01087	4373	ttagcggggcTTCTCAatgaacaagcctgcacTAGATGttgaagaAGGTG	-12	3	TAGATG	-34	2	TTCTCA	144	2	TRUE	TRUE	FALSE	1.73501	0	0	0	9	0	1	0	10
NC_011916.1	1188930	+	G	0.000182963	0.508283	0.619394	0.276677	0.000956283	0.473659	0.00109861		TRUE	FALSE	1	gene1160	CCNA_01087	4345	gcactagatgTTGAAGaaggtggggctgctcccGACTATctagggGATGT	-11	3	GACTAT	-34	2	TTGAAG	145	1	TRUE	TRUE	FALSE	0	0	0	0	5	0	1	0	0
NC_011916.1	1189598	+	G	4.35937e-05	0.258351	0.619394	0.526001	0.000139588	0.691178	0.000187636		TRUE	FALSE	1	gene1160	CCNA_01087	3677	acccgcgcTTAAACtgcaatccgccatcaatGATAATatcaaactGCACC	-13	1	GATAAT	-36	3	TTAAAC	146	1	TRUE	TRUE	FALSE	3.52982	0	0	0	6	0	0	0	1
NC_011916.1	1191129	-	U	6.12499e-12	3.90456e-05	0.619394	0.145532	8.84138e-15	0.307057	3.43909e-14		TRUE	FALSE	0	gene1158	CCNA_01085	16	cgctTTGCGGttctcgcccgggcgaatcccggcTAACCTatagctTCGAC	-11	3	TAACCT	-40	3	TTGCGG	497	1	TRUE	TRUE	FALSE	1.39231	0	0	0	17	0	2	0	14
NC_011916.1	1197679	-	A	1.03869e-05	0.00226436	0.23763	0.145532	4.36652e-07	0.150933	8.54281e-07		TRUE	FALSE	0	gene1163	CCNA_01090	19	aacctagccTCGACTccgccgcattcccgtgTAGCTTacctctgtAAATA	-13	3	TAGCTT	-35	2	TCGACT	498	2	FALSE	TRUE	FALSE	0.401977	0	2	0	7	0	2	0	8
NC_011916.1	1197681	-	G	2.0095e-14	0.00876469	0.619394	0.00585989	6.56518e-15	0.0240229	2.58422e-14	0.0309914	TRUE	FALSE	0	gene1163	CCNA_01090	21	tcaacctagccTCGACTccgccgcattcccgtgTAGCTTacctctGTAAA	-11	3	TAGCTT	-33	2	TCGACT	498	2	TRUE	TRUE	FALSE	0	0	0	0	21	0	7	0	6
NC_011916.1	1199116	-	G	0.0567704	0.258351	0.147186	0.0030823	0.0765921	0.00394611		0.00738258	FALSE	TRUE	1	gene1166	CCNA_01093	153	gatgtggaacATGATTaatcagattaaaaccgTCCGAGttcgaacGGGGC	-12	4	TCCGAG	-34	3	ATGATT	499	1	TRUE	FALSE	TRUE	-2.87058	0	3	0	1	0	8	0	1
NC_011916.1	1199262	-	G	0.0135264	0.00115093	0.383649	0.352479	0.00018791	0.405792	0.000240798		TRUE	FALSE	0	gene1167	CCNA_01094	23	gcaagaccTTGCGCaacgccaaaccccgcgctaccTCTAGGctgcGCTAA	-9	3	TCTAGG	-36	3	TTGCGC	500	2	FALSE	TRUE	FALSE	0	0	1	0	2	1	2	0	9
NC_011916.1	1199264	-	G	3.33067e-16	0	0.23763	1.54023e-08	3.52104e-44	7.47593e-08	6.21212e-43	4.56662e-07	TRUE	TRUE	0	gene1167	CCNA_01094	25	cggcaagaccTTGCGCaacgccaaaccccgcGCTACCtctaggctGCGCT	-13	4	GCTACC	-34	3	TTGCGC	500	2	TRUE	FALSE	FALSE	0.460211	0	2	0	98	0	27	0	133
NC_011916.1	1204065	-	U	0.000182963	0.00445493	0.383649	0.0211796	1.22426e-05	0.0472317	1.9829e-05	0.0521709	TRUE	FALSE	0	gene1171	CCNA_01098	80	cctaaatgcTTGCCAgaaccgagtctttcctgtaGCTACGccgccTTTCC	-10	4	GCTACG	-35	1	TTGCCA	501	2	FALSE	TRUE	FALSE	0	0	1	0	5	0	5	0	7
NC_011916.1	1204066	-	C	2.47482e-06	1.32462e-06	6.90745e-05	7.27245e-07	8.9966e-11	1.2415e-09	2.59902e-10	9.99113e-09	TRUE	TRUE	0	gene1171	CCNA_01098	81	gcctaaatgcTTGCCAgaaccgagtctttccTGTAGCtacgccgcCTTTC	-13	3	TGTAGC	-34	1	TTGCCA	501	2	TRUE	FALSE	FALSE	-1.39463	0	19	0	8	0	21	0	19
NC_011916.1	1207732	+	A	0.000182963	0.000584999	0.383649	0.526001	1.82493e-06	0.524776	3.28421e-06		TRUE	FALSE	0	gene1175	CCNA_01102	484	ccttCTGCCGcttgcgcgcctcgttcttcttctTCTGCTcctggaACTTG	-11	3	TCTGCT	-40	3	CTGCCG	147	1	TRUE	TRUE	FALSE	0.898994	0	1	0	5	0	0	0	10
NC_011916.1	1208044	-	U	3.34752e-08	0.00445493	0.383649	0.0211796	3.52337e-09	0.0472317	8.99507e-09	0.0521709	TRUE	FALSE	0	gene1174	CCNA_01101	98	ccgccttcgcTTGATAcagcgcggcgggcgcgtcaTATATCaggtTCTCG	-9	2	TATATC	-34	1	TTGATA	502	1	TRUE	TRUE	FALSE	0	0	1	0	11	0	5	0	7
NC_011916.1	1231559	+	G	1.55431e-15	0	4.27841e-05	9.02508e-11	1.61921e-43	1.32009e-13	2.42391e-42	1.50371e-12	TRUE	TRUE	0	gene1201	CCNA_03890	49	cttaaccacTTGTTAaaatccgctggctccggtTTTGCTgctcagGCGTT	-11	3	TTTGCT	-35	2	TTGTTA	148	2	TRUE	FALSE	FALSE	-0.020538	0	20	1	52	0	35	0	49
NC_011916.1	1231564	+	G	0.00322287	0.00445493	0.0564678	0.0765501	0.000174463	0.0278545	0.00022444	0.0340295	TRUE	FALSE	0	gene1201	CCNA_03890	44	ccacTTGTTAaaatccgctggctccggttttGCTGCTcaggcgttGAACC	-13	4	GCTGCT	-40	2	TTGTTA	148	2	FALSE	TRUE	FALSE	-0.174471	0	5	0	3	0	3	0	7
NC_011916.1	1235662	+	G	0.00322287	0.00876469	0.0349758	0.0402654	0.000324126	0.0106544	0.000397315	0.0164688	TRUE	FALSE	0	gene1206	cckA	75	ccgggcgcgtcCTCTCTaagccacattctccagAAAACTgacctaGCCTC	-11	3	AAAACT	-33	4	CTCTCT	149	1	TRUE	TRUE	FALSE	-0.804416	0	6	0	3	0	4	0	6
NC_011916.1	1238481	-	A	0.0567704	0.0172437	0.619394	0.526001	0.00776201	0.691178	0.00814105		TRUE	FALSE	0	gene1207	CCNA_01133	82	cccctgaacTTGACCgccctccgattgggcgaaacTGTCGAtctcACCCT	-9	4	TGTCGA	-35	1	TTGACC	503	1	TRUE	TRUE	FALSE	3.52982	0	0	0	1	0	0	0	5
NC_011916.1	1245083	+	A	0.00322287	5.12724e-06	0.0564678	0.0211796	3.12617e-07	0.00924339	6.3292e-07	0.0147371	TRUE	FALSE	0	gene1215	recA	79	gcggaacatcTTGCGAacatggaacaaagagTGTACGcctttaccAAGTT	-13	3	TGTACG	-34	2	TTGCGA	150	1	TRUE	TRUE	FALSE	0	0	5	0	3	0	5	0	17
NC_011916.1	1245156	+	A	0.0135264	0.00226436	0.23763	0.538966	0.00034897	0.391286	0.000425657		TRUE	FALSE	0	gene1215	recA	6	cgggaaGCGTCAatcgggcggccggaatcatggaaTAGAAGgcggATCAA	-9	2	TAGAAG	-38	3	GCGTCA	151	1	TRUE	TRUE	FALSE	0	0	2	0	2	1	1	0	8
NC_011916.1	1247215	+	U	0.0567704	0.0172437	0.619394	0.276677	0.00776201	0.473659	0.00814105		TRUE	FALSE	1	gene1222	CCNA_01147	3338	catacgaTTGGTGcatctgggtgccgacgttgcTAAGCTtctcacTCCAT	-11	3	TAAGCT	-37	3	TTGGTG	152	1	TRUE	TRUE	FALSE	0	0	0	0	1	0	1	0	5
NC_011916.1	1266870	+	A	1.44329e-15	3.42215e-07	0.00831124	0.000294756	2.47252e-20	3.40999e-05	1.5173e-19	0.000112264	TRUE	TRUE	0	gene1234	CCNA_03946	46	cacacgtatggTTGACAacgttgtcacgtttccgGTGAATgcgacATCCG	-10	3	GTGAAT	-33	0	TTGACA	153	1	TRUE	FALSE	FALSE	-0.0452662	0	9	0	23	1	15	0	21
NC_011916.1	1267767	-	G	2.47482e-06	0.00445493	0.23763	0.0402654	2.1304e-07	0.054054	4.44059e-07		TRUE	FALSE	0	gene1225	CCNA_03891	13127	gtagaaggtcGTGAGCttgcccgcttgttctgCAGAGAtgtcgagGATGT	-12	4	CAGAGA	-34	3	GTGAGC	504	1	TRUE	TRUE	FALSE	0	0	2	0	8	0	4	0	7
NC_011916.1	1291673	+	G	2.47482e-06	0.000297344	0.619394	0.145532	1.62113e-08	0.307057	3.88756e-08		TRUE	FALSE	0	gene1247	shpA	79	tgaTTAAGAgtcagctgctctaccaactgagcTATACAcccattcGACGA	-12	2	TATACA	-41	2	TTAAGA	154	1	TRUE	TRUE	FALSE	0.592211	0	0	0	8	0	2	0	11
NC_011916.1	1292194	+	C	0.0135264	0.00876469	0.383649	0.0765501	0.00119031	0.132975	0.00135175		TRUE	FALSE	0	gene1248	CCNA_01172	7	ggaagcgtaaTTGGCGaggcgggcgcttcgcggcTAGAAGgtgggCCTCT	-10	2	TAGAAG	-34	2	TTGGCG	155	3	FALSE	TRUE	FALSE	0	0	1	0	2	0	3	0	6
NC_011916.1	1292195	+	C	3.33067e-16	0	5.74059e-07	7.77156e-16	3.52104e-44	2.23787e-20	6.21212e-43	3.782e-19	TRUE	TRUE	0	gene1248	CCNA_01172	6	gaagcgtaaTTGGCGaggcgggcgcttcgcggcTAGAAGgtgggcCTCTG	-11	2	TAGAAG	-35	2	TTGGCG	155	3	TRUE	FALSE	FALSE	-0.612266	0	29	0	42	0	53	0	50
NC_011916.1	1292196	+	U	6.12499e-12	2.70894e-14	0.00318858	1.3826e-06	9.63318e-24	8.92274e-08	8.06574e-23	5.32215e-07	TRUE	TRUE	0	gene1248	CCNA_01172	5	aagcgtaaTTGGCGaggcgggcgcttcgcggcTAGAAGgtgggccTCTGA	-12	2	TAGAAG	-36	2	TTGGCG	155	3	FALSE	FALSE	FALSE	0	0	11	0	17	0	20	0	45
NC_011916.1	1304111	-	C	0.000767898	0.00445493	0.619394	0.526001	4.64754e-05	0.691178	6.67409e-05		TRUE	FALSE	1	gene1258	CCNA_01181	2308	ccagacggCGGACCttaagctggcccgccgcagCGGCGCcgacatCGCCC	-11	6	CGGCGC	-36	3	CGGACC	505	2	TRUE	TRUE	FALSE	5.43296	0	0	0	4	0	0	0	7
NC_011916.1	1304112	-	U	0.0567704	0.00876469	0.619394	0.526001	0.00428201	0.691178	0.00466956		TRUE	FALSE	1	gene1258	CCNA_01181	2309	gcCAGACGgcggaccttaagctggcccgccgCAGCGGcgccgacaTCGCC	-13	5	CAGCGG	-42	3	CAGACG	505	2	FALSE	TRUE	FALSE	3.52982	0	0	0	1	0	0	0	6
NC_011916.1	1304483	-	A	1.07885e-10	3.42215e-07	0.0349758	0.000448572	1.43389e-15	0.000189251	5.90284e-15	0.000539047	TRUE	TRUE	0	gene1262	CCNA_01185	39	agTCGTAAcgggtgttcgccatccgaccgctcTACATCctcgatcAACGG	-12	3	TACATC	-42	3	TCGTAA	506	1	TRUE	FALSE	FALSE	0	0	6	0	15	0	11	0	21
NC_011916.1	1305181	+	A	0.00322287	0.00876469	0.619394	0.526001	0.000324126	0.691178	0.000397315		TRUE	FALSE	0	gene1264	CCNA_01187	7	ccggatctgTGGGAActgtcgcaaaatcgtgcTAACCCgcgccccATGCT	-12	4	TAACCC	-35	3	TGGGAA	156	1	TRUE	TRUE	FALSE	5.02901	0	0	0	3	0	0	0	6
NC_011916.1	1348016	-	A	0.000182963	0.0172437	0.383649	0.0765501	4.31175e-05	0.132975	6.32049e-05		TRUE	FALSE	0	gene1299	CCNA_01221	20	tcaaatATGGCGgaaatctgacagactcgccgtTACAGTagtgacACGGG	-11	2	TACAGT	-38	3	ATGGCG	507	1	TRUE	TRUE	FALSE	0	0	1	0	5	0	3	0	5
NC_011916.1	1348142	-	U	8.31557e-14	5.12724e-06	0.0564678	1.3826e-06	1.84609e-17	1.35578e-06	9.07434e-17	6.13731e-06	TRUE	TRUE	1	gene1299	CCNA_01221	146	ggaccccatCTAGCGctccgatggcggagggagTACCCAgcaagtTCGGC	-11	4	TACCCA	-35	4	CTAGCG	508	1	TRUE	FALSE	FALSE	0	0	5	0	20	0	20	0	17
NC_011916.1	1348168	-	G	1.40496e-07	0.00115093	0.855139	0.0211796	3.80731e-09	0.0907606	9.66997e-09	0.096066	TRUE	FALSE	1	gene1299	CCNA_01221	172	ggcTAGGGAgttgcttcacaccgattggaccccaTCTAGCgctccGATGG	-10	3	TCTAGC	-41	3	TAGGGA	509	1	TRUE	TRUE	FALSE	0	1	0	0	10	0	5	0	9
NC_011916.1	1353962	+	G	1.44329e-15	8.84108e-08	0.0216638	2.62852e-06	6.56044e-21	1.00683e-06	4.29252e-20	4.77069e-06	TRUE	TRUE	0	gene1305	CCNA_01227	18	cgagcgtggTTGTCCatgagagcgaagcgcgtGATCCTtaccggcGGGCC	-12	3	GATCCT	-35	2	TTGTCC	157	1	TRUE	FALSE	FALSE	0	0	7	0	23	0	19	0	23
NC_011916.1	1372896	+	C	0.000984297	0.0339255	0.383649	0.335944	0.000377578	0.392948	0.000458852	0.397654	TRUE	FALSE	0	gene1327	CCNA_01248	3096	gccaggtTTCGCGccaggccaggaactccggGATCGTggccttggCGATC	-13	3	GATCGT	-37	3	TTCGCG	158	2	FALSE	TRUE	FALSE	0	0	1	2	6	4	6	0	4
NC_011916.1	1372897	+	G	2.57054e-11	0.0522196	0.000290686	0.00160898	3.8037e-11	7.28473e-06	1.11847e-10	2.7157e-05	TRUE	TRUE	0	gene1327	CCNA_01248	3095	ccaggtTTCGCGccaggccaggaactccgggatcgTGGCCTtggcGATCT	-9	4	TGGCCT	-38	3	TTCGCG	158	2	TRUE	FALSE	FALSE	-1.3938	0	16	0	16	3	17	3	9
NC_011916.1	1372915	-	G	5.55112e-16	1.43515e-05	0.00217153	2.82739e-05	3.76656e-19	1.08096e-06	2.10246e-18	5.0745e-06	TRUE	TRUE	1	gene1323	CCNA_01244	594	cgTCGATCcctattcggtcgagggtgtgcgcgcGACCATgggctcGATCT	-11	3	GACCAT	-42	3	TCGATC	510	2	TRUE	FALSE	FALSE	-0.811675	1	16	0	24	2	22	1	19
NC_011916.1	1372916	-	C	3.34752e-08	9.44104e-05	0.00831124	0.00160898	8.68491e-11	0.000163444	2.51633e-10	0.00046817	TRUE	TRUE	1	gene1323	CCNA_01244	595	gcgTCGATCcctattcggtcgagggtgtgcgcgcGACCATgggctCGATC	-10	3	GACCAT	-41	3	TCGATC	510	2	FALSE	FALSE	FALSE	-0.56624	0	9	0	11	3	17	1	16
NC_011916.1	1375966	+	G	1.03869e-05	0.00226436	0.619394	0.0111405	4.36652e-07	0.0412377	8.54281e-07	0.0471953	TRUE	FALSE	0	gene1327	CCNA_01248	26	cggactggcTTGCGAcggctgggtgattcccgTTTAGTgttcttcGGGGG	-12	2	TTTAGT	-35	2	TTGCGA	159	1	TRUE	TRUE	FALSE	0	0	0	0	7	0	6	0	8
NC_011916.1	1381461	-	G	0.000182963	0.000584999	0.23763	0.145532	1.82493e-06	0.150933	3.28421e-06		TRUE	FALSE	0	gene1331	CCNA_01252	180	ccgcatgtgTTGCGGcgggacgatgggggcgGACAATatgtccctGCCCC	-13	2	GACAAT	-35	3	TTGCGG	511	2	TRUE	TRUE	FALSE	0	0	2	0	5	0	2	0	10
NC_011916.1	1381463	-	C	0.0567704	0.0172437	0.383649	0.276677	0.00776201	0.344227	0.00814105		TRUE	FALSE	0	gene1331	CCNA_01252	182	agccgcatgtgTTGCGGcgggacgatgggggcgGACAATatgtccCTGCC	-11	2	GACAAT	-33	3	TTGCGG	511	2	FALSE	TRUE	FALSE	0	0	1	0	1	0	1	0	5
NC_011916.1	1386299	+	A	1.40496e-07	0.000297344	0.00197498	6.52811e-05	1.04016e-09	2.17426e-06	2.77751e-09	9.34194e-06	TRUE	TRUE	0	gene1338	CCNA_01259	26	gaggttctgcTTGACGacccggcgcctcggcGCGACTctcaactcAACAA	-13	4	GCGACT	-34	1	TTGACG	160	1	TRUE	FALSE	FALSE	-1.51655	0	12	0	10	0	14	0	11
NC_011916.1	1402940	+	A	1.90039e-09	1.98462e-05	6.90745e-05	0.000124109	1.20345e-12	1.67809e-07	4.18665e-12	9.66808e-07	TRUE	TRUE	1	gene1359	CCNA_01277	45	tgcgcgaCTTGCAcgccggacgatttcaaggccctGATACGctttATGGC	-9	3	GATACG	-37	3	CTTGCA	161	1	TRUE	FALSE	FALSE	-1.18753	0	19	0	13	0	13	0	15
NC_011916.1	1423003	+	U	2.47482e-06	0.258351	0.619394	0.0765501	9.75862e-06	0.191974	1.62042e-05		TRUE	FALSE	0	gene1380	CCNA_R0030	160	tttccggtcgTTGCGTtcggaatgagaggacacTATAAGacgcgcTCCGA	-11	1	TATAAG	-34	3	TTGCGT	162	1	TRUE	TRUE	FALSE	0	0	0	0	8	0	3	0	1
NC_011916.1	1423164	+	G	0.238265	0.508283	0.000497573	0.136441	0.376772	0.000719468		0.00176218	FALSE	TRUE	1	gene1381	CCNA_R0031	195	cgaagCGGATAaaggccgccggcttcggaacTCCATCgcgtgcttGGGGG	-13	4	TCCATC	-39	3	CGGATA	163	1	TRUE	FALSE	TRUE	-9.12278	5	33	0	0	12	20	0	0
NC_011916.1	1430026	+	A	4.52795e-10	0.000297344	0.23763	0.00162129	4.12474e-12	0.00341407	1.34942e-11	0.0066732	TRUE	TRUE	0	gene1387	CCNA_01303	34	tcgaattaagTCGAAAccttgtcggcccctcggTAGCCTctcctcATCGA	-11	3	TAGCCT	-34	2	TCGAAA	164	1	TRUE	FALSE	FALSE	0	0	2	0	14	0	9	0	11
NC_011916.1	1431032	+	G	0.000767898	0.00445493	0.383649	0.0765501	4.64754e-05	0.132975	6.67409e-05		TRUE	FALSE	0	gene1388	CCNA_01304	96	gttccgtggcTTGCCTccggaagggaaggcgccTATCCAgaacccGCCCG	-11	3	TATCCA	-34	2	TTGCCT	165	1	TRUE	TRUE	FALSE	0	0	1	0	4	0	3	0	7
NC_011916.1	1448674	-	G	1.40496e-07	5.12724e-06	0.619394	0.0111405	2.08608e-11	0.0412377	6.38096e-11	0.0471953	TRUE	FALSE	0	gene1418	CCNA_01335	35	ccctcttaacTTGGCGtgggcgggcgcgctcgcCATAGTcttcgcGTCGA	-11	2	CATAGT	-34	2	TTGGCG	512	1	TRUE	TRUE	FALSE	0	0	0	0	10	0	6	0	17
NC_011916.1	1454395	+	G	0.00322287	0.0172437	0.619394	0.526001	0.00060008	0.691178	0.000704969		TRUE	FALSE	0	gene1425	CCNA_01341	18	tttcgtcgcctTAGACTcgcccgaaagctggGCTGAGgtttcggcGAACC	-13	4	GCTGAG	-33	2	TAGACT	166	1	TRUE	TRUE	FALSE	5.02901	0	0	0	3	0	0	0	5
NC_011916.1	1458007	+	G	0.000276042	0.0667454	0.619394	0.0765501	0.000219285	0.191974	0.000280277		TRUE	FALSE	1	gene1428	CCNA_01344	40	gatccTGGCCCcgcttccgcccgactttgtcagCATGCTggaggcGCTGG	-11	3	CATGCT	-39	3	TGGCCC	167	1	TRUE	TRUE	FALSE	0	0	0	1	6	0	3	0	3
NC_011916.1	1481814	-	A	0.000182963	0.0172437	0.619394	0.526001	4.31175e-05	0.691178	6.32049e-05		TRUE	FALSE	0	gene1449	perP	99	caaatatagaTCGCAAtactaatcttgttacCATATTggtaaccaACATT	-13	2	CATATT	-34	3	TCGCAA	513	1	TRUE	TRUE	FALSE	5.74819	0	0	0	5	0	0	0	5
NC_011916.1	1481843	+	A	0.0135264	0.0172437	0.619394	0.526001	0.00218398	0.691178	0.00242719		TRUE	FALSE	0	gene1451	CCNA_01367	487	cgtcaatTTCTGAatgttggttaccaatatggtAACAAGattagtATTGC	-11	3	AACAAG	-37	3	TTCTGA	168	1	TRUE	TRUE	FALSE	4.46597	0	0	0	2	0	0	0	5
NC_011916.1	1486803	-	A	0.00322287	0.000151135	0.0349758	0.0402654	7.56681e-06	0.0106544	1.26498e-05	0.0164688	TRUE	FALSE	0	gene1455	CCNA_01371	73	cttcggcgcTTGACTtagttttcaaagaaaacgAACTATgccgaaAGGTG	-11	3	AACTAT	-35	1	TTGACT	514	1	TRUE	TRUE	FALSE	0	0	6	0	3	0	4	0	12
NC_011916.1	1490214	+	G	3.48055e-13	2.60608e-06	0.0911664	4.9972e-06	3.859e-17	7.10778e-06	1.83302e-16	2.68929e-05	TRUE	TRUE	0	gene1459	CCNA_01375	23	acggtttagggtTTGCCCcacgcggggctgtgccTATATCggcgtGAGGC	-10	2	TATATC	-32	2	TTGCCC	169	2	TRUE	FALSE	FALSE	0	0	4	0	19	0	18	0	18
NC_011916.1	1490215	+	A	4.52795e-10	2.28408e-08	0.0216638	0.000448572	4.14829e-16	0.000121876	1.77425e-15	0.000363476	TRUE	TRUE	0	gene1459	CCNA_01375	22	cggtttagggtTTGCCCcacgcggggctgtgccTATATCggcgtgAGGCA	-11	2	TATATC	-33	2	TTGCCC	169	2	FALSE	FALSE	FALSE	0	0	7	0	14	0	11	0	25
NC_011916.1	1492300	-	A	0.00322287	0.00876469	0.23763	0.276677	0.000324126	0.244706	0.000397315		TRUE	FALSE	0	gene1464	CCNA_01377	60	ccgaagcttggTTGATCagcgctacgcgaggttgGATAAGggttcATCGT	-10	2	GATAAG	-33	2	TTGATC	515	1	TRUE	TRUE	FALSE	0	0	2	0	3	0	1	0	6
NC_011916.1	1492414	+	G	0.000182963	0.0339255	0.383649	0.276677	8.06293e-05	0.344227	0.000112676		TRUE	FALSE	0	gene1465	CCNA_01378	120	ctcgcgcccTAGAATcgacctctacgtgtctTCGCTTcccgcgctGTGAT	-13	4	TCGCTT	-35	3	TAGAAT	170	1	TRUE	TRUE	FALSE	0.583761	0	1	0	5	0	1	0	4
NC_011916.1	1493203	+	G	5.89663e-07	0.0183588	0.383649	0.00300005	2.0938e-07	0.00893974	4.40143e-07	0.0147157	TRUE	FALSE	0	gene1466	rsaFb	28	tggcgACGACTggcggagcgacttacacgcgatcaTATTGTggccGGCGC	-9	2	TATTGT	-39	3	ACGACT	171	1	TRUE	TRUE	FALSE	0	0	1	0	9	1	11	4	13
NC_011916.1	1503315	-	C	3.34752e-08	0.0044426	0.147186	0.0402654	3.51403e-09	0.0363196	8.99507e-09		TRUE	FALSE	1	gene1471	CCNA_01384	1128	tatgaaagcCAGACCtatcgttcgggcggctatGACGACgcgcgcCGGGA	-11	4	GACGAC	-35	3	CAGACC	516	2	TRUE	TRUE	FALSE	0.0598184	0	3	0	11	0	4	2	12
NC_011916.1	1503317	-	G	7.36831e-05	0.00445493	0.23763	0.145532	5.22891e-06	0.150933	8.92255e-06		TRUE	FALSE	1	gene1471	CCNA_01384	1130	actATGAAAgccagacctatcgttcgggcggcTATGACgacgcgcGCCGG	-12	2	TATGAC	-41	2	ATGAAA	516	2	FALSE	TRUE	FALSE	0.401977	0	2	1	7	0	2	0	7
NC_011916.1	1503339	-	U	0.0567704	0.0172437	0.619394	0.145532	0.00776201	0.307057	0.00814105		TRUE	FALSE	1	gene1471	CCNA_01384	1152	ccgcggacggCCCACAacggctactatgaaagcCAGACCtatcgtTCGGG	-11	4	CAGACC	-34	3	CCCACA	517	2	FALSE	TRUE	FALSE	0	0	0	0	1	0	2	0	5
NC_011916.1	1503341	-	G	0.0135264	0.0681181	0.619394	0.526001	0.00736158	0.691178	0.00797505		TRUE	FALSE	1	gene1471	CCNA_01384	1154	aaccgCGGACGgcccacaacggctactatgaaagcCAGACCtatcGTTCG	-9	4	CAGACC	-39	3	CGGACG	517	2	TRUE	TRUE	FALSE	4.46597	0	0	0	2	0	0	1	5
NC_011916.1	1503808	-	A	3.33067e-16	2.62836e-11	0.00197498	2.7547e-05	5.34009e-25	9.64424e-07	5.02477e-24	4.61286e-06	TRUE	TRUE	0	gene1473	CCNA_01386	60	agtCTGTCAggctccattcatgttggctgggTCAAAAagagcctcAACGG	-13	3	TCAAAA	-41	2	CTGTCA	518	1	TRUE	FALSE	FALSE	0	0	12	0	33	1	19	0	35
NC_011916.1	1512455	-	A	0.000767898	0.00445493	0.619394	0.0211796	4.64754e-05	0.0699707	6.67409e-05	0.0746845	TRUE	FALSE	0	gene1480	CCNA_01393	41	accgagcggcTTGATCggcccgaccgcccgcACTAAGgtttcagcAACCA	-13	3	ACTAAG	-34	2	TTGATC	519	1	TRUE	TRUE	FALSE	0	0	0	0	4	0	5	0	7
NC_011916.1	1529754	-	U	1.40496e-07	0.0339255	0.383649	0.0402654	9.60985e-08	0.0798695	2.12882e-07		TRUE	FALSE	0	gene1499	CCNA_03949	42	gcacacccccTTGATAaccatggcctttcgcTCCAAAtgccctgcTCCGG	-13	3	TCCAAA	-34	1	TTGATA	520	1	TRUE	TRUE	FALSE	0	0	1	0	10	0	4	0	4
NC_011916.1	1534738	+	C	1.94413e-05	7.68189e-05	0.23763	0.0765501	3.18437e-08	0.0910776	7.38535e-08		TRUE	FALSE	0	gene1506	CCNA_01417	49	cgcccttagaTGGACActgcgggccacaggtgcGAAAAGccgggcCTGGA	-11	3	GAAAAG	-34	1	TGGACA	172	1	TRUE	TRUE	FALSE	0.0157629	0	2	1	8	0	3	0	13
NC_011916.1	1536617	-	G	4.35937e-05	0.000151135	0.619394	0.145532	1.30703e-07	0.307057	2.80726e-07		TRUE	FALSE	0	gene1507	CCNA_01418	58	gcgatcaatcTCGGAAccactcgagatgttgcgCGTTGTcgaccgGCAGG	-11	4	CGTTGT	-34	3	TCGGAA	521	1	TRUE	TRUE	FALSE	0.182794	0	0	0	6	0	2	0	12
NC_011916.1	1538389	+	G	0.000182963	0.0667454	0.619394	0.526001	0.000150367	0.691178	0.000198879		TRUE	FALSE	1	gene1510	CCNA_01421	191	cgagCTGCCGtcgtcgacggtgggcgagatggtTATGAAggcgttGAAAT	-11	2	TATGAA	-40	3	CTGCCG	173	1	TRUE	TRUE	FALSE	5.02901	0	0	0	5	0	0	0	3
NC_011916.1	1538433	+	A	3.34752e-08	0.0172437	0.383649	0.276677	1.28567e-08	0.344227	3.11333e-08		TRUE	FALSE	1	gene1510	CCNA_01421	147	tgaaatcgctcgATGACGtcgcctatgtccgaTACGCGtccgtttACCGT	-12	4	TACGCG	-32	2	ATGACG	174	1	TRUE	TRUE	FALSE	0.898994	0	1	0	11	0	1	0	5
NC_011916.1	1538547	+	G	0.000182963	0.00445493	0.0216638	0.00162129	1.22426e-05	0.00039537	1.9829e-05	0.00102272	TRUE	TRUE	0	gene1510	CCNA_01421	33	aagaagagctaTAGTCCgttaatcctgatgtgtgTTTGTAggggcGCGCG	-10	4	TTTGTA	-33	3	TAGTCC	175	1	TRUE	FALSE	FALSE	-1.38707	0	7	0	5	0	9	0	7
NC_011916.1	1541253	+	A	0.000182963	0.000297344	0.0911664	0.0765501	9.64394e-07	0.0416277	1.80118e-06		TRUE	FALSE	0	gene1514	CCNA_01425	155	tcgagccgggtTGCGCAccccccagccatctGACAGTctcgttggAATGA	-13	3	GACAGT	-33	3	TGCGCA	176	2	FALSE	TRUE	FALSE	0	0	4	0	5	0	3	0	11
NC_011916.1	1541254	+	A	2.47482e-06	0.000151135	0.383649	0.0402654	8.49301e-09	0.0798695	2.09254e-08		TRUE	FALSE	0	gene1514	CCNA_01425	154	cgagccgggtTGCGCAccccccagccatctgacagTCTCGTtggaATGAC	-9	3	TCTCGT	-34	3	TGCGCA	176	2	TRUE	TRUE	FALSE	0	0	1	0	8	0	4	0	12
NC_011916.1	1541383	+	G	7.97596e-09	0.00115093	0.23763	0.0765501	2.42476e-10	0.0910776	6.80585e-10		TRUE	FALSE	0	gene1514	CCNA_01425	25	acgtGCGTCAttccattctccccggatcggcgtccCCTCGTgattGAGAA	-9	4	CCTCGT	-40	3	GCGTCA	177	1	TRUE	TRUE	FALSE	0.18381	0	2	0	12	0	3	0	9
NC_011916.1	1545017	-	C	0.000767898	0.000151135	0.147186	0.0402654	1.96938e-06	0.0363196	3.5249e-06		TRUE	FALSE	0	gene1516	bamE	76	ttcaaacgccTCGATTtcgccgcgacatcccgcTATGCGcggagtCCGCC	-11	3	TATGCG	-34	3	TCGATT	522	1	TRUE	TRUE	FALSE	0	0	3	0	4	0	4	0	12
NC_011916.1	1548451	+	G	1.07885e-10	0.00115093	0.00514792	2.0121e-07	3.81411e-12	2.24648e-08	1.26454e-11	1.47917e-07	TRUE	TRUE	0	gene1521	ihfA	111	cgttgagtctTTGACTtcatgcggtaatcgcggCATGAGgtcgtcGGTGA	-11	3	CATGAG	-34	1	TTGACT	178	2	FALSE	FALSE	FALSE	-0.810212	0	10	0	15	0	23	0	9
NC_011916.1	1548452	+	G	3.33067e-16	0.00226436	0.000469309	4.74716e-11	3.22253e-17	7.22617e-13	1.53986e-16	7.9645e-12	TRUE	TRUE	0	gene1521	ihfA	110	gttgagtctTTGACTtcatgcggtaatcgcggCATGAGgtcgtcgGTGAA	-12	3	CATGAG	-35	1	TTGACT	178	2	TRUE	FALSE	FALSE	-0.260898	0	15	0	33	0	36	0	8
NC_011916.1	1549374	-	A	0.0567704	0.0172437	0.383649	0.526001	0.00776201	0.524776	0.00814105		TRUE	FALSE	0	gene1516	bamE	4433	ctgcgaccccTTGACCcccagtcaagtgcgcTACCAGgctgcgccACGCT	-13	3	TACCAG	-34	1	TTGACC	523	1	TRUE	TRUE	FALSE	0	0	1	0	1	0	0	0	5
NC_011916.1	1555501	-	A	0.000182963	0.0172437	0.383649	0.276677	4.31175e-05	0.344227	6.32049e-05		TRUE	FALSE	1	gene1527	CCNA_01439	2869	cggtTCGCCCaaaagtcgccaggatcatggccAAGCTTccgcgccATGCT	-12	4	AAGCTT	-40	3	TCGCCC	524	1	TRUE	TRUE	FALSE	0.898994	0	1	0	5	0	1	0	5
NC_011916.1	1557694	+	A	4.35937e-05	0.00445493	0.619394	0.526001	3.19555e-06	0.691178	5.54869e-06		TRUE	FALSE	0	gene1533	CCNA_01445	2	ctgaacgcctTTCGCTcgccgcgatcatcgcaTAAGACcagaaacAAGAT	-12	3	TAAGAC	-34	3	TTCGCT	179	1	TRUE	TRUE	FALSE	6.00675	0	0	0	6	0	0	0	7
NC_011916.1	1564861	+	U	0.00322287	0.00226436	0.23763	0.000852799	9.36151e-05	0.001926	0.000127224	0.00408569	TRUE	TRUE	0	gene1539	CCNA_R0036	14	ttggagcgggTTGCGCgccccaaacggcgcggcTATACAcccgctTCCTC	-11	2	TATACA	-34	3	TTGCGC	180	1	TRUE	FALSE	FALSE	0	0	2	0	3	0	10	0	8
NC_011916.1	1565199	+	A	1.90039e-09	1.98462e-05	0.23763	0.0402654	1.20345e-12	0.054054	4.18665e-12		TRUE	FALSE	0	gene1541	cspD	43	atttcgtcaTTGACGgctctcctcacgcgagAACACTgttcttgtAGTGC	-13	3	AACACT	-35	1	TTGACG	181	1	TRUE	TRUE	FALSE	0.298929	0	2	0	13	0	4	0	15
NC_011916.1	1566409	+	C	0.044437	0.00681029	0.147186	0.000852799	0.00275483	0.00125308	0.00304449	0.00279872	TRUE	TRUE	0	gene1543	CCNA_R0038	11	cgcgcctttgTTGATCcgcgcgccgaaccccTGTAGAgcagccgcCTGCT	-13	3	TGTAGA	-34	2	TTGATC	182	1	TRUE	FALSE	FALSE	0	0	3	1	2	0	10	1	9
NC_011916.1	1567527	-	A	4.996e-15	0.000151135	0.23763	0.526001	3.22622e-17	0.384917	1.53986e-16		TRUE	FALSE	0	gene1532	CCNA_01444	9919	ctaaaaatcTTGAATtttagaatagaatctggccACCCATcttcgATGGG	-10	4	ACCCAT	-35	2	TTGAAT	525	1	TRUE	TRUE	FALSE	1.17153	0	2	0	22	0	0	0	12
NC_011916.1	1574605	-	G	2.47482e-06	0.0339255	0.619394	0.276677	1.45191e-06	0.473659	2.66633e-06		TRUE	FALSE	0	gene1556	CCNA_01466	15	acgcATCAAAgcctcccgccgacgcgcgggtCATGGTgtcctggcGTCAT	-13	3	CATGGT	-40	3	ATCAAA	526	2	FALSE	TRUE	FALSE	0.583761	0	0	0	8	0	1	0	4
NC_011916.1	1574607	-	G	3.33067e-16	0	0.0911664	2.62852e-06	3.52104e-44	3.89263e-06	6.21212e-43	1.56632e-05	TRUE	TRUE	0	gene1556	CCNA_01466	17	acacgcATCAAAgcctcccgccgacgcgcgggtCATGGTgtcctgGCGTC	-11	3	CATGGT	-38	3	ATCAAA	526	2	TRUE	FALSE	FALSE	0.0533263	0	4	0	52	0	19	0	58
NC_011916.1	1574689	+	G	0	0	2.20233e-07	0	1.39155e-58	1.88092e-35	4.58284e-56	5.60958e-34	TRUE	TRUE	0	gene1557	ccoN	22	gatgcGTGTCAaagccgggggagtctgggcgTGACATccaggggcGAGGT	-13	3	TGACAT	-39	2	GTGTCA	183	2	TRUE	FALSE	FALSE	0	0	31	5	85	1	69	3	65
NC_011916.1	1574690	+	A	1.90039e-09	1.43515e-05	0.00514792	0.000124109	8.79098e-13	9.75189e-06	3.13555e-12	3.58276e-05	TRUE	TRUE	0	gene1557	ccoN	21	atgcGTGTCAaagccgggggagtctgggcgtgacaTCCAGGggcgAGGTT	-9	4	TCCAGG	-40	2	GTGTCA	183	2	FALSE	FALSE	FALSE	-0.471084	0	10	0	13	0	13	1	19
NC_011916.1	1580263	-	A	5.89663e-07	0.185801	0.0564678	0.556724	1.86546e-06	0.140202	3.35104e-06	0.145959	TRUE	FALSE	0	gene1556	CCNA_01466	5673	gtcgtcaggTTCAGCctcgccgcctccacgccCGGAAGggcgcgcACCGC	-12	4	CGGAAG	-35	3	TTCAGC	527	1	TRUE	TRUE	FALSE	0	0	5	0	9	3	3	3	6
NC_011916.1	1582557	+	U	1.31772e-06	0.00111724	0.619394	0.0402654	3.14118e-08	0.117001	7.30233e-08		TRUE	FALSE	0	gene1565	ompW	41	tgacacagGTCAAAtactgaggcgggcaagtcgTCCAAAttccccTCGCG	-11	3	TCCAAA	-36	3	GTCAAA	184	3	FALSE	TRUE	FALSE	0	0	0	1	10	0	4	1	12
NC_011916.1	1582558	+	C	5.89663e-07	3.90456e-05	0.619394	0.0030823	5.86979e-10	0.0138626	1.59762e-09	0.0205507	TRUE	FALSE	0	gene1565	ompW	40	gacacAGGTCAaatactgaggcgggcaagtcgtcCAAATTcccctCGCGA	-10	3	CAAATT	-39	3	AGGTCA	184	3	FALSE	TRUE	FALSE	0	0	0	0	9	0	8	0	14
NC_011916.1	1582559	+	G	0	0	0.00122329	0	1.39155e-58	9.39286e-32	4.58284e-56	1.76377e-30	TRUE	TRUE	0	gene1565	ompW	39	acacagGTCAAAtactgaggcgggcaagtcgtCCAAATtcccctcGCGAC	-12	3	CCAAAT	-38	3	GTCAAA	184	3	TRUE	FALSE	FALSE	0.681533	0	13	5	275	0	65	8	338
NC_011916.1	1582570	+	C	0.00322287	0.00876469	0.619394	0.0402654	0.000324126	0.117001	0.000397315		TRUE	FALSE	0	gene1565	ompW	28	atactgaggCGGGCAagtcgtccaaattccccTCGCGAcaagaaaCAAGA	-12	5	TCGCGA	-35	3	CGGGCA	185	2	TRUE	TRUE	FALSE	0	0	0	0	3	0	4	0	6
NC_011916.1	1582571	+	A	0.000182963	0.526009	0.23763	0.00585989	0.000986334	0.0105504	0.00113182	0.0164081	TRUE	FALSE	0	gene1565	ompW	27	taCTGAGGcgggcaagtcgtccaaattcccctcgcGACAAGaaacAAGAC	-9	3	GACAAG	-42	3	CTGAGG	185	2	FALSE	TRUE	FALSE	0	0	2	0	5	0	7	7	7
NC_011916.1	1583402	+	A	3.52052e-13	1.73941e-07	0.383649	3.82529e-07	2.7703e-18	2.45591e-06	1.47949e-17	1.04634e-05	TRUE	TRUE	0	gene1566	ftrB	22	atcgGCGTCAaggtcgcgcggccgggaaccgcgCATGAAggggatATGAA	-11	3	CATGAA	-40	3	GCGTCA	186	1	TRUE	FALSE	FALSE	0	0	1	1	21	0	22	0	22
NC_011916.1	1593851	+	G	3.48055e-13	1.98462e-05	0.23763	0.0765501	2.79852e-16	0.0910776	1.23435e-15		TRUE	FALSE	0	gene1576	CCNA_01487	45	cgaaTTCCCTtgttctggacggggcactcttccTAGAGTcccgtcGCGCG	-11	2	TAGAGT	-40	3	TTCCCT	187	1	TRUE	TRUE	FALSE	0.914748	0	2	0	19	0	3	0	15
NC_011916.1	1602079	-	G	0.00322287	0.0172437	0.383649	0.276677	0.00060008	0.344227	0.000704969		TRUE	FALSE	0	gene1581	CCNA_01492	37	ctggatgtagcTTGCGAtcggggcgcgcgggggcGATGTTgcccgGCCCA	-10	3	GATGTT	-33	2	TTGCGA	528	1	TRUE	TRUE	FALSE	0.179812	0	1	0	3	0	1	0	5
NC_011916.1	1610768	+	A	5.89663e-07	1.32462e-06	0.00831124	4.9972e-06	2.25561e-11	7.4746e-07	6.85705e-11	3.67924e-06	TRUE	TRUE	1	gene1593	CCNA_01502	2576	aggaaggggcTTAAAGccgcccaaggcttggTGTAACccaggcgcATGGG	-13	2	TGTAAC	-34	3	TTAAAG	188	1	TRUE	FALSE	FALSE	-0.319655	0	9	0	9	0	18	0	19
NC_011916.1	1616770	-	G	0.0135264	0.00876469	0.619394	0.135694	0.00119031	0.292182	0.00135175		TRUE	FALSE	0	gene1595	CCNA_01505	30	tccagccataatTTGGCCcacgggacgcttcacgaCCTGAGcgccGACGC	-9	4	CCTGAG	-32	2	TTGGCC	529	2	TRUE	TRUE	FALSE	0	0	0	0	2	1	4	0	6
NC_011916.1	1616773	-	G	0.0567704	0.0172437	0.23763	0.0111405	0.00776201	0.018357	0.00814105	0.0249518	TRUE	FALSE	0	gene1595	CCNA_01505	33	tcctcCAGCCAtaatttggcccacgggacgcttCACGACctgagcGCCGA	-11	4	CACGAC	-39	3	CAGCCA	529	2	FALSE	TRUE	FALSE	-0.0757603	0	2	0	1	0	6	0	5
NC_011916.1	1628247	+	G	0.000276042	0.00226436	0.383649	0.00162129	9.55428e-06	0.00521401	1.59184e-05	0.00924302	TRUE	TRUE	0	gene1609	CCNA_01519	42	gaagtcggTTGACTggcgcatcggttgagaaagATCAATgtgggcGTCGC	-11	3	ATCAAT	-36	1	TTGACT	189	1	TRUE	FALSE	FALSE	0	0	1	1	6	0	9	0	8
NC_011916.1	1628274	+	G	3.33067e-16	0	6.29707e-06	0	3.52104e-44	5.16694e-34	6.21212e-43	1.24745e-32	TRUE	TRUE	0	gene1609	CCNA_01519	15	agaaagATCAATgtgggcgtcgccgtcatctgtGGAAATgccctcGAAAG	-11	3	GGAAAT	-38	4	ATCAAT	190	1	TRUE	FALSE	FALSE	0	0	24	0	100	0	67	0	92
NC_011916.1	1630483	-	A	3.33067e-16	4.66294e-15	0.23763	0.000124109	1.08152e-28	0.000337134	1.36992e-27	0.000894817	TRUE	TRUE	0	gene1611	CCNA_01521	24	ggatttcacTGGACGcgcgccagacgcgcggcCACCTTcccgcccATCAG	-12	4	CACCTT	-35	2	TGGACG	530	1	TRUE	FALSE	FALSE	0.221833	0	2	0	40	0	13	0	47
NC_011916.1	1632215	-	G	7.97596e-09	3.90456e-05	0.0349758	0.000235949	9.27976e-12	0.000104848	2.88314e-11	0.000314543	TRUE	TRUE	0	gene1613	flmH	98	agacggATCAAAgcctgaccggtcggacgcgaCAGACTggtgcgcGGTCG	-12	3	CAGACT	-38	3	ATCAAA	531	2	TRUE	FALSE	FALSE	-0.175576	0	6	0	12	0	12	0	14
NC_011916.1	1632217	-	G	0.00322287	0.000297344	0.383649	0.00162129	1.42386e-05	0.00521401	2.28372e-05	0.00924302	TRUE	TRUE	0	gene1613	flmH	100	tgagacggATCAAAgcctgaccggtcggacgcgaCAGACTggtgcGCGGT	-10	3	CAGACT	-36	3	ATCAAA	531	2	FALSE	FALSE	FALSE	0	0	1	0	3	0	9	0	11
NC_011916.1	1635201	+	C	0.00322287	0.0339255	0.0911664	0.000124109	0.00110661	0.000140181		0.000408458	FALSE	TRUE	0	gene1617	fljL	59	ctcgattTTGGCGcggggctggcccgccgcttgcGATGGTtcgcgCGGGC	-10	3	GATGGT	-37	2	TTGGCG	191	2	FALSE	FALSE	TRUE	-1.3782	0	4	0	3	0	13	0	4
NC_011916.1	1635202	+	G	3.33067e-16	0	5.55112e-16	0	3.52104e-44	5.84005e-44	6.21212e-43	7.40226e-42	TRUE	TRUE	0	gene1617	fljL	58	tcgattTTGGCGcggggctggcccgccgcttgcGATGGTtcgcgcGGGCA	-11	3	GATGGT	-38	2	TTGGCG	191	2	TRUE	FALSE	FALSE	-1.69615	0	91	0	46	0	138	0	74
NC_011916.1	1636299	+	G	4.35937e-05	0.00226436	0.00197498	1.3826e-06	1.69104e-06	5.65747e-08	3.07688e-06	3.49797e-07	TRUE	TRUE	0	gene1618	fljK	59	ttgctggTGGGCAgaattggcccggcaattgcTTCAGGtcctaccGAGCA	-12	4	TTCAGG	-37	2	TGGGCA	192	1	TRUE	FALSE	FALSE	-1.97137	0	12	0	6	0	20	0	8
NC_011916.1	1638715	+	U	4.35937e-05	7.68189e-05	0.383649	0.0211796	6.86999e-08	0.0472317	1.53218e-07	0.0521709	TRUE	FALSE	0	gene1621	CCNA_01531	27	gcGGGTAAggctaggtcccgtcgcgcccaggggcTAAGCTgccgcTGGGC	-10	3	TAAGCT	-42	4	GGGTAA	193	2	FALSE	TRUE	FALSE	0	0	1	0	6	0	5	0	13
NC_011916.1	1638716	+	G	1.88738e-15	0	0.00774159	1.17901e-09	1.96252e-43	2.41145e-10	2.76995e-42	2.03767e-09	TRUE	TRUE	0	gene1621	CCNA_01531	26	cgggtaaggctAGGTCCcgtcgcgcccagggGCTAAGctgccgctGGGCG	-13	3	GCTAAG	-33	4	AGGTCC	193	2	TRUE	FALSE	FALSE	0	1	13	2	49	0	31	0	65
NC_011916.1	1643621	+	A	0.0135264	0.0172437	0.619394	0.0402654	0.00218398	0.117001	0.00242719		TRUE	FALSE	0	gene1625	CCNA_01535	43	aacaaaacttgcTTCCGAgttagcgggtcgtTAACGTctcgctccAGATT	-13	3	TAACGT	-32	3	TTCCGA	194	1	TRUE	TRUE	FALSE	0	0	0	0	2	0	4	0	5
NC_011916.1	1644303	+	C	0.238265	0.258351	0.147186	0.0030823	0.233163	0.00394611		0.00738258	FALSE	TRUE	0	gene1626	CCNA_01536	17	gaatattcccTAGACAtcattctagggttgtgTTTCGCttccgttCTGAA	-12	4	TTTCGC	-34	1	TAGACA	195	1	TRUE	FALSE	TRUE	-2.87058	0	3	0	0	0	8	0	1
NC_011916.1	1646108	+	G	1.90039e-09	1.98462e-05	0.0564678	0.00585989	1.20345e-12	0.00298259	4.18665e-12	0.00595345	TRUE	TRUE	0	gene1629	CCNA_01538	103	accgccagTGGACGcgttcttgaccgaagtgctACTGAGacgcccGGATA	-11	4	ACTGAG	-36	2	TGGACG	196	1	TRUE	FALSE	FALSE	0	0	5	0	13	0	7	0	15
NC_011916.1	1684733	+	G	0.0135264	0.00876469	0.619394	0.526001	0.00119031	0.691178	0.00135175		TRUE	FALSE	0	gene1658	CCNA_01568	73	aattcgtcggGTGACAaggctgtcaaattgagcGATCGGtgggttGCGTC	-11	4	GATCGG	-34	1	GTGACA	197	1	TRUE	TRUE	FALSE	4.46597	0	0	0	2	0	0	0	6
NC_011916.1	1699611	-	A	1.45961e-12	8.84108e-08	0.147186	0.0030823	5.74175e-18	0.00394611	3.00151e-17	0.00738258	TRUE	TRUE	0	gene1673	CCNA_01583	49	atttactgccTTAAAActgtcgtcaaactgtgaCAAAAGcccgtcATCAG	-11	3	CAAAAG	-34	2	TTAAAA	532	1	TRUE	FALSE	FALSE	0	0	3	0	18	0	8	0	23
NC_011916.1	1699662	+	G	4.35937e-05	0.00115093	0.147186	0.0765501	8.93479e-07	0.06181	1.67825e-06		TRUE	FALSE	0	gene1676	CCNA_R0143	2550	gcttTTGTCAcagtttgacgacagttttaaggcAGTAAAtccgtcGATCG	-11	3	AGTAAA	-40	1	TTGTCA	198	1	TRUE	TRUE	FALSE	0	0	3	0	6	0	3	0	9
NC_011916.1	1712388	+	G	0.0135264	0.0172437	0.619394	0.526001	0.00218398	0.691178	0.00242719		TRUE	FALSE	0	gene1684	CCNA_01592	64	ctgcTTTCCGaattctcgccgcgatttcgtgcgAACGCTtgttttGGGAA	-11	4	AACGCT	-40	3	TTTCCG	199	1	TRUE	TRUE	FALSE	4.46597	0	0	0	2	0	0	0	5
NC_011916.1	1730240	+	A	0.000767898	0.00226436	0.383649	0.0765501	2.47993e-05	0.132975	3.79871e-05		TRUE	FALSE	1	gene1704	CCNA_01610	143	gcaaaTTGCTTgctcgattcaggccccctgtgTAGAAAgtcaggcATGAC	-12	2	TAGAAA	-39	3	TTGCTT	200	1	TRUE	TRUE	FALSE	0	0	1	0	4	0	3	0	8
NC_011916.1	1751510	-	G	4.35937e-05	0.0339255	0.619394	0.145532	2.13325e-05	0.307057	3.32962e-05		TRUE	FALSE	0	gene1725	CCNA_01632	23	tgttgagggTGGAAAgctgaacctcagcagctTAAAGTtcatggcGGAAT	-12	2	TAAAGT	-35	2	TGGAAA	533	1	TRUE	TRUE	FALSE	0	0	0	0	6	0	2	0	4
NC_011916.1	1757768	+	A	0.000182963	0.00876469	0.383649	0.145532	2.30011e-05	0.216934	3.54525e-05		TRUE	FALSE	1	gene1731	CCNA_01638	373	ggccgCAAACGcattctggcctcgaagggcggcTATGGCttcctgATGCC	-11	3	TATGGC	-39	4	CAAACG	201	1	TRUE	TRUE	FALSE	0	0	1	0	5	0	2	0	6
NC_011916.1	1771267	+	A	3.34752e-08	0.00115093	0.23763	0.0030823	9.6241e-10	0.00602007	2.5909e-09	0.010417	TRUE	FALSE	0	gene1744	CCNA_01651	36	ccccgaaagGTGGCGtcttccctgtccgaatgcTAACAGttttggACAGT	-11	3	TAACAG	-35	3	GTGGCG	202	1	TRUE	TRUE	FALSE	0	0	2	0	11	0	8	0	9
NC_011916.1	1773963	+	G	0.000767898	0.0172437	0.383649	0.0211796	0.000161971	0.0472317	0.000210286	0.0521709	TRUE	FALSE	1	gene1745	CCNA_01652	126	aaattcgtgTTGCGGcgcggaatactcagggCGTAACcatcttccGCACC	-13	3	CGTAAC	-35	3	TTGCGG	203	1	TRUE	TRUE	FALSE	0	0	1	0	4	0	5	0	5
NC_011916.1	1781935	-	G	3.34752e-08	1.98462e-05	0.0216638	0.00162129	1.92928e-11	0.00039537	5.9381e-11	0.00102272	TRUE	TRUE	0	gene1753	CCNA_01660	23	cgTCGCAAgcacggtttcgccgtttttgcgtggGATGACggtaaaGCTGT	-11	3	GATGAC	-42	3	TCGCAA	534	2	TRUE	FALSE	FALSE	-0.297852	0	7	0	11	0	9	0	15
NC_011916.1	1781936	-	A	0.000767898	0.00445493	0.619394	0.526001	4.64754e-05	0.691178	6.67409e-05		TRUE	FALSE	0	gene1753	CCNA_01660	24	gcgTCGCAAgcacggtttcgccgtttttgcgtggGATGACggtaaAGCTG	-10	3	GATGAC	-41	3	TCGCAA	534	2	FALSE	TRUE	FALSE	5.43296	0	0	0	4	0	0	0	7
NC_011916.1	1782009	+	G	4.35937e-05	0.131316	0.383649	0.145532	7.48239e-05	0.216934	0.000105609		TRUE	FALSE	0	gene1754	CCNA_R0041	29	aaaccgtgcTTGCGAcgcaggcgacccccgacTATGTTccgcgccGCTTC	-12	2	TATGTT	-35	2	TTGCGA	204	1	TRUE	TRUE	FALSE	0	0	1	0	6	0	2	0	2
NC_011916.1	1797708	+	G	4.52795e-10	0.038933	0.00514792	2.62852e-06	4.54141e-10	2.58697e-07	1.24984e-09	1.36624e-06	TRUE	TRUE	0	gene1767	CCNA_01675	26	cattccgaacGTGACAcgagcccagcccgcgacTACAGCaggggcGGGGG	-11	3	TACAGC	-34	1	GTGACA	205	1	TRUE	FALSE	FALSE	-0.909101	0	10	0	14	0	19	1	6
NC_011916.1	1803797	+	G	4.35937e-05	0.00115093	0.23763	0.0402654	8.93479e-07	0.054054	1.67825e-06		TRUE	FALSE	0	gene1769	CCNA_01677	16	cgagGTGAGCacgatttgcccgcggcccttggtTATCTTgactgaGGGAG	-11	2	TATCTT	-40	3	GTGAGC	206	1	TRUE	TRUE	FALSE	0	0	2	0	6	0	4	0	9
NC_011916.1	1812844	-	A	0.000182963	0.0172437	0.23763	0.0211796	4.31175e-05	0.0316658	6.32049e-05	0.0374233	TRUE	FALSE	1	gene1776	CCNA_01684	493	tttacgTTCAGGaatcagtcaggtgcggctgtTATTCTgagcgccATGAA	-12	2	TATTCT	-38	3	TTCAGG	535	1	TRUE	TRUE	FALSE	-0.0757603	0	2	0	5	0	5	0	5
NC_011916.1	1837840	+	G	0.0135264	0.00876469	0.383649	0.145532	0.00119031	0.216934	0.00135175		TRUE	FALSE	1	gene1799	CCNA_01707	1616	catcgCGGCCAaggaattgaccgaaaaggggTTGAAGgtccttgtGCTCG	-13	3	TTGAAG	-39	3	CGGCCA	207	1	TRUE	TRUE	FALSE	0	0	1	0	2	0	2	0	6
NC_011916.1	1840159	+	G	4.996e-15	4.49374e-08	0.147186	0.0211796	1.14158e-20	0.0211069	7.3239e-20	0.0277953	TRUE	FALSE	1	gene1805	CCNA_01713	4592	cggcgcgcGTCTCAtttctgacggcttctcctgGATCGTgggaccGACTA	-11	3	GATCGT	-36	3	GTCTCA	208	2	TRUE	TRUE	FALSE	0.734286	0	3	0	22	0	5	0	24
NC_011916.1	1840160	+	A	3.34752e-08	5.12724e-06	0.23763	0.0211796	5.21659e-12	0.0316658	1.66258e-11	0.0374233	TRUE	FALSE	1	gene1805	CCNA_01713	4591	ggcgcgcGTCTCAtttctgacggcttctcctgGATCGTgggaccgACTAG	-12	3	GATCGT	-37	3	GTCTCA	208	2	FALSE	TRUE	FALSE	0	0	2	0	11	0	5	0	17
NC_011916.1	1840174	+	A	0.000182963	0.258351	0.619394	0.526001	0.00051805	0.691178	0.000620404		TRUE	FALSE	1	gene1805	CCNA_01713	4577	ttCTGACGgcttctcctggatcgtgggaccgacTAGCTTcctcagAACGC	-11	3	TAGCTT	-42	2	CTGACG	209	1	TRUE	TRUE	FALSE	3.52982	0	0	0	5	0	0	0	1
NC_011916.1	1848095	+	G	4.35937e-05	0.000327038	0.23763	0.0030823	2.7182e-07	0.00602007	5.51455e-07	0.010417	TRUE	FALSE	0	gene1813	CCNA_03893	38	ggcgagcggcgCCTCCAaacgggggcgtgagcgccTCTTACcagtGAAGG	-9	3	TCTTAC	-33	4	CCTCCA	210	1	TRUE	TRUE	FALSE	0	0	2	0	6	0	8	1	14
NC_011916.1	1850520	+	G	6.12499e-12	1.73941e-07	0.0564678	2.9282e-08	4.51545e-17	3.50877e-08	2.13458e-16	2.24778e-07	TRUE	TRUE	0	gene1817	CCNA_01724	58	gcgggcggccctTCGTCCgccacaatctgtccTAAACCcgacggtGTTTC	-12	3	TAAACC	-32	3	TCGTCC	211	1	TRUE	FALSE	FALSE	0	0	5	0	17	0	26	0	22
NC_011916.1	1851012	+	A	3.48055e-13	2.9993e-09	0.000757694	1.80617e-05	5.14771e-20	2.61482e-07	3.10118e-19	1.36672e-06	TRUE	TRUE	1	gene1818	bamB	315	tggcccgcCTCAAAtccgccttcgccttgatgGACACCgcttcctACAAG	-12	4	GACACC	-36	3	CTCAAA	212	1	TRUE	FALSE	FALSE	-0.39791	0	14	0	19	0	16	0	28
NC_011916.1	1876845	+	A	2.47482e-06	0.000151135	0.619394	0.526001	8.49301e-09	0.691178	2.09254e-08		TRUE	FALSE	1	gene1842	CCNA_01749	183	gtttcagggttgTCGACAgcgagcgagatggtgAATACAtcaaccACGTG	-11	3	AATACA	-32	1	TCGACA	213	2	TRUE	TRUE	FALSE	6.41616	0	0	0	8	0	0	0	12
NC_011916.1	1876847	+	G	5.89663e-07	0.00445493	0.383649	0.276677	5.4528e-08	0.344227	1.22999e-07		TRUE	FALSE	1	gene1842	CCNA_01749	181	ttcagggttgTCGACAgcgagcgagatggtgAATACAtcaaccacGTGTT	-13	3	AATACA	-34	1	TCGACA	213	2	FALSE	TRUE	FALSE	1.37673	0	1	0	9	0	1	0	7
NC_011916.1	1883673	-	G	1.45961e-12	1.16095e-08	0.23763	0.00585989	7.88371e-19	0.0105504	4.32728e-18	0.0164081	TRUE	FALSE	0	gene1849	CCNA_01756	18	gcgcCTTTCAgcttcggttcatccacggcgccgCTTGATggtcccGTAAG	-11	3	CTTGAT	-40	3	CTTTCA	536	1	TRUE	TRUE	FALSE	0	0	2	0	18	0	7	0	26
NC_011916.1	1887115	-	A	0.000182963	0.131316	0.619394	0.276677	0.000279575	0.473659	0.000349203		TRUE	FALSE	1	gene1852	CCNA_01759	174	gtgttccgcCTAACGctcgccacattgggtgaTACAGGgtacagcAGCAA	-12	3	TACAGG	-35	3	CTAACG	537	1	TRUE	TRUE	FALSE	0	0	0	0	5	0	1	0	2
NC_011916.1	1895422	+	A	4.996e-15	3.44869e-12	0.147186	0.0030823	1.03935e-24	0.00394611	9.42087e-24	0.00738258	TRUE	TRUE	0	gene1860	CCNA_01767	0	cgccctgagTTGGTTtctgcagccgtcaggcgCATTCTcctcgctAATGG	-12	3	CATTCT	-35	3	TTGGTT	214	1	TRUE	FALSE	FALSE	0.0600804	0	3	0	22	0	8	0	38
NC_011916.1	1903323	+	G	7.36831e-05	0.131316	0.619394	0.145532	0.000121391	0.307057	0.000164293		TRUE	FALSE	0	gene1870	CCNA_01777	93	ctgtctcgctTGGACGggctgaccgaaagtcGATATGcagccgccGGGGG	-13	3	GATATG	-34	2	TGGACG	215	1	TRUE	TRUE	FALSE	0	0	0	1	7	0	2	0	2
NC_011916.1	1906818	-	A	4.35937e-05	0.258351	0.383649	0.526001	0.000139588	0.524776	0.000187636		TRUE	FALSE	0	gene1872	CCNA_01779	19	gaaaaaAGCACGgtttgttagccttgccacgcgcAACCTTcctccAACAA	-10	4	AACCTT	-38	4	AGCACG	538	1	TRUE	TRUE	FALSE	0	0	1	0	6	0	0	0	1
NC_011916.1	1912880	-	G	3.33067e-16	1.16095e-08	0.619394	0.0765501	2.12322e-22	0.191974	1.61364e-21		TRUE	FALSE	1	gene1878	CCNA_01784	260	ttgaggCCTACAtgaatcacgtcggtcacgcgTACATCgaaaattGGGAT	-12	3	TACATC	-38	3	CCTACA	539	1	TRUE	TRUE	FALSE	1.70446	0	0	0	28	0	3	0	26
NC_011916.1	1923470	+	C	5.89663e-07	0.00876469	0.619394	0.0211796	1.03782e-07	0.0699707	2.28366e-07	0.0746845	TRUE	FALSE	0	gene1891	ftsB	18	gcccggaTTTAGAaggcgttaaggccagtcggcGATCCTacgaatCCCTC	-11	3	GATCCT	-37	2	TTTAGA	216	1	TRUE	TRUE	FALSE	0	0	0	0	9	0	5	0	6
NC_011916.1	1923694	+	G	3.33067e-16	6.78801e-12	0.00122329	9.02508e-11	1.40974e-25	3.40423e-12	1.37903e-24	3.52233e-11	TRUE	TRUE	1	gene1892	CCNA_01799	262	cagagaggaTGGACCttgaggcccgcgctcgtcTATTACgcagcgGCAGT	-11	2	TATTAC	-35	2	TGGACC	217	2	TRUE	FALSE	FALSE	0	0	13	0	31	0	35	0	37
NC_011916.1	1923696	+	A	0.000767898	0.000584999	0.23763	0.0111405	7.0149e-06	0.018357	1.1747e-05	0.0249518	TRUE	FALSE	1	gene1892	CCNA_01799	260	gagaggaTGGACCttgaggcccgcgctcgtcTATTACgcagcggcAGTCT	-13	2	TATTAC	-37	2	TGGACC	217	2	FALSE	TRUE	FALSE	0	0	2	0	4	0	6	0	10
NC_011916.1	1923771	+	C	0.00322287	0.0172437	0.619394	0.276677	0.00060008	0.473659	0.000704969		TRUE	FALSE	1	gene1892	CCNA_01799	185	gcgcgctcccttCTGGGAtacgccgatccgaggGACTATgtgatcCGGGT	-11	3	GACTAT	-32	3	CTGGGA	218	3	FALSE	TRUE	FALSE	0.179812	0	0	0	3	0	1	0	5
NC_011916.1	1923772	+	G	1.03869e-05	0.00115093	0.23763	0.0030823	2.30032e-07	0.00602007	4.72498e-07	0.010417	TRUE	FALSE	1	gene1892	CCNA_01799	184	cgcgctcccttCTGGGAtacgccgatccgagggacTATGTGatccGGGTC	-9	3	TATGTG	-33	3	CTGGGA	218	3	FALSE	TRUE	FALSE	0	0	2	0	7	0	8	0	9
NC_011916.1	1923774	+	G	1.07885e-10	8.84108e-08	0.383649	0.0111405	3.83353e-16	0.0275897	1.64675e-15	0.0340295	TRUE	FALSE	1	gene1892	CCNA_01799	182	cgctcccttctGGGATAcgccgatccgagggactaTGTGATccggGTCAA	-9	2	TGTGAT	-33	3	GGGATA	218	3	TRUE	TRUE	FALSE	0	0	1	0	15	0	6	0	23
NC_011916.1	1923812	+	A	0.0135264	0.00876469	0.383649	0.0402654	0.00119031	0.0798695	0.00135175		TRUE	FALSE	0	gene1892	CCNA_01799	144	gatccGGGTCAagcgttcgcgctgatctgtcgcTACATCtcgggaATGAC	-11	3	TACATC	-39	3	GGGTCA	219	1	TRUE	TRUE	FALSE	0	0	1	0	2	0	4	0	6
NC_011916.1	1928908	+	G	2.47482e-06	0.00445493	0.383649	0.276677	2.1304e-07	0.344227	4.44059e-07		TRUE	FALSE	1	gene1900	CCNA_01806	1302	cagctgggccTGAATAcggccatcatcgagcgtGAGAATctgggcGGCAT	-11	2	GAGAAT	-34	3	TGAATA	220	1	TRUE	TRUE	FALSE	1.37673	0	1	0	8	0	1	0	7
NC_011916.1	1950985	+	G	0.000182963	7.68189e-05	0.383649	0.0765501	2.68174e-07	0.132975	5.45177e-07		TRUE	FALSE	0	gene1919	CCNA_01826	312	agctccacaTTGACCgtgtgcggtgcagcatgTAGCTCtagcttcGCGTC	-12	4	TAGCTC	-35	1	TTGACC	221	1	TRUE	TRUE	FALSE	0	0	1	0	5	0	3	0	13
NC_011916.1	1955353	-	A	0.0567704	0.0172437	0.619394	0.526001	0.00776201	0.691178	0.00814105		TRUE	FALSE	0	gene1921	CCNA_01828	10	cgcccttggTTGACCgctgttcccggctctgagccAATCAGaggcAGGAG	-9	3	AATCAG	-35	1	TTGACC	540	1	TRUE	TRUE	FALSE	3.52982	0	0	0	1	0	0	0	5
NC_011916.1	1955602	+	G	0.000767898	0.0172437	0.0911664	0.145532	0.000161971	0.0706161	0.000210286		TRUE	FALSE	1	gene1923	CCNA_01830	1071	tctcgcgggtgcTGAACGgtggtccgaacgtgcgcGACGAGgtccGCGCG	-9	4	GACGAG	-32	3	TGAACG	222	1	TRUE	TRUE	FALSE	-0.0757603	0	4	0	4	0	2	0	5
NC_011916.1	1956586	+	G	3.33067e-16	0	0.000290686	3.43378e-05	3.52104e-44	1.93866e-07	6.21212e-43	1.09211e-06	TRUE	TRUE	0	gene1923	CCNA_01830	87	ccgcctgagcTTGACAacgttgtcgccttgagCGCAATtggaagcGCTTC	-12	3	CGCAAT	-34	0	TTGACA	223	2	TRUE	FALSE	FALSE	0.789373	0	16	0	73	0	15	0	76
NC_011916.1	1956588	+	U	7.97596e-09	0.0172437	0.23763	0.0765501	3.26057e-09	0.0910776	8.38918e-09		TRUE	FALSE	0	gene1923	CCNA_01830	85	gcctgagcTTGACAacgttgtcgccttgagcgcaaTTGGAAgcgcTTCCA	-9	4	TTGGAA	-36	0	TTGACA	223	2	FALSE	TRUE	FALSE	0	0	2	0	12	0	3	0	5
NC_011916.1	1956602	+	A	2.21667e-08	0.0130846	0.23763	0.393678	6.65965e-09	0.315194	1.66998e-08		TRUE	FALSE	0	gene1923	CCNA_01830	71	acgTTGTCGccttgagcgcaattggaagcgcttcCATAGGggcgcATTCA	-10	3	CATAGG	-41	2	TTGTCG	224	1	TRUE	TRUE	FALSE	0.334308	0	2	1	13	2	3	2	10
NC_011916.1	1976833	-	A	0.00322287	0.00226436	0.619394	0.526001	9.36151e-05	0.691178	0.000127224		TRUE	FALSE	0	gene1935	CCNA_01844	29	ggcaTTGTCGgagcctctgccagccagatgtgaTAGAGTgagccgAGGGG	-11	2	TAGAGT	-40	2	TTGTCG	541	1	TRUE	TRUE	FALSE	5.02901	0	0	0	3	0	0	0	8
NC_011916.1	1985425	+	G	6.12499e-12	5.12724e-06	0.23763	0.0030823	1.22476e-15	0.00602007	5.10573e-15	0.010417	TRUE	FALSE	1	gene1945	CCNA_01854	548	ggaatcgatcTTGGCCcgcttggccaggagcgtTACGAGacgcacGTGGA	-11	3	TACGAG	-34	2	TTGGCC	225	1	TRUE	TRUE	FALSE	0	0	2	0	17	0	8	0	17
NC_011916.1	1995368	-	G	5.89663e-07	0.00226436	0.00831124	0.000852799	2.86191e-08	9.1129e-05	6.68457e-08	0.000276661	TRUE	TRUE	0	gene1942	qoxA	11586	cagcggtgccTTCAAAtccactcgatcataaaaGACCAGcagctcGGCAA	-11	4	GACCAG	-34	2	TTCAAA	542	1	TRUE	FALSE	FALSE	-1.38972	0	9	0	9	0	10	0	8
NC_011916.1	2059942	-	G	4.35937e-05	0.0667454	0.619394	0.0402654	4.00007e-05	0.117001	5.9699e-05		TRUE	FALSE	1	gene2011	CCNA_01916	95	attctgTTCAGGcgccgttcaggcgggacttTCTAGGgtgccggcGTCGA	-13	3	TCTAGG	-38	3	TTCAGG	543	1	TRUE	TRUE	FALSE	0	0	0	0	6	0	4	0	3
NC_011916.1	2061153	-	A	4.52795e-10	0.00226436	0.0216638	9.50041e-06	2.93296e-11	3.3746e-06	8.7811e-11	1.39099e-05	TRUE	TRUE	0	gene2013	CCNA_01917	38	atccaggcttgcCTGACCgaacgtcattatcgtTCTACTgcgcgcAATCG	-11	2	TCTACT	-32	2	CTGACC	544	1	TRUE	FALSE	FALSE	-0.39674	0	7	0	14	0	17	0	8
NC_011916.1	2062714	+	G	0.000182963	0.0339255	0.383649	0.0402654	8.06293e-05	0.0798695	0.000112676		TRUE	FALSE	0	gene2015	CCNA_01919	35	cgcTTGTCGcttggggcgcaaggtcacgcgcccTATATGgaacacGTCCT	-11	2	TATATG	-41	2	TTGTCG	226	1	TRUE	TRUE	FALSE	0	0	1	0	5	0	4	0	4
NC_011916.1	2086366	+	G	7.97596e-09	0.00226436	0.619394	0.0211796	4.64827e-10	0.0699707	1.27216e-09	0.0746845	TRUE	FALSE	0	gene2042	CCNA_R0152	58	tcggaTATAAAgtttcgccccagctctgtaatggTTAGATacgacGGCGA	-10	3	TTAGAT	-39	3	TATAAA	227	1	TRUE	TRUE	FALSE	0	0	0	0	12	0	5	0	8
NC_011916.1	2086425	+	A	6.12499e-12	4.49374e-08	0.619394	0.526001	1.20381e-17	0.691178	6.0682e-17		TRUE	FALSE	1	gene2044	CCNA_03958	1642	gccgTTCACAaatattccgcccggaagttcgtaTACATTcacaaaACCGG	-11	2	TACATT	-40	1	TTCACA	228	1	TRUE	TRUE	FALSE	7.49466	0	0	0	17	0	0	0	24
NC_011916.1	2086832	-	A	0.00322287	7.68189e-05	0.383649	0.145532	4.01361e-06	0.216934	6.87253e-06		TRUE	FALSE	0	gene2041	CCNA_01944	20	tcggcttagagcTTGGCCtgaaggcagcgattGGTAAGctcgctcATTCG	-12	3	GGTAAG	-32	2	TTGGCC	545	1	TRUE	TRUE	FALSE	0	0	1	0	3	0	2	0	13
NC_011916.1	2111576	+	A	1.07885e-10	1.16095e-08	0.0349758	0.000235949	5.28821e-17	0.000104848	2.4615e-16	0.000314543	TRUE	TRUE	0	gene2066	CCNA_01968	32	caatttaagTGGTCTctggccctccgtcggtCCAAACcgtaactcACACA	-13	4	CCAAAC	-35	3	TGGTCT	229	1	TRUE	FALSE	FALSE	0	0	6	0	15	0	12	0	26
NC_011916.1	2115320	+	A	3.48055e-13	5.12724e-06	0.619394	0.00162129	7.47149e-17	0.00793689	3.38616e-16	0.0133244	TRUE	FALSE	0	gene2069	CCNA_01971	96	catgagcgccTTCTTGaggtcacgctcccttGGGAAGtcaagcccACGCC	-13	4	GGGAAG	-34	4	TTCTTG	230	1	TRUE	TRUE	FALSE	0	0	0	0	19	0	9	0	17
NC_011916.1	2124994	+	C	5.08133e-06	0.00876469	0.0399445	0.00447925	7.98401e-07	0.00172276	1.52282e-06	0.003701	TRUE	TRUE	0	gene2081	CCNA_01982	2359	cgaaatGCGGCCcggcgtgtgctgtaggggtcTGGCATggctgaaCTTCC	-12	3	TGGCAT	-38	4	GCGGCC	231	1	TRUE	FALSE	FALSE	-1.38972	1	9	1	9	4	17	0	6
NC_011916.1	2125130	-	G	4.35937e-05	0.258351	0.619394	0.0765501	0.000139588	0.191974	0.000187636		TRUE	FALSE	1	gene2078	CCNA_01980	143	acggtgctgCTGACCggcgatgatttcgcgcgcTACGGTgcggccGAGCT	-11	3	TACGGT	-35	2	CTGACC	546	1	TRUE	TRUE	FALSE	0	0	0	0	6	0	3	0	1
NC_011916.1	2140923	-	G	1.88738e-15	0	1.49634e-06	1.17684e-14	1.96252e-43	8.1859e-19	2.76995e-42	1.33879e-17	TRUE	TRUE	2	gene2091	bamA	1243	gcgcTCGCCGcattgcggccgaggttgtcgcgCAGAAGcgtcagcGGGCC	-12	3	CAGAAG	-40	3	TCGCCG	547	1	TRUE	FALSE	FALSE	0	0	27	2	89	1	54	1	88
NC_011916.1	2141453	-	G	2.21667e-08	5.12724e-06	0.0564678	0.0211796	3.50118e-12	0.00924339	1.1726e-11	0.0147371	TRUE	FALSE	1	gene2092	mmpA	478	gatggGCGCCAagatttcggtcgattccgcgacGATGATgaacaaGGGCC	-11	2	GATGAT	-39	3	GCGCCA	548	2	TRUE	TRUE	FALSE	0	0	5	1	13	0	5	0	17
NC_011916.1	2141454	-	A	3.34752e-08	0.0172437	0.383649	0.0765501	1.28567e-08	0.132975	3.11333e-08		TRUE	FALSE	1	gene2092	mmpA	479	cgatggGCGCCAagatttcggtcgattccgcgacGATGATgaacaAGGGC	-10	2	GATGAT	-38	3	GCGCCA	548	2	FALSE	TRUE	FALSE	0	0	1	0	11	0	3	0	5
NC_011916.1	2143739	-	A	8.31557e-14	7.68189e-05	9.26815e-07	2.24148e-09	2.593e-16	7.23108e-14	1.14883e-15	8.72895e-13	TRUE	TRUE	1	gene2095	CCNA_01996	51	cgacgaggccTTGAAAaccaaggaacatgagatCATGCAggtctaATCGC	-11	4	CATGCA	-34	1	TTGAAA	549	1	TRUE	FALSE	FALSE	-1.87954	0	28	0	20	0	30	0	13
NC_011916.1	2143750	-	A	4.44089e-16	1.33681e-10	0.00514792	0.0211796	3.50773e-24	0.00110382	3.04003e-23	0.00254379	TRUE	TRUE	1	gene2095	CCNA_01996	62	atcaagcgcaTCGACGaggccttgaaaaccaagGAACATgagatcATGCA	-11	3	GAACAT	-34	2	TCGACG	550	1	TRUE	FALSE	FALSE	0	0	10	0	25	0	5	1	37
NC_011916.1	2147259	-	A	1.90039e-09	0.00226436	0.0911664	0.000235949	1.16924e-10	0.000252684	3.34844e-10	0.000704167	TRUE	TRUE	0	gene2099	CCNA_02000	124	agagcgggcTTGCCTtttcgcgcaacagcgacTATTTGcgcggccATTCC	-12	3	TATTTG	-35	2	TTGCCT	551	1	TRUE	FALSE	FALSE	0	0	4	0	13	0	12	0	8
NC_011916.1	2157033	-	G	6.88338e-15	0	8.44905e-08	3.33067e-16	7.06835e-43	1.48936e-21	9.69935e-42	2.6968e-20	TRUE	TRUE	1	gene2107	CCNA_02008	157	cgcgcagcCTTACTtccgcccaaagcgcgacggcaCAAAGTggtcGTTGG	-9	3	CAAAGT	-36	3	CTTACT	552	1	TRUE	FALSE	FALSE	-0.334546	0	33	3	63	0	54	3	69
NC_011916.1	2157058	-	C	0.000767898	0.00876469	0.0564678	0.00585989	8.68817e-05	0.00298259	0.000118891	0.00595345	TRUE	TRUE	1	gene2107	CCNA_02008	182	tccgcgcggcctTTCTTTtgcccgtcgcgcagcCTTACTtccgccCAAAG	-11	3	CTTACT	-32	4	TTCTTT	553	1	TRUE	FALSE	FALSE	-1.12377	0	5	0	4	0	7	0	6
NC_011916.1	2158021	-	A	0.0135264	0.0681181	0.383649	0.145532	0.00736158	0.216934	0.00797505		TRUE	FALSE	0	gene2110	CCNA_02011	31	cgccctatcTTTCCGcgttgcagcactggtgcTAGGCCaacagccAACAA	-12	4	TAGGCC	-35	3	TTTCCG	554	1	TRUE	TRUE	FALSE	0	0	1	0	2	0	2	1	5
NC_011916.1	2177976	+	C	5.62645e-09	0.100328	0.0876268	0.505143	1.25854e-08	0.182261	3.06265e-08	0.188584	TRUE	FALSE	1	gene2142	CCNA_02040	7487	cttgtgtCTGCCGctgcatgcgccatctagcggaCATGACcagcgCCGCT	-10	3	CATGAC	-37	3	CTGCCG	232	1	TRUE	TRUE	FALSE	-0.39674	1	7	1	14	9	10	4	9
NC_011916.1	2180981	-	G	3.33067e-16	3.93844e-10	0.0564678	0.000852799	7.6467e-24	0.000526875	6.45721e-23	0.0013224	TRUE	TRUE	0	gene2139	CCNA_02036	52	ccgctcgcgtTTGACGgggctttttcaaccgcCATAATcctcttcGAGCG	-12	1	CATAAT	-34	1	TTGACG	555	1	TRUE	FALSE	FALSE	0.23241	0	5	0	47	0	10	0	31
NC_011916.1	2183585	-	A	2.47482e-06	0.00876469	0.619394	0.0111405	4.04459e-07	0.0412377	8.05657e-07	0.0471953	TRUE	FALSE	0	gene2140	lon	113	gcgagcgcgcTTGAACcgtgttgtaaaacgtccaCATAAAtaacgACCAT	-10	2	CATAAA	-34	2	TTGAAC	556	1	TRUE	TRUE	FALSE	0	0	0	0	8	0	6	0	6
NC_011916.1	2188650	-	A	3.34752e-08	0.258351	0.619394	3.43378e-05	1.69213e-07	0.000250083	3.61085e-07	0.000704167	TRUE	TRUE	0	gene2145	CCNA_R0048	1	tgagCGGACTtgcgcgccccgcccgcaacccgTAATGCcgggcgcACGCG	-12	4	TAATGC	-40	3	CGGACT	557	1	TRUE	FALSE	FALSE	0	0	0	0	11	0	15	0	1
NC_011916.1	2197359	-	G	1.40496e-07	0.0172437	0.619394	0.0111405	5.04847e-08	0.0412377	1.15194e-07	0.0471953	TRUE	FALSE	0	gene2152	CCNA_02049	103	gagggcggaAGGACAgacgaaaagaaccgcgtTATCAAgtcaaacGGCGC	-12	2	TATCAA	-35	2	AGGACA	558	2	TRUE	TRUE	FALSE	0	0	0	0	10	0	6	0	5
NC_011916.1	2197361	-	A	0.000182963	0.0667454	0.383649	0.145532	0.000150367	0.216934	0.000198879		TRUE	FALSE	0	gene2152	CCNA_02049	105	aagagggcggaAGGACAgacgaaaagaaccgcgtTATCAAgtcaaACGGC	-10	2	TATCAA	-33	2	AGGACA	558	2	FALSE	TRUE	FALSE	0	0	1	0	5	0	2	0	3
NC_011916.1	2214526	-	A	0.0135264	0.00445493	0.147186	0.00162129	0.000645789	0.00222896	0.000751519	0.00466977	TRUE	TRUE	0	gene2167	bamD	29	ggccTTCGCAtttgcgccttcgacggcgtggtgTAGAAGccttgcACGGC	-11	2	TAGAAG	-40	2	TTCGCA	559	1	TRUE	FALSE	FALSE	-0.174471	0	3	0	2	0	9	0	7
NC_011916.1	2214651	-	G	1.03869e-05	7.68189e-05	0.147186	0.000529431	1.75133e-08	0.000815078	4.1795e-08	0.00197725	TRUE	TRUE	1	gene2167	bamD	154	ggggcaTGGCCTcaataacgccgtggttcgagcGTTGCTggcccaGCCGC	-11	4	GTTGCT	-38	3	TGGCCT	560	1	TRUE	FALSE	FALSE	0	0	3	0	7	1	14	0	13
NC_011916.1	2215543	-	G	1.03869e-05	0.00876469	0.383649	0.526001	1.56694e-06	0.524776	2.86691e-06		TRUE	FALSE	0	gene2168	lpxC	49	gactttgctTTGCCGcgacgcagcgacgcacCTAAATgctatctgGGGGC	-13	3	CTAAAT	-35	2	TTGCCG	561	2	FALSE	TRUE	FALSE	1.15755	0	1	0	7	0	0	0	6
NC_011916.1	2215544	-	G	3.33067e-16	0	0.0216638	2.9282e-08	3.52104e-44	1.40691e-08	6.21212e-43	9.63921e-08	TRUE	TRUE	0	gene2168	lpxC	50	agactttgctTTGCCGcgacgcagcgacgcaccTAAATGctatctGGGGG	-11	3	TAAATG	-34	2	TTGCCG	561	2	TRUE	FALSE	FALSE	0	0	7	0	36	0	26	0	53
NC_011916.1	2215565	+	G	0.0135264	0.0172437	0.619394	0.526001	0.00218398	0.691178	0.00242719		TRUE	FALSE	0	gene2169	CCNA_02065	214	actctacggCCGACCtttcgcccccagatagcaTTTAGGtgcgtcGCTGC	-11	3	TTTAGG	-35	3	CCGACC	233	1	TRUE	TRUE	FALSE	4.46597	0	0	0	2	0	0	0	5
NC_011916.1	2219445	-	A	0.0135264	0.00876469	0.23763	0.0211796	0.00119031	0.0316658	0.00135175	0.0374233	TRUE	FALSE	0	gene2171	CCNA_02067	28	gtatcccgactTTGCCCgactcccaaatatcccTATGGTccccttAAGGA	-11	2	TATGGT	-33	2	TTGCCC	562	1	TRUE	TRUE	FALSE	0	0	2	0	2	0	5	0	6
NC_011916.1	2230947	+	A	0.00322287	0.0172437	0.383649	0.563757	0.00060008	0.547451	0.000704969		TRUE	FALSE	0	gene2192	CCNA_02088	6682	ctcAAGGCAaagaccgcccttgccttacgaaacGACCAGgtccgtACCGG	-11	4	GACCAG	-41	3	AAGGCA	234	1	TRUE	TRUE	FALSE	0	0	1	0	3	4	4	0	5
NC_011916.1	2232757	-	G	0.00322287	0.27048	0.383649	0.00162129	0.00701304	0.00521401	0.00761416	0.00924302	TRUE	TRUE	0	gene2186	CCNA_02082	20	gagacagagaTTGTAAcgacgcggctcacggTCTAAAgcgccgctGTCGC	-13	2	TCTAAA	-34	2	TTGTAA	563	1	TRUE	FALSE	FALSE	0	0	1	0	3	0	9	3	5
NC_011916.1	2232784	-	A	3.33067e-16	0	0.00514792	7.27245e-07	3.52104e-44	7.63853e-08	6.21212e-43	4.6104e-07	TRUE	TRUE	0	gene2186	CCNA_02082	47	gctctccgccATGCGAgcgcctatattgagacagaGATTGTaacgACGCG	-9	3	GATTGT	-34	3	ATGCGA	564	2	TRUE	FALSE	FALSE	0	0	10	0	51	0	21	0	58
NC_011916.1	2232785	-	G	0.00322287	0.00876469	0.619394	0.276677	0.000324126	0.473659	0.000397315		TRUE	FALSE	0	gene2186	CCNA_02082	48	ggctctCCGCCAtgcgagcgcctatattgagacaGAGATTgtaacGACGC	-10	3	GAGATT	-38	3	CCGCCA	564	2	FALSE	TRUE	FALSE	0.179812	0	0	0	3	0	1	0	6
NC_011916.1	2236511	-	A	2.47482e-06	0.00226436	0.619394	0.276677	1.12077e-07	0.473659	2.44982e-07		TRUE	FALSE	1	gene2190	ftsN	323	aggcccgccgtaTTCTGGgcgaaatgttcgcgcTTTTCTtgcgagAGCCG	-11	3	TTTTCT	-32	4	TTCTGG	565	3	FALSE	TRUE	FALSE	1.56697	0	0	0	8	0	1	0	8
NC_011916.1	2236512	-	G	3.33067e-16	5.12724e-06	0.383649	0.0402654	8.33692e-20	0.0798695	4.9085e-19		TRUE	FALSE	1	gene2190	ftsN	324	caggcccgccgTATTCTgggcgaaatgttcgcgctTTTCTTgcgaGAGCC	-9	3	TTTCTT	-33	4	TATTCT	565	3	TRUE	TRUE	FALSE	0.683493	0	1	0	35	0	4	0	17
NC_011916.1	2236513	-	A	4.35937e-05	0.131316	0.619394	0.276677	7.48239e-05	0.473659	0.000105609		TRUE	FALSE	1	gene2190	ftsN	325	ccaggcccgccgTATTCTgggcgaaatgttcgcgcTTTTCTtgcgAGAGC	-9	3	TTTTCT	-32	4	TATTCT	565	3	FALSE	TRUE	FALSE	0	0	0	0	6	0	1	0	2
NC_011916.1	2238324	+	G	0.000767898	0.00445493	0.619394	0.0111405	4.64754e-05	0.0412377	6.67409e-05	0.0471953	TRUE	FALSE	0	gene2194	CCNA_02090	16	tttccccgacTTGAGCgcggccttcatgcgcccTAGCCTcccgccGCACC	-11	3	TAGCCT	-34	2	TTGAGC	235	1	TRUE	TRUE	FALSE	0	0	0	0	4	0	6	0	7
NC_011916.1	2256531	-	G	2.47482e-06	0.00445493	0.383649	0.145532	2.1304e-07	0.216934	4.44059e-07		TRUE	FALSE	0	gene2210	CCNA_02106	108	gaTTGGGAcacacccctgtgtgctttctgctgcAATAGCtgtgctGGCTC	-11	3	AATAGC	-42	2	TTGGGA	566	1	TRUE	TRUE	FALSE	0.401977	0	1	0	8	0	2	0	7
NC_011916.1	2261356	-	A	0.000182963	0.00876469	0.23763	0.276677	2.30011e-05	0.244706	3.54525e-05		TRUE	FALSE	0	gene2214	CCNA_02111	41	cgcctggcgcTTAGCCtcctgcgcgagcagtgcTATGATgaatccAGAAG	-11	1	TATGAT	-34	3	TTAGCC	567	1	TRUE	TRUE	FALSE	0	0	2	0	5	0	1	0	6
NC_011916.1	2279218	-	A	7.97596e-09	3.90456e-05	0.0911664	0.00585989	9.27976e-12	0.00455945	2.88314e-11	0.00825586	TRUE	TRUE	0	gene2228	podJ	21	ttcgtcgcgTTTACAccctaggaatcggtgacTAGCGTtttccccAGGTG	-12	3	TAGCGT	-35	1	TTTACA	568	1	TRUE	FALSE	FALSE	0	0	4	0	12	0	7	0	14
NC_011916.1	2279316	-	G	0.000767898	0.00445493	0.383649	0.0765501	4.64754e-05	0.132975	6.67409e-05		TRUE	FALSE	0	gene2228	podJ	119	ccagtgTTAACCctcttgcttttgaaccgcgcTACAGAgtgatggGACTC	-12	3	TACAGA	-38	2	TTAACC	569	2	FALSE	TRUE	FALSE	0	0	1	0	4	0	3	0	7
NC_011916.1	2279318	-	G	4.35937e-05	0.0667454	0.619394	0.526001	4.00007e-05	0.691178	5.9699e-05		TRUE	FALSE	0	gene2228	podJ	121	aaccagtgTTAACCctcttgcttttgaaccgcgcTACAGAgtgatGGGAC	-10	3	TACAGA	-36	2	TTAACC	569	2	TRUE	TRUE	FALSE	5.02901	0	0	0	6	0	0	0	3
NC_011916.1	2285568	-	A	0.00322287	0.00876469	0.619394	0.145532	0.000324126	0.307057	0.000397315		TRUE	FALSE	1	gene2233	CCNA_02130	208	cgtaacctGTGGCGaatcctgtcgcgcgacggTAGACGtaacgtcAACGT	-12	3	TAGACG	-36	3	GTGGCG	570	1	TRUE	TRUE	FALSE	0	0	0	0	3	0	2	0	6
NC_011916.1	2294254	-	G	3.33067e-16	0	0.00197498	1.05836e-07	3.52104e-44	4.86787e-09	6.21212e-43	3.57683e-08	TRUE	TRUE	0	gene2239	zwf	17	gcgcggtcgcTTGCCTttcccgcgcaggcatgtCATGATaacgttGTCAT	-11	2	CATGAT	-34	2	TTGCCT	571	1	TRUE	FALSE	FALSE	0	0	12	0	47	0	24	0	75
NC_011916.1	2303968	+	A	3.33067e-16	1.75138e-12	0.23763	0.000124109	3.7163e-26	0.000337134	3.78526e-25	0.000894817	TRUE	TRUE	0	gene2249	CCNA_02146	14	atgcgtTTCAGGagccgttcaggtgcgctcagcGTTGATccgatcAGGAG	-11	3	GTTGAT	-38	3	TTCAGG	236	1	TRUE	FALSE	FALSE	0.185395	0	2	0	54	0	13	0	39
NC_011916.1	2324863	+	G	8.87068e-14	2.60608e-06	0.0911664	0.0111405	1.01512e-17	0.00801565	5.1433e-17	0.0133244	TRUE	FALSE	0	gene2276	CCNA_02172	26	cgatTTAACTtggccactcgtcgatcggcgttCATTGCtgcaaccGTCGA	-12	4	CATTGC	-40	2	TTAACT	237	1	TRUE	TRUE	FALSE	0.184837	0	4	1	22	0	6	0	18
NC_011916.1	2335854	+	G	0.00322287	0.0172437	0.0349758	0.000852799	0.00060008	0.00034063	0.000704969	0.000894817	TRUE	TRUE	0	gene2289	CCNA_03962	19	aagagcgccTTGACGccccatcttacgcatgcCATGACcctttccGTAGC	-12	3	CATGAC	-35	1	TTGACG	238	1	TRUE	FALSE	FALSE	-1.64364	0	6	0	3	0	10	0	5
NC_011916.1	2338502	+	G	3.33067e-16	0	9.26815e-07	0	3.52104e-44	7.78238e-35	6.21212e-43	2.19204e-33	TRUE	TRUE	1	gene2293	sspB	587	cccctcaccCTTCCAttggctgggcgaagtcccTATATTggatctGTCCG	-11	1	TATATT	-35	3	CTTCCA	239	1	TRUE	FALSE	FALSE	0	0	28	0	33	0	57	0	82
NC_011916.1	2338615	+	G	0.00018001	0.0219795	0.00599418	1.15637e-05	5.31765e-05	1.21194e-06	7.59225e-05	5.63719e-06	TRUE	TRUE	1	gene2293	sspB	474	ccggcggcTCCACCaaatctctcccgcgttatcacGGGACTgcatGGGGC	-9	4	GGGACT	-36	3	TCCACC	240	2	FALSE	FALSE	FALSE	-2.38807	3	20	5	10	4	29	1	7
NC_011916.1	2338616	+	G	0.41976	0.131316	0.011747	1.90624e-08	0.214874	5.1995e-09		3.76592e-08	FALSE	TRUE	1	gene2293	sspB	473	cggcggcTCCACCaaatctctcccgcgttatcacGGGACTgcatgGGGCC	-10	4	GGGACT	-37	3	TCCACC	240	2	TRUE	FALSE	TRUE	-3.92156	1	12	1	0	1	31	0	2
NC_011916.1	2343102	+	G	6.12499e-12	1.32462e-06	0.00122329	3.26201e-10	3.27396e-16	1.17914e-11	1.42496e-15	1.10709e-10	TRUE	TRUE	0	gene2298	CCNA_02191	24	tgtctccTTCCCTttccccggcgccgactttgcaGATCAGcgttcGGGGA	-10	3	GATCAG	-37	3	TTCCCT	241	2	TRUE	FALSE	FALSE	-0.848403	0	13	0	17	0	33	0	19
NC_011916.1	2343103	+	G	0.000182963	0.258351	0.147186	0.0402654	0.00051805	0.0363196	0.000620404		TRUE	FALSE	0	gene2298	CCNA_02191	23	gtctccTTCCCTttccccggcgccgactttgcaGATCAGcgttcgGGGAG	-11	3	GATCAG	-38	3	TTCCCT	241	2	FALSE	TRUE	FALSE	-0.652208	0	3	0	5	0	4	0	1
NC_011916.1	2344513	+	G	1.40496e-07	0.0339255	0.0911664	0.00585989	9.60985e-08	0.00455945	2.12882e-07	0.00825586	TRUE	TRUE	0	gene2301	CCNA_02194	23	accgcgaacaTTGCCCtctcgccgcgcaaggTCTAGAccgcgctcGACCG	-13	3	TCTAGA	-34	2	TTGCCC	242	1	TRUE	FALSE	FALSE	-0.0764531	0	4	0	10	0	7	0	4
NC_011916.1	2346801	-	U	0.0567704	0.0172437	0.383649	0.276677	0.00776201	0.344227	0.00814105		TRUE	FALSE	0	gene2303	CCNA_02196	16	cgaatccccTTCACAgcgacgccttgcggagcCACCTCtagggtcTCTTC	-12	5	CACCTC	-35	1	TTCACA	572	2	FALSE	TRUE	FALSE	0	0	1	0	1	0	1	0	5
NC_011916.1	2346802	-	C	3.48055e-13	6.78801e-12	0.00514792	3.82529e-07	1.30894e-22	4.14437e-08	1.01829e-21	2.59407e-07	TRUE	TRUE	0	gene2303	CCNA_02196	17	tcgaatccccTTCACAgcgacgccttgcggagcCACCTCtagggtCTCTT	-11	5	CACCTC	-34	1	TTCACA	572	2	TRUE	FALSE	FALSE	0	0	10	0	19	0	22	0	37
NC_011916.1	2349725	-	A	5.89663e-07	0.000297344	0.0911664	0.0765501	4.11407e-09	0.0416277	1.03957e-08		TRUE	FALSE	0	gene2307	CCNA_02200	2	tctgcgtcaaggTGGACGggctggccggccgCATGTTgtcgatccAGCTT	-13	3	CATGTT	-32	2	TGGACG	573	2	FALSE	TRUE	FALSE	0	0	4	0	9	0	3	0	11
NC_011916.1	2349727	-	C	3.34752e-08	3.90456e-05	0.147186	0.0211796	3.70725e-11	0.0211069	1.09336e-10	0.0277953	TRUE	FALSE	0	gene2307	CCNA_02200	4	gatctGCGTCAaggtggacgggctggccggccgcaTGTTGTcgatCCAGC	-9	3	TGTTGT	-39	3	GCGTCA	573	2	TRUE	TRUE	FALSE	0	0	3	0	11	0	5	0	14
NC_011916.1	2350184	+	A	5.55112e-16	1.16095e-08	0.147186	0.145532	3.50577e-22	0.103748	2.62402e-21		TRUE	FALSE	0	gene2309	CCNA_02202	229	gtcggcTTGGCGcaattgcgccatgcgcgtcgcgTAAAACtgtctAGCCT	-10	2	TAAAAC	-38	2	TTGGCG	243	3	FALSE	TRUE	FALSE	1.58942	0	3	0	24	0	2	0	26
NC_011916.1	2350185	+	G	3.33067e-16	0	0.000757694	6.20158e-10	3.52104e-44	1.38083e-11	6.21212e-43	1.25014e-10	TRUE	TRUE	0	gene2309	CCNA_02202	228	tcggcTTGGCGcaattgcgccatgcgcgtcgcgTAAAACtgtctaGCCTC	-11	2	TAAAAC	-39	2	TTGGCG	243	3	TRUE	FALSE	FALSE	0	0	14	0	81	0	32	0	103
NC_011916.1	2350187	+	C	5.89663e-07	1.32462e-06	0.0911664	0.0030823	2.25561e-11	0.0025788	6.85705e-11	0.00529333	TRUE	TRUE	0	gene2309	CCNA_02202	226	ggcTTGGCGcaattgcgccatgcgcgtcgcgTAAAACtgtctagcCTCAA	-13	2	TAAAAC	-41	2	TTGGCG	243	3	FALSE	FALSE	FALSE	0	0	4	0	9	0	8	0	19
NC_011916.1	2350196	+	G	0.0567704	0.0172437	0.619394	0.145532	0.00776201	0.307057	0.00814105		TRUE	FALSE	0	gene2309	CCNA_02202	217	caaTTGCGCcatgcgcgtcgcgtaaaactgtcTAGCCTcaagttcGTCGC	-12	3	TAGCCT	-41	3	TTGCGC	244	1	TRUE	TRUE	FALSE	0	0	0	0	1	0	2	0	5
NC_011916.1	2351825	-	G	0.0135264	0.00876469	0.383649	0.526001	0.00119031	0.524776	0.00135175		TRUE	FALSE	0	gene2310	CCNA_02203	32	gtTTGTGGgttgcgcggttcagcgccgcacgggAATGTCcgctccGGTCC	-11	4	AATGTC	-42	3	TTGTGG	574	1	TRUE	TRUE	FALSE	0	0	1	0	2	0	0	0	6
NC_011916.1	2353082	-	C	0.00322287	0.00445493	0.23763	0.00585989	0.000174463	0.0105504	0.00022444	0.0164081	TRUE	FALSE	0	gene2311	CCNA_02204	131	cggcgcCGCATAgcgcagctgtgtcggaccgcgTAAAAGgatccgCAAAG	-11	2	TAAAAG	-38	4	CGCATA	575	1	TRUE	TRUE	FALSE	0	0	2	0	3	0	7	0	7
NC_011916.1	2354232	-	A	8.31557e-14	6.73279e-07	0.0564678	1.80617e-05	2.53784e-18	1.50903e-05	1.36271e-17	5.24025e-05	TRUE	TRUE	0	gene2312	CCNA_02205	44	ctcccgTTCAAGctcggttcatccggcgagtcaGAGACTgctatcAAGGG	-11	3	GAGACT	-38	3	TTCAAG	576	1	TRUE	FALSE	FALSE	0	0	5	0	20	0	16	0	20
NC_011916.1	2358535	+	G	0.000767898	0.131316	0.0216638	0.00162129	0.00102874	0.00039537		0.00102272	FALSE	TRUE	0	gene2318	CCNA_02211	20	gccgggggttTTGACGcgcgcagaggcgcaaggcaCTTAGGgcgcGCGTG	-9	4	CTTAGG	-34	1	TTGACG	245	1	TRUE	FALSE	TRUE	-2.18004	0	7	0	4	0	9	0	2
NC_011916.1	2364377	-	A	5.89663e-07	1.73941e-07	0.23763	0.145532	3.17015e-12	0.150933	1.06534e-11		TRUE	FALSE	1	gene2323	CCNA_02216	417	ggtgttcagTTGACGttcagcgcttgtgaaccaaCCTGATtgactATGAG	-10	3	CCTGAT	-35	1	TTGACG	577	1	TRUE	TRUE	FALSE	0.760258	0	2	0	9	0	2	0	22
NC_011916.1	2364404	-	A	0.044437	0.0172437	0.383649	0.276677	0.0062634	0.344227	0.00680775		TRUE	FALSE	0	gene2324	CCNA_02217	20	aaaaaggcTTTTCAtctgttgcgtgggggtgTTCAGTtgacgttcAGCGC	-13	3	TTCAGT	-36	2	TTTTCA	578	2	FALSE	TRUE	FALSE	0	0	1	1	2	0	1	0	5
NC_011916.1	2364406	-	U	1.40496e-07	7.7486e-10	0.23763	0.0211796	4.11034e-15	0.0316658	1.63751e-14	0.0374233	TRUE	FALSE	0	gene2324	CCNA_02217	22	ggaaaaaggcTTTTCAtctgttgcgtgggggtgTTCAGTtgacgtTCAGC	-11	3	TTCAGT	-34	2	TTTTCA	578	2	TRUE	TRUE	FALSE	0	0	2	0	10	0	5	0	30
NC_011916.1	2365217	+	A	0.000182963	0.258351	0.23763	0.276677	0.00051805	0.244706	0.000620404		TRUE	FALSE	0	gene2326	CCNA_02219	233	ggacatgggTCGCCTcgaaaccagcaacggacagGAGAGAtacgcACGAC	-10	4	GAGAGA	-35	3	TCGCCT	246	1	TRUE	TRUE	FALSE	0	0	2	0	5	0	1	0	1
NC_011916.1	2365242	-	A	5.89663e-07	3.42215e-07	0.0911664	0.0030823	6.10046e-12	0.0025788	1.93181e-11	0.00529333	TRUE	TRUE	0	gene2325	CCNA_02218	64	ctaaagtcatGTGAACgatcattctcattgtgcTAGAAGcgcggaATGAG	-11	2	TAGAAG	-34	3	GTGAAC	579	1	TRUE	FALSE	FALSE	0	0	4	0	9	0	8	0	21
NC_011916.1	2366176	-	G	2.47482e-06	0.0172437	0.147186	0.0111405	7.66858e-07	0.0121557	1.46549e-06	0.0183968	TRUE	FALSE	0	gene2325	CCNA_02218	998	caagacgtccTTGCCGccgcgcttggcggggatCAGGCTgccggcGCAGG	-11	4	CAGGCT	-34	2	TTGCCG	580	1	TRUE	TRUE	FALSE	0	0	3	0	8	0	6	0	5
NC_011916.1	2375095	-	G	3.34752e-08	0.00205186	0.23763	0.0211796	1.67605e-09	0.0316658	4.41583e-09	0.0374233	TRUE	FALSE	0	gene2334	CCNA_02226	16	gcgGGAGCAggtgctgtcgatcgtttgctgagcTATAGTgccggaGGGCA	-11	1	TATAGT	-41	4	GGAGCA	581	2	TRUE	TRUE	FALSE	0	0	2	0	11	0	5	1	11
NC_011916.1	2375096	-	A	0.0567704	0.0172437	0.619394	0.276677	0.00776201	0.473659	0.00814105		TRUE	FALSE	0	gene2334	CCNA_02226	17	tgcGGGAGCaggtgctgtcgatcgtttgctgagcTATAGTgccggAGGGC	-10	1	TATAGT	-41	4	GGGAGC	581	2	FALSE	TRUE	FALSE	0	0	0	0	1	0	1	0	5
NC_011916.1	2379675	-	A	4.35937e-05	0.0667454	0.383649	0.0402654	4.00007e-05	0.0798695	5.9699e-05		TRUE	FALSE	0	gene2339	CCNA_02231	38	cgggggcgaTTGCGCgaaggccttctgaccgctaTTTCAGcgcccAATCC	-10	3	TTTCAG	-35	3	TTGCGC	582	1	TRUE	TRUE	FALSE	0	0	1	0	6	0	4	0	3
NC_011916.1	2391489	-	C	0.0567704	0.258351	0.23763	4.9972e-06	0.0765921	1.73891e-05		5.99748e-05	FALSE	TRUE	1	gene2350	CCNA_02241	537	caccgTCGAGCagttcaccaccgcgtcgaaccAAGCGTtcaaggaCGGCG	-12	4	AAGCGT	-39	3	TCGAGC	583	1	TRUE	FALSE	TRUE	-2.29413	0	2	0	1	0	18	0	1
NC_011916.1	2391632	-	G	3.33067e-16	0	0.0564678	1.5145e-05	3.52104e-44	1.28041e-05	6.21212e-43	4.5716e-05	TRUE	TRUE	0	gene2351	CCNA_02242	71	cacaaaattcTTGACTgctgcactgcaacatgGCAAACcggcgttGTTCC	-12	4	GCAAAC	-34	1	TTGACT	584	1	TRUE	FALSE	FALSE	0.581906	0	5	0	95	1	20	0	79
NC_011916.1	2394657	-	A	4.35937e-05	0.0339255	0.23763	0.0765501	2.13325e-05	0.0910776	3.32962e-05		TRUE	FALSE	2	gene2353	CCNA_02244	103	gcgggatcgtTTGATCaagccgcgcggctcagcTAGGGTcgagccATGAT	-11	3	TAGGGT	-34	2	TTGATC	585	1	TRUE	TRUE	FALSE	0	0	2	0	6	0	3	0	4
NC_011916.1	2396053	-	A	5.89663e-07	0.0172437	0.383649	0.0765501	1.973e-07	0.132975	4.15634e-07		TRUE	FALSE	0	gene2356	mipZ	36	ccTTAGCCccctcgggggcgggaaacatcgtgtTAACCTtcgattAAGAG	-11	3	TAACCT	-42	3	TTAGCC	586	1	TRUE	TRUE	FALSE	0	0	1	0	9	0	3	0	5
NC_011916.1	2400777	-	G	8.31557e-14	0.000584999	0.383649	0.0402654	1.87589e-15	0.0798695	7.69035e-15		TRUE	FALSE	1	gene2362	CCNA_02251	69	tccggcgCAAACCcgcgacgcgctgggtctcgCAATCTcggcgtcGCTGA	-12	4	CAATCT	-37	4	CAAACC	587	1	TRUE	TRUE	FALSE	0	0	1	0	20	0	4	0	10
NC_011916.1	2404309	+	G	1.03869e-05	3.90456e-05	0.0564678	0.000852799	9.17612e-09	0.000526875	2.24963e-08	0.0013224	TRUE	TRUE	1	gene2366	CCNA_03965	13	ataacgacccTTTCCTttcgcgaaaaccggtccaaTATCCTtcctGTGTT	-9	2	TATCCT	-34	3	TTTCCT	247	1	TRUE	FALSE	FALSE	0	0	5	0	7	0	10	0	14
NC_011916.1	2421855	-	G	0.238265	0.508283	0.00831124	0.0112772	0.376772	0.00096306		0.00229235	FALSE	TRUE	1	gene2382	CCNA_02268	269	gcgagcgcgAAGACAtgcgggcgtggtgaaactggTAGACGcgccGGACT	-9	3	TAGACG	-35	2	AAGACA	588	1	TRUE	FALSE	TRUE	-7.97393	0	9	0	0	3	13	0	0
NC_011916.1	2434069	-	G	0.000182963	0.000584999	0.383649	0.145532	1.82493e-06	0.216934	3.28421e-06		TRUE	FALSE	0	gene2398	CCNA_02283	108	caTAGATGtcttggttctgtcgctgagtcggatCATCCTttcggtGCGTT	-11	3	CATCCT	-42	3	TAGATG	589	1	TRUE	TRUE	FALSE	0	0	1	0	5	0	2	0	10
NC_011916.1	2435662	-	G	1.45961e-12	1.00874e-05	0.383649	0.000124109	5.85371e-16	0.000521489	2.48218e-15	0.0013224	TRUE	TRUE	0	gene2402	CCNA_02286	75	taaagaccatcTTGACGgcgttcagattggtgctaTCTAAGcactGTCCA	-9	2	TCTAAG	-33	1	TTGACG	590	1	TRUE	FALSE	FALSE	0	0	1	0	18	0	13	0	16
NC_011916.1	2445764	-	A	2.47482e-06	0.00876469	0.383649	0.0402654	4.04459e-07	0.0798695	8.05657e-07		TRUE	FALSE	0	gene2415	CCNA_02298	1	gggctttcTGGACAtcagggttaaaatcagcgacCCCAGTaagttATGTG	-10	4	CCCAGT	-36	1	TGGACA	591	1	TRUE	TRUE	FALSE	0	0	1	0	8	0	4	0	6
NC_011916.1	2449306	-	A	0.000182963	0.131316	0.0134184	0.0402654	0.000279575	0.00460515	0.000349203	0.00830894	TRUE	TRUE	0	gene2420	CCNA_02303	24	cgcaggggcTTTGCGggacggggcggcgtcgtTATGGGtcattctAGGGC	-12	3	TATGGG	-35	3	TTTGCG	592	1	TRUE	FALSE	FALSE	-1.06297	0	8	0	5	0	4	0	2
NC_011916.1	2454352	-	G	0.0567704	0.00115093	0.619394	0.526001	0.00069494	0.691178	0.000806817		TRUE	FALSE	0	gene2425	CCNA_02308	20	gcgaGCGACAcgaaactgtcatgccagaccgaTAGGCCgagcggtGGTCA	-12	4	TAGGCC	-40	2	GCGACA	593	1	TRUE	TRUE	FALSE	3.52982	0	0	0	1	0	0	0	9
NC_011916.1	2454489	+	A	1.03869e-05	1.98462e-05	0.383649	0.000852799	4.80355e-09	0.00295276	1.21069e-08	0.00595345	TRUE	TRUE	0	gene2426	CCNA_02309	29	atcccGAAACAccgccgcaacaatagaggctcAATCACaccgcccAGGGA	-12	3	AATCAC	-39	3	GAAACA	248	1	TRUE	FALSE	FALSE	0	0	1	0	7	0	10	0	15
NC_011916.1	2465215	+	A	5.89663e-07	5.12724e-06	0.383649	0.0030823	8.32166e-11	0.00915285	2.41818e-10	0.0147317	TRUE	FALSE	0	gene2442	CCNA_03966	22	tgaggcgtaaTTGACAttagacgcggataggTAGAGCcttcagagATCAG	-13	3	TAGAGC	-34	0	TTGACA	249	1	TRUE	TRUE	FALSE	0	0	1	0	9	0	8	0	17
NC_011916.1	2474648	+	U	1.88738e-15	4.4631e-14	0	0	5.52955e-27	1.39155e-58	6.20818e-26	3.52758e-56	TRUE	TRUE	0	gene2454	staR	891	tgatcatcCGAACAccggcttcgatatcggctgTCCGATcgccggTCTTG	-11	3	TCCGAT	-36	3	CGAACA	250	1	TRUE	FALSE	FALSE	-0.909972	11	124	2	174	52	197	25	153
NC_011916.1	2475444	+	G	0.000767898	0.00876469	0.619394	0.526001	8.68817e-05	0.691178	0.000118891		TRUE	FALSE	0	gene2454	staR	95	ccaaggCTGACGcttttcagacatgcggtcttagTAGGCTctcgcGCACG	-10	3	TAGGCT	-38	2	CTGACG	251	1	TRUE	TRUE	FALSE	5.43296	0	0	0	4	0	0	0	6
NC_011916.1	2475498	+	A	0.0567704	0.00226436	0.0911664	0.276677	0.00128024	0.118046	0.00144723		TRUE	FALSE	0	gene2454	staR	41	gcgcaacggagtCTCGCCcggcacgcgacttGCGGCTgccaagccAGACC	-13	5	GCGGCT	-32	4	CTCGCC	252	1	TRUE	TRUE	FALSE	0	0	4	0	1	0	1	0	8
NC_011916.1	2478130	-	A	0.00322287	0.00445493	0.147186	0.0765501	0.000174463	0.06181	0.00022444		TRUE	FALSE	0	gene2457	CCNA_02337	28	taaccggtgTTTACTtatccgcgtcagccggtcTAGCTTttcatcAACTC	-11	3	TAGCTT	-35	2	TTTACT	594	1	TRUE	TRUE	FALSE	-0.174471	0	3	0	3	0	3	0	7
NC_011916.1	2479769	-	U	0.0567704	0.0172437	0.619394	0.276677	0.00776201	0.473659	0.00814105		TRUE	FALSE	0	gene2459	CCNA_02339	8	gcctgcCTGACTttcgccaaggtctgccgccaggcTTTTCCgcgcTGTGG	-9	4	TTTTCC	-38	2	CTGACT	595	2	FALSE	TRUE	FALSE	0	0	0	0	1	0	1	0	5
NC_011916.1	2479771	-	G	3.33067e-16	4.66294e-15	0.00197498	2.62852e-06	1.08152e-28	1.04222e-07	1.36992e-27	6.14423e-07	TRUE	TRUE	0	gene2459	CCNA_02339	10	aagcctgcCTGACTttcgccaaggtctgccgcCAGGCTtttccgcGCTGT	-12	4	CAGGCT	-36	2	CTGACT	595	2	TRUE	FALSE	FALSE	0	0	12	0	39	0	19	0	47
NC_011916.1	2480773	+	G	3.33067e-16	8.88623e-13	0.0267006	2.0121e-07	1.90568e-26	1.07674e-07	2.02452e-25	6.2748e-07	TRUE	TRUE	0	gene2461	CCNA_02341	105	ttggcgccccTTGAACccgaaaatccgcacaccAACTACatcaacGAAGG	-11	4	AACTAC	-34	2	TTGAAC	253	1	TRUE	FALSE	FALSE	0	1	10	0	30	0	23	0	40
NC_011916.1	2487100	+	A	6.12499e-12	8.84108e-08	0.000757694	0.000300445	2.33176e-17	3.70959e-06	1.14048e-16	1.50461e-05	TRUE	TRUE	1	gene2468	CCNA_02348	753	ggcgacgGCGACCgctgcggtgtggtcgatgacGAGGGCgaggagATCTT	-11	5	GAGGGC	-37	3	GCGACC	254	2	TRUE	FALSE	FALSE	-0.680645	0	14	0	17	6	27	0	23
NC_011916.1	2487101	+	U	0.000767898	0.00115093	0.0134184	0.00387555	1.32031e-05	0.000564977	2.12801e-05	0.00141105	TRUE	TRUE	1	gene2468	CCNA_02348	752	gcgacgGCGACCgctgcggtgtggtcgatgacGAGGGCgaggagaTCTTC	-12	5	GAGGGC	-38	3	GCGACC	254	2	FALSE	FALSE	FALSE	-1.22051	0	8	0	4	2	13	0	9
NC_011916.1	2487118	-	C	0.00101918	0.0607567	0.00831124	0.0108612	0.000661923	0.000930926	0.000769388	0.00224752	TRUE	TRUE	0	gene2464	CCNA_02344	2268	tcGCGCCCggatgtagcggggccaggtcgcgcgcCAGCATcaggcCGATC	-10	3	CAGCAT	-42	4	GCGCCC	596	2	FALSE	FALSE	FALSE	-1.748	0	9	1	5	2	11	2	7
NC_011916.1	2487119	-	C	8.69584e-08	0.0982701	0.0537804	0.000410658	1.67301e-07	0.000258854	3.57778e-07	0.000717152	TRUE	TRUE	0	gene2464	CCNA_02344	2269	gtcgcgccCGGATGtagcggggccaggtcgcgcgcCAGCATcaggCCGAT	-9	3	CAGCAT	-36	4	CGGATG	596	2	TRUE	FALSE	FALSE	-1.26691	2	11	1	12	4	22	2	6
NC_011916.1	2521642	+	A	4.52795e-10	5.63993e-14	0.0216638	9.05581e-05	1.35404e-21	2.77435e-05	9.42106e-21	9.25391e-05	TRUE	TRUE	0	gene2499	CCNA_02378	50	gcggcTTAAAGctccggttcaggttggagctgtcACGAAGgaaccATAGC	-10	4	ACGAAG	-39	3	TTAAAG	255	1	TRUE	FALSE	FALSE	0	0	7	0	14	1	17	0	44
NC_011916.1	2523419	-	A	0.000182963	0.0172437	0.0911664	0.145532	4.31175e-05	0.0706161	6.32049e-05		TRUE	FALSE	0	gene2501	CCNA_02380	70	ttgcggcgcgaTTGAACccgcgcgggttcgtggcTATATGgcggaACCTG	-10	2	TATATG	-33	2	TTGAAC	597	1	TRUE	TRUE	FALSE	-0.0757603	0	4	0	5	0	2	0	5
NC_011916.1	2527826	-	A	1.03869e-05	0.00115093	0.0564678	0.000448572	2.30032e-07	0.000293409	4.72498e-07	0.000799777	TRUE	TRUE	0	gene2505	CCNA_02384	12	gcggcgtcTTGACCggtcgcgcgggcctctccAATGGTtgctaccAAGGG	-12	3	AATGGT	-36	1	TTGACC	598	1	TRUE	FALSE	FALSE	-0.546308	0	5	0	7	0	11	0	9
NC_011916.1	2538508	-	A	0.0135264	0.00876469	0.0911664	0.0402654	0.00119031	0.0242545	0.00135175		TRUE	FALSE	0	gene2518	CCNA_02395	18	atcaaggccTTGCGGtcggcgccccgcgcatgCTGACTtcgacggAAGGA	-12	4	CTGACT	-35	3	TTGCGG	599	1	TRUE	TRUE	FALSE	-0.804416	0	4	0	2	0	4	0	6
NC_011916.1	2539041	-	A	0.0567704	0.00876469	0.619394	0.276677	0.00428201	0.473659	0.00466956		TRUE	FALSE	1	gene2518	CCNA_02395	551	tgggtgTCGACCtatttccgctttctggagcccgCAAACTttgaaAGGGG	-10	3	CAAACT	-38	2	TCGACC	600	1	TRUE	TRUE	FALSE	0	0	0	0	1	0	1	0	6
NC_011916.1	2559378	+	A	4.35937e-05	0.000584999	0.619394	0.276677	4.71397e-07	0.473659	9.09649e-07		TRUE	FALSE	0	gene2538	CCNA_02415	43	ccccgcgcGTGACGacgcagccaagctcggtcTATATCcgttaagACTTA	-12	2	TATATC	-36	2	GTGACG	256	1	TRUE	TRUE	FALSE	1.15755	0	0	0	6	0	1	0	10
NC_011916.1	2559626	+	C	0.000767898	0.00226436	0.619394	0.276677	2.47993e-05	0.473659	3.79871e-05		TRUE	FALSE	1	gene2540	CCNA_02416	509	aaccgcatcaGCGCCAgcaagctctatgacgcggcGAAACTgcttCAGGC	-9	3	GAAACT	-34	3	GCGCCA	257	1	TRUE	TRUE	FALSE	0.583761	0	0	0	4	0	1	0	8
NC_011916.1	2560106	+	U	1.55431e-15	0	0.0134184	5.56695e-08	1.61921e-43	1.6445e-08	2.42391e-42	1.11168e-07	TRUE	TRUE	0	gene2540	CCNA_02416	29	ttcctaacggGTGACAaacgcgatcggcgtcgtCAGGCTcgaactTCCCT	-11	4	CAGGCT	-34	1	GTGACA	258	2	TRUE	FALSE	FALSE	0	0	8	1	30	0	25	0	90
NC_011916.1	2560107	+	C	5.89663e-07	2.00181e-10	0.0349758	9.50041e-06	4.4472e-15	5.28906e-06	1.76459e-14	2.07872e-05	TRUE	TRUE	0	gene2540	CCNA_02416	28	tcctaacggGTGACAaacgcgatcggcgtcgtCAGGCTcgaacttCCCTG	-12	4	CAGGCT	-35	1	GTGACA	258	2	FALSE	FALSE	FALSE	0	0	6	0	9	0	17	0	32
NC_011916.1	2565860	-	A	0.0135264	0.0172437	0.619394	0.276677	0.00218398	0.473659	0.00242719		TRUE	FALSE	0	gene2546	exbB	219	aaggggTTGCCAaaggaccccagccgcaattcTAACATtgcggtaAGACC	-12	2	TAACAT	-38	1	TTGCCA	601	3	FALSE	TRUE	FALSE	0	0	0	0	2	0	1	0	5
NC_011916.1	2565861	-	A	3.33067e-16	0	0.0349758	1.17901e-09	3.52104e-44	1.02728e-09	6.21212e-43	8.40051e-09	TRUE	TRUE	0	gene2546	exbB	220	aaaggggTTGCCAaaggaccccagccgcaattcTAACATtgcggtAAGAC	-11	2	TAACAT	-37	1	TTGCCA	601	3	TRUE	FALSE	FALSE	0	0	6	0	60	0	31	0	104
NC_011916.1	2565866	-	G	1.07885e-10	0.0667454	0.383649	0.145532	1.91952e-10	0.216934	5.43405e-10		TRUE	FALSE	0	gene2546	exbB	225	tacgaaaaggggTTGCCAaaggaccccagccgcAATTCTaacattGCGGT	-11	3	AATTCT	-32	1	TTGCCA	601	3	FALSE	TRUE	FALSE	0	0	1	0	15	0	2	0	3
NC_011916.1	2565883	-	G	0.00322287	0.000297344	0.383649	0.0111405	1.42386e-05	0.0275897	2.28372e-05	0.0340295	TRUE	FALSE	0	gene2546	exbB	242	aatgagacccTTGACGgtacgaaaaggggttGCCAAAggaccccaGCCGC	-13	4	GCCAAA	-34	1	TTGACG	602	2	FALSE	TRUE	FALSE	0	0	1	0	3	0	6	0	11
NC_011916.1	2565884	-	A	3.33067e-16	1.75138e-12	0.0564678	1.3826e-06	3.7163e-26	1.35578e-06	3.78526e-25	6.13731e-06	TRUE	TRUE	0	gene2546	exbB	243	aaatgagacccTTGACGgtacgaaaaggggttgcCAAAGGaccccAGCCG	-10	4	CAAAGG	-33	1	TTGACG	602	2	TRUE	FALSE	FALSE	0	0	5	0	35	0	20	0	39
NC_011916.1	2575102	-	A	1.90039e-09	3.90456e-05	0.383649	0.0211796	2.31747e-12	0.0472317	7.84131e-12	0.0521709	TRUE	FALSE	0	gene2559	CCNA_02433	37	gcgcggccaatTCGCCCaaggggcgagcggtGTTAACctaacatcACGCG	-13	3	GTTAAC	-33	3	TCGCCC	603	1	TRUE	TRUE	FALSE	0	0	1	0	13	0	5	0	14
NC_011916.1	2589782	-	A	3.33067e-16	0	0.0593826	1.3826e-06	3.52104e-44	1.42163e-06	6.21212e-43	6.32249e-06	TRUE	TRUE	1	gene2574	CCNA_02447	694	atacgatgggTTGTCAagcatacatgttatgcgTACATGtaacgcATGCC	-11	3	TACATG	-34	1	TTGTCA	604	1	TRUE	FALSE	FALSE	0	1	8	0	42	0	20	0	72
NC_011916.1	2589827	-	A	0.00322287	0.0172437	0.619394	0.276677	0.00060008	0.473659	0.000704969		TRUE	FALSE	0	gene2575	CCNA_02448	44	gaatgcgggcTTGCCCtcgggtgaagtcggtcgCAGGATgacgctATACG	-11	3	CAGGAT	-34	2	TTGCCC	605	1	TRUE	TRUE	FALSE	0.179812	0	0	0	3	0	1	0	5
NC_011916.1	2589845	+	G	5.89663e-07	0.000584999	0.383649	0.0402654	7.86064e-09	0.0798695	1.94644e-08		TRUE	FALSE	0	gene2576	CCNA_02449	85	aacatgtatgcTTGACAacccatcgtatagcgtCATCCTgcgaccGACTT	-11	3	CATCCT	-33	0	TTGACA	259	1	TRUE	TRUE	FALSE	0	0	1	0	9	0	4	0	10
NC_011916.1	2597453	-	A	0.00322287	0.00115093	0.147186	0.0030823	5.0093e-05	0.00394611	7.16236e-05	0.00738258	TRUE	TRUE	0	gene2582	CCNA_02455	188	ggaagggagaTTGACCcggaagcctccaaaggcTAAACGccgcccACCTT	-11	3	TAAACG	-34	1	TTGACC	606	1	TRUE	FALSE	FALSE	0	0	3	0	3	0	8	0	9
NC_011916.1	2607397	-	G	2.57054e-11	4.49374e-08	0.00318858	6.52811e-05	4.88649e-17	3.4106e-06	2.29898e-16	1.3945e-05	TRUE	TRUE	0	gene2591	CCNA_02464	82	aacaccattcGTGACGgcgtcatttcaagcgAGTAGTcatgccctGGGCT	-13	3	AGTAGT	-34	2	GTGACG	607	1	TRUE	FALSE	FALSE	-0.272575	0	11	0	16	0	14	0	24
NC_011916.1	2647880	-	A	0.0135264	0.00445493	0.619394	0.145532	0.000645789	0.307057	0.000751519		TRUE	FALSE	0	gene2627	CCNA_02497	106	acggattcctttTTCCCAgcgcgtttcaggtcCAGTTCcgcatccAAGCG	-12	5	CAGTTC	-32	2	TTCCCA	608	1	TRUE	TRUE	FALSE	0	0	0	0	2	0	2	0	7
NC_011916.1	2656423	-	C	0.000182963	0.117334	0.147186	0.335944	0.000252225	0.198125	0.000321962	0.204581	TRUE	FALSE	1	gene2636	CCNA_02506	208	gcggcataccTCAAAAgggtatcgagggttcgAATCCCtccgtctCCGCC	-12	4	AATCCC	-34	3	TCAAAA	609	1	TRUE	TRUE	FALSE	-0.652208	0	3	0	5	4	6	1	4
NC_011916.1	2663292	-	G	0.00101918	0.0339255	0.0911664	0.00585989	0.000389755	0.00455945	0.000472488	0.00825586	TRUE	TRUE	0	gene2643	hfsB	25	ctttggtcgcctTTCGCCcgcagggttaatatCGCAGTttgcgaaGTCCT	-12	4	CGCAGT	-32	3	TTCGCC	610	1	TRUE	FALSE	FALSE	-1.06297	0	4	1	5	0	7	0	4
NC_011916.1	2666045	-	A	3.33067e-16	1.01746e-10	0.619394	0.526001	2.02133e-24	0.691178	1.76732e-23		TRUE	FALSE	0	gene2646	CCNA_02515	50	tgccgcTTAACTatatgttcagtggctgtggacTTTTCTtctctcAGGCT	-11	3	TTTTCT	-38	2	TTAACT	611	1	TRUE	TRUE	FALSE	8.4477	0	0	0	34	0	0	0	33
NC_011916.1	2667026	+	C	0.0567704	0.00876469	0.619394	0.145532	0.00428201	0.307057	0.00466956		TRUE	FALSE	0	gene2648	CCNA_02517	63	accccaTTCAGGctgggttcagccgcgcccgctGATCGTgcgctcCAGGG	-11	3	GATCGT	-38	3	TTCAGG	260	2	FALSE	TRUE	FALSE	0	0	0	0	1	0	2	0	6
NC_011916.1	2667027	+	A	5.62805e-12	0	0.0564678	0.0293408	5.40185e-40	0.0122652	7.2122e-39	0.0185072	TRUE	FALSE	0	gene2648	CCNA_02517	62	ccccaTTCAGGctgggttcagccgcgcccgctGATCGTgcgctccAGGGT	-12	3	GATCGT	-39	3	TTCAGG	260	2	TRUE	TRUE	FALSE	0	0	5	3	22	2	9	0	55
NC_011916.1	2671117	+	A	4.35937e-05	0.00876469	0.383649	0.00585989	6.0284e-06	0.0159565	1.01293e-05	0.0227546	TRUE	FALSE	1	gene2653	CCNA_02522	575	gcgacgccctTCGACAagcccagggtgaggacgTAAAAGaccgtcATGCC	-11	2	TAAAAG	-34	1	TCGACA	261	1	TRUE	TRUE	FALSE	0	0	1	0	6	0	7	0	6
NC_011916.1	2672222	+	G	0.000182963	0.258351	0.619394	0.276677	0.00051805	0.473659	0.000620404		TRUE	FALSE	0	gene2655	CCNA_02523	157	acaaTAGGTAgcgtctaaaaccctttttgggtTCTAAAcctgcccGGATC	-12	2	TCTAAA	-40	3	TAGGTA	262	2	FALSE	TRUE	FALSE	0	0	0	0	5	0	1	0	1
NC_011916.1	2672224	+	A	0.000182963	0.0667454	0.619394	0.0030823	0.000150367	0.0138626	0.000198879	0.0205507	TRUE	FALSE	0	gene2655	CCNA_02523	155	aataggtagcgtCTAAAAccctttttgggttcTAAACCtgcccggATCGG	-12	3	TAAACC	-32	3	CTAAAA	262	2	TRUE	TRUE	FALSE	0	0	0	0	5	0	8	0	3
NC_011916.1	2672303	+	G	4.52795e-10	2.60608e-06	0.147186	0.00162129	4.17412e-14	0.00222896	1.59846e-13	0.00466977	TRUE	TRUE	0	gene2655	CCNA_02523	76	tgaattttcGGGACAacatcgttttgtctttggtTAAGGTtaattGTCGC	-10	3	TAAGGT	-35	2	GGGACA	263	1	TRUE	FALSE	FALSE	0	0	3	0	14	0	9	0	18
NC_011916.1	2680406	-	A	3.33067e-16	0.0339255	0.0349758	3.43378e-05	4.52225e-16	1.75734e-05	1.92585e-15	6.02006e-05	TRUE	TRUE	0	gene2664	CCNA_02531	34	accaTTCGCCcacttcctgacgcggacccgtggtcCACAGGcgtcAGGGC	-9	4	CACAGG	-40	3	TTCGCC	612	1	TRUE	FALSE	FALSE	0	0	6	0	26	0	15	0	4
NC_011916.1	2699419	+	G	1.03869e-05	0.00445493	0.383649	0.0402654	8.2776e-07	0.0798695	1.56672e-06		TRUE	FALSE	1	gene2687	clpS	37	gcttcgggctCTTCCAaagccgccgcgtttccataTCTAATtcagGCAGG	-9	1	TCTAAT	-34	3	CTTCCA	264	2	TRUE	TRUE	FALSE	0	0	1	0	7	0	4	0	7
NC_011916.1	2699421	+	A	0.0135264	0.0172437	0.619394	0.276677	0.00218398	0.473659	0.00242719		TRUE	FALSE	1	gene2687	clpS	35	ttcgggctCTTCCAaagccgccgcgtttccataTCTAATtcaggcAGGCG	-11	1	TCTAAT	-36	3	CTTCCA	264	2	FALSE	TRUE	FALSE	0	0	0	0	2	0	1	0	5
NC_011916.1	2703739	+	C	1.31772e-06	0.00765959	0.0564678	0.135694	1.95924e-07	0.0449891	4.15634e-07	0.0513726	TRUE	FALSE	0	gene2693	CCNA_02557	112	tggcgtcgctgcTTAAGGcggcttgggaacggtcgTAGAATccctCCCCC	-9	1	TAGAAT	-32	3	TTAAGG	265	1	TRUE	TRUE	FALSE	0	0	5	1	10	1	4	2	11
NC_011916.1	2710591	-	A	0.00322287	0.0172437	0.383649	0.526001	0.00060008	0.524776	0.000704969		TRUE	FALSE	0	gene2698	stpA	75	cttggCTGTCAcgaagaagacttcattgcccggTCGGTTgagctgACCTT	-11	4	TCGGTT	-39	2	CTGTCA	613	2	FALSE	TRUE	FALSE	0.179812	0	1	0	3	0	0	0	5
NC_011916.1	2710592	-	G	3.39466e-07	3.42215e-07	0.383649	0.0765501	3.57615e-12	0.132975	1.18964e-11		TRUE	FALSE	0	gene2698	stpA	76	ccTTGGCTgtcacgaagaagacttcattgcccggTCGGTTgagctGACCT	-10	4	TCGGTT	-42	2	TTGGCT	613	2	TRUE	TRUE	FALSE	0.47058	0	1	1	11	0	3	0	21
NC_011916.1	2716613	+	U	0.000767898	7.68189e-05	0.23763	0.145532	1.04092e-06	0.150933	1.93677e-06		TRUE	FALSE	0	gene2703	pleC	55	gcttcggcgGTGACGcgaacggcggcggtacgtTAGATTcacgacTTGGC	-11	2	TAGATT	-35	2	GTGACG	266	1	TRUE	TRUE	FALSE	0	0	2	0	4	0	2	0	13
NC_011916.1	2740538	+	G	4.35937e-05	0.000297344	0.619394	0.276677	2.48374e-07	0.473659	5.07012e-07		TRUE	FALSE	0	gene2727	CCNA_02591	17	cccgtcgcccTTGACCccggcgcgcgcggcgcctaGCTGACagaaGTCTC	-9	4	GCTGAC	-34	1	TTGACC	267	1	TRUE	TRUE	FALSE	1.15755	0	0	0	6	0	1	0	11
NC_011916.1	2743618	-	A	3.33067e-16	1.52448e-09	0.619394	0.0211796	2.89114e-23	0.0699707	2.38037e-22	0.0746845	TRUE	FALSE	0	gene2731	CCNA_02595	159	cgccaaggccTTGAACcggatcgcgcgggcgCCTAATtgcggttcAGCGG	-13	2	CCTAAT	-34	2	TTGAAC	614	1	TRUE	TRUE	FALSE	1.13134	0	0	0	32	0	5	0	29
NC_011916.1	2744920	-	A	3.33067e-16	1.13909e-13	0.0216638	3.43378e-05	2.52075e-27	1.12411e-05	2.93e-26	4.04203e-05	TRUE	TRUE	0	gene2733	CCNA_02597	27	cgtaaTTCATCctgggttcaggcggcgagcggtccTCTCACggtcAAGCT	-9	3	TCTCAC	-39	3	TTCATC	615	1	TRUE	FALSE	FALSE	0.120011	0	7	0	44	0	15	0	43
NC_011916.1	2745402	-	A	7.36831e-05	0.0172437	0.619394	0.0402654	1.85199e-05	0.117001	2.95601e-05		TRUE	FALSE	1	gene2734	CCNA_02598	127	ccggggcggcaTTGAGAgggtatggcgatatgcTATGCTcgcttcATGGT	-11	2	TATGCT	-33	1	TTGAGA	616	1	TRUE	TRUE	FALSE	0	0	0	1	7	0	4	0	5
NC_011916.1	2750341	-	G	4.52795e-10	0.000584999	0.0564678	0.0402654	7.93581e-12	0.0161122	2.497e-11	0.0227546	TRUE	FALSE	0	gene2741	CCNA_02604	21	ccTCGATCatccgcgcgcggtctttccgggcgcacCGTCAGgctcGTGAT	-9	4	CGTCAG	-42	3	TCGATC	617	2	TRUE	TRUE	FALSE	0	0	5	0	14	0	4	0	10
NC_011916.1	2750343	-	U	0.0567704	0.0172437	0.619394	0.145532	0.00776201	0.307057	0.00814105		TRUE	FALSE	0	gene2741	CCNA_02604	23	gaccTCGATCatccgcgcgcggtctttccgggcgCACCGTcaggcTCGTG	-10	4	CACCGT	-40	3	TCGATC	617	2	FALSE	TRUE	FALSE	0	0	0	0	1	0	2	0	5
NC_011916.1	2753826	-	G	8.31557e-14	2.60608e-06	0.0564678	6.52811e-05	9.53e-18	4.9805e-05	4.85342e-17	0.000160835	TRUE	TRUE	0	gene2743	CCNA_02606	60	gggccAGCACGcggcgcggaccgggaggctaTAGACTgttgcgtcGCGGG	-13	2	TAGACT	-39	4	AGCACG	618	2	TRUE	FALSE	FALSE	0	0	5	0	20	0	14	0	18
NC_011916.1	2753829	-	G	4.35937e-05	0.00445493	0.0564678	0.0765501	3.19555e-06	0.0278545	5.54869e-06	0.0340295	TRUE	FALSE	0	gene2743	CCNA_02606	63	acaGGGCCAgcacgcggcgcggaccgggaggctaTAGACTgttgcGTCGC	-10	2	TAGACT	-41	3	GGGCCA	618	2	FALSE	TRUE	FALSE	-0.174471	0	5	0	6	0	3	0	7
NC_011916.1	2753851	+	G	2.47482e-06	0.000584999	0.619394	0.00585989	3.09146e-08	0.0240229	7.20367e-08	0.0309914	TRUE	FALSE	0	gene2745	CCNA_02607	70	accgttcggcTTTTCCcccgcgacgcaacagtcTATAGCctcccgGTCCG	-11	2	TATAGC	-34	3	TTTTCC	268	1	TRUE	TRUE	FALSE	0	0	0	0	8	0	7	0	10
NC_011916.1	2768558	+	G	2.47482e-06	0.0667454	0.23763	0.276677	2.74472e-06	0.244706	4.88609e-06		TRUE	FALSE	0	gene2759	CCNA_02621	47	gataattaagTTCCCAggcaggcggttctgcgcGACGAGcgtcggGCGAT	-11	4	GACGAG	-34	2	TTCCCA	269	1	TRUE	TRUE	FALSE	0	0	2	0	8	0	1	0	3
NC_011916.1	2773183	-	G	4.52795e-10	1.00874e-05	0.23763	0.000852799	1.55387e-13	0.001926	5.79329e-13	0.00408569	TRUE	TRUE	1	gene2761	ftsZ	77	atgcagTTAACCgccgattaacgatggtggtTGTTCTgttaacacGATCG	-13	3	TGTTCT	-38	2	TTAACC	619	1	TRUE	FALSE	FALSE	0	0	2	0	14	0	10	0	16
NC_011916.1	2773216	-	G	1.07885e-10	2.9993e-09	0.0564678	0.000235949	1.40999e-17	0.000162893	7.07144e-17	0.00046817	TRUE	TRUE	0	gene2762	CCNA_03971	10	acggtcccgcTCGACCggaccacgactcagattaTGCAGTtaaccGCCGA	-10	3	TGCAGT	-34	2	TCGACC	620	1	TRUE	FALSE	FALSE	0	0	5	0	15	0	12	0	28
NC_011916.1	2800722	-	G	3.33067e-16	8.88178e-16	5.55112e-16	0	2.10909e-29	5.84005e-44	2.74181e-28	7.40226e-42	TRUE	TRUE	1	gene2786	mraZ	760	gatgaaacaTTGACCtgcgcccgatccccggTCAAACaccgtcccGGACC	-13	3	TCAAAC	-35	1	TTGACC	621	1	TRUE	FALSE	FALSE	-2.85607	0	156	0	41	2	132	0	48
NC_011916.1	2809291	-	G	4.35937e-05	0.0339255	0.619394	0.526001	2.13325e-05	0.691178	3.32962e-05		TRUE	FALSE	1	gene2793	CCNA_02651	3883	caaTCGGCCgccgtcgcgccgtcctagcgtgcgggCATGGCgggcGAGGA	-9	4	CATGGC	-41	3	TCGGCC	622	1	TRUE	TRUE	FALSE	5.43296	0	0	0	6	0	0	0	4
NC_011916.1	2811555	+	A	4.35937e-05	0.0667454	0.619394	0.526001	4.00007e-05	0.691178	5.9699e-05		TRUE	FALSE	0	gene2801	CCNA_02659	207	cccaaagcgTTCATTgcatctggccgattcagagtAAGGATagcgATGTG	-9	3	AAGGAT	-35	3	TTCATT	270	2	FALSE	TRUE	FALSE	5.02901	0	0	0	6	0	0	0	3
NC_011916.1	2811557	+	G	3.33067e-16	8.88623e-13	0.0134184	1.3826e-06	1.90568e-26	3.48832e-07	2.02452e-25	1.80467e-06	TRUE	TRUE	0	gene2801	CCNA_02659	205	caaagcgttcATTGCAtctggccgattcagagtAAGGATagcgatGTGAC	-11	3	AAGGAT	-34	3	ATTGCA	270	2	TRUE	FALSE	FALSE	0	0	8	0	37	0	20	0	40
NC_011916.1	2811738	+	U	0.0567704	0.0172437	0.619394	0.526001	0.00776201	0.691178	0.00814105		TRUE	FALSE	0	gene2801	CCNA_02659	24	aaatGCGACTggcgcgcgggcgcgagccgacatTCAAATaagtctTGGGA	-11	2	TCAAAT	-40	3	GCGACT	271	2	FALSE	TRUE	FALSE	3.52982	0	0	0	1	0	0	0	5
NC_011916.1	2811739	+	G	4.35937e-05	0.000151135	0.23763	0.276677	1.30703e-07	0.244706	2.80726e-07		TRUE	FALSE	0	gene2801	CCNA_02659	23	aatgcgaCTGGCGcgcgggcgcgagccgacatTCAAATaagtcttGGGAC	-12	2	TCAAAT	-37	3	CTGGCG	271	2	TRUE	TRUE	FALSE	0.182794	0	2	0	6	0	1	0	12
NC_011916.1	2817922	-	G	7.24015e-06	0.409804	0.0564678	0.000852799	4.07314e-05	0.000526875	6.06978e-05	0.0013224	TRUE	TRUE	0	gene2805	dksA	37	acgcgaggttcaTTGAACgcggctcaccttttggTATAAGcacccGGCCT	-10	1	TATAAG	-32	2	TTGAAC	623	1	TRUE	FALSE	FALSE	-0.259538	0	5	3	11	0	10	5	6
NC_011916.1	2817930	-	A	2.77556e-15	3.44853e-09	0.0349758	0.0211796	5.16897e-22	0.00608013	3.81115e-21	0.0104851	TRUE	FALSE	0	gene2805	dksA	45	cgcCGGTCAcgcgaggttcattgaacgcggctcaCCTTTTggtatAAGCA	-10	4	CCTTTT	-41	3	CGGTCA	624	2	TRUE	TRUE	FALSE	0.767278	0	6	2	27	0	5	1	32
NC_011916.1	2817932	-	A	2.57054e-11	5.90088e-09	0.0564678	0.000124109	6.72456e-18	9.0184e-05	3.46035e-17	0.000276661	TRUE	TRUE	0	gene2805	dksA	47	cgcgccgGTCACGcgaggttcattgaacgcggctCACCTTttggtATAAG	-10	4	CACCTT	-37	3	GTCACG	624	2	FALSE	FALSE	FALSE	0	0	5	0	16	0	13	0	27
NC_011916.1	2818573	-	G	1.03869e-05	0.00226436	0.383649	0.00585989	4.36652e-07	0.0159565	8.54281e-07	0.0227546	TRUE	FALSE	0	gene2806	fliX	42	ggcaTTAACCatacttcaagcgccgggactgatAGTGATgtgtgtGGCGA	-11	3	AGTGAT	-40	2	TTAACC	625	1	TRUE	TRUE	FALSE	0	0	1	0	7	0	7	0	8
NC_011916.1	2824573	-	G	0.0567704	0.00876469	0.0911664	0.00585989	0.00428201	0.00455945	0.00466956	0.00825586	TRUE	TRUE	0	gene2814	CCNA_02671	36	tgtTTGGAAgcgggttcttcaggctgggcgtgCTTCATccgccagGCTCG	-12	3	CTTCAT	-41	2	TTGGAA	626	1	TRUE	FALSE	FALSE	-0.804416	0	4	0	1	0	7	0	6
NC_011916.1	2832646	-	A	4.35937e-05	0.00445493	0.23763	0.00585989	3.19555e-06	0.0105504	5.54869e-06	0.0164081	TRUE	FALSE	0	gene2822	CCNA_02679	55	gcagcgccaTCGCCAgacgcgcggcgagacccTAGATTgtcagggATAGC	-12	2	TAGATT	-35	2	TCGCCA	627	2	FALSE	TRUE	FALSE	0	0	2	0	6	0	7	0	7
NC_011916.1	2832647	-	G	3.34752e-08	7.68189e-05	0.0911664	0.0111405	7.11967e-11	0.00801565	2.075e-10	0.0133244	TRUE	FALSE	0	gene2822	CCNA_02679	56	cgcagcgccaTCGCCAgacgcgcggcgagacccTAGATTgtcaggGATAG	-11	2	TAGATT	-34	2	TCGCCA	627	2	TRUE	TRUE	FALSE	0	0	4	0	11	0	6	0	13
NC_011916.1	2848052	-	A	0.0567704	0.0339255	0.0911664	0.00529929	0.0139677	0.00417184		0.0077477	FALSE	TRUE	0	gene2836	CCNA_02693	36	ctttggCTGAAAgtcgtacggcccgcgacttgcACTCGCtaggtcACGCT	-11	5	ACTCGC	-38	2	CTGAAA	628	1	TRUE	FALSE	TRUE	-1.3782	0	4	0	1	1	10	0	4
NC_011916.1	2862103	-	G	3.33067e-16	0	0.000469309	1.00531e-12	3.52104e-44	1.71216e-14	6.21212e-43	2.17016e-13	TRUE	TRUE	0	gene2848	cspC	51	caaagcccATAGCGcgtctcgaggttttgcgtCATGACttccctcGGAAG	-12	3	CATGAC	-36	4	ATAGCG	629	1	TRUE	FALSE	FALSE	0	0	15	0	51	0	42	0	70
NC_011916.1	2862127	-	A	0.00322287	0.00876469	0.619394	0.0402654	0.000324126	0.117001	0.000397315		TRUE	FALSE	0	gene2848	cspC	75	ggcctTCGACCaactttctccgttcaaagccCATAGCgcgtctcgAGGTT	-13	3	CATAGC	-39	2	TCGACC	630	1	TRUE	TRUE	FALSE	0	0	0	0	3	0	4	0	6
NC_011916.1	2862590	-	G	0.0567704	0.0172437	0.383649	0.0111405	0.00776201	0.0275897	0.00814105	0.0340295	TRUE	FALSE	0	gene2850	CCNA_R0065	34	acgcATGGCTctacttcagacactgatgtcttcttCACAATctccGGCCT	-9	2	CACAAT	-40	3	ATGGCT	631	1	TRUE	TRUE	FALSE	0	0	1	0	1	0	6	0	5
NC_011916.1	2867984	-	C	0.143258	0.508283	0.23763	0.000448572	0.26358	0.00108156		0.00251536	FALSE	TRUE	0	gene2854	CCNA_R0069	374	cgGTGACTtctttagaagctgccggctccgcAGAAAGccttcgggCCGGA	-13	4	AGAAAG	-42	2	GTGACT	632	1	TRUE	FALSE	TRUE	-2.29413	0	2	1	1	0	11	0	0
NC_011916.1	2868002	-	C	1.55431e-15	1.16095e-08	0.23763	9.05581e-05	9.63037e-22	0.000252778	6.79629e-21	0.000704167	TRUE	TRUE	0	gene2854	CCNA_R0069	392	aagtcgcTTGACTggctccggtgacttctttaGAAGCTgccggctCCGCA	-12	4	GAAGCT	-37	1	TTGACT	633	5	FALSE	FALSE	FALSE	0	0	2	1	29	1	17	0	26
NC_011916.1	2868003	-	U	0	0	0	0	1.39155e-58	1.39155e-58	4.58284e-56	3.52758e-56	TRUE	TRUE	0	gene2854	CCNA_R0069	393	aaagtcgcTTGACTggctccggtgacttcttTAGAAGctgccggcTCCGC	-13	2	TAGAAG	-36	1	TTGACT	633	5	TRUE	FALSE	FALSE	0	1	210	7	698	3	412	1	760
NC_011916.1	2868004	-	C	1.55431e-15	0	8.44905e-08	0	1.61921e-43	7.29695e-36	2.42391e-42	2.31222e-34	TRUE	TRUE	0	gene2854	CCNA_R0069	394	aaaagtcgcTTGACTggctccggtgacttcttTAGAAGctgccggCTCCG	-12	2	TAGAAG	-35	1	TTGACT	633	5	FALSE	FALSE	FALSE	0.137704	0	33	1	177	0	61	0	209
NC_011916.1	2868005	-	G	3.33067e-16	0	0.000757694	2.78111e-13	3.52104e-44	7.81697e-15	6.21212e-43	1.01621e-13	TRUE	TRUE	0	gene2854	CCNA_R0069	395	aaaaagtcgcTTGACTggctccggtgacttcttTAGAAGctgccgGCTCC	-11	2	TAGAAG	-34	1	TTGACT	633	5	FALSE	FALSE	FALSE	0	0	14	0	99	0	44	0	109
NC_011916.1	2868006	-	G	3.33067e-16	1.52448e-09	0.147186	0.135694	2.89114e-23	0.0981323	2.38037e-22		TRUE	FALSE	0	gene2854	CCNA_R0069	396	gaaaaagtcgcTTGACTggctccggtgacttcttTAGAAGctgccGGCTC	-10	2	TAGAAG	-33	1	TTGACT	633	5	FALSE	TRUE	FALSE	1.4507	0	3	0	32	1	4	0	29
NC_011916.1	2868032	-	C	4.35937e-05	0.0667454	0.383649	0.0111405	4.00007e-05	0.0275897	5.9699e-05	0.0340295	TRUE	FALSE	0	gene2854	CCNA_R0069	422	ttccagaagAGCTCAgctttttctttgaaaaagTCGCTTgactggCTCCG	-11	4	TCGCTT	-35	4	AGCTCA	634	2	TRUE	TRUE	FALSE	0	0	1	0	6	0	6	0	3
NC_011916.1	2868033	-	G	0.000767898	0.00445493	0.383649	0.276677	4.64754e-05	0.344227	6.67409e-05		TRUE	FALSE	0	gene2854	CCNA_R0069	423	ctTCCAGAagagctcagctttttctttgaaaaagTCGCTTgactgGCTCC	-10	4	TCGCTT	-42	3	TCCAGA	634	2	FALSE	TRUE	FALSE	0.583761	0	1	0	4	0	1	0	7
NC_011916.1	2868077	-	U	0.0135264	0.0172437	0.619394	0.276677	0.00218398	0.473659	0.00242719		TRUE	FALSE	0	gene2854	CCNA_R0069	467	ctccTTGAAAtgcaaaagatgttcgcaagagctTCCAAGtatttcTTCCA	-11	3	TCCAAG	-40	1	TTGAAA	635	2	FALSE	TRUE	FALSE	0	0	0	0	2	0	1	0	5
NC_011916.1	2868078	-	C	4.35937e-05	0.00115093	0.0911664	0.0211796	8.93479e-07	0.0139984	1.67825e-06	0.0206313	TRUE	FALSE	0	gene2854	CCNA_R0069	468	gctccTTGAAAtgcaaaagatgttcgcaagagctTCCAAGtatttCTTCC	-10	3	TCCAAG	-39	1	TTGAAA	635	2	TRUE	TRUE	FALSE	-0.226952	0	4	0	6	0	5	0	9
NC_011916.1	2868087	+	G	0.000182963	0.00876469	0.619394	0.526001	2.30011e-05	0.691178	3.54525e-05		TRUE	FALSE	0	gene2855	CCNA_02708	457	cgactTTTTCAaagaaaaagctgagctcttctggaAGAAATacttGGAAG	-9	3	AGAAAT	-39	2	TTTTCA	272	2	TRUE	TRUE	FALSE	5.74819	0	0	0	5	0	0	0	6
NC_011916.1	2868089	+	A	0.000767898	0.0172437	0.619394	0.526001	0.000161971	0.691178	0.000210286		TRUE	FALSE	0	gene2855	CCNA_02708	455	actTTTTCAaagaaaaagctgagctcttctggAAGAAAtacttggAAGCT	-12	3	AAGAAA	-41	2	TTTTCA	272	2	FALSE	TRUE	FALSE	5.43296	0	0	0	4	0	0	0	5
NC_011916.1	2868119	-	C	3.34752e-08	1.32462e-06	0.619394	0.000235949	1.40772e-12	0.00143674	4.86302e-12	0.00316708	TRUE	TRUE	0	gene2854	CCNA_R0069	509	aagttcggTTGACCcaggaattcggtttcgcTAGAAGccgcgctcCTTGA	-13	2	TAGAAG	-36	1	TTGACC	636	4	FALSE	FALSE	FALSE	0	0	0	0	11	0	12	0	19
NC_011916.1	2868120	-	C	5.55112e-16	1.16095e-08	0.0911664	0.000124109	3.50577e-22	0.000140181	2.62402e-21	0.000408458	TRUE	TRUE	0	gene2854	CCNA_R0069	510	aaagttcggTTGACCcaggaattcggtttcgcTAGAAGccgcgctCCTTG	-12	2	TAGAAG	-35	1	TTGACC	636	4	FALSE	FALSE	FALSE	0	0	4	0	24	0	13	0	26
NC_011916.1	2868121	-	U	3.33067e-16	0	0.0911664	8.80035e-10	3.52104e-44	1.94526e-09	6.21212e-43	1.5173e-08	TRUE	TRUE	0	gene2854	CCNA_R0069	511	aaaagttcggTTGACCcaggaattcggtttcgcTAGAAGccgcgcTCCTT	-11	2	TAGAAG	-34	1	TTGACC	636	4	TRUE	FALSE	FALSE	0	0	4	0	89	1	36	0	92
NC_011916.1	2868122	-	C	2.47482e-06	0.00876469	0.619394	0.0111405	4.04459e-07	0.0412377	8.05657e-07	0.0471953	TRUE	FALSE	0	gene2854	CCNA_R0069	512	gaaaagttcggTTGACCcaggaattcggtttcgcTAGAAGccgcgCTCCT	-10	2	TAGAAG	-33	1	TTGACC	636	4	FALSE	TRUE	FALSE	0	0	0	0	8	0	6	0	6
NC_011916.1	2868262	-	U	1.90039e-09	1.00874e-05	0.0564678	0.000448572	6.24663e-13	0.000293409	2.25244e-12	0.000799777	TRUE	TRUE	0	gene2854	CCNA_R0069	652	ctcggggcTTGTGTttcgaaacgtggatcgcTAATCTccgcagccTCAGT	-13	3	TAATCT	-36	3	TTGTGT	637	2	FALSE	FALSE	FALSE	0	0	5	0	13	0	11	0	16
NC_011916.1	2868263	-	C	1.55431e-15	0	0.000757694	4.74731e-10	1.61921e-43	1.06664e-11	2.42391e-42	1.02035e-10	TRUE	TRUE	0	gene2854	CCNA_R0069	653	tctcggggcTTGTGTttcgaaacgtggatcgcTAATCTccgcagcCTCAG	-12	3	TAATCT	-35	3	TTGTGT	637	2	TRUE	FALSE	FALSE	0	0	14	1	36	1	37	0	50
NC_011916.1	2868347	-	U	3.33067e-16	0	0.000594883	0	3.52104e-44	4.61062e-32	6.21212e-43	8.99072e-31	TRUE	TRUE	0	gene2854	CCNA_R0069	737	atttcgcgcTTGCCGcctcgggggagggggccTAGAAGccgccccTCGCT	-12	2	TAGAAG	-35	2	TTGCCG	638	2	TRUE	FALSE	FALSE	0	1	19	0	97	1	74	0	105
NC_011916.1	2868348	-	C	0.00322287	0.00445493	0.383649	0.526001	0.000174463	0.524776	0.00022444		TRUE	FALSE	0	gene2854	CCNA_R0069	738	gatttcgcgcTTGCCGcctcgggggagggggccTAGAAGccgcccCTCGC	-11	2	TAGAAG	-34	2	TTGCCG	638	2	FALSE	TRUE	FALSE	0.179812	0	1	0	3	0	0	0	7
NC_011916.1	2869567	-	A	6.12499e-12	2.9993e-09	0.23763	0.0111405	8.53198e-19	0.018357	4.65724e-18	0.0249518	TRUE	FALSE	0	gene2856	CCNA_02709	23	tcgagccccaTTGATTgaaaggccgctttggagGACCCTcgttctATAAA	-11	4	GACCCT	-34	2	TTGATT	639	1	TRUE	TRUE	FALSE	0.102819	0	2	0	17	0	6	0	28
NC_011916.1	2875106	+	G	1.07885e-10	3.42215e-07	0.0564678	0.0211796	1.43389e-15	0.00924339	5.90284e-15	0.0147371	TRUE	FALSE	0	gene2862	CCNA_02715	89	cgtccggtcTTAATGtgggcgccgtgacagtcgTCTGATcacggcGTGAC	-11	2	TCTGAT	-35	3	TTAATG	273	1	TRUE	TRUE	FALSE	0.18463	0	5	0	15	0	5	0	21
NC_011916.1	2877358	+	G	2.47482e-06	0.0339255	0.147186	0.145532	1.45191e-06	0.103748	2.66633e-06		TRUE	FALSE	0	gene2863	CCNA_02716	11	gggttgtggcTTGGAActgcccgccgacaccccTAACTTggccgaGGATA	-11	3	TAACTT	-34	2	TTGGAA	274	1	TRUE	TRUE	FALSE	0	0	3	0	8	0	2	0	4
NC_011916.1	2889891	+	G	1.03869e-05	0.00115093	0.619394	0.0765501	2.30032e-07	0.191974	4.72498e-07		TRUE	FALSE	0	gene2875	CCNA_03973	105	ttccgagTTAACGacccggaaaccatgatgcgcCATTGTagttggGCGAT	-11	3	CATTGT	-37	2	TTAACG	275	1	TRUE	TRUE	FALSE	0	0	0	0	7	0	3	0	9
NC_011916.1	2889916	+	A	1.90039e-09	1.52448e-09	0.0911664	0.145532	1.1989e-16	0.0706161	5.3598e-16		TRUE	FALSE	0	gene2875	CCNA_03973	80	tgatGCGCCAttgtagttgggcgattcgagagggAACATTcctccAGCGG	-10	3	AACATT	-40	3	GCGCCA	276	1	TRUE	TRUE	FALSE	0.298929	0	4	0	13	0	2	0	29
NC_011916.1	2889918	-	G	1.40496e-07	0.000297344	0.383649	0.276677	1.04016e-09	0.344227	2.77751e-09		TRUE	FALSE	0	gene2874	CCNA_02726	100	agaagcgcTTGTCTccaggcccggtacgaaaggaaAATGATtcccGCTGG	-9	2	AATGAT	-36	2	TTGTCT	640	1	TRUE	TRUE	FALSE	1.88551	0	1	0	10	0	1	0	11
NC_011916.1	2897193	-	G	0.00322287	0.00876469	0.147186	0.0765501	0.000324126	0.06181	0.000397315		TRUE	FALSE	1	gene2883	CCNA_02734	107	ccgcAGGCCAtatgcccgacgcaattacagtggcGTTGTTgctgaGAACG	-10	4	GTTGTT	-40	3	AGGCCA	641	1	TRUE	TRUE	FALSE	-0.393654	0	3	0	3	0	3	0	6
NC_011916.1	2919278	-	U	3.39466e-07	0.000297344	0.00318858	0.000448572	2.42419e-09	2.06788e-05	6.26989e-09	6.98945e-05	TRUE	TRUE	0	gene2905	CCNA_02754	14	gggcagggggcTCGACGgcgcggttccgcgtgcTAGCGTcggggtTCAGG	-11	3	TAGCGT	-33	2	TCGACG	642	1	TRUE	FALSE	FALSE	-1.39141	0	11	1	11	0	11	0	11
NC_011916.1	2919610	+	G	3.33067e-16	0	0.619394	0.526001	3.52104e-44	0.691178	6.21212e-43		TRUE	FALSE	0	gene2907	CCNA_02755	60	agaatagtcgtTTCAGAcgccctcgactccggtCAAGATaaccttGGTCG	-11	3	CAAGAT	-33	2	TTCAGA	277	1	TRUE	TRUE	FALSE	8.53236	0	0	0	35	0	0	0	50
NC_011916.1	2921741	+	A	3.33067e-16	0	2.22045e-15	0	3.52104e-44	2.30524e-43	6.21212e-43	2.33751e-41	TRUE	TRUE	0	gene2910	CCNA_02758	21	agcgatTTAAGCtgcatttcgcgcccgctgaGCTAACccttctgcAGGCT	-13	3	GCTAAC	-38	3	TTAAGC	278	3	TRUE	FALSE	FALSE	0	0	70	0	366	1	144	0	367
NC_011916.1	2921742	+	G	4.52795e-10	0.00226436	0.147186	0.0111405	2.93296e-11	0.0121557	8.7811e-11	0.0183968	TRUE	FALSE	0	gene2910	CCNA_02758	20	gcgaTTTAAGctgcatttcgcgcccgctgagcTAACCCttctgcaGGCTC	-12	4	TAACCC	-40	3	TTTAAG	278	3	FALSE	TRUE	FALSE	0	0	3	0	14	0	6	0	8
NC_011916.1	2921743	+	G	0.000767898	0.00876469	0.619394	0.0765501	8.68817e-05	0.191974	0.000118891		TRUE	FALSE	0	gene2910	CCNA_02758	19	cgaTTTAAGctgcatttcgcgcccgctgagctAACCCTtctgcagGCTCG	-12	4	AACCCT	-41	3	TTTAAG	278	3	FALSE	TRUE	FALSE	0	0	0	0	4	0	3	0	6
NC_011916.1	2921913	-	A	1.03869e-05	0.397498	0.0216638	0.0352638	5.53151e-05	0.0062468	7.8635e-05	0.010736	TRUE	FALSE	0	gene2908	CCNA_02756	1081	ggtccATGTCGttggaggtgacgccggcgatctcCTTCAGaccgaACCGC	-10	4	CTTCAG	-39	3	ATGTCG	643	1	TRUE	TRUE	FALSE	-1.38707	0	7	0	7	5	14	4	5
NC_011916.1	2923196	+	A	2.0095e-14	1.98462e-05	0.383649	4.9972e-06	1.72947e-17	2.71561e-05	8.5865e-17	9.11798e-05	TRUE	TRUE	1	gene2913	CCNA_03976	265	atttttgcgaTAGACAatcggtctgttgccggtGATCCTgcgggcATGAC	-11	3	GATCCT	-34	1	TAGACA	279	1	TRUE	FALSE	FALSE	0	0	1	0	21	0	18	0	15
NC_011916.1	2931093	+	G	0.00322287	0.0172437	0.383649	0.526001	0.00060008	0.524776	0.000704969		TRUE	FALSE	0	gene2924	CCNA_02771	456	atggccATCACAaagaaagccaaaaccaccagTACCCAagcgaggGCGAG	-12	4	TACCCA	-38	2	ATCACA	280	1	TRUE	TRUE	FALSE	0.179812	0	1	0	3	0	0	0	5
NC_011916.1	2936239	-	A	0.00322287	0.00226436	0.383649	0.276677	9.36151e-05	0.344227	0.000127224		TRUE	FALSE	1	gene2929	CCNA_02776	212	gagaacgcctTGGACAaggattaccagacgatCCTAAGctacggcACGCC	-12	3	CCTAAG	-34	1	TGGACA	644	1	TRUE	TRUE	FALSE	0.179812	0	1	0	3	0	1	0	8
NC_011916.1	2939043	+	A	4.35937e-05	0.00876469	0.619394	0.0765501	6.0284e-06	0.191974	1.01293e-05		TRUE	FALSE	1	gene2934	CCNA_02781	306	cccaccgccgcaTTCCCGactctatgtgagtcCAACATtgctagcATCGG	-12	3	CAACAT	-32	3	TTCCCG	281	1	TRUE	TRUE	FALSE	0	0	0	0	6	0	3	0	6
NC_011916.1	2939147	-	G	0.0567704	0.0172437	0.619394	0.526001	0.00776201	0.691178	0.00814105		TRUE	FALSE	0	gene2930	CCNA_02777	2805	gtgctTAGGCCtgtgcgttggaagtaatctaagTAGGCTtggttcGTCTG	-11	3	TAGGCT	-39	3	TAGGCC	645	1	TRUE	TRUE	FALSE	3.52982	0	0	0	1	0	0	0	5
NC_011916.1	2940321	+	G	4.35937e-05	0.0339255	0.383649	0.0765501	2.13325e-05	0.132975	3.32962e-05		TRUE	FALSE	0	gene2937	CCNA_02783	443	cacgtgtGCGACCgtttttgccgcatggatctGCCAATctcgcgcGCGGC	-12	3	GCCAAT	-37	3	GCGACC	282	2	FALSE	TRUE	FALSE	0	0	1	0	6	0	3	0	4
NC_011916.1	2940323	+	G	4.35937e-05	0.000584999	0.147186	0.145532	4.71397e-07	0.103748	9.09649e-07		TRUE	FALSE	0	gene2937	CCNA_02783	441	cgtgtGCGACCgtttttgccgcatggatctgccAATCTCgcgcgcGGCGT	-11	4	AATCTC	-39	3	GCGACC	282	2	TRUE	TRUE	FALSE	0	0	3	0	6	0	2	0	10
NC_011916.1	2940490	+	A	3.33067e-16	2.27263e-13	0.147186	0.000852799	4.97692e-27	0.00125308	5.65195e-26	0.00279872	TRUE	TRUE	0	gene2937	CCNA_02783	274	taaCGCCCAttcctgtgcccgccgaatccctcTACTAGggagatcAAGCG	-12	3	TACTAG	-41	4	CGCCCA	283	1	TRUE	FALSE	FALSE	0.23241	0	3	0	31	0	10	0	42
NC_011916.1	2940670	-	G	1.03869e-05	0.0667454	0.383649	0.0814144	1.05252e-05	0.139501	1.72452e-05	0.145529	TRUE	FALSE	1	gene2935	CCNA_02782	215	aaacgatggTTGTGGgtaaccatcggcgcgtctAATGATgccttcGCCGA	-11	2	AATGAT	-35	3	TTGTGG	646	1	TRUE	TRUE	FALSE	0	0	1	0	7	1	5	0	3
NC_011916.1	2946042	-	G	0.000767898	0.0172437	0.619394	0.526001	0.000161971	0.691178	0.000210286		TRUE	FALSE	0	gene2943	CCNA_02789	18	cgataTTGTCTcactttactcatagtctattCACAGTctagcgctGAGCG	-13	3	CACAGT	-39	2	TTGTCT	647	1	TRUE	TRUE	FALSE	5.43296	0	0	0	4	0	0	0	5
NC_011916.1	2960593	+	G	5.08133e-06	7.68189e-05	0.0564678	0.0765501	8.84672e-09	0.0278545	2.17427e-08	0.0340295	TRUE	FALSE	0	gene2958	CCNA_02805	0	agtaacagaTTTCCAcagcgccgcccgggcgcTACAACgttgggtGATGG	-12	2	TACAAC	-35	2	TTTCCA	284	1	TRUE	TRUE	FALSE	0	0	5	1	9	0	3	0	13
NC_011916.1	2974031	-	G	0.0915284	0.00445493	0.23763	0.221689	0.0035902	0.207744	0.00395443		TRUE	FALSE	1	gene2970	CCNA_02816	122	aatttgggCTGACAgctgatcctgtcggtgcttcCCTCAAccctcGGTTT	-10	4	CCTCAA	-36	1	CTGACA	648	2	FALSE	TRUE	FALSE	0	0	2	2	2	1	3	0	7
NC_011916.1	2974033	-	U	2.47482e-06	0.00226436	0.147186	0.0211796	1.12077e-07	0.0211069	2.44982e-07	0.0277953	TRUE	FALSE	1	gene2970	CCNA_02816	124	cgaatttgggCTGACAgctgatcctgtcggtgcTTCCCTcaacccTCGGT	-11	4	TTCCCT	-34	1	CTGACA	648	2	TRUE	TRUE	FALSE	0	0	3	0	8	0	5	0	8
NC_011916.1	2974312	-	A	3.33067e-16	0	8.44905e-08	0	3.52104e-44	7.29695e-36	6.21212e-43	2.31222e-34	TRUE	TRUE	0	gene2971	CCNA_02817	129	gtcctgcgtcTCAACAaagacacaatctcaaagTCTACGgcaggtAGCCA	-11	3	TCTACG	-34	2	TCAACA	649	1	TRUE	FALSE	FALSE	0	0	33	0	182	1	61	0	138
NC_011916.1	2974949	+	G	1.55431e-15	2.27263e-13	0.147186	0.0402654	2.26815e-26	0.0363196	2.38397e-25		TRUE	FALSE	1	gene2974	CCNA_02820	415	cgctgtTTCGGAttttcgccttagttttccggAATATCggaaattGTCCG	-12	3	AATATC	-38	3	TTCGGA	285	1	TRUE	TRUE	FALSE	1.98358	0	3	1	78	0	4	0	42
NC_011916.1	2974969	+	A	0.000182963	0.0339255	0.619394	0.276677	8.06293e-05	0.473659	0.000112676		TRUE	FALSE	1	gene2974	CCNA_02820	395	ttagtTTTCCGgaatatcggaaattgtccgaaacaTCGGATgaatAGGTA	-9	3	TCGGAT	-39	3	TTTCCG	286	1	TRUE	TRUE	FALSE	0.583761	0	0	0	5	0	1	0	4
NC_011916.1	2977167	-	C	0.0567704	0.00445493	0.619394	0.526001	0.00234762	0.691178	0.00260027		TRUE	FALSE	0	gene2973	CCNA_02819	1811	cgtgaAGGACGccttcagttcagatccggtcgcgGGGAAGaacgcCTTAG	-10	4	GGGAAG	-39	3	AGGACG	650	1	TRUE	TRUE	FALSE	3.52982	0	0	0	1	0	0	0	7
NC_011916.1	2979890	-	A	3.33067e-16	0	0.00831124	8.10156e-09	3.52104e-44	1.64439e-09	6.21212e-43	1.30266e-08	TRUE	TRUE	0	gene2978	CCNA_03978	73	gcgcATCTCAgtcgcgcggcgtgatcatagtgcTAAAACtgactcATCTC	-11	2	TAAAAC	-40	3	ATCTCA	651	1	TRUE	FALSE	FALSE	0	0	9	0	61	0	28	0	49
NC_011916.1	2984833	-	G	1.44329e-15	1.73941e-07	0.619394	0.526001	1.27372e-20	0.691178	8.11896e-20		TRUE	FALSE	0	gene2988	CCNA_03980	112	gatacgTGGAGAttttattcacataaatacacGATAATccatccaGAATC	-12	1	GATAAT	-38	2	TGGAGA	652	2	TRUE	TRUE	FALSE	7.86481	0	0	0	23	0	0	0	22
NC_011916.1	2984834	-	A	1.44329e-15	6.73279e-07	0.619394	0.526001	4.79872e-20	0.691178	2.90867e-19		TRUE	FALSE	0	gene2988	CCNA_03980	113	cgatacgTGGAGAttttattcacataaatacacGATAATccatccAGAAT	-11	1	GATAAT	-37	2	TGGAGA	652	2	FALSE	TRUE	FALSE	7.72792	0	0	0	23	0	0	0	20
NC_011916.1	2984855	+	A	5.55112e-16	0.000151135	0.619394	0.526001	3.76903e-18	0.691178	2.00204e-17		TRUE	FALSE	0	gene2989	CCNA_02830	111	aaaaaTTTTCTccgccagcgattctggatggatTATCGTgtatttATGTG	-11	2	TATCGT	-39	3	TTTTCT	287	1	TRUE	TRUE	FALSE	6.99548	0	0	0	24	0	0	0	12
NC_011916.1	2984874	+	G	3.33067e-16	0	0.619394	0.145532	3.52104e-44	0.307057	6.21212e-43		TRUE	FALSE	0	gene2989	CCNA_02830	92	gattctggaTGGATTatcgtgtatttatgtgaaTAAAATctccacGTATC	-11	1	TAAAAT	-35	3	TGGATT	288	2	TRUE	TRUE	FALSE	3.59969	0	0	0	65	0	2	0	67
NC_011916.1	2984876	+	A	0.000182963	0.0172437	0.619394	0.526001	4.31175e-05	0.691178	6.32049e-05		TRUE	FALSE	0	gene2989	CCNA_02830	90	ttcTGGATGgattatcgtgtatttatgtgaaTAAAATctccacgtATCGA	-13	1	TAAAAT	-41	3	TGGATG	288	2	FALSE	TRUE	FALSE	5.74819	0	0	0	5	0	0	0	5
NC_011916.1	2984878	-	G	3.34752e-08	5.12724e-06	0.383649	0.526001	5.21659e-12	0.524776	1.66258e-11		TRUE	FALSE	0	gene2988	CCNA_03980	157	taactagtggTGGGTAattgtattgttgctgctaaTTTTAAtatcGATAC	-9	3	TTTTAA	-34	3	TGGGTA	653	2	FALSE	TRUE	FALSE	2.02178	0	1	0	11	0	0	0	17
NC_011916.1	2984881	-	A	2.57054e-11	2.28408e-08	0.619394	0.526001	2.52344e-17	0.691178	1.22214e-16		TRUE	FALSE	0	gene2988	CCNA_03980	160	aaATAACTagtggtgggtaattgtattgttgctGCTAATtttaatATCGA	-11	2	GCTAAT	-42	3	ATAACT	653	2	TRUE	TRUE	FALSE	7.40769	0	0	0	16	0	0	0	25
NC_011916.1	2984890	-	A	3.33067e-16	0	0.619394	0.526001	3.52104e-44	0.691178	6.21212e-43		TRUE	FALSE	0	gene2988	CCNA_03980	169	atTTGGAAtaaataactagtggtgggtaattgTATTGTtgctgctAATTT	-12	2	TATTGT	-42	2	TTGGAA	654	2	TRUE	TRUE	FALSE	9.23446	0	0	0	57	0	0	0	105
NC_011916.1	2984891	-	U	0.0567704	0.00226436	0.619394	0.526001	0.00128024	0.691178	0.00144723		TRUE	FALSE	0	gene2988	CCNA_03980	170	aatTTGGAAtaaataactagtggtgggtaatTGTATTgttgctgcTAATT	-13	2	TGTATT	-41	2	TTGGAA	654	2	FALSE	TRUE	FALSE	3.52982	0	0	0	1	0	0	0	8
NC_011916.1	2985192	+	G	1.90039e-09	0.000297344	2.65001e-05	9.02508e-11	1.65011e-11	8.29109e-14	5.11067e-11	9.77577e-13	TRUE	TRUE	0	gene2990	CCNA_02831	23	cgggctttacTTGAAAacacaacccaaagaagCACCCTtccacgcGCTAT	-12	4	CACCCT	-34	1	TTGAAA	289	1	TRUE	FALSE	FALSE	-2.08295	0	21	0	13	0	35	0	11
NC_011916.1	2998264	-	G	0.000767898	0.00445493	0.383649	0.145532	4.64754e-05	0.216934	6.67409e-05		TRUE	FALSE	0	gene3004	CCNA_02845	76	aaggtTTAAGTtacggcggtcgtcgaaaacgcTATCAAccctgacGACTA	-12	2	TATCAA	-39	3	TTAAGT	655	2	TRUE	TRUE	FALSE	0	0	1	0	4	0	2	0	7
NC_011916.1	2998266	-	A	0.0135264	0.0172437	0.23763	0.0211796	0.00218398	0.0316658	0.00242719	0.0374233	TRUE	FALSE	0	gene3004	CCNA_02845	78	cgaaggtTTAAGTtacggcggtcgtcgaaaacgcTATCAAccctgACGAC	-10	2	TATCAA	-37	3	TTAAGT	655	2	FALSE	TRUE	FALSE	-0.0757603	0	2	0	2	0	5	0	5
NC_011916.1	3000341	-	A	1.40496e-07	1.16095e-08	0.0564678	0.0030823	5.71689e-14	0.00168066	2.18081e-13	0.00362594	TRUE	TRUE	0	gene3005	CCNA_02846	118	ataGCGCCGcaagaagcgccttccggatgatggAAAGATaattcgAGAAC	-11	3	AAAGAT	-41	4	GCGCCG	656	2	TRUE	FALSE	FALSE	0	0	5	0	10	0	8	0	26
NC_011916.1	3000342	-	G	1.45961e-12	0.00681029	0.147186	0.00300005	3.30439e-13	0.00385275	1.21366e-12	0.00738258	TRUE	TRUE	0	gene3005	CCNA_02846	119	aatagcgCCGCAAgaagcgccttccggatgatggAAAGATaattcGAGAA	-10	3	AAAGAT	-37	4	CCGCAA	656	2	FALSE	FALSE	FALSE	0	0	3	0	18	1	11	1	9
NC_011916.1	3000365	-	U	4.35937e-05	0.000584999	0.147186	0.000448572	4.71397e-07	0.000701535	9.09649e-07	0.00172659	TRUE	TRUE	0	gene3005	CCNA_02846	142	ggcgaTTGACAcgattgcgccgaaatagcgccgcAAGAAGcgcctTCCGG	-10	3	AAGAAG	-39	0	TTGACA	657	1	TRUE	FALSE	FALSE	0	0	3	0	6	0	11	0	10
NC_011916.1	3010116	-	G	0.000182963	0.0172437	0.619394	0.0402654	4.31175e-05	0.117001	6.32049e-05		TRUE	FALSE	0	gene3015	CCNA_02856	27	tcTCAACAgcgttgatccgccggaccgccgccccaTCTGAAgaccGTGGC	-9	3	TCTGAA	-42	2	TCAACA	658	1	TRUE	TRUE	FALSE	0	0	0	0	5	0	4	0	5
NC_011916.1	3018941	+	A	1.44329e-15	5.12724e-06	0.0216638	4.9972e-06	3.50415e-19	1.84458e-06	1.97835e-18	8.06211e-06	TRUE	TRUE	0	gene3024	CCNA_02866	69	aggaaaagcAAGACGgcgcttagtcgacgccATTAAGacgacgtcATGAC	-13	3	ATTAAG	-35	3	AAGACG	290	1	TRUE	FALSE	FALSE	0	0	7	0	23	0	18	0	17
NC_011916.1	3018993	+	G	3.33067e-16	5.1714e-11	0.0134184	3.26201e-10	1.03902e-24	1.18858e-10	9.42087e-24	1.03898e-09	TRUE	TRUE	0	gene3024	CCNA_02866	17	gcTTTTCActtcttgcgcgggacatcggtctcTAGGTTagggatcGAGAT	-12	3	TAGGTT	-42	2	TTTTCA	291	1	TRUE	FALSE	FALSE	0	0	8	0	74	0	33	0	34
NC_011916.1	3019105	+	U	0.000767898	0.0172437	0.619394	0.526001	0.000161971	0.691178	0.000210286		TRUE	FALSE	1	gene3032	CCNA_02873	4330	agtcgttctgggTCGGCTggctgatcctgctgggCGTCAAcgtcgTGGCC	-10	4	CGTCAA	-32	3	TCGGCT	292	1	TRUE	TRUE	FALSE	5.43296	0	0	0	4	0	0	0	5
NC_011916.1	3019270	+	U	0.000182963	0.131316	0.619394	0.276677	0.000279575	0.473659	0.000349203		TRUE	FALSE	1	gene3032	CCNA_02873	4165	cgtgggtcCTGGGTccggtgctggtgttcggcgcCGCCATctcggTGGGC	-10	4	CGCCAT	-36	4	CTGGGT	293	1	TRUE	TRUE	FALSE	0	0	0	0	5	0	1	0	2
NC_011916.1	3037350	+	G	1.03869e-05	0.131316	0.619394	0.276677	1.97843e-05	0.473659	3.14259e-05		TRUE	FALSE	0	gene3049	CCNA_02891	717	gcCAGCCGaacggttcagcctcttcttgtcgggagCAGAACgcgcGCAAA	-9	3	CAGAAC	-42	4	CAGCCG	294	1	TRUE	TRUE	FALSE	0	0	0	0	7	0	1	0	2
NC_011916.1	3047025	-	A	1.07885e-10	3.42215e-07	0.23763	0.0111405	1.43389e-15	0.018357	5.90284e-15	0.0249518	TRUE	FALSE	0	gene3053	CCNA_02895	268	atccagaaaTTGACAacgctgtctggcgttgtcatCGTTATtgttACCGG	-9	3	CGTTAT	-35	0	TTGACA	659	1	TRUE	TRUE	FALSE	0	0	2	0	15	0	6	0	21
NC_011916.1	3056299	-	G	0.000767898	0.000151135	0.619394	0.526001	1.96938e-06	0.691178	3.5249e-06		TRUE	FALSE	0	gene3059	CCNA_02901	92	gctctgttaTTGCTTtaggcggtattgtatgcatCGAAATtcatcGTTTC	-10	3	CGAAAT	-35	3	TTGCTT	660	1	TRUE	TRUE	FALSE	5.43296	0	0	0	4	0	0	0	12
NC_011916.1	3056369	-	A	7.97596e-09	0.00115093	0.619394	0.526001	2.42476e-10	0.691178	6.80585e-10		TRUE	FALSE	0	gene3059	CCNA_02901	162	atatTTCGGAtaactttgttactgcggcgtgcttcTTTAGTagatAGCGG	-9	2	TTTAGT	-40	3	TTCGGA	661	1	TRUE	TRUE	FALSE	6.58421	0	0	0	12	0	0	0	9
NC_011916.1	3056370	+	A	3.33067e-16	1.13909e-13	0.619394	0.526001	2.52075e-27	0.691178	2.93e-26		TRUE	FALSE	0	gene3061	CCNA_02903	2599	gcctaaagcaATAACAgagcggcgaatcgcgtTAAAATctccgctATCTA	-12	1	TAAAAT	-34	2	ATAACA	295	1	TRUE	TRUE	FALSE	8.49065	0	0	0	34	0	0	0	43
NC_011916.1	3056391	-	G	7.97596e-09	0.000151135	0.619394	0.526001	3.42878e-11	0.691178	1.02037e-10		TRUE	FALSE	0	gene3059	CCNA_02901	184	tagaaTTGATAaatccaaggatatatttcggaTAACTTtgttactGCGGC	-12	3	TAACTT	-39	1	TTGATA	662	1	TRUE	TRUE	FALSE	6.99548	0	0	0	12	0	0	0	12
NC_011916.1	3056414	-	A	0.000182963	0.0667454	0.619394	0.526001	0.000150367	0.691178	0.000198879		TRUE	FALSE	0	gene3059	CCNA_02901	207	aaatggtcGTGAATctttccaaatagaattgaTAAATCcaaggatATATT	-12	3	TAAATC	-36	3	GTGAAT	663	1	TRUE	TRUE	FALSE	5.02901	0	0	0	5	0	0	0	3
NC_011916.1	3056428	-	A	3.33067e-16	8.88623e-13	0.619394	0.526001	1.90568e-26	0.691178	2.02452e-25		TRUE	FALSE	0	gene3059	CCNA_02901	221	atatcacagagTTGAAAtggtcgtgaatctttccaAATAGAattgATAAA	-9	3	AATAGA	-33	1	TTGAAA	664	1	TRUE	TRUE	FALSE	8.35777	0	0	0	31	0	0	0	40
NC_011916.1	3056483	+	A	0.0567704	0.0172437	0.619394	0.526001	0.00776201	0.691178	0.00814105		TRUE	FALSE	0	gene3061	CCNA_02903	2486	ttggaaagaTTCACGaccatttcaactctgtGATATTtgtcacaaAGCCG	-13	2	GATATT	-35	2	TTCACG	296	1	TRUE	TRUE	FALSE	3.52982	0	0	0	1	0	0	0	5
NC_011916.1	3069411	-	A	0.000767898	0.00876469	0.00514792	6.52811e-05	8.68817e-05	5.34539e-06	0.000118891	2.0847e-05	TRUE	TRUE	0	gene3069	CCNA_02910	79	cgaggcgcgaTTGACCcatgcccctgacacagcCTTCCTgcgcgcAATGC	-11	4	CTTCCT	-34	1	TTGACC	665	1	TRUE	FALSE	FALSE	-2.11861	0	10	0	4	0	14	0	6
NC_011916.1	3071572	+	G	3.33067e-16	6.73279e-07	0.0134184	7.27245e-07	1.14028e-20	1.89754e-07	7.3239e-20	1.08096e-06	TRUE	TRUE	0	gene3072	CCNA_02914	69	agaaatatTTGACCtcagacgccagtctgcgtCAGAACttcgctcGCGTG	-12	3	CAGAAC	-36	1	TTGACC	297	1	TRUE	FALSE	FALSE	0	0	8	0	29	0	21	0	20
NC_011916.1	3093150	-	A	3.34752e-08	0.0122852	0.0216638	0.928303	9.29911e-09	0.0986725	2.27414e-08	0.103575	TRUE	FALSE	0	gene3090	CCNA_02931	1292	gtcTTGAGTtcgatcttgaccttggtggccaggTTGAAGcccttgACCGC	-11	3	TTGAAG	-41	2	TTGAGT	666	1	TRUE	TRUE	FALSE	-0.259538	0	7	0	11	10	5	1	8
NC_011916.1	3103715	+	G	0.000182963	0.000584999	0.383649	0.00585989	1.82493e-06	0.0159565	3.28421e-06	0.0227546	TRUE	FALSE	0	gene3102	CCNA_03982	13	tcggcttcgTTGTCTtgcaggggcttctccacTACATCttgtcgcGCGTG	-12	3	TACATC	-35	2	TTGTCT	298	1	TRUE	TRUE	FALSE	0	0	1	0	5	0	7	0	10
NC_011916.1	3119009	+	A	0.0135264	0.00445493	0.0911664	0.276677	0.000645789	0.118046	0.000751519		TRUE	FALSE	1	gene3122	CCNA_02962	15	atcaagccgaTATACAtcaagcagctggtagccTATATTgagagaATAGT	-11	1	TATATT	-34	2	TATACA	299	1	TRUE	TRUE	FALSE	0	0	4	0	2	0	1	0	7
NC_011916.1	3119821	-	G	3.33067e-16	0	0.0216638	0.0162314	3.52104e-44	0.00314815	6.21212e-43	0.00625925	TRUE	TRUE	0	gene3124	CCNA_03984	30	gggagagcgTAGACAtgggcggagatatagtgtgGATTCTccgcaGTGGC	-10	3	GATTCT	-35	1	TAGACA	667	5	TRUE	FALSE	FALSE	1.15194	0	7	0	47	1	8	0	65
NC_011916.1	3119822	-	A	3.33067e-16	0	1.24353e-08	0	3.52104e-44	1.09779e-36	6.21212e-43	4.2814e-35	TRUE	TRUE	0	gene3124	CCNA_03984	31	ggggagagcgTAGACAtgggcggagatatagtgtgGATTCTccgcAGTGG	-9	3	GATTCT	-34	1	TAGACA	667	5	FALSE	FALSE	FALSE	0.741509	0	37	0	344	1	78	0	377
NC_011916.1	3119823	-	C	0.0567704	0.00226436	0.383649	0.526001	0.00128024	0.524776	0.00144723		TRUE	FALSE	0	gene3124	CCNA_03984	32	aggggagagcgTAGACAtgggcggagatatagtgTGGATTctccgCAGTG	-10	3	TGGATT	-33	1	TAGACA	667	5	FALSE	TRUE	FALSE	0	0	1	0	1	0	0	0	8
NC_011916.1	3119827	-	U	0.000182963	0.258351	0.619394	0.145532	0.00051805	0.307057	0.000620404		TRUE	FALSE	0	gene3124	CCNA_03984	36	ggcgagGGGAGAgcgtagacatgggcggagaTATAGTgtggattcTCCGC	-13	1	TATAGT	-38	3	GGGAGA	667	5	FALSE	TRUE	FALSE	0	0	0	0	5	0	2	0	1
NC_011916.1	3119828	-	C	0.000182963	0.258351	0.619394	0.526001	0.00051805	0.691178	0.000620404		TRUE	FALSE	0	gene3124	CCNA_03984	37	tggcgagGGGAGAgcgtagacatgggcggagaTATAGTgtggattCTCCG	-12	1	TATAGT	-37	3	GGGAGA	667	5	FALSE	TRUE	FALSE	3.52982	0	0	0	5	0	0	0	1
NC_011916.1	3131862	-	A	0.00322287	0.00115093	0.383649	0.00585989	5.0093e-05	0.0159565	7.16236e-05	0.0227546	TRUE	FALSE	0	gene3138	CCNA_02976	23	gggtTCGGCAaccgttcggaaaccaagttatcTCAAAActcacccATGTT	-12	3	TCAAAA	-40	2	TCGGCA	668	1	TRUE	TRUE	FALSE	0	0	1	0	3	0	7	0	9
NC_011916.1	3132046	+	G	3.34752e-08	1.73941e-07	0.0349758	0.0030823	1.96674e-13	0.00109263	7.27766e-13	0.00252952	TRUE	TRUE	0	gene3139	sigU	16	cccccccccaTGGAACcttcgccgctgcgggccgtTGTTAAggtcGCCGA	-9	3	TGTTAA	-34	3	TGGAAC	300	1	TRUE	FALSE	FALSE	0	0	6	0	11	0	8	0	22
NC_011916.1	3132835	+	A	0.000182963	0.00445493	0.383649	0.526001	1.22426e-05	0.524776	1.9829e-05		TRUE	FALSE	0	gene3140	CCNA_02978	43	cgaTTGATCttccccccacgccccggcggcgaTAGGGTttccgtcACGGG	-12	3	TAGGGT	-41	2	TTGATC	301	1	TRUE	TRUE	FALSE	0.898994	0	1	0	5	0	0	0	7
NC_011916.1	3142459	-	G	5.89663e-07	0.00876469	0.23763	0.000852799	1.03782e-07	0.001926	2.28366e-07	0.00408569	TRUE	TRUE	0	gene3148	CCNA_02986	43	tgaggcgcggggTTTCCAgcgacgactttgctgctAGTAATcgggGTCCG	-9	2	AGTAAT	-32	2	TTTCCA	669	1	TRUE	FALSE	FALSE	0	0	2	0	9	0	10	0	6
NC_011916.1	3152957	-	A	8.31557e-14	1.52448e-09	0.383649	0.145532	6.51843e-21	0.216934	4.29252e-20		TRUE	FALSE	0	gene3159	cspA	140	cggtatttctcTTGATAtccccagaaaaatcctgTTTATGgttgtATCGA	-10	3	TTTATG	-33	1	TTGATA	670	1	TRUE	TRUE	FALSE	1.90397	0	1	0	20	0	2	0	29
NC_011916.1	3155538	-	G	1.03869e-05	0.000297344	0.619394	0.526001	6.36089e-08	0.691178	1.42507e-07		TRUE	FALSE	0	gene3163	CCNA_03001	30	agtatggtCTGTAAccttgccggggtcggtcgCGTAATggctgatGAGGC	-12	2	CGTAAT	-36	3	CTGTAA	671	1	TRUE	TRUE	FALSE	6.22593	0	0	0	7	0	0	0	11
NC_011916.1	3165199	+	A	0.0567704	0.0172437	0.619394	0.526001	0.00776201	0.691178	0.00814105		TRUE	FALSE	0	gene3174	CCNA_03012	59	gtcatTTTTCAtagataaaacctattccataTAGAAGttttatcaATTGG	-13	2	TAGAAG	-39	2	TTTTCA	302	1	TRUE	TRUE	FALSE	3.52982	0	0	0	1	0	0	0	5
NC_011916.1	3180223	-	G	5.89663e-07	0.00226436	0.00831124	1.80617e-05	2.86191e-08	2.5087e-06	6.68457e-08	1.05117e-05	TRUE	TRUE	0	gene3188	CCNA_03024	25	tccattttatTTGACGcatccccccacggggcgTCTAAGaaccgcGTTCC	-11	2	TCTAAG	-34	1	TTGACG	672	1	TRUE	FALSE	FALSE	-1.38972	0	9	0	9	0	16	0	8
NC_011916.1	3198774	-	G	3.34752e-08	2.69538e-05	0.619394	0.0765501	2.59261e-11	0.191974	7.80945e-11		TRUE	FALSE	0	gene3207	pilA	71	ttcgctgTTTACTggccattaagtgcagtcggCGAAATtgatcgtGTTTT	-12	3	CGAAAT	-37	2	TTTACT	673	1	TRUE	TRUE	FALSE	0.47058	0	0	0	11	0	3	1	18
NC_011916.1	3212691	+	G	0.000182963	0.000151135	0.23763	0.145532	5.08897e-07	0.150933	9.80097e-07		TRUE	FALSE	0	gene3224	CCNA_03060	45	gggccgcgaTTGACAggcgcgcctcgacaaggcGAGGCTcgatccGTCGG	-11	4	GAGGCT	-35	0	TTGACA	303	1	TRUE	TRUE	FALSE	0	0	2	0	5	0	2	0	12
NC_011916.1	3229758	+	G	5.89663e-07	0.00445493	0.23763	0.0111405	5.4528e-08	0.018357	1.22999e-07	0.0249518	TRUE	FALSE	0	gene3252	CCNA_03087	6596	cctagttcTGGACGataagacttcacgccgtcTAAAGCattttccGATCT	-12	3	TAAAGC	-36	2	TGGACG	304	1	TRUE	TRUE	FALSE	0	0	2	0	9	0	6	0	7
NC_011916.1	3230740	-	G	0.000767898	0.00445493	0.619394	0.276677	4.64754e-05	0.473659	6.67409e-05		TRUE	FALSE	0	gene3247	CCNA_03082	142	tcgTTTACAcgttaactgacttagtccgttgTATGACttggtcttGTGCG	-13	2	TATGAC	-41	1	TTTACA	674	1	TRUE	TRUE	FALSE	0.583761	0	0	0	4	0	1	0	7
NC_011916.1	3230751	-	G	3.33067e-16	1.32462e-06	0.619394	0.00585989	2.21355e-20	0.0240229	1.39299e-19	0.0309914	TRUE	FALSE	0	gene3247	CCNA_03082	153	cgaaTTCACAttcgtttacacgttaactgacttagTCCGTTgtatGACTT	-9	4	TCCGTT	-40	1	TTCACA	675	2	TRUE	TRUE	FALSE	0.0412768	0	0	0	26	0	7	0	19
NC_011916.1	3230753	-	A	0.000767898	0.00876469	0.619394	0.526001	8.68817e-05	0.691178	0.000118891		TRUE	FALSE	0	gene3247	CCNA_03082	155	agcgaaTTCACAttcgtttacacgttaactgaCTTAGTccgttgtATGAC	-12	3	CTTAGT	-38	1	TTCACA	675	2	FALSE	TRUE	FALSE	5.43296	0	0	0	4	0	0	0	6
NC_011916.1	3240346	+	C	0.00322287	0.00876469	0.619394	0.145532	0.000324126	0.307057	0.000397315		TRUE	FALSE	0	gene3256	CCNA_03091	153	cggaaCCGCCCtgctgtcgcctcgttttatccaCAGGATcgatccCCAGG	-11	3	CAGGAT	-39	4	CCGCCC	305	3	FALSE	TRUE	FALSE	0	0	0	0	3	0	2	0	6
NC_011916.1	3240347	+	C	1.03869e-05	0.0172437	0.383649	0.276677	2.9616e-06	0.344227	5.2158e-06		TRUE	FALSE	0	gene3256	CCNA_03091	152	ggaaccgccctgCTGTCGcctcgttttatccaCAGGATcgatcccCAGGT	-12	3	CAGGAT	-32	3	CTGTCG	305	3	FALSE	TRUE	FALSE	0.898994	0	1	0	7	0	1	0	5
NC_011916.1	3240348	+	A	3.33067e-16	0	0.000917987	5.28688e-13	3.52104e-44	1.75989e-14	6.21212e-43	2.17625e-13	TRUE	TRUE	0	gene3256	CCNA_03091	151	gaaccgccctgCTGTCGcctcgttttatccaCAGGATcgatccccAGGTG	-13	3	CAGGAT	-33	3	CTGTCG	305	3	TRUE	FALSE	FALSE	0	1	18	0	124	0	43	0	108
NC_011916.1	3247639	+	C	0.000182963	0.0339255	0.619394	0.526001	8.06293e-05	0.691178	0.000112676		TRUE	FALSE	0	gene3263	CCNA_03098	1751	cggTTTTCGtggctgcggtttgggccaaaacgtGAGAAGgtgcgaCAAAT	-11	3	GAGAAG	-41	3	TTTTCG	306	1	TRUE	TRUE	FALSE	5.43296	0	0	0	5	0	0	0	4
NC_011916.1	3247766	+	A	0.000182963	0.131316	0.619394	0.526001	0.000279575	0.691178	0.000349203		TRUE	FALSE	0	gene3263	CCNA_03098	1624	tcggccccgaaTTGATTattgagtggtaaatgaTACGTTctaatcAGGCC	-11	3	TACGTT	-33	2	TTGATT	307	1	TRUE	TRUE	FALSE	4.46597	0	0	0	5	0	0	0	2
NC_011916.1	3249241	-	A	0.000182963	0.00115093	0.23763	0.0814144	3.44789e-06	0.0956731	5.93469e-06	0.100845	TRUE	FALSE	0	gene3262	CCNA_03097	38	gtTCGACCattgtcgcgcctccgggcgaccccCATCTGggcgtctACGGC	-12	4	CATCTG	-42	2	TCGACC	676	1	TRUE	TRUE	FALSE	0	0	2	0	5	1	5	0	9
NC_011916.1	3249364	+	G	3.33067e-16	2.9993e-09	0.0216638	1.80617e-05	5.62049e-23	6.16421e-06	4.51467e-22	2.36762e-05	TRUE	TRUE	0	gene3263	CCNA_03098	26	agtcaattaaaTTGAACgccgttcttccttttcgGAAAGTgccttGGGAA	-10	3	GAAAGT	-33	2	TTGAAC	308	1	TRUE	FALSE	FALSE	0	0	7	0	31	0	16	0	28
NC_011916.1	3253895	-	A	2.47482e-06	3.90456e-05	0.619394	0.145532	2.32495e-09	0.307057	6.02901e-09		TRUE	FALSE	0	gene3267	CCNA_03102	43	cggtctCGGTCAtgatgcggtcgcgggtttacacGAGGCTaggccAAAGC	-10	4	GAGGCT	-38	3	CGGTCA	677	1	TRUE	TRUE	FALSE	0.592211	0	0	0	8	0	2	0	14
NC_011916.1	3256497	+	G	4.35937e-05	0.0339255	0.619394	0.276677	2.13325e-05	0.473659	3.32962e-05		TRUE	FALSE	0	gene3271	CCNA_03106	37	gggacggtacTCGAACggccggttcatggcgtcTAGAGTaaggccGCGCT	-11	2	TAGAGT	-34	3	TCGAAC	309	1	TRUE	TRUE	FALSE	0.583761	0	0	0	6	0	1	0	4
NC_011916.1	3261779	-	G	4.52795e-10	0.000297344	0.383649	0.0111405	4.12474e-12	0.0275897	1.34942e-11	0.0340295	TRUE	FALSE	0	gene3274	CCNA_03110	50	gcggTCGAGCtatccggcggggtcgagctgaccTATGATgtttccGGCCT	-11	1	TATGAT	-40	3	TCGAGC	678	1	TRUE	TRUE	FALSE	0	0	1	0	14	0	6	0	11
NC_011916.1	3264787	+	A	4.35937e-05	0.0667454	0.619394	0.526001	4.00007e-05	0.691178	5.9699e-05		TRUE	FALSE	1	gene3281	CCNA_03116	1123	gatttccatTTGAAAcgggcgggtccaaggcGGTAAGccggaagcATGCC	-13	3	GGTAAG	-35	1	TTGAAA	310	1	TRUE	TRUE	FALSE	5.02901	0	0	0	6	0	0	0	3
NC_011916.1	3267934	-	A	3.33067e-16	0	2.9549e-09	2.12947e-11	3.52104e-44	2.84494e-18	6.21212e-43	4.37086e-17	TRUE	TRUE	0	gene3286	CCNA_03119	51	attcTGTTCAgccgccgttcaggctggaaatccGATCGTcccttcAACGC	-11	3	GATCGT	-40	3	TGTTCA	679	1	TRUE	FALSE	FALSE	0	0	40	0	83	2	46	1	138
NC_011916.1	3279712	-	A	0.00322287	0.00876469	0.619394	0.145532	0.000324126	0.307057	0.000397315		TRUE	FALSE	0	gene3297	ctrA	64	tcaccaTTAACCagtcttaaattaactctccggCAAAGTggccgaAGGGT	-11	3	CAAAGT	-38	2	TTAACC	680	1	TRUE	TRUE	FALSE	0	0	0	0	3	0	2	0	6
NC_011916.1	3285995	+	G	1.45961e-12	5.1714e-11	0.0134184	6.52811e-05	3.92041e-21	1.30939e-05	2.61714e-20	4.64238e-05	TRUE	TRUE	0	gene3306	katG	5	aacaatcaattTTACCAatggcgaaaaagagcgGCTTCTaggcgcGTCGG	-11	4	GCTTCT	-33	2	TTACCA	311	1	TRUE	FALSE	FALSE	0	0	8	0	18	0	14	0	34
NC_011916.1	3294320	+	A	1.40496e-07	0.00445493	0.619394	0.526001	1.38899e-08	0.691178	3.34712e-08		TRUE	FALSE	1	gene3315	CCNA_03146	4518	cttgcCTGCCCgatccgcgccttgatcagcgctTACCCAaggatcACGTT	-11	4	TACCCA	-39	3	CTGCCC	312	1	TRUE	TRUE	FALSE	6.22593	0	0	0	10	0	0	0	7
NC_011916.1	3294538	-	A	3.33067e-16	0	0.264659	1.80617e-05	3.52104e-44	6.33423e-05	6.21212e-43	0.000201978	TRUE	TRUE	0	gene3311	rpoD	329	cgcgccatcTTGACAccggcttcccccaaagCCACATgccgactcAAGGA	-13	4	CCACAT	-35	0	TTGACA	681	1	TRUE	FALSE	FALSE	0.244265	1	4	0	64	0	16	0	50
NC_011916.1	3327748	-	G	1.03869e-05	0.258351	0.383649	0.0402654	3.71079e-05	0.0798695	5.62311e-05		TRUE	FALSE	0	gene3337	CCNA_03168	25	cgggcgccgccTTGCTCgccgtgcggttctggcTAGGGTgcccccGCCAT	-11	3	TAGGGT	-33	3	TTGCTC	682	1	TRUE	TRUE	FALSE	0	0	1	0	7	0	4	0	1
NC_011916.1	3327889	+	C	1.45961e-12	1.75138e-12	0.00318858	0.000124109	1.41425e-22	6.2298e-06	1.09162e-21	2.37482e-05	TRUE	TRUE	0	gene3338	CCNA_03169	50	tgcggtccccgGCGCCGttcagcttcaccctgtCATGGTctgtctCACGG	-11	3	CATGGT	-33	4	GCGCCG	313	2	FALSE	FALSE	FALSE	0	0	11	0	18	0	13	0	39
NC_011916.1	3327890	+	A	5.32907e-15	0	3.21965e-15	0	5.48591e-43	3.33063e-43	7.63392e-42	2.41233e-41	TRUE	TRUE	0	gene3338	CCNA_03169	49	gcggTCCCCGgcgccgttcagcttcaccctgtCATGGTctgtctcACGGG	-12	3	CATGGT	-40	4	TCCCCG	313	2	TRUE	FALSE	FALSE	-0.412462	2	378	4	675	0	523	0	749
NC_011916.1	3327909	+	A	0.000984297	0.00419408	0.0564678	0.276677	5.53085e-05	0.0806007	7.8635e-05	0.0856699	TRUE	FALSE	0	gene3338	CCNA_03169	30	agcttcaccCTGTCAtggtctgtctcacggggttGCTGACcccggAGATT	-10	4	GCTGAC	-35	2	CTGTCA	314	5	FALSE	TRUE	FALSE	0	0	5	2	6	0	1	5	18
NC_011916.1	3327911	+	A	1.67003e-07	0.401981	0.356905	0.0549486	1.17592e-06	0.0967165	2.18386e-06	0.101733	TRUE	FALSE	0	gene3338	CCNA_03169	28	cttcaccCTGTCAtggtctgtctcacggggttGCTGACcccggagATTTC	-12	4	GCTGAC	-37	2	CTGTCA	314	5	FALSE	TRUE	FALSE	0	7	14	25	31	7	16	45	49
NC_011916.1	3327912	+	U	4.39445e-11	3.99106e-08	0.0134184	0.0673264	7.34596e-17	0.00723572	3.3601e-16	0.0122284	TRUE	FALSE	0	gene3338	CCNA_03169	27	ttcaccCTGTCAtggtctgtctcacggggttGCTGACcccggagaTTTCA	-13	4	GCTGAC	-38	2	CTGTCA	314	5	TRUE	TRUE	FALSE	0.0745542	0	8	7	25	3	9	5	40
NC_011916.1	3327913	+	U	9.61492e-06	7.53238e-06	0.3572	0.181344	1.7634e-09	0.242056	4.60909e-09	0.247924	TRUE	FALSE	0	gene3338	CCNA_03169	26	tcaccCTGTCAtggtctgtctcacggggttgcTGACCCcggagatTTCAA	-12	5	TGACCC	-39	2	CTGTCA	314	5	FALSE	TRUE	FALSE	0.446154	2	5	12	18	2	5	11	43
NC_011916.1	3327918	+	A	0.0130428	0.0369224	0.371267	0.913145	0.00416002	0.705737	0.00457695		TRUE	FALSE	0	gene3338	CCNA_03169	21	ctgtcatggtctGTCTCAcggggttgctgaccccgGAGATTtcaaAAGGG	-9	3	GAGATT	-32	3	GTCTCA	314	5	FALSE	TRUE	FALSE	0	1	3	1	3	4	1	2	8
NC_011916.1	3335250	-	G	3.33067e-16	4.49374e-08	0.00514792	9.50041e-06	8.01585e-22	8.72181e-07	5.7454e-21	4.21139e-06	TRUE	TRUE	1	gene3345	CCNA_03175	39	gaaaagCACCCAggcttggactttttccggttgCAGGATgacttgGCCAA	-11	3	CAGGAT	-38	4	CACCCA	683	1	TRUE	FALSE	FALSE	0	0	10	0	27	0	17	0	24
NC_011916.1	3340268	+	G	6.12499e-12	3.44869e-12	0.0564678	0.000124109	1.124e-21	9.0184e-05	7.87596e-21	0.000276661	TRUE	TRUE	0	gene3351	CCNA_03181	155	aagattctacTTGCCActttcaaacagttgtctCAGCGTagtggcGTTCC	-11	4	CAGCGT	-34	1	TTGCCA	315	1	TRUE	FALSE	FALSE	0	0	5	0	17	0	13	0	38
NC_011916.1	3345788	+	C	3.52052e-13	1.35043e-09	0.0911664	0.000124109	2.38175e-20	0.000140181	1.47998e-19	0.000408458	TRUE	TRUE	0	gene3355	CCNA_03185	64	ggtcatggcTTGCTCcccgcgcccaaacagttgtTTTCTTttactCTGGC	-10	3	TTTCTT	-35	3	TTGCTC	316	1	TRUE	FALSE	FALSE	0	0	4	1	21	0	13	2	37
NC_011916.1	3355503	-	A	2.47482e-06	0.0339255	0.0349758	0.00162129	1.45191e-06	0.000611156	2.66633e-06	0.00151149	TRUE	TRUE	0	gene3364	CCNA_03194	85	gagggTAGATAgttcacgctgcggcagtttgAAGAGCggtaacgcATTTG	-13	4	AAGAGC	-39	2	TAGATA	684	1	TRUE	FALSE	FALSE	-0.975672	0	6	0	8	0	9	0	4
NC_011916.1	3355549	+	C	0.00322287	0.0172437	0.383649	0.526001	0.00060008	0.524776	0.000704969		TRUE	FALSE	1	gene3366	rpoH	53	gcgttaccgctcTTCAAActgccgcagcgtgAACTATctaccctcCTGTG	-13	3	AACTAT	-32	2	TTCAAA	317	2	FALSE	TRUE	FALSE	0.179812	0	1	0	3	0	0	0	5
NC_011916.1	3355551	+	G	3.33067e-16	0	0.00831124	0.000852799	3.52104e-44	9.1129e-05	6.21212e-43	0.000276661	TRUE	TRUE	1	gene3366	rpoH	51	gttaccgctcTTCAAActgccgcagcgtgaacTATCTAccctcctGTGTG	-12	3	TATCTA	-34	2	TTCAAA	317	2	TRUE	FALSE	FALSE	0.278076	0	9	0	32	0	10	0	64
NC_011916.1	3356179	+	C	1.03869e-05	0.00445493	0.619394	0.276677	8.2776e-07	0.473659	1.56672e-06		TRUE	FALSE	1	gene3368	CCNA_03197	770	atgaaccgccgcCTGTCGggccccgacgcctcGCTGAAcgcgccgCTGCG	-12	4	GCTGAA	-32	3	CTGTCG	318	1	TRUE	TRUE	FALSE	1.37673	0	0	0	7	0	1	0	7
NC_011916.1	3363789	-	G	4.52795e-10	7.68189e-05	0.147186	0.000852799	1.1127e-12	0.00125308	3.91228e-12	0.00279872	TRUE	TRUE	0	gene3373	CCNA_03202	23	gaTCGAAAccctttccgacctctgccgttaccgcCATATTggggtGGGGG	-10	2	CATATT	-42	2	TCGAAA	685	1	TRUE	FALSE	FALSE	0	0	3	0	14	0	10	0	13
NC_011916.1	3371419	+	G	2.0095e-14	6.73279e-07	0.23763	0.0765501	6.32499e-19	0.0910776	3.49111e-18		TRUE	FALSE	0	gene3381	CCNA_03210	1599	cagcaAGGCCAtgctggggccccaccaggcgtcGATGAAgctgacGTCCT	-11	3	GATGAA	-39	3	AGGCCA	319	1	TRUE	TRUE	FALSE	1.32752	0	2	0	21	0	3	0	20
NC_011916.1	3375453	-	G	0.00101918	0.00226436	0.383649	0.276677	3.22611e-05	0.344227	4.91883e-05		TRUE	FALSE	0	gene3383	CCNA_03212	129	ccgtTTGGCCtcggccgcgcccagctggtggggAATGTTgatgctGACGG	-11	3	AATGTT	-40	2	TTGGCC	686	1	TRUE	TRUE	FALSE	0.898994	0	1	1	5	0	1	0	8
NC_011916.1	3386972	-	G	1.40496e-07	0.00445493	0.619394	0.276677	1.38899e-08	0.473659	3.34712e-08		TRUE	FALSE	0	gene3395	CCNA_03224	15	agcgaaacaaCTGTCAtgtccgcgtgcgtaggtgCATGCTgagttGTCCA	-10	3	CATGCT	-34	2	CTGTCA	687	1	TRUE	TRUE	FALSE	1.37673	0	0	0	10	0	1	0	7
NC_011916.1	3386990	-	G	4.44089e-16	0.00445493	0.383649	0.0111405	8.26259e-17	0.0275897	3.7276e-16	0.0340295	TRUE	FALSE	0	gene3395	CCNA_03224	33	gcaatttcgTTGTGCgatagcgaaacaactgtCATGTCcgcgtgcGTAGG	-12	4	CATGTC	-35	3	TTGTGC	688	1	TRUE	TRUE	FALSE	0	0	1	0	25	0	6	0	7
NC_011916.1	3392151	-	U	1.40496e-07	0.00205186	0.619394	0.0402654	6.62091e-09	0.117001	1.66449e-08		TRUE	FALSE	0	gene3398	CCNA_03227	25	aattcaatcTTGCCCaccggttaggcacgggTCGAACatcgttccTTCAA	-13	3	TCGAAC	-35	2	TTGCCC	689	1	TRUE	TRUE	FALSE	0	0	0	0	10	0	4	1	11
NC_011916.1	3397198	+	A	1.03869e-05	0.0172437	0.147186	0.0211796	2.9616e-06	0.0211069	5.2158e-06	0.0277953	TRUE	FALSE	1	gene3404	relE-4	166	ggttTTTCCGgatttgttctcgaaaggtttctgtTATCGTagggcATGGC	-10	2	TATCGT	-40	3	TTTCCG	320	1	TRUE	TRUE	FALSE	-0.174471	0	3	0	7	0	5	0	5
NC_011916.1	3413583	-	G	0.000182963	0.508283	0.619394	0.526001	0.000956283	0.691178	0.00109861		TRUE	FALSE	0	gene3417	CCNA_03246	147	ggtggcgccttcCTAACCatgcgacatagtgtCACCAGacagactGGTCG	-12	4	CACCAG	-32	3	CTAACC	690	2	TRUE	TRUE	FALSE	0	0	0	0	5	0	0	0	0
NC_011916.1	3413584	-	U	0.0135264	0.0172437	0.619394	0.526001	0.00218398	0.691178	0.00242719		TRUE	FALSE	0	gene3417	CCNA_03246	148	cggtggcgccTTCCTAaccatgcgacatagtgtCACCAGacagacTGGTC	-11	4	CACCAG	-34	3	TTCCTA	690	2	FALSE	TRUE	FALSE	4.46597	0	0	0	2	0	0	0	5
NC_011916.1	3413590	-	A	4.35937e-05	0.000584999	0.619394	0.526001	4.71397e-07	0.691178	9.09649e-07		TRUE	FALSE	0	gene3417	CCNA_03246	154	acgtttcgGTGGCGccttcctaaccatgcgaCATAGTgtcaccagACAGA	-13	2	CATAGT	-36	3	GTGGCG	691	2	TRUE	TRUE	FALSE	6.00675	0	0	0	6	0	0	0	10
NC_011916.1	3413592	-	A	0.000767898	0.00876469	0.619394	0.526001	8.68817e-05	0.691178	0.000118891		TRUE	FALSE	0	gene3417	CCNA_03246	156	cgacgtttcgGTGGCGccttcctaaccatgcgaCATAGTgtcaccAGACA	-11	2	CATAGT	-34	3	GTGGCG	691	2	FALSE	TRUE	FALSE	5.43296	0	0	0	4	0	0	0	6
NC_011916.1	3413676	+	A	3.33067e-16	0	0.0216638	3.43378e-05	3.52104e-44	1.12411e-05	6.21212e-43	4.04203e-05	TRUE	TRUE	0	gene3418	CCNA_03247	83	aacgtcgTTAAGAggcgagcaatcactcttcTATAGGtctgggggACGGC	-13	2	TATAGG	-37	2	TTAAGA	321	1	TRUE	FALSE	FALSE	0.500365	0	7	0	65	0	15	0	56
NC_011916.1	3415781	-	A	4.35937e-05	0.0172437	0.619394	0.526001	1.13516e-05	0.691178	1.85073e-05		TRUE	FALSE	0	gene3417	CCNA_03246	2345	tgtttgTTGATTtttctactataccaacaaggTAAACCcgaacttATCAG	-12	3	TAAACC	-38	2	TTGATT	692	1	TRUE	TRUE	FALSE	5.74819	0	0	0	6	0	0	0	5
NC_011916.1	3415809	-	A	0.0567704	0.0172437	0.619394	0.526001	0.00776201	0.691178	0.00814105		TRUE	FALSE	0	gene3417	CCNA_03246	2373	gtatttctTAGTTAtatatacttttgggtgtttGTTGATttttctACTAT	-11	3	GTTGAT	-36	3	TAGTTA	693	1	TRUE	TRUE	FALSE	3.52982	0	0	0	1	0	0	0	5
NC_011916.1	3415829	-	G	7.97596e-09	0.00876469	0.619394	0.526001	1.7046e-09	0.691178	4.4791e-09		TRUE	FALSE	0	gene3417	CCNA_03246	2393	acttcATGAGAggactccgtgtatttcttagtTATATAtacttttGGGTG	-12	2	TATATA	-39	2	ATGAGA	694	1	TRUE	TRUE	FALSE	6.00675	0	0	0	12	0	0	0	6
NC_011916.1	3431606	+	A	0.000182963	0.00115093	0.619394	0.276677	3.44789e-06	0.473659	5.93469e-06		TRUE	FALSE	0	gene3436	CCNA_03263	357	gaaCAGCCCggcgcgtcgccccgcgactcgggcGATACTcgggtcACGAA	-11	2	GATACT	-41	4	CAGCCC	322	1	TRUE	TRUE	FALSE	0.898994	0	0	0	5	0	1	0	9
NC_011916.1	3431848	+	A	3.33067e-16	2.9993e-09	0.383649	0.276677	5.62049e-23	0.344227	4.51467e-22		TRUE	FALSE	0	gene3436	CCNA_03263	115	ctcaggccagTTGACAgccttcaaacgcaagtaTGCAATctcccaATGCT	-11	2	TGCAAT	-34	0	TTGACA	323	1	TRUE	TRUE	FALSE	3.3622	0	1	0	49	0	1	0	28
NC_011916.1	3450975	-	G	1.03869e-05	0.00115093	0.619394	0.526001	2.30032e-07	0.691178	4.72498e-07		TRUE	FALSE	0	gene3452	CCNA_03280	31	gcctTGGGCAaacattttccgcgcttctataaGATATTgcgtggcGGGCG	-12	2	GATATT	-40	2	TGGGCA	695	1	TRUE	TRUE	FALSE	6.22593	0	0	0	7	0	0	0	9
NC_011916.1	3464543	-	G	5.08133e-06	0.000151135	0.383649	0.145532	1.68855e-08	0.216934	4.03943e-08		TRUE	FALSE	0	gene3468	CCNA_03294	95	tccaagcgcTTGCCCatcccgcttcgctcgtcTTCAATcgatgatGCGCA	-12	2	TTCAAT	-35	2	TTGCCC	696	1	TRUE	TRUE	FALSE	0.760258	0	1	1	9	0	2	0	12
NC_011916.1	3466563	+	A	7.97596e-09	0.00445493	0.619394	0.0765501	8.90462e-10	0.191974	2.40376e-09		TRUE	FALSE	0	gene3470	CCNA_03296	111	cgggcctGCAACAatcctgacaaaacggggcTGTAGGcaggcgctATCGT	-13	3	TGTAGG	-37	3	GCAACA	324	1	TRUE	TRUE	FALSE	0	0	0	0	12	0	3	0	7
NC_011916.1	3466625	+	G	4.52795e-10	0.000297344	0.0134184	0.0211796	4.12474e-12	0.0026049	1.34942e-11	0.00530394	TRUE	TRUE	0	gene3470	CCNA_03296	49	gtcaTCGGCCtttaagccggcccgatggacgccTAGATTggacacGAGAG	-11	2	TAGATT	-40	3	TCGGCC	325	1	TRUE	FALSE	FALSE	0	0	8	0	14	0	5	0	11
NC_011916.1	3466637	+	A	0.000767898	0.00876469	0.619394	0.276677	8.68817e-05	0.473659	0.000118891		TRUE	FALSE	0	gene3470	CCNA_03296	37	taagcCGGCCCgatggacgcctagattggacacGAGAGTctgatgACCGG	-11	3	GAGAGT	-39	4	CGGCCC	326	1	TRUE	TRUE	FALSE	0.583761	0	0	0	4	0	1	0	6
NC_011916.1	3483129	-	G	3.33067e-16	5.90088e-09	0.675688	0.000235949	1.09249e-22	0.00155345	8.56649e-22	0.00338025	TRUE	TRUE	0	gene3478	CCNA_03304	60	accagcactCTTTCAggcgcgggcggtttgaGATAAAccgcccgcGCCGC	-13	2	GATAAA	-35	3	CTTTCA	697	1	TRUE	FALSE	FALSE	0	1	1	0	32	0	12	0	27
NC_011916.1	3484262	-	U	0.00322287	0.000297344	0.383649	0.0211796	1.42386e-05	0.0472317	2.28372e-05	0.0521709	TRUE	FALSE	0	gene3480	CCNA_03306	220	gaacaggcggTTGACGctggaccacttcgcgAGTAAAtaccgcgcTCTTT	-13	3	AGTAAA	-34	1	TTGACG	698	1	TRUE	TRUE	FALSE	0	0	1	0	3	0	5	0	11
NC_011916.1	3484361	+	G	4.35937e-05	0.00876469	0.23763	0.276677	6.0284e-06	0.244706	1.01293e-05		TRUE	FALSE	0	gene3482	CCNA_03308	104	gttaacgccctcTTAAGGcccaaatctaggccgCGTTTTcgccacGTCTA	-11	4	CGTTTT	-32	3	TTAAGG	327	1	TRUE	TRUE	FALSE	0.182794	0	2	0	6	0	1	0	6
NC_011916.1	3484382	+	G	8.31557e-14	5.12724e-06	0.147186	0.0111405	1.84609e-17	0.0121557	9.07434e-17	0.0183968	TRUE	FALSE	0	gene3482	CCNA_03308	83	aaatcTAGGCCgcgttttcgccacgtctagcggtgTAGCGTgatgGGGGG	-9	3	TAGCGT	-39	3	TAGGCC	328	3	FALSE	TRUE	FALSE	0.102819	0	3	0	20	0	6	0	17
NC_011916.1	3484383	+	G	3.33067e-16	0	1.64139e-05	1.91125e-12	3.52104e-44	1.22349e-15	6.21212e-43	1.77231e-14	TRUE	TRUE	0	gene3482	CCNA_03308	82	aatcTAGGCCgcgttttcgccacgtctagcggTGTAGCgtgatggGGGGA	-12	3	TGTAGC	-40	3	TAGGCC	328	3	TRUE	FALSE	FALSE	0.197396	0	22	0	140	0	41	0	124
NC_011916.1	3484384	+	G	3.33067e-16	0	0.147186	3.43378e-05	3.52104e-44	6.669e-05	6.21212e-43	0.000211324	TRUE	TRUE	0	gene3482	CCNA_03308	81	atctaggccgcgTTTTCGccacgtctagcggTGTAGCgtgatgggGGGAT	-13	3	TGTAGC	-32	3	TTTTCG	328	3	FALSE	FALSE	FALSE	0.474414	0	3	0	55	0	15	0	61
NC_011916.1	3487602	-	U	2.47482e-06	0.00876469	0.383649	0.145532	4.04459e-07	0.216934	8.05657e-07		TRUE	FALSE	0	gene3486	CCNA_R0076	93	gcgccccgcTTGCCGggcgagtgcgaccctgCTAAATggcgcggcTCTGG	-13	3	CTAAAT	-35	2	TTGCCG	699	1	TRUE	TRUE	FALSE	0.182794	0	1	0	8	0	2	0	6
NC_011916.1	3488390	-	G	2.0095e-14	1.00874e-05	0.23763	0.0111405	8.92773e-18	0.018357	4.57026e-17	0.0249518	TRUE	FALSE	0	gene3488	CCNA_03313	34	aaattgtgaTTGCCGcaccctgaaaccaggcgCAGACTtcacgttGCTTC	-12	3	CAGACT	-35	2	TTGCCG	700	1	TRUE	TRUE	FALSE	0.0158562	0	2	0	21	0	6	0	16
NC_011916.1	3489366	-	U	1.40496e-07	0.0442554	0.0267006	0.0439197	1.23706e-07	0.0090865	2.68031e-07	0.0147317	TRUE	FALSE	0	gene3488	CCNA_03313	1010	tcagcTGGGCGcgcgcctcgtcgcccaccagcgGATCGTcgaagaTCTCC	-11	3	GATCGT	-39	3	TGGGCG	701	1	TRUE	TRUE	FALSE	-1.25438	1	10	0	10	3	10	4	11
NC_011916.1	3492464	+	U	0.0567704	0.0172437	0.23763	0.0211796	0.00776201	0.0316658	0.00814105	0.0374233	TRUE	FALSE	1	gene3494	CCNA_R0074	5296	catcgtgcgctTTGGCAatgtgctgggctcggccgGATCGGtcgtTCCGA	-9	4	GATCGG	-33	1	TTGGCA	329	1	TRUE	TRUE	FALSE	-0.0757603	0	2	0	1	0	5	0	5
NC_011916.1	3498470	+	C	5.55112e-15	0.000279921	0.0181877	0.0303571	6.52717e-17	0.00469403	3.01348e-16	0.00843927	TRUE	TRUE	0	gene3496	CCNA_03320	371	cccggcgcgAAGAGAtcggcccgtcgcgccaccCAGACCaccgctCCGCC	-11	4	CAGACC	-35	3	AAGAGA	330	1	TRUE	FALSE	FALSE	-0.660865	7	27	4	31	11	24	14	40
NC_011916.1	3498737	-	G	1.03869e-05	0.0172437	0.50896	0.0765501	2.9616e-06	0.165397	5.2158e-06		TRUE	FALSE	0	gene3495	imuA	4	tctccaagccTTGACTctccagtccgggaagatCAGAACaaaagtGGAAC	-11	3	CAGAAC	-34	1	TTGACT	702	1	TRUE	TRUE	FALSE	0	1	2	0	7	0	3	0	5
NC_011916.1	3506115	-	A	2.0095e-14	4.49374e-08	0.00514792	2.62852e-06	4.466e-20	2.58697e-07	2.72371e-19	1.36624e-06	TRUE	TRUE	1	gene3499	CCNA_03323	563	agtTTAATAaccttgggcctctaatttaggtTAGAGGcccaagtcATGTT	-13	3	TAGAGG	-41	2	TTAATA	703	1	TRUE	FALSE	FALSE	-0.135542	0	10	0	21	0	19	0	24
NC_011916.1	3506487	-	G	1.03869e-05	0.131316	0.619394	0.526001	1.97843e-05	0.691178	3.14259e-05		TRUE	FALSE	1	gene3500	CCNA_03324	371	ttcaTTAACTggaggcgggcgtggaaaaggtcTTTGTTgcgaagcGCGTG	-12	3	TTTGTT	-40	2	TTAACT	704	1	TRUE	TRUE	FALSE	4.46597	0	0	0	7	0	0	0	2
NC_011916.1	3506522	-	G	5.89663e-07	0.0339255	0.23763	0.0765501	3.74633e-07	0.0910776	7.56926e-07		TRUE	FALSE	0	gene3501	CCNA_03325	9	cgctTTAACAtttcgtttaccttttttgttagtaTTTCATtaactGGAGG	-10	2	TTTCAT	-40	1	TTAACA	705	1	TRUE	TRUE	FALSE	0	0	2	0	9	0	3	0	4
NC_011916.1	3506537	-	A	1.44329e-15	0	0.000469309	0.000235949	1.50462e-43	1.88424e-06	2.42391e-42	8.16506e-06	TRUE	TRUE	0	gene3501	CCNA_03325	24	tttttgcgTTGCCTtcgctttaacatttcgttTACCTTttttgttAGTAT	-12	3	TACCTT	-36	2	TTGCCT	706	1	TRUE	FALSE	FALSE	0	0	15	0	23	0	12	0	54
NC_011916.1	3508655	+	A	3.33067e-16	0	3.55565e-07	5.55112e-16	3.52104e-44	1.00617e-20	6.21212e-43	1.75907e-19	TRUE	TRUE	0	gene3503	CCNA_03327	50	gagcggCTCAGAaccgcttcaggctcgccgtgttTCTCTTggctcAACGT	-10	3	TCTCTT	-38	3	CTCAGA	331	1	TRUE	FALSE	FALSE	0.21854	0	30	0	178	1	58	0	280
NC_011916.1	3516445	-	G	0.000767898	0.00876469	0.23763	0.145532	8.68817e-05	0.150933	0.000118891		TRUE	FALSE	0	gene3510	ftsH	50	tgtcacgtccGTGGCGcaagcgctcaagacccccTATCTTggttgGTCGA	-10	2	TATCTT	-34	3	GTGGCG	707	1	TRUE	TRUE	FALSE	0	0	2	0	4	0	2	0	6
NC_011916.1	3516563	-	G	0.00322287	0.00445493	0.23763	0.276677	0.000174463	0.244706	0.00022444		TRUE	FALSE	1	gene3510	ftsH	168	ggagctcgtgcTTGACGacctgcagcttgaagccGATGGAgaagcGCGCG	-10	4	GATGGA	-33	1	TTGACG	708	1	TRUE	TRUE	FALSE	0	0	2	0	3	0	1	0	7
NC_011916.1	3519219	-	A	0.000182963	0.00115093	0.23763	0.0211796	3.44789e-06	0.0316658	5.93469e-06	0.0374233	TRUE	FALSE	0	gene3513	pal	12	tttagagggtccATTCCAagctttgcgcaggTATGGAtcgtgtccAGAGT	-13	3	TATGGA	-32	3	ATTCCA	709	1	TRUE	TRUE	FALSE	0	0	2	0	5	0	5	0	9
NC_011916.1	3520741	-	G	1.03869e-05	0.000584999	0.0564678	0.0402654	1.21033e-07	0.0161122	2.62815e-07	0.0227546	TRUE	FALSE	1	gene3514	tolB	6	tgtacggtCAGAAAatcgccctcaacttcaatgCAAAACaggcctGTTCG	-11	3	CAAAAC	-36	3	CAGAAA	710	1	TRUE	TRUE	FALSE	-0.0764531	0	5	0	7	0	4	0	10
NC_011916.1	3522815	-	G	1.03869e-05	0.0172437	0.619394	0.0765501	2.9616e-06	0.191974	5.2158e-06		TRUE	FALSE	0	gene3517	tolQ	42	acgaTTGTCAtagtttcaccgcagcgccgcttcaTGCCATacggcGCTCT	-10	3	TGCCAT	-40	1	TTGTCA	711	1	TRUE	TRUE	FALSE	0	0	0	0	7	0	3	0	5
NC_011916.1	3528556	-	A	4.35937e-05	0.0667454	0.619394	0.526001	4.00007e-05	0.691178	5.9699e-05		TRUE	FALSE	0	gene3524	CCNA_03991	599	cggcaatctctTTGACGccgacctctttgagcgCAAACTtaagccAGGGG	-11	3	CAAACT	-33	1	TTGACG	712	1	TRUE	TRUE	FALSE	5.02901	0	0	0	6	0	0	0	3
NC_011916.1	3533067	-	G	0.000767898	0.0172437	2.20233e-07	3.63376e-12	0.000161971	3.41471e-17	0.000210286	5.09194e-16	TRUE	TRUE	1	gene3531	CCNA_03354	269	ggccgcccCTATCGctggagcggcctagcgacTATATAggcaggtGGCGG	-12	2	TATATA	-36	4	CTATCG	713	1	TRUE	FALSE	FALSE	-4.00593	0	31	0	4	0	40	0	5
NC_011916.1	3535125	-	G	1.90039e-09	0.000151135	0.0564678	0.0030823	8.58155e-12	0.00168066	2.68309e-11	0.00362594	TRUE	TRUE	0	gene3533	CCNA_03355	7	tgactaaggTTGTGCtgcgcgcccggcctcgccTATCGTccctgtGATCA	-11	2	TATCGT	-35	3	TTGTGC	714	1	TRUE	FALSE	FALSE	-0.0204273	0	5	0	13	0	8	0	12
NC_011916.1	3535935	-	A	0.000767898	0.00876469	0.383649	0.0402654	8.68817e-05	0.0798695	0.000118891		TRUE	FALSE	0	gene3536	CCNA_03357	34	cgcatcgcccaaTTATCGcccccgcgtctggctTAGACCcgttcgATCTA	-11	3	TAGACC	-32	3	TTATCG	715	1	TRUE	TRUE	FALSE	0	0	1	0	4	0	4	0	6
NC_011916.1	3538349	+	G	3.33067e-16	8.88178e-16	0.147186	2.62852e-06	2.10909e-29	6.09927e-06	2.74181e-28	2.36056e-05	TRUE	TRUE	1	gene3539	CCNA_03360	309	gcGAAACAtgccgcttcgctcgccaaatcgggTAAAATcgtagccGTGGC	-12	1	TAAAAT	-42	3	GAAACA	332	1	TRUE	FALSE	FALSE	0	0	3	0	49	0	19	0	48
NC_011916.1	3538505	+	G	1.40496e-07	0.000151135	0.383649	0.526001	5.43063e-10	0.524776	1.48217e-09		TRUE	FALSE	0	gene3539	CCNA_03360	153	acgctccCGGGCGtcgcggcgctcgaatcctgaGATAGTcttctgGCGCG	-11	2	GATAGT	-37	4	CGGGCG	333	3	FALSE	TRUE	FALSE	1.88551	0	1	0	10	0	0	0	12
NC_011916.1	3538507	+	G	1.90039e-09	4.49374e-08	0.383649	0.0211796	3.24508e-15	0.0472317	1.30331e-14	0.0521709	TRUE	FALSE	0	gene3539	CCNA_03360	151	gctcccgggcGTCGCGgcgctcgaatcctgaGATAGTcttctggcGCGGG	-13	2	GATAGT	-34	4	GTCGCG	333	3	TRUE	TRUE	FALSE	0	0	1	0	13	0	5	0	24
NC_011916.1	3538509	+	G	0.0567704	0.0172437	0.619394	0.0402654	0.00776201	0.117001	0.00814105		TRUE	FALSE	0	gene3539	CCNA_03360	149	tcccggGCGTCGcggcgctcgaatcctgagatagTCTTCTggcgcGGGTC	-10	3	TCTTCT	-38	4	GCGTCG	333	3	FALSE	TRUE	FALSE	0	0	0	0	1	0	4	0	5
NC_011916.1	3540545	-	U	0.0567704	0.0172437	0.23763	0.526001	0.00776201	0.384917	0.00814105		TRUE	FALSE	0	gene3540	CCNA_03905	64	ctccggtcgaTTGACAagccgccgttccgcccaTGAAGTgccgccTCTTT	-11	3	TGAAGT	-34	0	TTGACA	716	1	TRUE	TRUE	FALSE	0	0	2	0	1	0	0	0	5
NC_011916.1	3547236	-	A	3.33067e-16	8.84108e-08	0.23763	0.0765501	1.55713e-21	0.0910776	1.05373e-20		TRUE	FALSE	0	gene3551	CCNA_03371	31	acattcaggTTGAACgctgtttcggcttgcccCACGGTcgccgccAGTAC	-12	4	CACGGT	-35	2	TTGAAC	717	1	TRUE	TRUE	FALSE	1.52827	0	2	0	26	0	3	0	23
NC_011916.1	3548375	+	A	3.33067e-16	2.62836e-11	0.0349758	0.0481046	5.34009e-25	0.0124294	5.02477e-24	0.0186994	TRUE	FALSE	0	gene3554	CCNA_03374	31	aacggtatcTTGTGAcgcgccgcacatcgtccTAGCGTccgccccAGCGA	-12	3	TAGCGT	-35	2	TTGTGA	334	1	TRUE	TRUE	FALSE	0.918776	0	6	0	30	1	6	0	35
NC_011916.1	3552556	-	A	3.33067e-16	1.16095e-08	0.0911664	0.000124109	2.12322e-22	0.000140181	1.61364e-21	0.000408458	TRUE	TRUE	0	gene3560	CCNA_03380	19	tttctgccgcTTGACGgaaagaaattattgcgaGACGATaattaaATCAA	-11	3	GACGAT	-34	1	TTGACG	718	1	TRUE	FALSE	FALSE	0	0	4	0	37	0	13	0	26
NC_011916.1	3558134	-	A	0.000276042	0.258351	0.619394	0.145532	0.000752267	0.307057	0.000872347		TRUE	FALSE	1	gene3563	CCNA_03383	1045	caggctctgtTTGGTCgccggataaatcgggTTTAGGacggcgtcATGAC	-13	3	TTTAGG	-34	3	TTGGTC	719	1	TRUE	TRUE	FALSE	0	0	0	1	6	0	2	0	1
NC_011916.1	3566836	+	G	3.33067e-16	4.50084e-13	0.00122329	2.0121e-07	9.75416e-27	5.69196e-09	1.07079e-25	4.06454e-08	TRUE	TRUE	0	gene3577	CCNA_03396	19	gaactttaagCTGACCccgaccacttcgcgccccTAGGGTgtgacGCGTT	-10	3	TAGGGT	-34	2	CTGACC	335	1	TRUE	FALSE	FALSE	0	0	13	0	41	0	23	0	41
NC_011916.1	3570098	+	U	3.33067e-16	0	0.000180048	2.62852e-06	3.52104e-44	1.06348e-08	6.21212e-43	7.3861e-08	TRUE	TRUE	0	gene3581	CCNA_03400	25	atcatatgtgatCTGACAgcgccgcgcagcgggtgTTCACTttccTCTCC	-9	3	TTCACT	-32	1	CTGACA	336	4	TRUE	FALSE	FALSE	0.396724	0	17	0	66	0	19	0	78
NC_011916.1	3570099	+	C	3.34752e-08	0.000175986	0.0564678	0.0402654	1.58222e-10	0.0161122	4.49206e-10	0.0227546	TRUE	FALSE	0	gene3581	CCNA_03400	24	tcatatgtgatCTGACAgcgccgcgcagcgggtgTTCACTttcctCTCCA	-10	3	TTCACT	-33	1	CTGACA	336	4	FALSE	TRUE	FALSE	0	0	5	0	11	0	4	1	15
NC_011916.1	3570100	+	U	1.84297e-14	0	3.21965e-15	0	1.87434e-42	3.33063e-43	2.53678e-41	2.41233e-41	TRUE	TRUE	0	gene3581	CCNA_03400	23	catatgtgatCTGACAgcgccgcgcagcgggtgTTCACTttcctcTCCAC	-11	3	TTCACT	-34	1	CTGACA	336	4	FALSE	FALSE	FALSE	0	2	268	8	688	0	383	0	722
NC_011916.1	3570101	+	C	1.03869e-05	0.0172437	0.23763	0.145532	2.9616e-06	0.150933	5.2158e-06		TRUE	FALSE	0	gene3581	CCNA_03400	22	atatgtgatCTGACAgcgccgcgcagcgggtgTTCACTttcctctCCACC	-12	3	TTCACT	-35	1	CTGACA	336	4	FALSE	TRUE	FALSE	0	0	2	0	7	0	2	0	5
NC_011916.1	3572263	+	G	4.35937e-05	0.00876469	0.383649	0.526001	6.0284e-06	0.524776	1.01293e-05		TRUE	FALSE	0	gene3584	CCNA_03403	18	tcgtggtgcTTGCCTtgcggcctaggtaggcgTCAGATgtctgacGGAAA	-12	3	TCAGAT	-35	2	TTGCCT	337	1	TRUE	TRUE	FALSE	1.15755	0	1	0	6	0	0	0	6
NC_011916.1	3572626	+	A	0.0135264	0.0172437	0.0134184	0.0211796	0.00218398	0.0026049	0.00242719	0.00530394	TRUE	TRUE	0	gene3585	rcdA	43	aaacgggacggTTGGCTctggcacgggcgttgcagTTCAGTcgccAAGCG	-9	3	TTCAGT	-33	2	TTGGCT	338	1	TRUE	FALSE	FALSE	-1.38233	0	8	0	2	0	5	0	5
NC_011916.1	3573942	+	C	1.03869e-05	0.258351	0.619394	0.0402654	3.71079e-05	0.117001	5.62311e-05		TRUE	FALSE	0	gene3587	rpsU	106	gcgtcgcgcaTGGACAgcggccgttggctctgcTATCAGccccgcCTCAT	-11	2	TATCAG	-34	1	TGGACA	339	1	TRUE	TRUE	FALSE	0	0	0	0	7	0	4	0	1
NC_011916.1	3576727	-	G	5.89663e-07	0.00445493	0.619394	0.0765501	5.4528e-08	0.191974	1.22999e-07		TRUE	FALSE	0	gene3589	CCNA_03408	24	gccttcgTGGCCGacgctcgcggaaagggctgaTACAACcagagcGTAGG	-11	2	TACAAC	-37	3	TGGCCG	720	1	TRUE	TRUE	FALSE	0	0	0	0	9	0	3	0	7
NC_011916.1	3578875	+	A	1.88738e-15	0	3.96458e-11	0	1.96252e-43	3.72784e-39	2.76995e-42	2.36252e-37	TRUE	TRUE	0	gene3592	CCNA_03906	40	gagGTGTAAcgagacttcgcgagaacccgaatgtaTCCAATattcATCGG	-9	2	TCCAAT	-41	3	GTGTAA	340	1	TRUE	FALSE	FALSE	0	0	49	2	199	0	83	0	272
NC_011916.1	3594318	+	A	0.00322287	0.00445493	0.619394	0.0402654	0.000174463	0.117001	0.00022444		TRUE	FALSE	1	gene3614	CCNA_03433	2254	gcttgtgaTTGAAGctttcccgcgaaccccggTAGCTTccttcgcATGGC	-12	3	TAGCTT	-36	2	TTGAAG	341	1	TRUE	TRUE	FALSE	0	0	0	0	3	0	4	0	7
NC_011916.1	3603417	-	A	4.44089e-16	3.42215e-07	0.383649	0.0765501	7.78688e-21	0.132975	5.06147e-20		TRUE	FALSE	0	gene3621	CCNA_03439	27	aacaaCCGTCAaggttccgtcttacaactgcggCACACTgcctccAGACG	-11	3	CACACT	-39	3	CCGTCA	721	1	TRUE	TRUE	FALSE	1.39758	0	1	0	25	0	3	0	21
NC_011916.1	3605938	+	A	3.33067e-16	0	0.000469309	6.20158e-10	3.52104e-44	8.69216e-12	6.21212e-43	8.47486e-11	TRUE	TRUE	0	gene3626	CCNA_03444	84	gggatttcacTTGCCGacacgggggacggcgCCTAACccttagctATCCA	-13	3	CCTAAC	-34	2	TTGCCG	342	1	TRUE	FALSE	FALSE	0	0	15	0	62	0	32	0	93
NC_011916.1	3619629	+	U	1.03869e-05	0.0667454	0.619394	0.276677	1.05252e-05	0.473659	1.72452e-05		TRUE	FALSE	0	gene3639	CCNA_03456	16	cattgtaaTTGGCGcggcgcgcagacctcggaTAACGCtggtctcTCGAT	-12	4	TAACGC	-36	2	TTGGCG	343	1	TRUE	TRUE	FALSE	0.179812	0	0	0	7	0	1	0	3
NC_011916.1	3624626	-	G	7.97596e-09	0.00115093	0.383649	0.0402654	2.42476e-10	0.0798695	6.80585e-10		TRUE	FALSE	0	gene3645	CCNA_03461	61	agagggcgccTTTACGgcgccttcttccctccacaTATCGGggagGCGCG	-9	3	TATCGG	-34	2	TTTACG	722	1	TRUE	TRUE	FALSE	0	0	1	0	12	0	4	0	9
NC_011916.1	3633418	-	G	0.0567704	0.00876469	0.383649	0.526001	0.00428201	0.524776	0.00466956		TRUE	FALSE	0	gene3651	CCNA_03467	479	ttggcgtccTCGGGAatgtcggattttcgccAGTAAGctacgcggGCCTC	-13	3	AGTAAG	-35	3	TCGGGA	723	1	TRUE	TRUE	FALSE	0	0	1	0	1	0	0	0	6
NC_011916.1	3637571	-	G	8.31557e-14	2.28408e-08	0.619394	0.0030823	9.25223e-20	0.0138626	5.37718e-19	0.0205507	TRUE	FALSE	0	gene3654	CCNA_03909	46	ttgcgACGTCAcgcatatgcctttatcaggctgCATGACgctggcGGGGC	-11	3	CATGAC	-39	3	ACGTCA	724	1	TRUE	TRUE	FALSE	0	0	0	0	20	0	8	0	25
NC_011916.1	3648086	-	A	3.33067e-16	5.1714e-11	0.0134184	0.0030823	1.03902e-24	0.00045881	9.42087e-24	0.00118079	TRUE	TRUE	0	gene3669	CCNA_03485	24	ccggattccGTGGCGgtggacgcaggagcgcGCTAACctccatccAACTT	-13	3	GCTAAC	-35	3	GTGGCG	725	1	TRUE	FALSE	FALSE	0.457135	0	8	0	29	0	8	0	34
NC_011916.1	3648686	+	A	3.33067e-16	0	5.23324e-08	1.00531e-12	3.52104e-44	2.38804e-18	6.21212e-43	3.78356e-17	TRUE	TRUE	0	gene3671	CCNA_03487	0	aataaaggccTTGCGAtcgccacggatcgggttTTCCCTgtggatACTGC	-11	4	TTCCCT	-34	2	TTGCGA	344	1	TRUE	FALSE	FALSE	0	0	34	0	62	0	42	0	98
NC_011916.1	3664090	+	A	1.07885e-10	8.84108e-08	0.23763	0.0111405	3.83353e-16	0.018357	1.64675e-15	0.0249518	TRUE	FALSE	1	gene3703	CCNA_03519	12727	agcatccgacTTGAAAccgtcacaacgaacgccAATGCTtgaggtATGGC	-11	3	AATGCT	-34	1	TTGAAA	345	1	TRUE	TRUE	FALSE	0	0	2	0	15	0	6	0	23
NC_011916.1	3664739	-	A	0.000182963	0.325026	0.619394	0.538966	0.000638094	0.700086	0.000747849		TRUE	FALSE	0	gene3689	CCNA_03505	777	tatgTCGACGgcgccgcgccggtgaaggcgcgggGTTAAAcgccgACCCC	-10	3	GTTAAA	-40	2	TCGACG	726	1	TRUE	TRUE	FALSE	0	0	0	0	5	1	1	1	2
NC_011916.1	3676503	-	G	0.000767898	0.00445493	0.23763	0.145532	4.64754e-05	0.150933	6.67409e-05		TRUE	FALSE	0	gene3702	coxB	59	gcaaagtcgatTGCGCAggaccttatcgacagtCGTAATgtgcatGTCGG	-11	2	CGTAAT	-33	3	TGCGCA	727	1	TRUE	TRUE	FALSE	0	0	2	0	4	0	2	0	7
NC_011916.1	3676593	-	A	0.0567704	0.0172437	0.383649	0.276677	0.00776201	0.344227	0.00814105		TRUE	FALSE	0	gene3702	coxB	149	tctggcgcTTGGCAagggctagcgatgcgcgTATGCAgcctccggACCGA	-13	3	TATGCA	-36	1	TTGGCA	728	2	FALSE	TRUE	FALSE	0	0	1	0	1	0	1	0	5
NC_011916.1	3676595	-	G	3.34752e-08	2.60608e-06	0.619394	0.00585989	2.71053e-12	0.0240229	9.13994e-12	0.0309914	TRUE	FALSE	0	gene3702	coxB	151	gctctggcgcTTGGCAagggctagcgatgcgcgTATGCAgcctccGGACC	-11	3	TATGCA	-34	1	TTGGCA	728	2	TRUE	TRUE	FALSE	0	0	0	0	11	0	7	0	18
NC_011916.1	3676797	+	A	4.52795e-10	5.12724e-06	0.23763	0.00162129	8.05512e-14	0.00341407	3.01457e-13	0.0066732	TRUE	TRUE	0	gene3703	CCNA_03519	20	gagtaggtacctTGCACCactcagtaccgggcggTACAAGggagcATCAA	-10	2	TACAAG	-32	3	TGCACC	346	1	TRUE	FALSE	FALSE	0	0	2	0	14	0	9	0	17
NC_011916.1	3680958	+	A	1.84297e-14	5.97666e-12	4.90666e-08	0	6.44014e-24	4.26426e-36	5.48522e-23	1.54427e-34	TRUE	TRUE	1	gene3711	CCNA_03526	2340	gcTTGTAActtccctcaaggggagccgagaggCACCGTcgaacccAGGAC	-12	4	CACCGT	-42	2	TTGTAA	347	1	TRUE	FALSE	FALSE	-1.10481	1	40	8	43	5	101	3	49
NC_011916.1	3700034	+	A	1.90039e-09	0.00876469	0.383649	0.0765501	4.30037e-10	0.132975	1.1868e-09		TRUE	FALSE	0	gene3729	CCNA_03543	31	acgaacgcgGTTTCAtccgcctctgaaagagcctaGGTAAGcctcAACCT	-9	3	GGTAAG	-35	3	GTTTCA	348	1	TRUE	TRUE	FALSE	0	0	1	0	13	0	3	0	6
NC_011916.1	3704208	+	G	4.44089e-16	2.00181e-10	0.23763	0.0765501	5.21676e-24	0.0910776	4.48188e-23		TRUE	FALSE	0	gene3734	CCNA_03548	54	taattGTGGCCgtaattatacctccggtcacgGACAGGgttggtcGGGGC	-12	4	GACAGG	-39	3	GTGGCC	349	2	TRUE	TRUE	FALSE	1.64809	0	2	0	25	0	3	0	32
NC_011916.1	3704209	+	G	1.40496e-07	3.42215e-07	0.383649	0.145532	1.52249e-12	0.216934	5.24118e-12		TRUE	FALSE	0	gene3734	CCNA_03548	53	aattgTGGCCGtaattatacctccggtcacggaCAGGGTtggtcgGGGCT	-11	4	CAGGGT	-39	3	TGGCCG	349	2	FALSE	TRUE	FALSE	0.910757	0	1	0	10	0	2	0	21
NC_011916.1	3713862	-	G	3.33067e-16	8.84108e-08	0.0216638	0.000124109	1.55713e-21	3.71747e-05	1.05373e-20	0.000120818	TRUE	TRUE	0	gene3741	CCNA_03557	51	acctGTGGCCtaatcttggtcttaatcagcgccCATAAGggttgcGAGGG	-11	2	CATAAG	-40	3	GTGGCC	729	1	TRUE	FALSE	FALSE	0	0	7	0	28	0	13	0	23
NC_011916.1	3719376	-	G	3.33067e-16	1.22125e-14	0.00831124	5.77316e-15	2.79338e-28	1.85094e-15	3.40723e-27	2.60675e-14	TRUE	TRUE	0	gene3748	CCNA_03563	130	gcccctttggTTGCGActgcgaaaggcccgtgtTATCAGgcgcgcGGCTT	-11	2	TATCAG	-34	2	TTGCGA	730	1	TRUE	FALSE	FALSE	0	0	9	0	61	0	50	0	46
NC_011916.1	3722307	+	A	1.90039e-09	2.60608e-06	0.0911664	0.00162129	1.68084e-13	0.00145141	6.24314e-13	0.00318556	TRUE	TRUE	0	gene3753	CCNA_03568	42	ctgcgcccCTGACGcgtatcaattcccgcgctaTCTAACagcggtATGCG	-11	2	TCTAAC	-36	2	CTGACG	350	1	TRUE	FALSE	FALSE	0	0	4	0	13	0	9	0	18
NC_011916.1	3730192	-	G	1.07885e-10	0.000584999	0.383649	0.276677	1.98135e-12	0.344227	6.75026e-12		TRUE	FALSE	0	gene3760	CCNA_03574	49	cgtttcgcgTTGACTttcatcaagacgagggTGAACCctgccgatGCGTC	-13	4	TGAACC	-35	1	TTGACT	731	1	TRUE	TRUE	FALSE	1.88551	0	1	0	15	0	1	0	10
NC_011916.1	3744861	+	A	3.48055e-13	0.000297344	0.00514792	1.80617e-05	3.91273e-15	1.59841e-06	1.56509e-14	7.04689e-06	TRUE	TRUE	0	gene3777	phyR	112	ggtTTTCCGtacccggttccataagcttgggCATAAGatggcaaaATTCT	-13	2	CATAAG	-41	3	TTTCCG	351	1	TRUE	FALSE	FALSE	-0.471084	0	10	0	19	0	16	0	11
NC_011916.1	3752731	+	G	1.03869e-05	0.0667454	0.147186	0.0111405	1.05252e-05	0.0121557	1.72452e-05	0.0183968	TRUE	FALSE	0	gene3785	CCNA_03995	0	ccgaagggcTTTACGcgatgcatcggcgccgcTAGAAGcgcgaccGATGT	-12	2	TAGAAG	-35	2	TTTACG	352	1	TRUE	TRUE	FALSE	-0.174471	0	3	0	7	0	6	0	3
NC_011916.1	3754959	+	G	1.07885e-10	7.68189e-05	0.23763	0.352479	2.77006e-13	0.291467	1.0212e-12		TRUE	FALSE	0	gene3788	CCNA_03601	49	tcgccTCGGCCctttcgcggccatgatgatcgacGCTTATatgtcGCGGA	-10	3	GCTTAT	-39	3	TCGGCC	353	2	TRUE	TRUE	FALSE	1.28614	0	2	0	15	1	2	0	13
NC_011916.1	3754961	+	G	0.0135264	0.00445493	0.23763	0.276677	0.000645789	0.244706	0.000751519		TRUE	FALSE	0	gene3788	CCNA_03601	47	gccTCGGCCctttcgcggccatgatgatcgacgctTATATGtcgcGGAAC	-9	2	TATATG	-41	3	TCGGCC	353	2	FALSE	TRUE	FALSE	0	0	2	0	2	0	1	0	7
NC_011916.1	3762321	-	G	0.000182963	0.00226436	0.383649	0.0211796	6.50306e-06	0.0472317	1.09084e-05	0.0521709	TRUE	FALSE	0	gene3793	CCNA_03607	81	ccgggggcgTTGACGagtcattcaccagtgtggccCCATATttggGTTGA	-9	4	CCATAT	-35	1	TTGACG	732	1	TRUE	TRUE	FALSE	0	0	1	0	5	0	5	0	8
NC_011916.1	3763977	-	G	1.03869e-05	0.00115093	0.0564678	0.0402654	2.30032e-07	0.0161122	4.72498e-07	0.0227546	TRUE	FALSE	0	gene3794	CCNA_03609	44	ttgCCGACActttcccgtggcgttcgccttggTATAACgatgctcGGTCG	-12	1	TATAAC	-41	2	CCGACA	733	2	FALSE	TRUE	FALSE	-0.226952	0	5	0	7	0	4	0	9
NC_011916.1	3763978	-	C	0.000182963	5.12724e-06	0.619394	0.0765501	2.04385e-08	0.191974	4.8425e-08		TRUE	FALSE	0	gene3794	CCNA_03609	45	tttgCCGACActttcccgtggcgttcgccttggTATAACgatgctCGGTC	-11	1	TATAAC	-40	2	CCGACA	733	2	TRUE	TRUE	FALSE	0	0	0	0	5	0	3	0	17
NC_011916.1	3764139	-	G	3.33067e-16	0	0.000290686	3.26201e-10	3.52104e-44	2.93823e-12	6.21212e-43	3.1035e-11	TRUE	TRUE	0	gene3794	CCNA_03609	206	agccaagcccTTGCGCacgaacgtttcacgtGCGAACccagcggaGCTGG	-13	4	GCGAAC	-34	3	TTGCGC	734	1	TRUE	FALSE	FALSE	0	0	16	0	38	0	33	0	49
NC_011916.1	3767578	-	C	2.57054e-11	0.0313187	0.00197498	0.188151	2.32243e-11	0.00330633	7.03853e-11	0.00654809	TRUE	TRUE	0	gene3797	CCNA_03612	301	ttgcTCCGCGccccctccgtcacgccgcctatCGGCGTcgcgccaCCCCC	-12	5	CGGCGT	-40	4	TCCGCG	735	2	TRUE	FALSE	FALSE	-0.979842	0	12	0	16	7	12	6	15
NC_011916.1	3767579	-	A	0.000182963	0.131316	0.584483	0.867467	0.000279575	0.85139	0.000349203		TRUE	FALSE	0	gene3797	CCNA_03612	302	gtTGCTCCgcgccccctccgtcacgccgcctaTCGGCGtcgcgccACCCC	-12	5	TCGGCG	-42	4	TGCTCC	735	2	FALSE	TRUE	FALSE	-0.652208	2	3	0	5	6	3	0	2
NC_011916.1	3773330	-	G	1.03869e-05	0.0339255	0.383649	0.526001	5.58823e-06	0.524776	9.50287e-06		TRUE	FALSE	0	gene3797	CCNA_03612	6053	cgagaaGCGACGcaaaaaggccgccgacgttgggGAACGTgcggcGGCCT	-10	4	GAACGT	-38	3	GCGACG	736	1	TRUE	TRUE	FALSE	0.583761	0	1	0	7	0	0	0	4
NC_011916.1	3777386	-	A	0.000182963	0.131316	0.383649	0.526001	0.000279575	0.524776	0.000349203		TRUE	FALSE	0	gene3806	CCNA_03621	3	gtttTTTACCatcttgtcggcggggtcctgggcTAGGCTgcgccaAGGCC	-11	3	TAGGCT	-40	2	TTTACC	737	2	TRUE	TRUE	FALSE	0	0	1	0	5	0	0	0	2
NC_011916.1	3777387	-	A	0.000182963	0.131316	0.619394	0.526001	0.000279575	0.691178	0.000349203		TRUE	FALSE	0	gene3806	CCNA_03621	4	cgtttTTTACCatcttgtcggcggggtcctgggcTAGGCTgcgccAAGGC	-10	3	TAGGCT	-39	2	TTTACC	737	2	FALSE	TRUE	FALSE	4.46597	0	0	0	5	0	0	0	2
NC_011916.1	3781500	-	G	5.55112e-16	0.00226436	0.23763	0.000235949	5.30667e-17	0.000604919	2.4615e-16	0.0015034	TRUE	TRUE	1	gene3809	CCNA_03624	1311	ggtggctgcgTTGACAccgtcacgaatttgacgttTCTACAcactGCAAG	-9	3	TCTACA	-34	0	TTGACA	738	1	TRUE	FALSE	FALSE	0	0	2	0	24	0	12	0	8
NC_011916.1	3785689	-	G	2.0095e-14	2.28408e-08	0.619394	0.145532	2.30104e-20	0.307057	1.43888e-19		TRUE	FALSE	1	gene3815	CCNA_03628	457	cggctTGGTCCaatttccggcgttgcgaaatggcACTAGAaaagtGCGTG	-10	4	ACTAGA	-39	3	TGGTCC	739	1	TRUE	TRUE	FALSE	1.97403	0	0	0	21	0	2	0	25
NC_011916.1	3786155	-	A	4.35937e-05	0.0339255	0.619394	0.526001	2.13325e-05	0.691178	3.32962e-05		TRUE	FALSE	1	gene3815	CCNA_03628	923	ccTTGGCGcctgatgctaggcgcaaagcgctatTGAAATtcaagaATGGG	-11	2	TGAAAT	-42	2	TTGGCG	740	1	TRUE	TRUE	FALSE	5.43296	0	0	0	6	0	0	0	4
NC_011916.1	3786196	-	G	4.35937e-05	0.038933	0.23763	0.276677	2.42475e-05	0.244706	3.72575e-05		TRUE	FALSE	1	gene3815	CCNA_03628	964	gaagcaccgcCTTCCTgacacggaactggcccgTATTGCtcccttGGCGC	-11	3	TATTGC	-34	4	CTTCCT	741	1	TRUE	TRUE	FALSE	0.182794	0	2	0	6	0	1	1	6
NC_011916.1	3786305	-	G	3.33067e-16	5.12724e-06	0.619394	0.0402654	8.33692e-20	0.117001	4.9085e-19		TRUE	FALSE	1	gene3817	socB	58	aacaaatcTTGGGCttgggctgcggatatgcGATAAGgtgatcaaGGATC	-13	2	GATAAG	-36	3	TTGGGC	742	2	FALSE	TRUE	FALSE	0.683493	0	0	0	26	0	4	0	17
NC_011916.1	3786307	-	A	3.33067e-16	0	0.0349758	0.0111405	3.52104e-44	0.00344848	6.21212e-43	0.0066732	TRUE	TRUE	1	gene3817	socB	60	ggaacaaatctTGGGCTtgggctgcggatatgcGATAAGgtgatcAAGGA	-11	2	GATAAG	-33	3	TGGGCT	742	2	TRUE	FALSE	FALSE	1.46987	0	6	0	44	0	6	0	58
NC_011916.1	3786454	-	A	0.000767898	0.0172437	0.619394	0.526001	0.000161971	0.691178	0.000210286		TRUE	FALSE	1	gene3817	socB	207	catattattgtaTCTCCAcctcgtgaccaggaTATTCAtgagggcATCGA	-12	3	TATTCA	-32	3	TCTCCA	743	3	FALSE	TRUE	FALSE	5.43296	0	0	0	4	0	0	0	5
NC_011916.1	3786457	-	G	2.47482e-06	0.00876469	0.619394	0.526001	4.04459e-07	0.691178	8.05657e-07		TRUE	FALSE	1	gene3817	socB	210	cttcatattaTTGTATctccacctcgtgaccagGATATTcatgagGGCAT	-11	2	GATATT	-34	3	TTGTAT	743	3	FALSE	TRUE	FALSE	6.00675	0	0	0	8	0	0	0	6
NC_011916.1	3786458	-	G	1.03869e-05	0.000151135	0.619394	0.276677	3.33935e-08	0.473659	7.7086e-08		TRUE	FALSE	1	gene3817	socB	211	ccTTCATAttattgtatctccacctcgtgaccagGATATTcatgaGGGCA	-10	2	GATATT	-42	2	TTCATA	743	3	TRUE	TRUE	FALSE	1.37673	0	0	0	7	0	1	0	12
NC_011916.1	3786477	-	G	5.89663e-07	0.0172437	0.383649	0.276677	1.973e-07	0.344227	4.15634e-07		TRUE	FALSE	1	gene3817	socB	230	agaAAGACAtcctgtcgggccttcatattatTGTATCtccacctcGTGAC	-13	3	TGTATC	-41	2	AAGACA	744	1	TRUE	TRUE	FALSE	0.898994	0	1	0	9	0	1	0	5
NC_011916.1	3786485	-	U	4.35937e-05	0.00876469	0.619394	0.526001	6.0284e-06	0.691178	1.01293e-05		TRUE	FALSE	1	gene3817	socB	238	agcgattaagaAAGACAtcctgtcgggccttcaTATTATtgtatcTCCAC	-11	1	TATTAT	-33	2	AAGACA	745	1	TRUE	TRUE	FALSE	6.00675	0	0	0	6	0	0	0	6
NC_011916.1	3786519	-	A	0.00322287	0.0172437	0.619394	0.526001	0.00060008	0.691178	0.000704969		TRUE	FALSE	1	gene3817	socB	272	ttaGTGCGAacggacctaagtatataatcaaTAGAGCgattaagaAAGAC	-13	3	TAGAGC	-41	3	GTGCGA	746	1	TRUE	TRUE	FALSE	5.02901	0	0	0	3	0	0	0	5
NC_011916.1	3786529	-	G	0.000182963	0.00876469	0.619394	0.526001	2.30011e-05	0.691178	3.54525e-05		TRUE	FALSE	1	gene3817	socB	282	tataggtgcTTTAGTgcgaacggacctaagtaTATAATcaatagaGCGAT	-12	0	TATAAT	-35	3	TTTAGT	747	4	FALSE	TRUE	FALSE	5.74819	0	0	0	5	0	0	0	6
NC_011916.1	3786530	-	A	3.33067e-16	4.49374e-08	0.383649	0.276677	8.01585e-22	0.344227	5.7454e-21		TRUE	FALSE	1	gene3817	socB	283	ttataggtgcTTTAGTgcgaacggacctaagtaTATAATcaatagAGCGA	-11	0	TATAAT	-34	3	TTTAGT	747	4	FALSE	TRUE	FALSE	3.14062	0	1	0	31	0	1	0	24
NC_011916.1	3786532	-	A	1.03869e-05	0.000151135	0.619394	0.276677	3.33935e-08	0.473659	7.7086e-08		TRUE	FALSE	1	gene3817	socB	285	gtttataggtgcTTTAGTgcgaacggacctaagtaTATAATcaatAGAGC	-9	0	TATAAT	-32	3	TTTAGT	747	4	FALSE	TRUE	FALSE	1.37673	0	0	0	7	0	1	0	12
NC_011916.1	3786535	-	A	3.33067e-16	1.01746e-10	0.619394	0.526001	2.02133e-24	0.691178	1.76732e-23		TRUE	FALSE	1	gene3817	socB	288	gtggTTTATAggtgctttagtgcgaacggacctAAGTATataatcAATAG	-11	3	AAGTAT	-40	2	TTTATA	747	4	TRUE	TRUE	FALSE	8.4477	0	0	0	33	0	0	0	33
NC_011916.1	3786553	-	G	0.000182963	0.0172437	0.619394	0.526001	4.31175e-05	0.691178	6.32049e-05		TRUE	FALSE	1	gene3817	socB	306	ttcgggccagTTCACCctgtggtttataggtgcTTTAGTgcgaacGGACC	-11	2	TTTAGT	-34	2	TTCACC	748	1	TRUE	TRUE	FALSE	5.74819	0	0	0	5	0	0	0	5
NC_011916.1	3786554	+	G	4.996e-15	3.42215e-07	0.619394	0.276677	8.34643e-20	0.473659	4.9085e-19		TRUE	FALSE	1	gene3820	CCNA_03631	430	caggatgtctTTCTTAatcgctctattgattaTATACTtaggtccGTTCG	-12	1	TATACT	-34	3	TTCTTA	354	1	TRUE	TRUE	FALSE	2.94879	0	0	0	22	0	1	0	21
NC_011916.1	3786655	+	G	7.97596e-09	0.00205186	0.23763	0.276677	4.22818e-10	0.244706	1.17015e-09		TRUE	FALSE	1	gene3820	CCNA_03631	329	cgaaaaatccgTTTACAagggggcgccctttatcCACAAGaaagcGACCG	-10	3	CACAAG	-33	1	TTTACA	355	1	TRUE	TRUE	FALSE	1.04703	0	2	0	12	0	1	1	11
NC_011916.1	3798020	-	G	4.35937e-05	0.508283	0.619394	0.526001	0.000259632	0.691178	0.000330988		TRUE	FALSE	0	gene3834	CCNA_R0087	377	tcggTTGACTggattggccgacttctctagaaGCTGGCcgctctgGCGGG	-12	5	GCTGGC	-40	1	TTGACT	749	3	FALSE	TRUE	FALSE	0	0	0	0	6	0	0	0	0
NC_011916.1	3798024	-	U	1.55431e-15	0	0.0216638	4.2614e-09	1.61921e-43	2.22539e-09	2.42391e-42	1.70951e-08	TRUE	TRUE	0	gene3834	CCNA_R0087	381	ataatcggTTGACTggattggccgacttctcTAGAAGctggccgcTCTGG	-13	2	TAGAAG	-36	1	TTGACT	749	3	TRUE	FALSE	FALSE	0	0	7	1	120	0	29	1	67
NC_011916.1	3798026	-	G	3.33067e-16	1.01746e-10	0.0564678	0.000124109	2.02133e-24	9.0184e-05	1.76732e-23	0.000276661	TRUE	TRUE	0	gene3834	CCNA_R0087	383	aaataatcggTTGACTggattggccgacttctcTAGAAGctggccGCTCT	-11	2	TAGAAG	-34	1	TTGACT	749	3	FALSE	FALSE	FALSE	0	0	5	0	54	0	13	0	33
NC_011916.1	3798095	-	A	1.03869e-05	0.258351	0.619394	0.526001	3.71079e-05	0.691178	5.62311e-05		TRUE	FALSE	0	gene3834	CCNA_R0087	452	gccaagacTTCGCAagaattcagcggcgcgaTGTAAGgtctagttACTCG	-13	2	TGTAAG	-36	2	TTCGCA	750	1	TRUE	TRUE	FALSE	3.52982	0	0	0	7	0	0	0	1
NC_011916.1	3798152	-	C	2.0095e-14	8.84108e-08	0.619394	0.00585989	8.66626e-20	0.0240229	5.06643e-19	0.0309914	TRUE	FALSE	0	gene3834	CCNA_R0087	509	aagagttggTTGACTtcggaatgtcgcctcatTAGAAGcgccgctCCGAA	-12	2	TAGAAG	-35	1	TTGACT	751	2	FALSE	TRUE	FALSE	0.184985	0	0	0	21	0	7	0	23
NC_011916.1	3798153	-	U	3.33067e-16	0	0.0349758	4.9972e-06	3.52104e-44	2.89433e-06	6.21212e-43	1.20281e-05	TRUE	TRUE	0	gene3834	CCNA_R0087	510	aaagagttggTTGACTtcggaatgtcgcctcatTAGAAGcgccgcTCCGA	-11	2	TAGAAG	-34	1	TTGACT	751	2	TRUE	FALSE	FALSE	0.751747	0	6	0	80	0	18	0	92
NC_011916.1	3798300	-	U	1.90039e-09	0.000584999	0.383649	0.0111405	3.17121e-11	0.0275897	9.46572e-11	0.0340295	TRUE	FALSE	0	gene3834	CCNA_R0087	657	cgaaagggaGTTGCAtcggtccagacgcttcgcTAGAAAccgcgcTCCAA	-11	2	TAGAAA	-35	3	GTTGCA	752	1	TRUE	TRUE	FALSE	0	0	1	0	13	0	6	0	10
NC_011916.1	3798381	-	G	6.12499e-12	0.00226436	0.147186	0.0111405	4.56423e-13	0.0121557	1.66401e-12	0.0183968	TRUE	FALSE	0	gene3834	CCNA_R0087	738	cgagggggTTGCCAgtcgccggctggccgactaGATCACcgcctcGCTCG	-11	3	GATCAC	-36	1	TTGCCA	753	1	TRUE	TRUE	FALSE	0	0	3	0	17	0	6	0	8
NC_011916.1	3818454	-	U	1.55431e-15	9.41777e-10	0.000469309	3.82529e-07	8.17995e-23	4.20818e-09	6.51757e-22	3.13757e-08	TRUE	TRUE	1	gene3852	CCNA_03656	35	gagaaggttctTCTAAAagcgtcggagctggctAAGGCTgtgcgcTCGGC	-11	4	AAGGCT	-33	3	TCTAAA	754	1	TRUE	FALSE	FALSE	-0.135711	0	15	1	36	0	22	1	34
NC_011916.1	3821519	-	G	0.0567704	0.0172437	0.383649	0.276677	0.00776201	0.344227	0.00814105		TRUE	FALSE	0	gene3856	CCNA_03660	26	aacgcgccgcTTGAGCgactcgccaagtcggCCAAATcttctggtGTCGG	-13	3	CCAAAT	-34	2	TTGAGC	755	1	TRUE	TRUE	FALSE	0	0	1	0	1	0	1	0	5
NC_011916.1	3824817	-	A	1.40496e-07	0.00876469	0.619394	0.145532	2.64938e-08	0.307057	6.24722e-08		TRUE	FALSE	0	gene3859	CCNA_03663	56	tctgacccggTTGTGAcgcccggtccccgtcgcTACGGTgcagacATATA	-11	3	TACGGT	-34	2	TTGTGA	756	1	TRUE	TRUE	FALSE	0.182794	0	0	0	10	0	2	0	6
NC_011916.1	3829081	+	G	3.33067e-16	0	0.0349758	3.82529e-07	3.52104e-44	2.5594e-07	6.21212e-43	1.36624e-06	TRUE	TRUE	0	gene3862	CCNA_03666	17	gccccgTTCAGGtccggttcaaccgtgacccgtCACCCTgtctacGAACT	-11	4	CACCCT	-38	3	TTCAGG	356	1	TRUE	FALSE	FALSE	0	0	6	0	55	0	22	0	60
NC_011916.1	3834206	-	C	0.00322287	0.00876469	0.619394	0.0402654	0.000324126	0.117001	0.000397315		TRUE	FALSE	0	gene3871	CCNA_03674	75	gattcctcggtgGTGAAGcctttggcgttgcgcTAACTTggaaccCTAGC	-11	3	TAACTT	-32	3	GTGAAG	757	1	TRUE	TRUE	FALSE	0	0	0	0	3	0	4	0	6
NC_011916.1	3839215	+	G	0.00322287	0.00226436	0.619394	0.0402654	9.36151e-05	0.117001	0.000127224		TRUE	FALSE	0	gene3879	CCNA_03682	4734	gaccTTGACCgtattgtcgtcgccattgcggtcGATGACcgtgttGTACG	-11	3	GATGAC	-40	1	TTGACC	357	1	TRUE	TRUE	FALSE	0	0	0	0	3	0	4	0	8
NC_011916.1	3843788	-	G	1.55431e-15	0	0.147186	0.00300005	1.61921e-43	0.00385275	2.42391e-42	0.00738258	TRUE	TRUE	0	gene3878	CCNA_03681	141	ttctttcacTTGCCGccacgcccgccgtcgagtcaTCTCACtgttGGGGA	-9	3	TCTCAC	-35	2	TTGCCG	758	2	TRUE	FALSE	FALSE	0.81188	0	3	1	51	1	11	0	54
NC_011916.1	3843789	-	U	1.90039e-09	0.00226436	0.619394	0.145532	1.16924e-10	0.307057	3.34844e-10		TRUE	FALSE	0	gene3878	CCNA_03681	142	gttctttcacTTGCCGccacgcccgccgtcgAGTCATctcactgtTGGGG	-13	3	AGTCAT	-34	2	TTGCCG	758	2	FALSE	TRUE	FALSE	0.592211	0	0	0	13	0	2	0	8
NC_011916.1	3843849	-	A	0.000767898	0.00876469	0.383649	0.276677	8.68817e-05	0.344227	0.000118891		TRUE	FALSE	0	gene3878	CCNA_03681	202	aaatcCGGACTcaaattggccgccgtttcgcaaCGAGATggttgaACAGA	-11	4	CGAGAT	-39	3	CGGACT	759	1	TRUE	TRUE	FALSE	0.583761	0	1	0	4	0	1	0	6
NC_011916.1	3853337	-	G	0.000767898	0.00876469	0.147186	0.0111405	8.68817e-05	0.0121557	0.000118891	0.0183968	TRUE	FALSE	0	gene3883	CCNA_03686	18	cttggcgccgTTGACCcctgtcgccgcttaggcTCAAGTcccctcGGGGC	-11	3	TCAAGT	-34	1	TTGACC	760	1	TRUE	TRUE	FALSE	-0.393654	0	3	0	4	0	6	0	6
NC_011916.1	3859858	-	G	4.35937e-05	0.0339255	0.383649	0.0402654	2.13325e-05	0.0798695	3.32962e-05		TRUE	FALSE	0	gene3890	CCNA_03693	21	cactttggaCTGCCAagcgggcgggtttgggcTTAAAGccttacgGTGTT	-12	3	TTAAAG	-35	2	CTGCCA	761	1	TRUE	TRUE	FALSE	0	0	1	0	6	0	4	0	4
NC_011916.1	3861069	+	A	0.000767898	0.00115093	0.23763	0.0765501	1.32031e-05	0.0910776	2.12801e-05		TRUE	FALSE	0	gene3892	CCNA_03695	28	gtcgagGTGGCGccacgccgcgctgttcacgcCAAGCTcgcctccAAGAC	-12	4	CAAGCT	-38	3	GTGGCG	358	1	TRUE	TRUE	FALSE	0	0	2	0	4	0	3	0	9
NC_011916.1	3871602	-	U	4.35937e-05	0.0339255	0.619394	0.145532	2.13325e-05	0.307057	3.32962e-05		TRUE	FALSE	1	gene3900	CCNA_03702	201	gacgccgtcTTGCTCgacacctcggaaatgacTATAGAgcaggccTTCGA	-12	2	TATAGA	-35	3	TTGCTC	762	1	TRUE	TRUE	FALSE	0	0	0	0	6	0	2	0	4
NC_011916.1	3874357	+	C	0.000182963	0.00115093	0.383649	0.00585989	3.44789e-06	0.0159565	5.93469e-06	0.0227546	TRUE	FALSE	0	gene3904	CCNA_R0089	83	gagaagaggcTTGATCccaaaaaaatcccggacTAGGTTccgcgcCTCTT	-11	3	TAGGTT	-34	2	TTGATC	359	1	TRUE	TRUE	FALSE	0	0	1	0	5	0	7	0	9
NC_011916.1	3877617	-	A	1.55431e-15	0	2.65001e-05	0	1.61921e-43	2.13633e-33	2.42391e-42	4.63777e-32	TRUE	TRUE	1	gene3909	CCNA_03710	633	aaagcgccgcTTGACAcccgcctgcgacaggcgCGTCATatcgctATGCA	-11	3	CGTCAT	-34	0	TTGACA	763	1	TRUE	FALSE	FALSE	0	0	21	1	83	0	58	1	139
NC_011916.1	3882330	-	G	7.97596e-09	1.98462e-05	0.383649	0.221689	4.82385e-12	0.294659	1.54739e-11		TRUE	FALSE	1	gene3915	CCNA_03716	304	ttcgggcgctTTGATAtcgccatgttcgagctcCATCTGggggtgGTGAC	-11	4	CATCTG	-34	1	TTGATA	764	1	TRUE	TRUE	FALSE	0.595083	0	1	0	12	1	3	0	15
NC_011916.1	3882658	-	G	3.33067e-16	0	2.72421e-05	0	3.52104e-44	2.19539e-33	6.21212e-43	4.63777e-32	TRUE	TRUE	0	gene3916	CCNA_03717	48	atccgTTCATCgtgagtataagtgtcgcgcgcTTACATcgagcgcGTGGT	-12	3	TTACAT	-39	3	TTCATC	765	2	TRUE	FALSE	FALSE	0	1	26	0	85	0	62	0	155
NC_011916.1	3882660	-	G	2.57054e-11	5.1714e-11	0.0564678	0.00585989	6.52297e-20	0.00298259	3.90588e-19	0.00595345	TRUE	TRUE	0	gene3916	CCNA_03717	50	taatccgttcaTCGTGAgtataagtgtcgcgcgctTACATCgagcGCGTG	-9	3	TACATC	-33	3	TCGTGA	765	2	FALSE	FALSE	FALSE	0	0	5	0	16	0	7	0	34
NC_011916.1	3915606	-	A	5.89663e-07	0.00226436	0.383649	0.526001	2.86191e-08	0.524776	6.68457e-08		TRUE	FALSE	0	gene3946	CCNA_03745	2	gatgaggcgcTTTTCTttgcgcgccggcttctcTAGAGGgagcggACCAT	-11	3	TAGAGG	-34	3	TTTTCT	766	1	TRUE	TRUE	FALSE	1.56697	0	1	0	9	0	0	0	8
NC_011916.1	3919777	+	A	1.03869e-05	0.0667454	0.383649	0.0765501	1.05252e-05	0.132975	1.72452e-05		TRUE	FALSE	0	gene3951	CCNA_03750	33	ctaagagacgTGAACGgaacgccctggcgtgcTAGAGGccccgccACGGC	-12	3	TAGAGG	-34	3	TGAACG	360	1	TRUE	TRUE	FALSE	0	0	1	0	7	0	3	0	3
NC_011916.1	3921682	+	A	0.000182963	0.000584999	0.383649	0.0402654	1.82493e-06	0.0798695	3.28421e-06		TRUE	FALSE	0	gene3953	CCNA_03752	3	cggaacagtgGTGGCGctcatgcgacttggcgccTAGAAAcagcaACCCA	-10	2	TAGAAA	-34	3	GTGGCG	361	1	TRUE	TRUE	FALSE	0	0	1	0	5	0	4	0	10
NC_011916.1	3931538	+	A	3.33067e-16	0	4.77069e-09	0	3.52104e-44	4.25728e-37	6.21212e-43	1.96222e-35	TRUE	TRUE	0	gene3963	CCNA_03762	43	caagagtaacGTGTAAtaaccatggggcggaccTATATCcctctcATCGG	-11	2	TATATC	-34	3	GTGTAA	362	2	TRUE	FALSE	FALSE	0.0310061	0	39	0	399	1	131	0	353
NC_011916.1	3931541	+	G	1.03869e-05	0.155673	0.383649	0.221689	2.3179e-05	0.294659	3.56711e-05		TRUE	FALSE	0	gene3963	CCNA_03762	40	gagtaacGTGTAAtaaccatggggcggacctaTATCCCtctcatcGGACG	-12	3	TATCCC	-37	3	GTGTAA	362	2	FALSE	TRUE	FALSE	0	0	1	0	7	1	3	2	5
NC_011916.1	3931562	+	A	1.94413e-05	0.409804	0.23763	0.570069	0.000101502	0.406266	0.000137753	0.410313	TRUE	FALSE	0	gene3963	CCNA_03762	19	gggCGGACCtatatccctctcatcggacgccAACGGGgcggccgaAGAAA	-13	5	AACGGG	-41	3	CGGACC	363	1	TRUE	TRUE	FALSE	0	0	2	1	8	5	5	5	6
NC_011916.1	3931568	+	A	1.55431e-15	9.80971e-12	0.147186	0.00930622	9.21632e-25	0.0104007	8.59031e-24	0.0164081	TRUE	FALSE	0	gene3963	CCNA_03762	13	acctatatccCTCTCAtcggacgccaacggggcggCCGAAGaaaaAAGGG	-9	4	CCGAAG	-34	3	CTCTCA	364	2	TRUE	TRUE	FALSE	0.638383	0	3	1	37	1	9	1	41
NC_011916.1	3931569	+	A	0.000767898	0.0681181	0.619394	0.276677	0.000567976	0.473659	0.000679371		TRUE	FALSE	0	gene3963	CCNA_03762	12	cctatatccCTCTCAtcggacgccaacggggcggCCGAAGaaaaaAGGGA	-10	4	CCGAAG	-35	3	CTCTCA	364	2	FALSE	TRUE	FALSE	0.583761	0	0	0	4	0	1	1	5
NC_011916.1	3941539	-	G	0.00322287	0.000584999	0.619394	0.276677	2.67372e-05	0.473659	4.08923e-05		TRUE	FALSE	2	gene3971	CCNA_03770	2705	ggccgaacgcTTGCATctggcgcaggcagagcgTCTTGTcgcggtGGCGC	-11	3	TCTTGT	-34	3	TTGCAT	767	1	TRUE	TRUE	FALSE	0.179812	0	0	0	3	0	1	0	10
NC_011916.1	3941602	-	G	3.33067e-16	1.98462e-05	0.00831124	2.62852e-06	3.13753e-19	4.07198e-07	1.78357e-18	2.08535e-06	TRUE	TRUE	2	gene3971	CCNA_03770	2768	gatcgcggccTTCAATgcgcccgaaaatgcgGGCAAGggcgcgctGCGGG	-13	4	GGCAAG	-34	3	TTCAAT	768	1	TRUE	FALSE	FALSE	0	0	9	0	35	0	19	0	15
NC_011916.1	3944680	+	G	5.89663e-07	7.68189e-05	0.383649	0.145532	1.12418e-09	0.216934	2.98572e-09		TRUE	FALSE	0	gene3979	CCNA_03778	36	cgaagggggaTTGCGCgacgacgcaggacacacGATATTtggggaGCGTC	-11	2	GATATT	-34	3	TTGCGC	365	1	TRUE	TRUE	FALSE	0.760258	0	1	0	9	0	2	0	13
NC_011916.1	3946278	+	G	5.89663e-07	0.038933	0.0349758	0.000852799	4.26768e-07	0.00034063	8.46681e-07	0.000894817	TRUE	TRUE	1	gene3985	ccmA	3912	tgttttggTCGATCccccgcccggttgggccacGATAAAagaaggGTCGA	-11	2	GATAAA	-36	3	TCGATC	366	1	TRUE	FALSE	FALSE	-0.807626	0	6	0	9	0	10	1	6
NC_011916.1	3950134	-	G	0.0135264	0.0172437	0.619394	0.0765501	0.00218398	0.191974	0.00242719		TRUE	FALSE	0	gene3984	acnA	126	gcacGTGACAtggacgttggtcgacggcggcgctAAGAAGcggccGGTCG	-10	3	AAGAAG	-40	1	GTGACA	769	1	TRUE	TRUE	FALSE	0	0	0	0	2	0	3	0	5
NC_011916.1	3952613	+	U	0.0135264	0.038933	0.383649	0.00585989	0.00450211	0.0159565	0.00489878	0.0227546	TRUE	FALSE	0	gene3988	CCNA_03997	26	aaccCGGACAttttcgcgccataaccgcgtgGCCAAGctccaggcTCGGA	-13	4	GCCAAG	-40	2	CGGACA	367	1	TRUE	TRUE	FALSE	0	0	1	0	2	0	7	1	6
NC_011916.1	3952888	+	C	0.143258	0.00226436	0.383649	0.276677	0.00293039	0.344227	0.00323489		TRUE	FALSE	1	gene3989	CCNA_03786	514	gaTGGTGAtgcgccacggccgctcggcggatccgGAAAAGcgcgcCCAAC	-10	3	GAAAAG	-42	3	TGGTGA	368	1	TRUE	TRUE	FALSE	0	0	1	1	1	0	1	0	8
NC_011916.1	3983098	-	G	0.000182963	0.508283	0.619394	0.526001	0.000956283	0.691178	0.00109861		TRUE	FALSE	1	gene4019	CCNA_03816	1286	taaggcgTTGATTgcgttggtcctggggagcgGATACGcccgtgcGACAC	-12	3	GATACG	-37	2	TTGATT	770	1	TRUE	TRUE	FALSE	0	0	0	0	5	0	0	0	0
NC_011916.1	3986469	+	A	1.45961e-12	5.12724e-06	0.383649	0.0211796	3.02598e-16	0.0472317	1.32286e-15	0.0521709	TRUE	FALSE	1	gene4024	CCNA_R0199	746	tgcgacggccTTCGCGgcggccaaggttgagGCTAAGgagtccagATGAC	-13	3	GCTAAG	-34	3	TTCGCG	369	1	TRUE	TRUE	FALSE	0.364137	0	1	0	18	0	5	0	17
NC_011916.1	3987216	+	G	0.000182963	0.000297344	0.23763	0.221689	9.64394e-07	0.207744	1.80118e-06		TRUE	FALSE	1	gene4025	CCNA_03821	152	atccggcttacTTGACTaaaaattaggacgtggCATATTtaacacGCATG	-11	2	CATATT	-33	1	TTGACT	370	1	TRUE	TRUE	FALSE	0	0	2	0	5	1	3	0	11
NC_011916.1	4003370	-	G	1.40496e-07	0.00226436	0.619394	0.145532	7.27526e-09	0.307057	1.81514e-08		TRUE	FALSE	0	gene4041	CCNA_03837	281	gataTTGTCCacgccggcgccaaaattggcgaTCAGCTtgaggcgGTCGC	-12	4	TCAGCT	-40	2	TTGTCC	771	1	TRUE	TRUE	FALSE	0.592211	0	0	0	10	0	2	0	8
NC_011916.1	4009733	-	G	0.00322287	0.00876469	0.23763	0.0765501	0.000324126	0.0910776	0.000397315		TRUE	FALSE	0	gene4046	moeB	134	ccttgcgggcgTTGCCCttgacgacggttggGCCCATggagacctGTCCG	-13	4	GCCCAT	-33	2	TTGCCC	772	1	TRUE	TRUE	FALSE	0	0	2	0	3	0	3	0	6
NC_011916.1	4013048	-	A	0.0567704	0.00226436	0.23763	0.526001	0.00128024	0.384917	0.00144723		TRUE	FALSE	1	gene4049	CCNA_03845	522	gggactccgcTCGCCAagagcgcggctgacaccTAAATTcgcgccATGGC	-11	2	TAAATT	-34	2	TCGCCA	773	1	TRUE	TRUE	FALSE	0	0	2	0	1	0	0	0	8
NC_011916.1	4022952	-	A	0.000767898	0.00115093	0.619394	0.276677	1.32031e-05	0.473659	2.12801e-05		TRUE	FALSE	1	gene4061	CCNA_03857	1384	gcgcggggTTGTCCccggggggcgcagcggtgCATGTTccggcttATGGC	-12	3	CATGTT	-36	2	TTGTCC	774	1	TRUE	TRUE	FALSE	0.583761	0	0	0	4	0	1	0	9
NC_011916.1	4024080	+	G	0.000767898	0.0172437	0.23763	0.526001	0.000161971	0.384917	0.000210286		TRUE	FALSE	0	gene4066	CCNA_03862	117	atactttctGTCCCAcgtcgagcacgggcgcgaTATGGTcccaggGCTGG	-11	2	TATGGT	-35	3	GTCCCA	371	1	TRUE	TRUE	FALSE	0	0	2	0	4	0	0	0	5
NC_011916.1	4025294	-	A	8.31557e-14	0.000327038	0.619394	0.0765501	1.06451e-15	0.191974	4.4565e-15		TRUE	FALSE	0	gene4067	CCNA_03863	58	aaacgccggTTGACCgcgttccgggcaagccTTTAATcgcttctcAAGGG	-13	1	TTTAAT	-35	1	TTGACC	775	1	TRUE	TRUE	FALSE	0.81586	0	0	0	20	0	3	1	14
NC_011916.1	4025441	+	C	1.40496e-07	0.000297344	0.23763	0.00162129	1.04016e-09	0.00341407	2.77751e-09	0.0066732	TRUE	TRUE	0	gene4068	CCNA_03864	47	cgcgattcctgTTTTGAggcgacgcagccatgcTATAGAccggctCCCGG	-11	2	TATAGA	-33	3	TTTTGA	372	2	FALSE	FALSE	FALSE	0	0	2	0	10	0	9	0	11
NC_011916.1	4025444	+	G	5.89663e-07	2.60608e-06	0.0134184	0.0111405	4.33373e-11	0.00146621	1.26678e-10	0.00320418	TRUE	TRUE	0	gene4068	CCNA_03864	44	gattcctgttTTGAGGcgacgcagccatgctaTAGACCggctcccGGCCG	-12	3	TAGACC	-34	2	TTGAGG	372	2	TRUE	FALSE	FALSE	0	0	8	0	9	0	6	0	18
NC_011916.1	4036613	-	G	1.90039e-09	0.0172437	0.0911664	0.00585989	8.23883e-10	0.00455945	2.23013e-09	0.00825586	TRUE	TRUE	0	gene4077	CCNA_03873	48	acaggaccaatGTGACTttcgaccgaagcgcTCTACCctgacccaGCGGG	-13	3	TCTACC	-33	2	GTGACT	776	1	TRUE	FALSE	FALSE	0	0	4	0	13	0	7	0	5
NC_011916.1	4042684	-	A	0.000182963	0.0667454	0.383649	0.276677	0.000150367	0.344227	0.000198879		TRUE	FALSE	1	gene4082	hemH	1051	cgtccgggcTTGAGCcggagcccgcgccgggcTTTAACccggtccATGAC	-12	2	TTTAAC	-35	2	TTGAGC	777	1	TRUE	TRUE	FALSE	0.179812	0	1	0	5	0	1	0	3
